# Supplementary material for: Cost-minimizing team hires with participation constraint
Source: PLoS One. 2018 Aug 28;13(8):e0201596. doi: 10.1371/journal.pone.0201596 (PMC6112644; doi:10.1371/journal.pone.0201596)
Supplement: S1 Dataset — (ZIP) [file pone.0201596.s001.zip]

Archive with 3 entries (2 files):
- freelancer/expert_skill_project-source.txt
- freelancer/expert_skill_project_preprocessed.txt
- freelancer/
