# Supplementary material for: Cost-minimizing team hires with participation constraint
Source: PLoS One. 2018 Aug 28;13(8):e0201596. doi: 10.1371/journal.pone.0201596 (PMC6112644; doi:10.1371/journal.pone.0201596)
Supplement: S1 Dataset — (ZIP) [file pone.0201596.s001.zip › freelancer/expert_skill_project-source.txt]

entrepreneur2000$40$PHP$Drupal$Software Architecture$HTML$Website Design$more$less$
helmot$30$Software Architecture$PHP$Python$Web Scraping$Amazon Web Services$more$less$
rinsadsl$35$PHP$MySQL$Software Architecture$Javascript$HTML$more$less$
thetechie13$20$Website Design$Volusion$HTML$eCommerce$PHP$more$less$
super2lao$35$C++ Programming$Java$Software Architecture$C Programming$.NET$more$less$
waelfree$30$PHP$MySQL$Software Architecture$Script Install$AJAX$more$less$
ayushi0112$45$PHP$HTML$Website Design$Graphic Design$MySQL$more$less$
seekdeveloper$45$PHP$HTML$Website Design$MySQL$Graphic Design$more$less$
meet2amitvw$25$PHP$MySQL$Website Design$HTML$Software Architecture$more$less$
rajeshsonisl$50$PHP$MySQL$Software Architecture$Javascript$Wordpress$more$less$
rajeshsonisl$50$PHP$MySQL$Software Architecture$Javascript$Wordpress$more$less$
sonuinfy$38$PHP$Wordpress$HTML$CSS$Website Design$more$less$
consus$30$Quickbooks &amp; Quicken$Software Architecture$Accounting$PHP$.NET$more$less$
designcreative1$25$PHP$Website Design$HTML$Magento$Graphic Design$more$less$
technosystem$25$Website Design$PHP$HTML$Graphic Design$MySQL$more$less$
cevouk$50$PHP$MySQL$Software Architecture$Software Testing$Web Hosting$more$less$
toinnisfree$35$PHP$MySQL$Software Architecture$eCommerce$Javascript$more$less$
programer218$40$PHP$MySQL$Software Architecture$.NET$HTML$more$less$
cr8tivewebexpert$25$Software Architecture$PHP$Website Management$Mobile Phone$MySQL$more$less$
vishalavi29$15$PHP$Website Design$HTML$CSS$Graphic Design$more$less$
JobTree$25$Amazon Web Services$Software Architecture$C# Programming$Excel$SQL$more$less$
augurstech$15$PHP$Website Design$Software Architecture$HTML$.NET$more$less$
bhawanbaweja$25$PHP$Website Design$SEO$Wordpress$Excel$more$less$
ehsankayani$20$Web Scraping$C# Programming$.NET$PHP$Software Architecture$more$less$
specialist77$35$Software Architecture$C# Programming$C++ Programming$.NET$Visual Basic$more$less$
pointlogic$8$PHP$HTML$Website Design$Graphic Design$Wordpress$more$less$
Bramfeld$35$PHP$Software Architecture$C++ Programming$Website Design$MySQL$more$less$
theincredible$25$PHP$Java$Javascript$Software Architecture$MySQL$more$less$
mikesteve$30$PHP$Software Architecture$MySQL$HTML$Amazon Web Services$more$less$
trzwan$30$PHP$Wordpress$HTML$Magento$CSS$more$less$
clickcubes$10$PHP$Website Design$HTML$Software Architecture$MySQL$more$less$
salmanaim$45$Video Services$Animation$3D Animation$Graphic Design$.NET$more$less$
virtual7$25$PHP$MySQL$Software Architecture$Apache$Engineering$more$less$
passion20$13$Interspire$Email Marketing$Bulk Marketing$PHP$Internet Marketing$more$less$
best1$30$PHP$Website Design$HTML$Graphic Design$MySQL$more$less$
JoomlaVogue$15$PHP$Android$HTML$Joomla$iPhone$more$less$
eclipsetechno$30$PHP$Website Design$HTML$Software Architecture$Graphic Design$more$less$
MIF$30$C++ Programming$.NET$Software Architecture$Graphic Design$Website Design$more$less$
maxibrain$30$C# Programming$.NET$WPF$SQL$XML$more$less$
Zapnet$10$Linux$Software Architecture$Software Development$Android$C++ Programming$more$less$
islamianwar$30$Java$Android$Software Architecture$Data Processing$XML$more$less$
acronymsolutions$22$Software Architecture$PHP$Oracle$Visual Basic$Software Testing$more$less$
sainathkohta$20$PHP$MySQL$AJAX$Website Design$Software Architecture$more$less$
ksupport$15$PHP$MySQL$Software Architecture$Website Design$HTML$more$less$
solarsoftwares$20$PHP$Website Design$HTML$Graphic Design$Javascript$more$less$
smartguy666$15$Software Architecture$PHP$ASP.NET$Software Development$.NET$more$less$
Meagan26$20$PHP$HTML$Website Design$Graphic Design$Wordpress$more$less$
arhamsoftltd$25$PHP$MySQL$Internet Marketing$Software Architecture$Marketing$more$less$
sdam$30$Magento$PHP$Website Design$eCommerce$HTML$more$less$
waema$20$C++ Programming$C# Programming$C Programming$PHP$.NET$more$less$
krishdts$15$Website Design$PHP$.NET$Graphic Design$MySQL$more$less$
Armref$20$Website Design$PHP$HTML$Software Architecture$Graphic Design$more$less$
nuprogramer$15$PHP$HTML$Website Design$Graphic Design$Software Architecture$more$less$
swsDreams$25$HTML$PHP$Website Design$Graphic Design$Software Architecture$more$less$
satishlogic1$10$Software Architecture$PHP$Amazon Web Services$Web Scraping$Windows Desktop$more$less$
yusuf2004$20$PHP$Android$MySQL$Software Architecture$Javascript$more$less$
nittilegupta$15$PHP$Javascript$MySQL$Android$Website Design$more$less$
technologyaddict$12$PHP$Software Architecture$Software Testing$MySQL$Website Management$more$less$
phpdevindia$20$PHP$HTML$Website Design$Graphic Design$MySQL$more$less$
SuiGenSolutions$30$PHP$Software Architecture$Data Mining$MySQL$Python$more$less$
logicscreators$15$PHP$Website Design$Graphic Design$Wordpress$Software Architecture$more$less$
univhmh$30$PHP$MySQL$Web Scraping$Data Entry$HTML$more$less$
tnavadiya$20$iPhone$iPad$Objective C$C Programming$Mobile Phone$more$less$
gomcodoctor$20$PHP$Software Architecture$MySQL$HTML$Web Scraping$more$less$
AphroECS$15$PHP$Website Design$HTML$Graphic Design$MySQL$more$less$
rabbul$25$Joomla$Website Design$Software Architecture$Graphic Design$CMS$more$less$
fashionMobile7$70$Android$iPhone$PHP$Mobile Phone$iPad$more$less$
bojanpc$40$Magento$eCommerce$PHP$HTML$Software Architecture$more$less$
rkmomin$15$PHP$HTML$Website Design$Graphic Design$MySQL$more$less$
froiden07$20$PHP$Software Architecture$HTML$Website Design$MySQL$more$less$
zamsol$15$PHP$Software Architecture$Website Design$HTML$MySQL$more$less$
wbslivera$15$Java$PHP$Software Architecture$Javascript$Web Scraping$more$less$
sflogics$15$.NET$ASP$SQL$HTML$Software Architecture$more$less$
karmickinfo$15$Website Design$PHP$HTML$Graphic Design$Mobile Phone$more$less$
tsarevilya$34$PHP$Software Architecture$Paypal API$HTML$MySQL$more$less$
brycep$40$PHP$eCommerce$Website Design$MySQL$HTML$more$less$
sukum$20$SugarCRM$PHP$MySQL$Software Architecture$CRM$more$less$
autoclick$10$Software Architecture$Google Chrome$Javascript$Web Scraping$.NET$more$less$
webqueue$20$PHP$Wordpress$HTML$Website Design$Graphic Design$more$less$
PrajwalShetty$12$PHP$Software Architecture$MySQL$Facebook Marketing$HTML$more$less$
exansoft$20$Delphi$Software Architecture$PHP$Windows Desktop$MySQL$more$less$
aboobakr$10$PHP$eBay$Software Architecture$Amazon Web Services$MySQL$more$less$
quickprogexpert$14$Software Architecture$Software Testing$Windows Desktop$PHP$C Programming$more$less$
eperfections$25$Java$PHP$SQL$Software Architecture$JSP$more$less$
FlyingDragonJ$50$iPhone$Mobile Phone$Android$iPad$Objective C$more$less$
gatelogix$12$PHP$Software Architecture$Software Testing$MySQL$Website Management$more$less$
WangJinHao$52$Mobile Phone$iPhone$Android$Objective C$iPad$more$less$
atchayagandhi$20$Java$Software Architecture$SQL$MySQL$HTML$more$less$
NayaPakistan$15$PHP$MySQL$Javascript$Software Architecture$jQuery / Prototype$more$less$
kaloyan13$10$C Programming$Linux$C++ Programming$UNIX$Shell Script$more$less$
hariskhan1989$45$PHP$Wordpress$HTML$Web Hosting$Software Architecture$more$less$
geekydeveloper$18$Twitter$.NET$C# Programming$Software Architecture$Social Networking$more$less$
mmagr99$50$Website Design$HTML$PHP$Graphic Design$eCommerce$more$less$
chinbochen$30$Java$Software Architecture$JSP$XML$J2EE$more$less$
wancheng$45$iPhone$Mobile Phone$Android$iPad$Objective C$more$less$
trustus$4$Java$MySQL$PHP$Software Architecture$Website Design$more$less$
themexlx$35$Software Architecture$PHP$Software Testing$Website Management$MySQL$more$less$
kjg197318$25$C Programming$Delphi$Face Recognition$C# Programming$Mobile Phone$more$less$
deepbratt$25$HTML$PHP$Website Design$Graphic Design$MySQL$more$less$
sprextech$15$PHP$MySQL$Open Cart$HTML$Website Design$more$less$
Aloknano$33$PHP$Website Design$HTML$Graphic Design$Wordpress$more$less$
aneeshtclt$15$PHP$MySQL$Javascript$Software Architecture$jQuery / Prototype$more$less$
zeeshanarshad$50$PHP$Software Architecture$Website Design$CSS$SQL$more$less$
hindmostone$6$Haskell$Prolog$Software Architecture$Erlang$Data Entry$more$less$
spaceship1857$12$C# Programming$Web Scraping$Microsoft SQL Server$Software Architecture$Data Entry$more$less$
SigmaVisual$25$PHP$Software Architecture$Data Entry$.NET$Excel$more$less$
GalaxyTechworld$50$PHP$Website Design$HTML$Graphic Design$Joomla$more$less$
orangelab$10$Website Design$PHP$HTML$Graphic Design$eCommerce$more$less$
nlivenvw$25$PHP$MySQL$Software Architecture$Engineering$Website Testing$more$less$
srinichal$25$PHP$.NET$Software Architecture$C# Programming$Web Scraping$more$less$
toxsltech$16$PHP$iPhone$Android$Mobile Phone$MySQL$more$less$
anshangtai$35$PHP$HTML$Website Design$Graphic Design$Software Architecture$more$less$
Euphontec$15$PHP$MySQL$Software Architecture$Software Testing$Website Testing$more$less$
ssplancer$15$PHP$Software Architecture$Javascript$Website Design$Graphic Design$more$less$
FandaR$26$Linux$PHP$MySQL$System Admin$Script Install$more$less$
Hawks9i8$20$PHP$Wordpress$Software Architecture$HTML5$Javascript$more$less$
dusmanija$10$Web Scraping$Data Mining$Data Entry$PHP$Excel$more$less$
scriptphp87$20$PHP$HTML$MySQL$Website Design$Graphic Design$more$less$
CodeInformatics$20$Website Design$PHP$HTML$Java$MySQL$more$less$
lbear9090$50$Mobile Phone$iPhone$Android$iPad$HTML5$more$less$
youtekdotcom$5$C# Programming$Windows Desktop$Software Architecture$.NET$Software Testing$more$less$
itcslive$10$Joomla$PHP$Website Design$Javascript$SQL$more$less$
thedjak$11$PHP$Website Design$Graphic Design$HTML$MySQL$more$less$
ntiersolutions$40$PHP$Website Design$HTML$Open Cart$eCommerce$more$less$
dokam2050$30$PHP$Javascript$HTML$Website Design$Codeigniter$more$less$
mohanchauhan$15$PHP$Website Design$Wordpress$Javascript$Joomla$more$less$
cloudlancer$40$PHP$Wordpress$CSS$jQuery / Prototype$MySQL$more$less$
hilelbaroud$25$Website Design$PHP$HTML$Database Administration$Software Architecture$more$less$
tzo$30$PHP$Software Architecture$MySQL$Web Hosting$Perl$more$less$
oplalchandani$25$Software Architecture$C Programming$System Admin$Technical Writing$Article Rewriting$more$less$
cpt2011$25$PHP$MySQL$HTML$Javascript$HTML5$more$less$
FabioFelgueiras$20$Software Architecture$.NET$Java$Script Install$Visual Basic$more$less$
letshappy$30$PHP$HTML$Magento$eCommerce$Prestashop$more$less$
shikhamehta$10$Software Architecture$Project Management$Excel$Powerpoint$Visual Basic for Apps$more$less$
Xazoo$35$Academic Writing$Technical Writing$Report Writing$Business Analysis$Accounting$more$less$
dhksrikanth$4$PHP$MySQL$HTML$Software Architecture$CSS$more$less$
orderscout$50$.NET$PHP$Software Architecture$Order Processing$BPO$more$less$
MaliVikram$15$Software Architecture$.NET$Windows Desktop$C# Programming$Software Development$more$less$
A2Design$30$Website Design$PHP$HTML$AJAX$MySQL$more$less$
WebInfoSolutions$35$PHP$C# Programming$SQL$jQuery / Prototype$.NET$more$less$
thangtqvn$25$PHP$HTML$MySQL$Javascript$Joomla$more$less$
genpexitsolution$30$Python$Linux$CSS$PHP$MySQL$more$less$
ssahilsl$15$PHP$Website Design$HTML$Graphic Design$Wordpress$more$less$
theshadowx$20$Software Architecture$C++ Programming$C Programming$Matlab &amp; Mathematica$Software Development$more$less$
webmediaexperts$7$PHP$Software Architecture$Graphic Design$Website Design$Software Testing$more$less$
jinkhan888$10$PHP$Software Architecture$HTML$Graphic Design$Website Design$more$less$
afifaumersl$15$PHP$Website Design$Graphic Design$Software Architecture$Codeigniter$more$less$
bob1982$20$Software Architecture$PHP$Visual Basic$.NET$Visual Basic for Apps$more$less$
hexamilesoft$15$Facebook Marketing$PHP$Anything Goes$HTML$Website Design$more$less$
etechnodroid1515$16$Magento$eCommerce$HTML$PHP$CSS$more$less$
FASTGuru$25$PHP$Website Design$HTML$MySQL$CSS$more$less$
PhungTran$25$PHP$Wordpress$HTML$CSS$MySQL$more$less$
omaralieissa$25$C# Programming$PHP$Web Scraping$Software Architecture$.NET$more$less$
newgroup4u$10.50$PHP$Software Architecture$Software Testing$MySQL$Web Hosting$more$less$
igorssv$15$Web Scraping$Excel$Data Processing$Data Mining$PHP$more$less$
Wangxianming$40$Mobile Phone$Android$iPhone$Google App Engine$iPad$more$less$
ktmfreelancer$30$Website Design$Wordpress$PHP$HTML$CSS$more$less$
nSolutionsPL$15$PHP$CSS$Website Design$Software Architecture$Wordpress$more$less$
rakish$15$Salesforce.com$Salesforce App Development$CRM$Software Architecture$PHP$more$less$
ForeignTree$50$PHP$Graphic Design$HTML$Software Architecture$ASP.NET$more$less$
dikgenius$25$PHP$MySQL$HTML$jQuery / Prototype$Website Design$more$less$
projuktiweb$10$PHP$Website Design$Graphic Design$Software Architecture$Software Development$more$less$
adicoman$10$PHP$MySQL$Software Architecture$Excel$Software Development$more$less$
pspwebsolutions$15$PHP$Software Architecture$SugarCRM$MySQL$Website Design$more$less$
wassily$25$C++ Programming$C Programming$Windows Desktop$Software Architecture$Windows API$more$less$
zhengnami13$35$Mobile Phone$Android$iPhone$iPad$HTML5$more$less$
gotucat$17$Graphic Design$PHP$Linux$Software Architecture$Photoshop$more$less$
trustman1207$30$Android$Mobile Phone$iPhone$iPad$PHP$more$less$
viworld$25$PHP$Website Design$Graphic Design$HTML$Software Architecture$more$less$
ta0soft$15$C# Programming$Windows Desktop$.NET$Software Architecture$Visual Basic$more$less$
salsicciaxxl$35$Software Architecture$Photoshop$Social Networking$Powerpoint$SQL$more$less$
ValueCoders$20$PHP$Software Architecture$MySQL$Software Testing$DotNetNuke$more$less$
lockbox$30$PHP$HTML$Software Architecture$Javascript$Script Install$more$less$
kmpal$15$VB.NET$Software Architecture$Visual Basic$Visual Basic for Apps$C# Programming$more$less$
WOEXX$50$HTML$Website Design$Graphic Design$CSS$Joomla$more$less$
mariojain$15$MLM$Website Design$Social Engine$Zen Cart$Shopping Carts$more$less$
iqbalsingh$20$PHP$HTML$Website Design$MySQL$Android$more$less$
ibbuzz$15$PHP$Software Architecture$.NET$Wordpress$Website Design$more$less$
leondiagon$35$Matlab &amp; Mathematica$Software Architecture$Imaging$Mathematics$Algorithm$more$less$
mail2vimalarora$7$Microsoft Access$Visual Basic$SQL$Excel$.NET$more$less$
bkocherov$15$Linux$UNIX$Software Architecture$Python$Video Production$more$less$
unieyes48$15$PHP$MySQL$Codeigniter$HTML5$Software Architecture$more$less$
HaoPX$8$Java$C++ Programming$Software Architecture$C Programming$C# Programming$more$less$
fattahaabdul$50$PHP$Software Architecture$Website Design$HTML5$Graphic Design$more$less$
SeregaLykov$22$Metatrader$C Programming$Software Architecture$PHP$C++ Programming$more$less$
idleswell$32$PHP$MySQL$Software Architecture$Software Testing$Perl$more$less$
searchtechnow$13$PHP$HTML$Website Design$Graphic Design$eCommerce$more$less$
swapnilchavan18$10$PHP$Javascript$Excel$Microsoft Access$Data Entry$more$less$
matharpa$20$Metatrader$PHP$C Programming$Software Architecture$MySQL$more$less$
totori1990$30$iPhone$Android$Software Architecture$Arduino$PHP$more$less$
creativewebideas$15$Joomla$PHP$HTML$Website Design$CSS$more$less$
codersdee$25$PHP$HTML$Wordpress$CSS$Website Design$more$less$
myaug$15$iPhone$Android$Mobile Phone$C# Programming$Unity 3D$more$less$
fabest$25$Microsoft Access$Excel$Data Processing$Visual Basic$PHP$more$less$
aistechnolabs$15$Android$PHP$Magento$HTML$iPhone$more$less$
mikeblane$15$PHP$HTML$Drupal$Graphic Design$CSS$more$less$
daguang$50$iPhone$Android$iPad$HTML5$Mobile Phone$more$less$
khongminhphong$15$PHP$HTML$MySQL$Website Design$Software Architecture$more$less$
ByteAnt$30$.NET$ASP$Javascript$CSS$XML$more$less$
steafen$25$Software Architecture$PHP$Mobile Phone$C Programming$C++ Programming$more$less$
malviyamanish$15$PHP$Wordpress$CSS$Magento$MySQL$more$less$
n0shutdown$35$Network Administration$Cisco$Computer Security$Linux$System Admin$more$less$
paulcristia$15$Software Architecture$Software Testing$Video Services$Videography$PHP$more$less$
urmate$30$PHP$Java$MySQL$Software Architecture$C++ Programming$more$less$
otssols$15$PHP$HTML$Website Design$Software Architecture$Javascript$more$less$
zeusinfoware$15$Software Architecture$ASP.NET$VB.NET$.NET$ASP$more$less$
vectorcoder$25$PHP$Adobe Flash$Software Architecture$MySQL$HTML$more$less$
DLS1$12$Graphic Design$Website Design$User Interface / IA$Illustration$Banner Design$more$less$
tiagosimoes$15$PHP$HTML$Wordpress$CSS$Software Architecture$more$less$
hamzazafarvw$30$Java$Software Architecture$jQuery / Prototype$C Programming$C++ Programming$more$less$
kullxaoa$30$PHP$Mobile Phone$C++ Programming$Software Architecture$C Programming$more$less$
dancioanca$35$Website Design$PHP$Graphic Design$HTML$SQL$more$less$
velsoftconsult$20$PHP$Joomla$MySQL$Website Design$Website Management$more$less$
quadermamun1$22$CSS$HTML5$ASP.NET$MVC$.NET$more$less$
Raitechintro$10$.NET$PHP$Software Architecture$C Programming$C# Programming$more$less$
mihosting$15$PHP$MySQL$Website Design$AJAX$Javascript$more$less$
bydevteam$20$PHP$Java$Engineering$Software Architecture$Web Hosting$more$less$
khyatiraval$10$PHP$Wordpress$CSS$HTML$Website Design$more$less$
mxicoders$12$PHP$Website Design$Graphic Design$HTML$SQL$more$less$
spencerb$19$PHP$MySQL$Software Architecture$HTML$Shell Script$more$less$
spencerb$19$PHP$MySQL$Software Architecture$HTML$Shell Script$more$less$
ewebzeal$8$SEO$Internet Marketing$Software Architecture$Marketing$Link Building$more$less$
hwanghendra$12$Software Architecture$MySQL$PHP$Visual Basic$.NET$more$less$
goldmaster88$40$iPhone$Mobile Phone$Android$Game Design$iPad$more$less$
AlexYes$25$Cartography &amp; Maps$Geospatial$Translation$Javascript$Software Architecture$more$less$
pivn$20$PHP$HTML$Website Design$Wordpress$MySQL$more$less$
vw580939vw$15$PHP$MySQL$Software Architecture$User Interface / IA$Web Hosting$more$less$
talhaamin$25$.NET$C# Programming$Software Architecture$SQL$Android$more$less$
ominfowave$12$Android$Mobile Phone$iPhone$iPad$PHP$more$less$
duoaini$40$Angular.js$node.js$Javascript$Software Architecture$Mobile Phone$more$less$
amility$25$PHP$HTML$Website Design$Javascript$CSS$more$less$
jinugeorge$10$PHP$HTML$Google Earth$Software Architecture$Cartography &amp; Maps$more$less$
fdine$15$PHP$Software Architecture$HTML$jQuery / Prototype$Android$more$less$
sziszilance$19$PHP$HTML$Website Design$Graphic Design$Software Architecture$more$less$
miraclesolution$12$PHP$Website Design$CSS$Wordpress$Javascript$more$less$
pintalpandey92$10$PHP$Website Design$HTML$MySQL$CSS$more$less$
sumitnautiyal13$15$PHP$CakePHP$Website Design$HTML$SEO$more$less$
funnyhoney$25$Research$Copywriting$Data Entry$Business Analysis$Product Sourcing$more$less$
netdevbiz$10$Website Design$PHP$HTML$Graphic Design$MySQL$more$less$
narmadatech$20$Website Design$PHP$HTML$Graphic Design$Joomla$more$less$
suriyant$30$Python$Linux$Software Architecture$MySQL$PHP$more$less$
okwebsolution$15$C# Programming$.NET$PHP$Java$Android$more$less$
jmoltosanchez$15$PHP$Software Architecture$Visual Basic$VB.NET$Symbian$more$less$
capitandeveloper$10$Python$Software Architecture$Algorithm$PLC &amp; SCADA$Machine Learning$more$less$
ITExportServices$10$Java$Software Architecture$JavaFX$Website Design$Academic Writing$more$less$
sannacode$20$Android$Mobile Phone$Graphic Design$PHP$iPhone$more$less$
aqualeafitsolpl$20$Website Design$HTML$PHP$Graphic Design$Wordpress$more$less$
arhivan$20$3D Rendering$Building Architecture$Software Architecture$Interior Design$Creative Design$more$less$
hilobok$30$PHP$SQL$System Admin$Software Architecture$Web Security$more$less$
hanoisoftware$10$Wordpress$HTML$Software Architecture$HTML5$Javascript$more$less$
hanoisoftware$10$Wordpress$HTML$Software Architecture$HTML5$Javascript$more$less$
tcjn$30$Linux$System Admin$Web Hosting$Apache$Ubuntu$more$less$
dimkazakos$30$PHP$Excel$MySQL$Visual Basic for Apps$Software Architecture$more$less$
isensebd$15$PHP$HTML$Website Design$CSS$Graphic Design$more$less$
kusinfonetcom$8$Visual Basic$Software Architecture$PHP$Java$C# Programming$more$less$
maasoft$18$PHP$HTML$Website Design$CSS$Wordpress$more$less$
XbrainDesigner$24$Video Services$Videography$PHP$After Effects$Animation$more$less$
Tinpl$25$C++ Programming$C Programming$.NET$OpenGL$C# Programming$more$less$
fah15$10$PHP$Website Design$Graphic Design$Software Architecture$Wordpress$more$less$
netmente$20$PHP$Website Design$HTML$Graphic Design$Web Hosting$more$less$
espsofttech$10$PHP$HTML$Website Design$Wordpress$CSS$more$less$
xcodbin$25$Software Architecture$PHP$C Programming$Mobile Phone$C++ Programming$more$less$
KatrinaQ$45$PHP$CSS$PSD to HTML$Wordpress$Magento$more$less$
parth1729$12$MVC$.NET$C# Programming$Software Architecture$HTML$more$less$
proteamspb$25$Anything Goes$.NET$Software Architecture$Software Testing$MySQL$more$less$
triyama$16$PHP$Software Architecture$Javascript$XML$Website Design$more$less$
mrbrave$15$Excel$Visual Basic$Data Processing$Data Entry$Visual Basic for Apps$more$less$
giahuy10$8$Joomla$PHP$HTML$CSS$Website Design$more$less$
jagrutibhadani$12$Android$Mobile Phone$iPhone$Articles$Article Rewriting$more$less$
miodragstajic$25$Unity 3D$Mobile Phone$Android$Game Design$Java$more$less$
DPROF$25$C++ Programming$C Programming$Software Architecture$Microsoft$Computer Security$more$less$
ahmedabdulm$55$Software Architecture$C# Programming$.NET$Project Management$Web Hosting$more$less$
Valuesolutions$20$Academic Writing$Report Writing$Technical Writing$Articles$Management$more$less$
pascalcoders$15$Software Architecture$Delphi$Software Development$PHP$SQL$more$less$
jayamsoft$8$ASP.NET$C# Programming$SQL$VB.NET$.NET$more$less$
RAlexM94$30$PHP$Website Design$HTML$Graphic Design$Wordpress$more$less$
samin59$35$Academic Writing$Articles$Technical Writing$Report Writing$Finance$more$less$
wanly3643vw$8$Java$Software Architecture$Windows Desktop$Software Testing$Microsoft$more$less$
websofttechno$11$Website Design$Bootstrap$Javascript$Android$Wordpress$more$less$
conceptsview$15$Website Design$PHP$HTML$Graphic Design$Wordpress$more$less$
rafaelnadal$10$Academic Writing$Article Rewriting$Articles$Technical Writing$Report Writing$more$less$
SafalWeb$18$Magento$HTML$PHP$Website Design$Javascript$more$less$
syrwebdevelopmen$15$Website Design$Graphic Design$Wordpress$HTML$SEO$more$less$
sandanilprashan$15$PHP$AJAX$MySQL$Website Design$Javascript$more$less$
Alex1x23$12$PHP$Website Design$Wordpress$HTML$Graphic Design$more$less$
sergey2511$20$PDF$Adobe LiveCycle Designer$Electronic Forms$Format &amp; Layout$Word$more$less$
itachi23$30$Mathematics$Matlab &amp; Mathematica$Algorithm$Statistics$Engineering$more$less$
rheinhard150$10$C++ Programming$C Programming$Visual Basic$Software Architecture$Windows Desktop$more$less$
grundahl$25$HTML$Perl$Software Architecture$Linux$Oracle$more$less$
OVIservices$12$PHP$HTML$Website Design$Wordpress$Magento$more$less$
BlindDevelopment$15$Software Architecture$Socket IO$Microsoft$Linux$Software Development$more$less$
ybjcSoft$29$iPhone$Mobile Phone$Android$iPad$Objective C$more$less$
hafeez$20$iPhone$Android$PHP$Wordpress$iPad$more$less$
shibin123sl$16$PHP$MySQL$Website Design$Magento$AJAX$more$less$
gkhanna$14$.NET$C# Programming$Visual Basic$Silverlight$ASP$more$less$
KennySVG$10$Data Processing$PHP$Excel$Data Entry$Wordpress$more$less$
testotorko$15$PHP$CSS$Javascript$Website Design$MySQL$more$less$
vladimirG$6$eBooks$Amazon Kindle$Format &amp; Layout$HTML$CSS$more$less$
VjCoder$20$C++ Programming$Face Recognition$Software Development$SQL$C# Programming$more$less$
wee493$30$PHP$Website Design$Javascript$MySQL$Wordpress$more$less$
wee493$30$PHP$Website Design$Javascript$MySQL$Wordpress$more$less$
doyz$20$HTML$MVC$Website Design$ASP$ASP.NET$more$less$
tomaszszulc$35$Translation$Sharepoint$Software Architecture$SQL$Software Testing$more$less$
Ahme2357$10$Resumes$Copywriting$Editing$Software Architecture$Report Writing$more$less$
lseballos$15$Metatrader$C# Programming$Software Architecture$PostgreSQL$Payroll$more$less$
SANGITAR$15$Verilog / VHDL$Electronics$Software Architecture$PHP$Electrical Engineering$more$less$
mobileappdevin$12$PHP$Website Design$Graphic Design$Wordpress$XML$more$less$
sanketlike$3$PHP$HTML$Wordpress$Javascript$MySQL$more$less$
MaxTs$20$Graphic Design$PHP$HTML5$HTML$Bitcoin$more$less$
kpnsureshbabu$14$Internet Marketing$Software Architecture$SEO$Link Building$Data Processing$more$less$
talha222$15$Javascript$PHP$Wordpress$Software Architecture$Linux$more$less$
leksobitsadze$15$3D Modelling$3D Rendering$3D Animation$Graphic Design$Software Architecture$more$less$
Imranceo$50$C++ Programming$PHP$Objective C$Mac OS$Java$more$less$
seylerius$20$Software Architecture$Python$PostgreSQL$Nginx$Software Development$more$less$
VCNinc$78$iPhone$PHP$Graphic Design$HTML$Website Design$more$less$
VersatileTehcno$8$HTML$PHP$Website Design$Microsoft SQL Server$Wordpress$more$less$
dundell$10$Software Architecture$Linux$UNIX$Windows Desktop$Sphinx$more$less$
fixfin$10$SugarCRM$PHP$vTiger$eCommerce$Wordpress$more$less$
SoopDesign$25$C# Programming$.NET$Windows Desktop$Software Architecture$PHP$more$less$
shtafun$20$ASP.NET$MVC$Javascript$C# Programming$.NET$more$less$
qiangjin2014$25$Android$C Programming$Mobile Phone$iPhone$PhoneGap$more$less$
buysoftwarenow$12$Data Entry$Finance$MySQL$Web Scraping$Wordpress$more$less$
nitinbohra89$18$MySQL$Oracle$SQL$Database Development$Database Programming$more$less$
nitintech$10$Windows Desktop$C# Programming$Embedded Software$Microcontroller$Product Design$more$less$
KalinaT23$30$Graphic Design$PHP$Software Architecture$Logo Design$Javascript$more$less$
jinlongwei$30$iPhone$Mobile Phone$Android$iPad$Objective C$more$less$
i32$50$C++ Programming$Delphi$C Programming$Windows Desktop$Debugging$more$less$
shankarthapa$22$PHP$Adobe Flash$Video Broadcasting$Software Architecture$Video Services$more$less$
designysoft$20$Software Architecture$Project Management$VB.NET$ASP.NET$Logo Design$more$less$
Moaead$20$PHP$HTML$Website Design$Shopping Carts$Java$more$less$
cigara9393$10$C# Programming$.NET$Visual Basic$SQL$Software Architecture$more$less$
koltyakov$42$Sharepoint$Javascript$.NET$Software Architecture$C# Programming$more$less$
daufenbach$30$Translation$German$Copywriting$Academic Writing$Article Rewriting$more$less$
ryang2011$20$Metatrader$Software Architecture$Simplified Chinese (China)$Software Development$RTOS$more$less$
rajpurohit9$15$PHP$Software Architecture$Javascript$Invitation Design$Graphic Design$more$less$
jbonkrievner$10$Graphic Design$Software Architecture$more$less$
freeabhay$50$PHP$HTML$Wordpress$Software Architecture$Javascript$more$less$
tranquy102014$10$PHP$Codeigniter$jQuery / Prototype$HTML$Graphic Design$more$less$
webkings09$10$PHP$HTML$MySQL$Graphic Design$Website Design$more$less$
joyeetasr$9$Software Architecture$PHP$MySQL$VB.NET$Visual Basic$more$less$
primedatabase$15$PHP$jQuery / Prototype$Wordpress$Javascript$Joomla$more$less$
virals2583$15$PHP$XML$HTML$Software Architecture$MySQL$more$less$
bgeorge$30$PHP$MySQL$Software Architecture$HTML$Linux$more$less$
faarukk$25$Mobile Phone$PHP$Software Architecture$Website Design$C# Programming$more$less$
mitosistech$14$Python$Software Architecture$PhoneGap$PostgreSQL$Objective C$more$less$
akharytonov$15$LabVIEW$Matlab &amp; Mathematica$Software Architecture$PLC &amp; SCADA$Photoshop$more$less$
gandybattt$30$Mobile Phone$PHP$Java$Objective C$C Programming$more$less$
CoreCoders$14$PHP$Website Design$Graphic Design$Software Architecture$Joomla$more$less$
Indexpage$25$Website Design$PHP$eCommerce$Shopping Carts$HTML$more$less$
intuitionsoftech$10$Mobile Phone$HTML5$iPad$iPhone$Graphic Design$more$less$
mbs1092$20$PHP$Software Architecture$MySQL$Software Testing$Website Testing$more$less$
shylett11$20$PHP$Software Architecture$C++ Programming$Mobile Phone$MySQL$more$less$
surv1ve$20$Software Architecture$PHP$Mobile Phone$C++ Programming$C# Programming$more$less$
freelancerj2ee$20$Hadoop$Java$Apache Solr$MySQL$SQL$more$less$
epuranviorel$25$Wordpress$HTML$PHP$Website Design$CSS$more$less$
crcoder$18$Software Architecture$Engineering$MySQL$Software Testing$Windows Desktop$more$less$
akmal181$30$Cisco$System Admin$Windows Server$Linux$Network Administration$more$less$
LuigiWidmore$25$PHP$Website Design$HTML$MySQL$AJAX$more$less$
qitsol$30$iPhone$Android$Mobile Phone$iPad$PHP$more$less$
epark$20$PHP$HTML$Wordpress$Website Design$CSS$more$less$
czargroup$20$Magento$Website Design$HTML$PHP$eCommerce$more$less$
phpMaestro$15$PHP$Website Design$HTML$Graphic Design$MySQL$more$less$
sphinxsolution$18$Mobile Phone$iPhone$Android$iPad$AJAX$more$less$
k03ak$35$PCB Layout$Microcontroller$Electronics$Electrical Engineering$C Programming$more$less$
koolsidz$30$Excel$Visual Basic for Apps$Data Processing$Visual Basic$Data Entry$more$less$
ahmedmohamed85$35$Verilog / VHDL$Electronics$Electrical Engineering$Microcontroller$Engineering$more$less$
kevalthacker$12$PHP$Website Design$CSS$eCommerce$Graphic Design$more$less$
DevWorkshop$15$Website Design$PHP$Graphic Design$HTML$SEO$more$less$
notjustacoder$12$Software Architecture$PHP$Amazon Web Services$Linux$C Programming$more$less$
ApoorvBaletia$18$Android$Mobile Phone$Software Architecture$C++ Programming$Visual Basic$more$less$
vtgsoftwareVM$20$Project Management$Engineering$PHP$Script Install$Photoshop$more$less$
dotnetsqlCoder$20$MySQL$PHP$ASP$SQL$.NET$more$less$
humashahid80$15$PHP$Website Design$Graphic Design$Wordpress$AJAX$more$less$
murtaza1981$12$.NET$SQL$C# Programming$Software Architecture$Visual Basic$more$less$
bksriharsha$50$PHP$Software Architecture$Django$AJAX$Drupal$more$less$
MaxxPHPdeveloper$6$PHP$MySQL$HTML$Website Design$AJAX$more$less$
SysSoftw$10$Software Architecture$Windows Desktop$Software Testing$Engineering$PHP$more$less$
daffodilsoftware$18$iPhone$Android$iPad$Graphic Design$Sharepoint$more$less$
carrotvw$30$Software Architecture$Software Testing$SQL$Microsoft$.NET$more$less$
sptechnocrats$25$Website Design$Graphic Design$PHP$HTML$Javascript$more$less$
cobalt643$31$Mobile Phone$Software Architecture$C# Programming$C++ Programming$Javascript$more$less$
imian$18$PHP$HTML$SQL$Software Architecture$.NET$more$less$
varun8211$35$PHP$Website Design$HTML$AJAX$Graphic Design$more$less$
panfreelancer$10$Web Scraping$Data Mining$Data Processing$Excel$PHP$more$less$
re4ct0r$30$Android$Mobile Phone$PHP$MySQL$C++ Programming$more$less$
mepanku$10$eBay$HTML$Website Design$Graphic Design$eCommerce$more$less$
ahtsolutions$15$PHP$Website Design$HTML$Magento$Wordpress$more$less$
buzzz$20$PHP$MySQL$Website Design$Javascript$HTML$more$less$
ChrisDolan$40$HTML$Website Design$PHP$eCommerce$Wordpress$more$less$
marjanahmed13$130$Facebook Marketing$Social Networking$Internet Marketing$Twitter$SEO$more$less$
mavdeveloper$20$PHP$Javascript$HTML5$Website Design$Adobe Flash$more$less$
kmittal$25$Academic Writing$Statistics$Report Writing$Matlab &amp; Mathematica$Mathematics$more$less$
NBGANDHI$20$Windows Desktop$Microsoft$Software Architecture$User Interface / IA$Visual Basic for Apps$more$less$
buraqtech$12$PHP$Website Design$HTML$MySQL$Graphic Design$more$less$
Ameba871117$35$PHP$CSS$Software Architecture$Web Scraping$eCommerce$more$less$
armasum$15$PHP$Website Design$Wordpress$Graphic Design$CSS$more$less$
Walkingdreams$15$PHP$Website Design$HTML$MySQL$Wordpress$more$less$
ExtraNet$10$Translation$Greek$English (UK)$English (US)$Technical Writing$more$less$
Zhats$35$Mathematics$Matlab &amp; Mathematica$Statistics$Algorithm$C Programming$more$less$
steelmans1980$20$IIS$C# Programming$Software Architecture$Asterisk PBX$Linux$more$less$
zhaozw$20$Android$Mobile Phone$Java$XML$Software Architecture$more$less$
solovev$30$Engineering$Electronics$C Programming$Software Architecture$Linux$more$less$
mascot123$15$PHP$Magento$Website Design$eCommerce$Software Architecture$more$less$
browseinfo$50$Python$PHP$ERP$Software Architecture$CRM$more$less$
itdv$20$Graphic Design$Photoshop$Website Design$HTML$Logo Design$more$less$
softfinder500$5$PHP$HTML$Photoshop$Paypal API$MySQL$more$less$
satvainfotech$11$MySQL$.NET$SQL$Software Architecture$PHP$more$less$
aign$25$Android$Software Architecture$Microsoft SQL Server$Database Administration$Windows Server$more$less$
codeplayers365$50$PSD to HTML$HTML5$HTML$Website Design$PHP$more$less$
ciphertech$20$Ruby on Rails$PHP$Software Architecture$Javascript$AJAX$more$less$
codeplayers365$50$PSD to HTML$HTML5$HTML$Website Design$PHP$more$less$
ciphertech$20$Ruby on Rails$PHP$Software Architecture$Javascript$AJAX$more$less$
stream18$32$Software Architecture$Google App Engine$Project Management$Java$Website Management$more$less$
svininykh$35$MySQL$Software Architecture$.NET$XML$Excel$more$less$
shabdullah88$25$Android$Mobile Phone$PHP$Graphic Design$MySQL$more$less$
phpdeveloper100$15$PHP$HTML$MySQL$Website Design$Graphic Design$more$less$
webrevolution$18$Bulk Marketing$Email Marketing$Internet Marketing$Marketing$PHP$more$less$
surajitmitra$15$Mobile Phone$PHP$iPhone$Android$Website Design$more$less$
jDeveloperUa$20$Java$Software Architecture$Android$SAP$J2EE$more$less$
Ivan83$33$PHP$XML$SQL$Web Scraping$Javascript$more$less$
andriy3s$17$Delphi$Software Architecture$MySQL$Microsoft$SQL$more$less$
techwelfare$10$PHP$Website Design$HTML$Graphic Design$MySQL$more$less$
freshjah$25$PHP$MySQL$HTML$Website Design$Javascript$more$less$
intelligencei$20$PHP$eCommerce$Wordpress$CSS$CMS$more$less$
vietwebdev$15$HTML$Website Design$PHP$Graphic Design$Wordpress$more$less$
billy01$125$PHP$Engineering$Photoshop$Graphic Design$Adobe Flash$more$less$
bogdandumea$30$Software Architecture$Software Testing$UNIX$Windows Desktop$MySQL$more$less$
mikimartina$8$PHP$Website Design$Joomla$Graphic Design$HTML$more$less$
edwardsdevevw$45$Software Architecture$C++ Programming$PHP$MySQL$Software Testing$more$less$
duquef21$18$Game Design$Adobe Flash$C Programming$Software Architecture$PHP$more$less$
ransika$25$Mobile Phone$Android$iPhone$Java$Blackberry$more$less$
mukes1986$25$iPhone$Mobile Phone$Android$iPad$Objective C$more$less$
oliviab$12$Logo Design$Graphic Design$CSS$Website Design$Photoshop$more$less$
rumman1972$5$Website Design$Graphic Design$CSS$Software Architecture$Magento$more$less$
theproper$25$C Programming$.NET$C# Programming$Software Architecture$Windows Desktop$more$less$
Brsoft1$15$HTML5$Photoshop$CSS$Website Design$HTML$more$less$
kprasad93$9$Graphic Design$Logo Design$Website Design$Photoshop$Android$more$less$
sutapatiwari86$10$Website Design$Graphic Design$PHP$HTML$Wordpress$more$less$
QuantumSatis$25$PHP$Website Design$Shopping Carts$HTML$PSD to HTML$more$less$
mjxone$15$.NET$Python$Visual Basic$Data Entry$Data Processing$more$less$
jorgamund$15$SQL$Visual Basic$Windows Desktop$Engineering$Software Architecture$more$less$
mkoretskiy$20$PHP$Software Architecture$AJAX$Delphi$XML$more$less$
phongvh$25$PHP$MySQL$HTML$AJAX$Website Design$more$less$
f1x3r$25$Linux$System Admin$Electronics$Engineering$Script Install$more$less$
jbsolutionsvw$9$Software Architecture$PHP$MySQL$SQL$Website Management$more$less$
gazzillo$12$Translation$Italian$French$System Admin$Cisco$more$less$
PCornelius1234$50$Delphi$Engineering$MySQL$Software Architecture$Software Testing$more$less$
MT4Solutions$25$Metatrader$Financial Markets$Project Scheduling$Research$Sales$more$less$
erupt$15$Logo Design$Graphic Design$Arts &amp; Crafts$Photoshop$Anything Goes$more$less$
PawelFlorek$25$PHP$Software Architecture$MySQL$Linux$Prestashop$more$less$
PawelFlorek$25$PHP$Software Architecture$MySQL$Linux$Prestashop$more$less$
fastcoder3000$25$Metatrader$more$less$
ayushi0112$45$PHP$HTML$Website Design$Graphic Design$MySQL$more$less$
phpMaestro$15$PHP$Website Design$HTML$Graphic Design$MySQL$more$less$
Reflexlogic$25$PHP$HTML$Graphic Design$Website Design$Software Architecture$more$less$
webqueue$20$PHP$Wordpress$HTML$Website Design$Graphic Design$more$less$
sandyIN$25$Wordpress$PHP$HTML$Website Design$CSS$more$less$
thetechie13$20$Website Design$Volusion$HTML$eCommerce$PHP$more$less$
pan09$20$PHP$Website Design$HTML$MySQL$Graphic Design$more$less$
Webwingtechology$18$Website Design$Graphic Design$PHP$HTML$HTML5$more$less$
esolzsales$15$PHP$MySQL$Website Design$Graphic Design$Adobe Flash$more$less$
conapps$20$HTML$Website Design$PHP$Graphic Design$Wordpress$more$less$
arhamsoftltd$25$PHP$MySQL$Internet Marketing$Software Architecture$Marketing$more$less$
sonuinfy$38$PHP$Wordpress$HTML$CSS$Website Design$more$less$
infoway$14$PHP$Website Design$HTML$Graphic Design$Wordpress$more$less$
adibutt$20$HTML$Website Design$PHP$Graphic Design$Wordpress$more$less$
ymswebsolutions$15$Website Design$Graphic Design$HTML$PHP$MySQL$more$less$
technologyaddict$12$PHP$Software Architecture$Software Testing$MySQL$Website Management$more$less$
best1$30$PHP$Website Design$HTML$Graphic Design$MySQL$more$less$
phpdevindia$20$PHP$HTML$Website Design$Graphic Design$MySQL$more$less$
hipnotyka$20$Graphic Design$Website Design$HTML$PHP$User Interface / IA$more$less$
michale21$8$PHP$HTML$Website Design$Graphic Design$Wordpress$more$less$
hswebdevelopment$12$Website Design$HTML$PHP$Graphic Design$Wordpress$more$less$
MplussoftIndia$15$PHP$HTML$Website Design$Graphic Design$MySQL$more$less$
ahtsolutions$15$PHP$Website Design$HTML$Magento$Wordpress$more$less$
cooldevvn$25$PHP$Wordpress$HTML$Website Design$CSS$more$less$
OP3NSOURC3$20$PHP$Website Design$Wordpress$Graphic Design$HTML5$more$less$
A2Design$30$Website Design$PHP$HTML$AJAX$MySQL$more$less$
newgroup4u$10.50$PHP$Software Architecture$Software Testing$MySQL$Web Hosting$more$less$
narmadatech$20$Website Design$PHP$HTML$Graphic Design$Joomla$more$less$
DezineGeek$25$Graphic Design$Logo Design$Website Design$Brochure Design$Photoshop$more$less$
vishalavi29$15$PHP$Website Design$HTML$CSS$Graphic Design$more$less$
rginfotech1$12$Website Design$PHP$HTML$Graphic Design$AJAX$more$less$
seekdeveloper$45$PHP$HTML$Website Design$MySQL$Graphic Design$more$less$
technosystem$25$Website Design$PHP$HTML$Graphic Design$MySQL$more$less$
pixlbrick$12$PHP$Website Design$Graphic Design$HTML$Joomla$more$less$
aqualeafitsolpl$20$Website Design$HTML$PHP$Graphic Design$Wordpress$more$less$
DigitalArcanum$25$Graphic Design$Logo Design$Website Design$HTML$PHP$more$less$
graphicaa$9$PHP$HTML$Website Design$Wordpress$Graphic Design$more$less$
iDCreativeUK$45$Graphic Design$Website Design$PHP$User Interface / IA$HTML5$more$less$
designcreative1$25$PHP$Website Design$HTML$Magento$Graphic Design$more$less$
WEDOMS$12$Website Design$HTML$PHP$Graphic Design$Wordpress$more$less$
Softmania$25$PHP$Web Hosting$CSS$Wordpress$XML$more$less$
searchtechnow$13$PHP$HTML$Website Design$Graphic Design$eCommerce$more$less$
meet2amitvw$25$PHP$MySQL$Website Design$HTML$Software Architecture$more$less$
Mtoag$15$Website Design$PHP$Graphic Design$.NET$AJAX$more$less$
vietwebdev$15$HTML$Website Design$PHP$Graphic Design$Wordpress$more$less$
mmagr99$50$Website Design$HTML$PHP$Graphic Design$eCommerce$more$less$
uxdev$30$Website Design$HTML$PHP$Wordpress$CSS$more$less$
goldensolution$30$Wordpress$Website Design$HTML$PHP$CSS$more$less$
ktmfreelancer$30$Website Design$Wordpress$PHP$HTML$CSS$more$less$
DevWorkshop$15$Website Design$PHP$Graphic Design$HTML$SEO$more$less$
eemon$20$Website Design$HTML$PHP$Graphic Design$CSS$more$less$
julianbagilet$32$PHP$Website Design$HTML$Graphic Design$MySQL$more$less$
codinglogics$25$PHP$Website Design$HTML$Graphic Design$Wordpress$more$less$
revolutes$15$Website Design$PHP$HTML$Graphic Design$Javascript$more$less$
thewebpixel$16$Website Design$HTML$PHP$Graphic Design$CSS$more$less$
xtremewebtech$15$Website Design$HTML$PHP$Graphic Design$Wordpress$more$less$
ntiersolutions$40$PHP$Website Design$HTML$Open Cart$eCommerce$more$less$
tajweb$14$Website Design$Wordpress$Graphic Design$CSS$eCommerce$more$less$
thedjak$11$PHP$Website Design$Graphic Design$HTML$MySQL$more$less$
engrteto$25$Website Design$HTML$PHP$Graphic Design$CSS$more$less$
qubeweb3squbeweb$99$HTML$Website Design$PHP$Graphic Design$Wordpress$more$less$
creator9$15$Website Design$Graphic Design$PHP$HTML$Wordpress$more$less$
ambalaonline1$18$Graphic Design$Website Design$Photoshop$PHP$HTML$more$less$
titanium009$50$Website Design$HTML$Graphic Design$Wordpress$PHP$more$less$
sutapatiwari86$10$Website Design$Graphic Design$PHP$HTML$Wordpress$more$less$
froiden07$20$PHP$Software Architecture$HTML$Website Design$MySQL$more$less$
freeoutsourcer$30$Website Design$HTML$Graphic Design$PHP$SEO$more$less$
inspirad$10$Website Design$Graphic Design$HTML$PHP$CSS$more$less$
ahmadayaz$22$PHP$Website Design$HTML$Graphic Design$Magento$more$less$
vectorcoder$25$PHP$Adobe Flash$Software Architecture$MySQL$HTML$more$less$
aamiriqbal$25$Website Design$Graphic Design$PHP$HTML$CSS$more$less$
goutam08$10$Website Design$HTML$PHP$Graphic Design$MySQL$more$less$
nuprogramer$15$PHP$HTML$Website Design$Graphic Design$Software Architecture$more$less$
digitallogix$14$PHP$MySQL$Web Hosting$Website Management$.NET$more$less$
sziszilance$19$PHP$HTML$Website Design$Graphic Design$Software Architecture$more$less$
vtechiti$10$Graphic Design$Website Design$HTML$PHP$Wordpress$more$less$
BlinkBestTeam$30$PHP$Website Design$HTML$Graphic Design$MySQL$more$less$
webzersolution$20$HTML$Website Design$PHP$Graphic Design$CSS$more$less$
shivmirthyusl$15$PHP$HTML$Website Design$Wordpress$Graphic Design$more$less$
SRajpurohit$20$Website Design$HTML$SEO$PHP$Graphic Design$more$less$
mindblowcreative$15$Website Design$Graphic Design$PHP$CMS$Logo Design$more$less$
epark$20$PHP$HTML$Wordpress$Website Design$CSS$more$less$
marketingmindz$25$Wordpress$PHP$HTML$Website Design$MySQL$more$less$
ravneetschawla$25$Website Design$Graphic Design$HTML$PHP$Photoshop$more$less$
dinotech$20$PHP$HTML$Website Design$MySQL$Graphic Design$more$less$
cpt2011$25$PHP$MySQL$HTML$Javascript$HTML5$more$less$
dotcomdotbd$35$Wordpress$PHP$HTML$Website Design$Graphic Design$more$less$
neelwt4u$10$Website Design$HTML$PHP$Graphic Design$PSD to HTML$more$less$
royind$10$Website Design$HTML$PHP$Graphic Design$eCommerce$more$less$
hcpldir$12$Website Design$HTML$PHP$Graphic Design$eCommerce$more$less$
royprosenjit1015$25$Wordpress$PHP$HTML$Website Design$CSS$more$less$
advanceweb7$12$Website Design$Graphic Design$PHP$HTML$MySQL$more$less$
p4provider$20$Website Design$Magento$PHP$Graphic Design$CSS$more$less$
mascotindia123$11$PHP$Website Design$HTML$Graphic Design$CSS$more$less$
pappudeveloper$15$Graphic Design$Website Design$HTML$Logo Design$PHP$more$less$
swsDreams$25$HTML$PHP$Website Design$Graphic Design$Software Architecture$more$less$
vickycolt$20$PHP$HTML$Website Design$Graphic Design$Wordpress$more$less$
sweta2317$15$PHP$HTML$Wordpress$Website Design$Graphic Design$more$less$
Aloknano$33$PHP$Website Design$HTML$Graphic Design$Wordpress$more$less$
solarsoftwares$20$PHP$Website Design$HTML$Graphic Design$Javascript$more$less$
fortranPRO$15$Website Design$HTML$Graphic Design$Wordpress$Codeigniter$more$less$
niravvirani17$35$HTML$PHP$Website Design$CSS$Wordpress$more$less$
StdioRelations$13$Website Design$PHP$Wordpress$HTML5$HTML$more$less$
deepbratt$25$HTML$PHP$Website Design$Graphic Design$MySQL$more$less$
Davidincsoft$15$Graphic Design$Website Design$PHP$Android$HTML$more$less$
pixart7$10$Graphic Design$Website Design$HTML$PHP$User Interface / IA$more$less$
sandy1000$15$Wordpress$HTML$Website Design$CSS$PHP$more$less$
karmickinfo$15$Website Design$PHP$HTML$Graphic Design$Mobile Phone$more$less$
bigbidder$14$Graphic Design$Website Design$HTML$PHP$Wordpress$more$less$
webmantratech$12$Website Design$Graphic Design$HTML$PHP$MySQL$more$less$
umeshrathod1982$15$Website Design$Graphic Design$eCommerce$Shopping Carts$HTML$more$less$
logodesire$25$Graphic Design$Photoshop$Logo Design$Website Design$Illustrator$more$less$
raman4sarika$21$HTML$Website Design$PHP$Graphic Design$Wordpress$more$less$
swapnilchavan18$10$PHP$Javascript$Excel$Microsoft Access$Data Entry$more$less$
AlfabitDev$30$PHP$Graphic Design$Website Design$HTML$User Interface / IA$more$less$
gkws$30$Website Design$HTML$Graphic Design$Javascript$CSS$more$less$
linuxfreak1985$12$PHP$Linux$Email Marketing$Bulk Marketing$HTML$more$less$
codersdee$25$PHP$HTML$Wordpress$CSS$Website Design$more$less$
webaccelerator$12$PHP$Website Design$CSS$Graphic Design$Joomla$more$less$
buraqtech$12$PHP$Website Design$HTML$MySQL$Graphic Design$more$less$
jkphugat$12$Link Building$SEO$Website Design$HTML$PHP$more$less$
Alex1x23$12$PHP$Website Design$Wordpress$HTML$Graphic Design$more$less$
mituld$6$PHP$HTML$MySQL$CSS$Wordpress$more$less$
RockStone435$12$PHP$.NET$SQL$ASP$C# Programming$more$less$
Techizer$15$HTML$PHP$Graphic Design$Website Design$Wordpress$more$less$
rkmomin$15$PHP$HTML$Website Design$Graphic Design$MySQL$more$less$
asd11$20$PHP$HTML$Wordpress$Website Design$Graphic Design$more$less$
rabbul$25$Joomla$Website Design$Software Architecture$Graphic Design$CMS$more$less$
colorgraphicz$10$Logo Design$Graphic Design$Website Design$Photoshop$Banner Design$more$less$
fourtunedesign$18$Graphic Design$Logo Design$Website Design$Photoshop$HTML$more$less$
swssouvik$10$Website Design$HTML$PHP$Wordpress$CSS$more$less$
WOEXX$50$HTML$Website Design$Graphic Design$CSS$Joomla$more$less$
w4web$20$Website Design$HTML$Graphic Design$Wordpress$eCommerce$more$less$
scriptphp87$20$PHP$HTML$MySQL$Website Design$Graphic Design$more$less$
salmanaim$45$Video Services$Animation$3D Animation$Graphic Design$.NET$more$less$
raju51279$8$Website Design$PHP$eCommerce$HTML$Prestashop$more$less$
whitehorse1990$40$PHP$Website Design$HTML$MySQL$Graphic Design$more$less$
vigilantsoft$20$PHP$Website Design$HTML$Graphic Design$Wordpress$more$less$
surajitsaha24484$8$HTML$Website Design$CSS$PHP$PSD to HTML$more$less$
deloreanvw$20$Graphic Design$PHP$Logo Design$MySQL$Website Design$more$less$
anshulmahajan89$18$Wordpress$PHP$CSS$HTML$Website Design$more$less$
Solitare123$20$HTML$PHP$eCommerce$Bootstrap$ASP.NET$more$less$
orangelab$10$Website Design$PHP$HTML$Graphic Design$eCommerce$more$less$
mxicoders$12$PHP$Website Design$Graphic Design$HTML$SQL$more$less$
Malitechnolab$12$Website Design$HTML$Graphic Design$Shopping Carts$Mobile Phone$more$less$
graphicspower$8$Graphic Design$Logo Design$Website Design$HTML$Anything Goes$more$less$
augurstech$15$PHP$Website Design$Software Architecture$HTML$.NET$more$less$
comvalwebs$25$PHP$Website Design$Graphic Design$Wordpress$Photoshop$more$less$
babitabubu$30$HTML$Website Design$CSS$PHP$PSD to HTML$more$less$
AphroECS$15$PHP$Website Design$HTML$Graphic Design$MySQL$more$less$
kiutisuperking$15$Magento$PHP$HTML$Website Design$eCommerce$more$less$
krasotina$20$MODx$Website Design$PHP$HTML$Graphic Design$more$less$
Accenza1$11$Website Design$HTML$Graphic Design$PHP$MySQL$more$less$
Hussein90$25$HTML$PHP$Website Design$Wordpress$Graphic Design$more$less$
ghorivipul97$10$PHP$CSS$Website Design$HTML5$HTML$more$less$
ssahilsl$15$PHP$Website Design$HTML$Graphic Design$Wordpress$more$less$
ValueCoders$20$PHP$Software Architecture$MySQL$Software Testing$DotNetNuke$more$less$
GalaxyTechworld$50$PHP$Website Design$HTML$Graphic Design$Joomla$more$less$
webhawks$10$PHP$Website Design$Graphic Design$HTML$MySQL$more$less$
theDesignerz$25$Graphic Design$Logo Design$Website Design$Brochure Design$Photoshop$more$less$
TheExertion$30$Wordpress$PHP$Website Design$HTML$CSS$more$less$
malviyamanish$15$PHP$Wordpress$CSS$Magento$MySQL$more$less$
netmente$20$PHP$Website Design$HTML$Graphic Design$Web Hosting$more$less$
nehaswebdev$15$Wordpress$HTML$Website Design$CSS$PHP$more$less$
sprextech$15$PHP$MySQL$Open Cart$HTML$Website Design$more$less$
Jeet81$15$PHP$Website Design$CSS$Graphic Design$Wordpress$more$less$
navneet008$12$Wordpress$PHP$Website Design$HTML$Graphic Design$more$less$
mejora14$12$HTML$Website Design$CSS$PHP$Graphic Design$more$less$
mshuja$25$Website Design$Graphic Design$HTML$PHP$Landing Pages$more$less$
BVMSolution$15$Wordpress$PHP$HTML$Website Design$Graphic Design$more$less$
shuvrapan$40$PHP$HTML$Website Design$Graphic Design$Wordpress$more$less$
mohit1427$20$Website Design$HTML$Graphic Design$PHP$HTML5$more$less$
mciittech$30$HTML$Website Design$PHP$Graphic Design$Wordpress$more$less$
contact2phpsl$10$iPhone$PHP$Mobile Phone$Android$iPad$more$less$
adaberry$20$PHP$Website Design$Graphic Design$HTML$Twitter$more$less$
PavalSoft$15$Facebook Marketing$CSS$Zen Cart$Bulk Marketing$Software Testing$more$less$
smashinteractive$15$Graphic Design$Website Design$HTML$PHP$Wordpress$more$less$
armasum$15$PHP$Website Design$Wordpress$Graphic Design$CSS$more$less$
gwebdesignplus$8$HTML$PHP$Website Design$Graphic Design$eCommerce$more$less$
Friends4it$25$HTML$PHP$Website Design$Wordpress$Graphic Design$more$less$
Friends4it$25$HTML$PHP$Website Design$Wordpress$Graphic Design$more$less$
sunsoftpro$30$HTML$Javascript$PHP$jQuery / Prototype$CSS$more$less$
PankajGupta007$6$Website Design$PHP$Graphic Design$CSS$Magento$more$less$
JoomlaVogue$15$PHP$Android$HTML$Joomla$iPhone$more$less$
Manhoc$12$Website Design$Graphic Design$HTML$PHP$Wordpress$more$less$
vitorteixeira$20$Graphic Design$Website Design$HTML$PHP$Logo Design$more$less$
anushkacreation$15$HTML$Website Design$PHP$Graphic Design$Wordpress$more$less$
ovxsolutions$25$Website Design$PHP$HTML$Graphic Design$Wordpress$more$less$
anshangtai$35$PHP$HTML$Website Design$Graphic Design$Software Architecture$more$less$
tekrangers$8$PHP$Javascript$Software Testing$HTML$Wordpress$more$less$
eoflexweb$15$HTML$Website Design$Graphic Design$PHP$CSS$more$less$
webamenity$15$Website Design$Graphic Design$HTML$PHP$Wordpress$more$less$
khyatiraval$10$PHP$Wordpress$CSS$HTML$Website Design$more$less$
Infowaze21$10$.NET$PHP$Website Design$Graphic Design$C# Programming$more$less$
xenixphp$15$PHP$Drupal$HTML$Website Design$eCommerce$more$less$
r4rony$12$PHP$Website Design$HTML5$Graphic Design$CakePHP$more$less$
maasoft$18$PHP$HTML$Website Design$CSS$Wordpress$more$less$
SoftDevelopINC$20$PHP$Yii$HTML5$Javascript$CSS$more$less$
per12$6$Website Design$HTML$Graphic Design$PHP$Internet Marketing$more$less$
trinkaljuneja$50$PHP$Open Cart$Website Design$HTML$eCommerce$more$less$
eplanetsoftindia$3$Website Design$HTML$SEO$Graphic Design$Internet Marketing$more$less$
MiranQ$35$Wordpress$PHP$Website Design$HTML$MySQL$more$less$
kaptasDesign$30$Graphic Design$Logo Design$Illustrator$Photoshop$HTML$more$less$
a2zinfom$15$HTML$Website Design$PHP$Graphic Design$Wordpress$more$less$
latatestTech$15$Website Design$PHP$HTML$Graphic Design$Wordpress$more$less$
wpdreamersl$20$Wordpress$PHP$CSS$HTML$Anything Goes$more$less$
PaulSimonk$30$Website Design$PHP$HTML$Graphic Design$HTML5$more$less$
dusanevipul$10$Website Design$HTML$Graphic Design$PHP$VPS$more$less$
iqbalsingh$20$PHP$HTML$Website Design$MySQL$Android$more$less$
Hariomtechnology$15$PHP$MySQL$Website Design$eCommerce$HTML$more$less$
CodeInformatics$20$Website Design$PHP$HTML$Java$MySQL$more$less$
WebsplinesCanada$30$PHP$Graphic Design$Website Design$HTML$MySQL$more$less$
devikagupta$25$PHP$CSS$HTML$Wordpress$Website Design$more$less$
techwelfare$10$PHP$Website Design$HTML$Graphic Design$MySQL$more$less$
winmaclin$12$.NET$AJAX$Website Design$J2EE$Java$more$less$
vivekbansode25$12$Website Design$HTML$PHP$Graphic Design$CSS$more$less$
conceptsview$15$Website Design$PHP$HTML$Graphic Design$Wordpress$more$less$
AndroPetre$20$HTML$PHP$Wordpress$Magento$eCommerce$more$less$
ciestosolution$6$Website Design$HTML$PHP$Graphic Design$Wordpress$more$less$
zeeshanarshad$50$PHP$Software Architecture$Website Design$CSS$SQL$more$less$
lassoarts$10$Website Design$Graphic Design$User Interface / IA$HTML$PHP$more$less$
gurutech54$10$PHP$HTML$Wordpress$Website Design$Graphic Design$more$less$
logintobusiness$10$PHP$Website Design$HTML$Graphic Design$Internet Marketing$more$less$
creativewebideas$15$Joomla$PHP$HTML$Website Design$CSS$more$less$
developerhunk$6$PHP$MySQL$Graphic Design$jQuery / Prototype$HTML$more$less$
netdevbiz$10$Website Design$PHP$HTML$Graphic Design$MySQL$more$less$
theislanders$30$Graphic Design$Photoshop$Logo Design$Covers &amp; Packaging$Corporate Identity$more$less$
tracersa$19$PHP$Website Design$Wordpress$eCommerce$MySQL$more$less$
Systostechnology$15$SEO$Internet Marketing$Link Building$HTML$Marketing$more$less$
tirno212$15$Website Design$Graphic Design$HTML$PHP$Wordpress$more$less$
innovativeatul$9$PHP$CSS$Website Design$Wordpress$HTML5$more$less$
dpbhatt02$11$Graphic Design$Website Design$HTML$PHP$Wordpress$more$less$
syedumairumar786$15$Wordpress$HTML$Website Design$PHP$CSS$more$less$
Rapha$25$HTML$PHP$Website Design$Graphic Design$Magento$more$less$
webzeminiSoft$30$PHP$Website Design$HTML$Graphic Design$CSS$more$less$
dynamiteboy$25$PHP$Graphic Design$Website Design$HTML$iPhone$more$less$
Narensprinter$20$HTML$Website Design$CSS$Graphic Design$PHP$more$less$
AndonData$8$Graphic Design$PHP$HTML$Website Design$Logo Design$more$less$
daffodilsoftware$18$iPhone$Android$iPad$Graphic Design$Sharepoint$more$less$
karmickinc$15$PHP$HTML$Website Design$Graphic Design$iPhone$more$less$
mikeblane$15$PHP$HTML$Drupal$Graphic Design$CSS$more$less$
britishyip$15$PHP$Website Design$Graphic Design$SEO$iPhone$more$less$
MobileUnity$25$Website Design$Graphic Design$PHP$SEO$Logo Design$more$less$
MakhijaRavi$15$Website Design$Graphic Design$MySQL$OSCommerce$Joomla$more$less$
vw580939vw$15$PHP$MySQL$Software Architecture$User Interface / IA$Web Hosting$more$less$
namithj$30$PHP$Wordpress$Software Architecture$Web Hosting$Website Management$more$less$
bdweb$25$Joomla$PHP$HTML$Website Design$CSS$more$less$
codersam$15$PHP$MySQL$Website Design$HTML$AJAX$more$less$
nlivenvw$25$PHP$MySQL$Software Architecture$Engineering$Website Testing$more$less$
Armref$20$Website Design$PHP$HTML$Software Architecture$Graphic Design$more$less$
Armref$20$Website Design$PHP$HTML$Software Architecture$Graphic Design$more$less$
ViruSudha$20$Wordpress$PHP$HTML$Website Design$Graphic Design$more$less$
GetMeHire$15$Graphic Design$Brochure Design$PHP$HTML$Website Design$more$less$
sritechnocrat$7$PHP$Website Design$MySQL$Graphic Design$HTML$more$less$
navelsoft$5$PHP$HTML$Website Design$Graphic Design$eCommerce$more$less$
Kzm$25$Graphic Design$Website Design$HTML$Photoshop$Logo Design$more$less$
cr8tivewebexpert$25$Software Architecture$PHP$Website Management$Mobile Phone$MySQL$more$less$
webmynesys$10$PHP$HTML$Website Design$Drupal$CSS$more$less$
sunil8986$20$CSS$PHP$Website Design$Wordpress$Graphic Design$more$less$
fullymagento$25$PHP$Website Design$Wordpress$Graphic Design$MySQL$more$less$
pivn$20$PHP$HTML$Website Design$Wordpress$MySQL$more$less$
acer2004sl$38$PHP$MySQL$Javascript$Anything Goes$HTML$more$less$
rishab6565$8$PHP$Website Design$Wordpress$HTML$Graphic Design$more$less$
rexzetsolutions$30$PHP$HTML$Website Design$Wordpress$MySQL$more$less$
dhaval3260$20$Wordpress$PHP$HTML$CSS$Website Design$more$less$
zamsol$15$PHP$Software Architecture$Website Design$HTML$MySQL$more$less$
shaz123$20$Graphic Design$Logo Design$Website Design$Photoshop$Illustrator$more$less$
awaise17$20$Wordpress$HTML$PHP$Website Design$CSS$more$less$
RAlexM94$30$PHP$Website Design$HTML$Graphic Design$Wordpress$more$less$
joomlamanager$20$Joomla$PHP$HTML$Website Design$CSS$more$less$
sptechnocrats$25$Website Design$Graphic Design$PHP$HTML$Javascript$more$less$
Dezinestar$12$Graphic Design$Advertisement Design$Website Design$Banner Design$Brochure Design$more$less$
vamir$10$PHP$HTML$Wordpress$Website Design$CSS$more$less$
magedev$25$Magento$PHP$HTML$Website Design$eCommerce$more$less$
codetod$10$HTML$PHP$SQL$Visual Basic$.NET$more$less$
KennySVG$10$Data Processing$PHP$Excel$Data Entry$Wordpress$more$less$
davaidwilliam$20$Magento$Website Design$eCommerce$HTML$PHP$more$less$
amfahsoft$10$Website Design$HTML$PHP$Wordpress$CSS$more$less$
toxsltech$16$PHP$iPhone$Android$Mobile Phone$MySQL$more$less$
monakhalil90$10$PHP$Wordpress$HTML$Website Design$Graphic Design$more$less$
bhuasri876$10$PHP$HTML$Website Design$Wordpress$Graphic Design$more$less$
freeworks$12$Website Design$PHP$Adobe Flash$Graphic Design$HTML$more$less$
krieativejungle$20$Graphic Design$eCommerce$Website Design$PHP$Wordpress$more$less$
Technospike$8$Graphic Design$Website Design$HTML$Logo Design$Photoshop$more$less$
jigsFLD$15$Website Design$HTML$PHP$Graphic Design$CSS$more$less$
dannying$20$Website Design$Graphic Design$HTML$PHP$eCommerce$more$less$
hariskhan1989$45$PHP$Wordpress$HTML$Web Hosting$Software Architecture$more$less$
deziner313$20$Graphic Design$Logo Design$Website Design$Illustrator$Infographics$more$less$
chapter19vw$25$Joomla$PHP$HTML$Website Design$Javascript$more$less$
zydeconinte$12$PHP$Website Design$Graphic Design$Wordpress$CSS$more$less$
sstechwebindia$15$Magento$Website Design$PHP$HTML$eCommerce$more$less$
hossamstruggler$25$Website Design$PHP$Graphic Design$HTML$Wordpress$more$less$
sushant003$10$PHP$Website Design$HTML$Graphic Design$MySQL$more$less$
taskmanageryd$10$iPhone$Mobile Phone$iPad$Objective C$PHP$more$less$
Petertilva$25$PHP$CSS$HTML$Magento$Wordpress$more$less$
ashutosh1607sl$12$PHP$Website Design$HTML$Graphic Design$MySQL$more$less$
myecodes$11$Website Design$Graphic Design$PHP$eCommerce$Magento$more$less$
joomextensions$15$Joomla$PHP$MySQL$HTML$iPhone$more$less$
descomgroup$10$Graphic Design$Logo Design$Website Design$HTML$PHP$more$less$
rathorevinod13$10$HTML$Website Design$PHP$Javascript$Graphic Design$more$less$
PhungTran$25$PHP$Wordpress$HTML$CSS$MySQL$more$less$
wankhedesuhas$15$PHP$HTML$Website Design$CSS$Graphic Design$more$less$
graphicsqueue$10$Graphic Design$HTML$Website Design$PHP$Logo Design$more$less$
kreativeminds$18$Website Design$Graphic Design$Photoshop$HTML$Banner Design$more$less$
ozwebdevelopers$20$Website Design$HTML$PHP$Graphic Design$Wordpress$more$less$
LynchpinTech$10$Website Design$Bootstrap$HTML$PHP$Graphic Design$more$less$
ExpertDeveloping$15$HTML$Website Design$PSD to HTML$CSS$Graphic Design$more$less$
AmazonSoftwares$12$Website Design$Shopify$HTML$Shopify Templates$PHP$more$less$
TechTimes$8$Website Design$Graphic Design$HTML$PHP$Logo Design$more$less$
SmartArtStudios$25$Graphic Design$Logo Design$Website Design$Banner Design$Illustration$more$less$
anumzulfiqar$15$PHP$HTML$Website Design$Graphic Design$Joomla$more$less$
dreamsweb$20$Website Design$Graphic Design$Banner Design$HTML$Adobe Flash$more$less$
themexlx$35$Software Architecture$PHP$Software Testing$Website Management$MySQL$more$less$
WebInfoSolutions$35$PHP$C# Programming$SQL$jQuery / Prototype$.NET$more$less$
jhalaniinfotech$20$PHP$HTML$Graphic Design$Website Design$CSS$more$less$
viworld$25$PHP$Website Design$Graphic Design$HTML$Software Architecture$more$less$
dynamiccreator$25$PHP$HTML$Website Design$Joomla$Graphic Design$more$less$
itcslive$10$Joomla$PHP$Website Design$Javascript$SQL$more$less$
raslmania07$10$PHP$HTML$CSS$MySQL$Website Design$more$less$
HazelReeves$25$Graphic Design$Logo Design$Website Design$HTML$PHP$more$less$
visioninfotech76$25$HTML$Website Design$PHP$eCommerce$Graphic Design$more$less$
jermi$12$HTML$Website Design$Graphic Design$PSD to HTML$CSS$more$less$
ebizzsolution$11$PHP$Android$Mobile Phone$HTML$Wordpress$more$less$
jerrypro$20$PHP$HTML$Website Design$MySQL$CSS$more$less$
DLS1$12$Graphic Design$Website Design$User Interface / IA$Illustration$Banner Design$more$less$
diastark$10$Graphic Design$Website Design$HTML$PHP$Wordpress$more$less$
sautrik$12$Graphic Design$Video Services$Banner Design$Photoshop$Logo Design$more$less$
ganeshbaid$25$PHP$MySQL$AJAX$Website Design$HTML$more$less$
dancioanca$35$Website Design$PHP$Graphic Design$HTML$SQL$more$less$
HiFiDesigner$8$PHP$HTML$Website Design$CSS$Graphic Design$more$less$
evadevlopers$10$PHP$HTML$Wordpress$CSS$Website Design$more$less$
webXpart$20$Website Design$PHP$HTML$Graphic Design$Wordpress$more$less$
gatelogix$12$PHP$Software Architecture$Software Testing$MySQL$Website Management$more$less$
mukes1986$25$iPhone$Mobile Phone$Android$iPad$Objective C$more$less$
alexandrugorgos$15$HTML$Wordpress$CSS$Website Design$PSD to HTML$more$less$
SunFlowerBiz$30$PHP$Shopping Carts$Website Design$HTML$Joomla$more$less$
razvanel112$10$HTML$PHP$Website Design$Graphic Design$Wordpress$more$less$
davemund$5$Website Design$HTML$PHP$Graphic Design$eCommerce$more$less$
ideafactory421$12$Graphic Design$PHP$Joomla$Website Design$HTML$more$less$
Blueworld$30$PHP$Website Design$HTML$Graphic Design$Wordpress$more$less$
rony47$10$Facebook Marketing$Social Networking$Internet Marketing$Twitter$Advertising$more$less$
Clears$20$HTML$PHP$CSS$Wordpress$Website Design$more$less$
asadshah83$30$HTML$Website Design$Graphic Design$MySQL$Wordpress$more$less$
kundankumat$12$Graphic Design$Software Architecture$Java$Software Testing$C# Programming$more$less$
acronymsolutions$22$Software Architecture$PHP$Oracle$Visual Basic$Software Testing$more$less$
afifaumersl$15$PHP$Website Design$Graphic Design$Software Architecture$Codeigniter$more$less$
fattahaabdul$50$PHP$Software Architecture$Website Design$HTML5$Graphic Design$more$less$
softoven$20$PHP$Graphic Design$HTML$Website Design$Press Releases$more$less$
maneets$11$Website Design$HTML$Graphic Design$Shopping Carts$eCommerce$more$less$
saadrashad$20$Wordpress$HTML$Website Design$PHP$CSS$more$less$
adelgreeneyes$10$Website Design$HTML$Link Building$SEO$Graphic Design$more$less$
anuragaadi$10$PHP$Website Design$HTML$CSS$Wordpress$more$less$
hiddenpearls$60$PHP$CSS$Website Management$Wordpress$PSD to HTML$more$less$
trustus$4$Java$MySQL$PHP$Software Architecture$Website Design$more$less$
aukint$25$HTML$PHP$Wordpress$CSS$Graphic Design$more$less$
isensebd$15$PHP$HTML$Website Design$CSS$Graphic Design$more$less$
Desksolution$9$Website Design$Volusion$HTML$Graphic Design$PHP$more$less$
seabitmedia$10$Logo Design$Graphic Design$Photoshop$Website Design$Illustrator$more$less$
hossionsumon$5$Data Entry$Excel$Web Search$Data Processing$Web Scraping$more$less$
phppundit$10$HTML$PHP$Website Design$Graphic Design$Wordpress$more$less$
DonJin$30$Mobile Phone$iPhone$PHP$MySQL$HTML$more$less$
dashrathwscube$7$Mobile Phone$Android$iPhone$iPad$PHP$more$less$
Ecoseit$10$HTML5$Website Design$PHP$Javascript$HTML$more$less$
dndwebtech$15$Website Design$PHP$Wordpress$CSS$HTML$more$less$
Amit2307$10$PHP$Website Design$HTML$MySQL$Graphic Design$more$less$
HongGiang$10$Data Entry$Excel$Web Search$Web Scraping$Data Processing$more$less$
ForDezigns$25$HTML$PHP$Wordpress$Website Design$Graphic Design$more$less$
cromasolutions$15$Wordpress$eCommerce$Advertising$YouTube$Magento$more$less$
pintalpandey92$10$PHP$Website Design$HTML$MySQL$CSS$more$less$
identityself$10$PHP$MySQL$Website Design$eCommerce$HTML$more$less$
toinnisfree$35$PHP$MySQL$Software Architecture$eCommerce$Javascript$more$less$
vniteam$19$Magento$HTML$Website Design$CSS$MySQL$more$less$
Handyman84$18$SEO$Link Building$Internet Marketing$Website Design$HTML$more$less$
angy88$10$Website Design$HTML$Graphic Design$PHP$CSS$more$less$
OVIservices$12$PHP$HTML$Website Design$Wordpress$Magento$more$less$
CARLOSHUGGINS$15$PHP$MySQL$Visual Basic$SQL$Microsoft Access$more$less$
avantegratesl$20$PHP$Website Design$CMS$Graphic Design$MySQL$more$less$
i333$33$Graphic Design$Website Design$Photoshop$HTML$Logo Design$more$less$
rightbigboss$20$PHP$MySQL$CSS$Javascript$Microsoft$more$less$
phpdeveloper100$15$PHP$HTML$MySQL$Website Design$Graphic Design$more$less$
ifoxsolutions$15$HTML$Website Design$Wordpress$PHP$CSS$more$less$
harsh170890$15$PHP$HTML$Wordpress$Social Engine$Mobile Phone$more$less$
intelligencei$20$PHP$eCommerce$Wordpress$CSS$CMS$more$less$
azkaik$25$Graphic Design$Photoshop$Logo Design$Illustrator$Flyer Design$more$less$
apexsoftsol$20$Magento$PHP$Website Design$eCommerce$HTML$more$less$
dikgenius$25$PHP$MySQL$HTML$jQuery / Prototype$Website Design$more$less$
kotharigaurav90$15$PHP$MySQL$Website Design$HTML$HTML5$more$less$
nkhuynh$25$PHP$Wordpress$HTML$Website Design$CSS$more$less$
amiardeshana$11$PHP$HTML$MySQL$Graphic Design$Website Design$more$less$
shibin123sl$16$PHP$MySQL$Website Design$Magento$AJAX$more$less$
TopsTechno12$12$Mobile Phone$Website Design$iPhone$Magento$SEO$more$less$
VersatileTehcno$8$HTML$PHP$Website Design$Microsoft SQL Server$Wordpress$more$less$
rajdesign2009$15$CSS$Website Design$HTML$PSD to HTML$Graphic Design$more$less$
ravibackslash$10$Website Design$Wordpress$HTML$Graphic Design$Google Adwords$more$less$
Bogdanirov$24$Wordpress$PHP$HTML$Website Design$CSS$more$less$
Harwinderpal$15$CSS$HTML$Website Design$Bootstrap$Adobe Dreamweaver$more$less$
kohliintl$9$Wordpress$HTML$Email Marketing$Website Design$Bulk Marketing$more$less$
ssaha789123$20$PHP$Javascript$CSS$HTML$Wordpress$more$less$
ssolutionz$25$PHP$HTML$Website Design$Graphic Design$Wordpress$more$less$
freshjah$25$PHP$MySQL$HTML$Website Design$Javascript$more$less$
freshjah$25$PHP$MySQL$HTML$Website Design$Javascript$more$less$
sumitnautiyal13$15$PHP$CakePHP$Website Design$HTML$SEO$more$less$
parthaguha$15$Website Design$Graphic Design$HTML$PHP$Photoshop$more$less$
zub$7$PHP$Website Design$XML$Javascript$Graphic Design$more$less$
Italiandesigners$13$Graphic Design$Website Design$Internet Marketing$HTML$PHP$more$less$
svipl7$14$PHP$Symfony PHP$Graphic Design$HTML$MySQL$more$less$
tamamanoj$12$Website Design$Graphic Design$Wordpress$CSS$CMS$more$less$
NewJhelum$20$Facebook Marketing$Social Networking$Internet Marketing$Website Design$PHP$more$less$
Deepwebexpert$2$Website Design$HTML$Graphic Design$PHP$eCommerce$more$less$
innovera$12$Facebook Marketing$Graphic Design$Social Networking$Website Design$HTML$more$less$
pranshujain$20$PHP$Website Design$MySQL$Wordpress$AJAX$more$less$
SofiPixel$15$Website Design$Graphic Design$Photoshop$Logo Design$Illustrator$more$less$
testotorko$15$PHP$CSS$Javascript$Website Design$MySQL$more$less$
esagetech$10$Google Adwords$Internet Marketing$Website Design$Graphic Design$PHP$more$less$
rangastra$10$Website Design$PHP$HTML$MySQL$CSS$more$less$
harpreet4singh$5$Graphic Design$Website Design$Logo Design$PHP$Banner Design$more$less$
akilkhatri$11$Website Design$PHP$HTML$CSS$Graphic Design$more$less$
faizalmohamed88$5$Graphic Design$Website Design$Logo Design$Photoshop$Illustration$more$less$
sachinsam$20$CSS$HTML$Website Design$HTML5$PHP$more$less$
UKProsolutions$50$Website Design$HTML$PHP$Graphic Design$MySQL$more$less$
siddanixsoft108$10$PHP$AJAX$Website Design$SEO$Graphic Design$more$less$
coderzzzz$25$Website Design$CSS$HTML5$PHP$Wordpress$more$less$
shachila$20$AutoCAD$Graphic Design$Photoshop$Illustrator$CAD/CAM$more$less$
councilsoft$15$PHP$HTML$Website Design$Graphic Design$Logo Design$more$less$
dddevelopersd$10$PHP$HTML$Graphic Design$Website Design$MySQL$more$less$
greenspheretech$3$Graphic Design$Photoshop$Website Design$Logo Design$CSS$more$less$
EvoliStudio$15$PHP$Website Design$HTML$Graphic Design$MySQL$more$less$
sandipdesigner$25$PSD to HTML$CSS$HTML$Website Design$HTML5$more$less$
giudena$15$Internet Marketing$Photoshop$Website Design$Graphic Design$PHP$more$less$
iena1792$30$Wordpress$PHP$HTML$Website Design$XML$more$less$
Julian29$7$PHP$Bitcoin$SQL$Wordpress$HTML$more$less$
scriptmindz$12$HTML$Wordpress$Photoshop$PSD to HTML$SEO$more$less$
dartsolutions$12$Website Design$Graphic Design$HTML$PHP$Wordpress$more$less$
XbrainDesigner$24$Video Services$Videography$PHP$After Effects$Animation$more$less$
arman0464$7$Data Entry$Graphic Design$Excel$Website Design$Photoshop$more$less$
asoftech$10$PHP$Website Design$Graphic Design$Javascript$CSS$more$less$
jastp$25$Android$Mobile Phone$iPhone$iPad$Objective C$more$less$
mikimartina$8$PHP$Website Design$Joomla$Graphic Design$HTML$more$less$
bsoft89$25$Graphic Design$Website Design$HTML$PHP$User Interface / IA$more$less$
s3p$12$Website Design$PHP$Graphic Design$CSS$Javascript$more$less$
netconnectbvi$45$PHP$Website Design$Graphic Design$HTML$VoIP$more$less$
exactprecisions$30$Wordpress$HTML$PHP$Website Design$Graphic Design$more$less$
cloudappteam$14$Mobile Phone$Android$iPhone$HTML5$jQuery / Prototype$more$less$
Hawks9i8$20$PHP$Wordpress$Software Architecture$HTML5$Javascript$more$less$
Codomotive$10$PHP$HTML$CSS$Graphic Design$Website Design$more$less$
ranjandesigner$10$Graphic Design$Brochure Design$Illustrator$Photoshop$Website Design$more$less$
parainfotechat$12$PHP$MySQL$Graphic Design$HTML$Website Design$more$less$
ssplancer$15$PHP$Software Architecture$Javascript$Website Design$Graphic Design$more$less$
FilipMa$20$Website Design$PHP$Wordpress$HTML$Graphic Design$more$less$
usmanredsoft$30$Adobe Flash$PHP$Website Design$HTML$Banner Design$more$less$
usmanredsoft$30$Adobe Flash$PHP$Website Design$HTML$Banner Design$more$less$
Indexpage$25$Website Design$PHP$eCommerce$Shopping Carts$HTML$more$less$
ericjun0203$35$iPhone$Mobile Phone$Objective C$PHP$HTML$more$less$
superiar$15$Graphic Design$Photoshop$Icon Design$Illustrator$Logo Design$more$less$
mjendraszczyk$10$Graphic Design$Website Design$HTML$PHP$Wordpress$more$less$
passion20$13$Interspire$Email Marketing$Bulk Marketing$PHP$Internet Marketing$more$less$
ayanbishnu$25$PHP$MySQL$Wordpress$Excel$Javascript$more$less$
VCNinc$78$iPhone$PHP$Graphic Design$HTML$Website Design$more$less$
hkvlaanderen$40$Website Design$Wordpress$Graphic Design$PHP$HTML$more$less$
swisslancer$9$PHP$Website Design$Graphic Design$HTML$ASP.NET$more$less$
avoy05$5$PHP$Website Design$HTML$Graphic Design$Drupal$more$less$
DextersSEO$5$Website Design$HTML$PHP$Graphic Design$Wordpress$more$less$
maulikumrania5$10$PHP$AJAX$HTML$jQuery / Prototype$Open Cart$more$less$
PROtechSoft$25$PHP$Website Design$Graphic Design$Magento$Wordpress$more$less$
ratanriad$15$Wordpress$HTML$PHP$CSS$Graphic Design$more$less$
Properbouncetech$15$Website Design$HTML$Graphic Design$PHP$eCommerce$more$less$
redsparkinfo$15$Wordpress$Website Design$PHP$iPhone$Android$more$less$
smartguy666$15$Software Architecture$PHP$ASP.NET$Software Development$.NET$more$less$
KUBOGRAPHICS$20$Graphic Design$Photoshop$Logo Design$Illustration$Illustrator$more$less$
sflogics$15$.NET$ASP$SQL$HTML$Software Architecture$more$less$
renjith007$5$HTML$PHP$Website Design$Graphic Design$Word$more$less$
mujahiddar$12$PHP$MySQL$Website Design$HTML$eCommerce$more$less$
phpjoomla$15$Joomla$PHP$HTML$Website Design$CSS$more$less$
simiya2base$12$PHP$HTML$Website Design$Graphic Design$MySQL$more$less$
bluewhaleindia$10$PHP$C# Programming$Android$Mobile Phone$Drupal$more$less$
suvasiniwebguru$8$PHP$HTML$Website Design$CSS$Graphic Design$more$less$
itIndia2$12$Android$Mobile Phone$iPhone$Website Design$eCommerce$more$less$
makemyapp4$20$HTML$Website Design$PHP$Graphic Design$CSS$more$less$
talarek$40$HTML$Website Design$PHP$CSS$Javascript$more$less$
eworker22$33$Wordpress$Website Design$HTML$Graphic Design$PHP$more$less$
claritus$10$Windows Mobile$iPhone$Android$CSS$Graphic Design$more$less$
ewebzeal$8$SEO$Internet Marketing$Software Architecture$Marketing$Link Building$more$less$
kalidas365$5$Photoshop$Graphic Design$Banner Design$Logo Design$Data Entry$more$less$
prevoir1$10$PHP$Website Design$HTML$Graphic Design$SEO$more$less$
IulianRaul$15$Website Design$HTML$Graphic Design$Logo Design$Internet Marketing$more$less$
ghanshyamkhanna$8$HTML$Website Design$eCommerce$PHP$Graphic Design$more$less$
KSJammu$10$HTML$CSS$PHP$Bootstrap$Wordpress$more$less$
jimit6392$7$HTML$Website Design$PHP$Graphic Design$Data Entry$more$less$
exxarts$15$Graphic Design$Logo Design$Photoshop$Banner Design$Corporate Identity$more$less$
snowshinzaman$15$PHP$Website Design$HTML$Web Hosting$Wordpress$more$less$
himanshusofttech$15$Website Design$PHP$HTML$Wordpress$Graphic Design$more$less$
kumarefusion$10$PHP$HTML$Website Design$Wordpress$Joomla$more$less$
tejinder1985$10$Wordpress$PHP$HTML$Website Design$CSS$more$less$
TechStormTeam$20$Android$Java$PHP$iPhone$ASP$more$less$
girgis77$30$HTML$Website Design$CSS$Graphic Design$Photoshop$more$less$
grapple2013$6$Wordpress$HTML$PHP$Graphic Design$Website Design$more$less$
lampcagriya$25$PHP$Website Design$Graphic Design$AJAX$SEO$more$less$
ingenicotribe$15$HTML$Website Design$PSD to HTML$Graphic Design$PHP$more$less$
sanketlike$3$PHP$HTML$Wordpress$Javascript$MySQL$more$less$
ybjcSoft$29$iPhone$Mobile Phone$Android$iPad$Objective C$more$less$
Ruchi0$7$PHP$Website Design$Wordpress$Game Design$Graphic Design$more$less$
Rqoon$20$Joomla$PHP$CSS$HTML$MySQL$more$less$
curiosityweb$10$PHP$HTML$Joomla$CSS$Website Design$more$less$
Winnersprocess$8$SEO$Internet Marketing$Link Building$Marketing$Blog$more$less$
buzzz$20$PHP$MySQL$Website Design$Javascript$HTML$more$less$
greencubes$12$PHP$Website Design$HTML$Graphic Design$Web Hosting$more$less$
promin$7$HTML$Website Design$PHP$Graphic Design$eCommerce$more$less$
SamiEssid$9$Graphic Design$Adobe Flash$Website Design$ActionScript$PHP$more$less$
vstoykov$10$Website Design$Web Hosting$HTML$PHP$Statistical Analysis$more$less$
searcheverything$10$Graphic Design$Open Cart$Wordpress$eCommerce$Paypal API$more$less$
rendez$25$Website Design$Graphic Design$PHP$CSS$Adobe Flash$more$less$
mobidesign$30$iPhone$jQuery / Prototype$AJAX$Android$Javascript$more$less$
rushikpatel26$15$Graphic Design$PSD to HTML$HTML$CSS$Photoshop$more$less$
epuranviorel$25$Wordpress$HTML$PHP$Website Design$CSS$more$less$
FrontendArtsOD$11$Graphic Design$PHP$HTML$Website Design$Logo Design$more$less$
vijitsinghai2105$25$iPhone$Mobile Phone$PHP$HTML$Graphic Design$more$less$
andyspaculus$12$PHP$HTML$Graphic Design$Website Design$Bootstrap$more$less$
echoua$15$HTML$PHP$CSS$Javascript$Wordpress$more$less$
tranquy102014$10$PHP$Codeigniter$jQuery / Prototype$HTML$Graphic Design$more$less$
krishoo$10$Website Design$PHP$HTML$MySQL$Internet Marketing$more$less$
Williskhan$10$Link Building$SEO$Internet Marketing$Marketing$Blog$more$less$
jinkhan888$10$PHP$Software Architecture$HTML$Graphic Design$Website Design$more$less$
softtechsurat$5$Graphic Design$HTML$Website Design$PHP$PSD to HTML$more$less$
kodujemyprojekty$15$Website Design$PHP$HTML$Graphic Design$CSS$more$less$
ujjwal15oct$5$Javascript$PHP$Website Design$HTML$Graphic Design$more$less$
forcitCample$15$HTML$Graphic Design$Website Design$PHP$Javascript$more$less$
Webbleu$10$PHP$HTML$Joomla$CSS$Web Hosting$more$less$
AlexSimaRo$15$PHP$HTML$Graphic Design$Website Design$Italian$more$less$
cssexpert$10$HTML$PHP$Drupal$Website Design$Joomla$more$less$
quickleadsindia$12$Website Design$PHP$HTML$Graphic Design$CSS$more$less$
quickleadsindia$12$Website Design$PHP$HTML$Graphic Design$CSS$more$less$
Nazgulina$10$PHP$Website Design$HTML$Graphic Design$Wordpress$more$less$
softsgens$10$Wordpress$Graphic Design$Website Design$PHP$HTML$more$less$
ecreationsindia$8$Mobile Phone$Android$iPhone$PHP$Website Design$more$less$
cirsteadoru$7$CSS$Wordpress$Website Design$Graphic Design$HTML$more$less$
WebiLogic$20$Video Services$After Effects$Animation$Website Design$Wordpress$more$less$
shreeyait$10$PHP$Joomla$HTML$Wordpress$Website Design$more$less$
vineetvrm05$40$PHP$Wordpress$Java$HTML5$Website Design$more$less$
Defignptnr$8$Website Design$HTML$Graphic Design$PHP$CSS$more$less$
varun8211$35$PHP$Website Design$HTML$AJAX$Graphic Design$more$less$
Brsoft1$15$HTML5$Photoshop$CSS$Website Design$HTML$more$less$
achitran$10$PHP$MySQL$Shopping Carts$HTML5$Paypal API$more$less$
webkings09$10$PHP$HTML$MySQL$Graphic Design$Website Design$more$less$
amberyanin$30$PHP$AJAX$MySQL$HTML5$Website Design$more$less$
GAIdes$6$Graphic Design$Website Design$HTML$PSD to HTML$PHP$more$less$
ChrisDolan$40$HTML$Website Design$PHP$eCommerce$Wordpress$more$less$
DevvTime$20$PHP$.NET$MySQL$ASP$Javascript$more$less$
webQA$1$HTML$Website Design$XXX$Graphic Design$PHP$more$less$
titlisinha26$10$Website Design$Wordpress$Graphic Design$PHP$eCommerce$more$less$
SaiTechSolutions$5$SEO$Link Building$Internet Marketing$Marketing$Wordpress$more$less$
goldmaster88$40$iPhone$Mobile Phone$Android$Game Design$iPad$more$less$
arefbhat$15$Internet Marketing$PHP$Graphic Design$Website Design$SEO$more$less$
skillhippo$12$PHP$Website Design$Graphic Design$HTML$Ruby$more$less$
webphonix$15$Graphic Design$Photoshop$Logo Design$PHP$HTML$more$less$
developer2125$10$PSD to HTML$HTML$PHP$MySQL$Javascript$more$less$
vivek18feb$7$PHP$Graphic Design$Website Design$Wordpress$HTML$more$less$
demoivre$17$PHP$HTML$Wordpress$SEO$CSS$more$less$
abbasi081$5$PHP$MySQL$HTML$CSS$Wordpress$more$less$
CJKhatri$10$Graphic Design$Logo Design$Website Design$PHP$HTML$more$less$
deep14332$8$PHP$Graphic Design$HTML5$Wordpress$HTML$more$less$
Esachin$5$Graphic Design$SEO$Website Design$HTML$PHP$more$less$
TechVault$8$PHP$Graphic Design$Website Design$Ghostwriting$Wordpress$more$less$
smartframework$15$Website Design$Graphic Design$HTML$PHP$Excel$more$less$
asiafreelancer$10$Website Design$HTML$PHP$Graphic Design$Web Search$more$less$
sayootech$8$Website Design$HTML$Graphic Design$PHP$Shopping Carts$more$less$
intuitionsoftech$10$Mobile Phone$HTML5$iPad$iPhone$Graphic Design$more$less$
CoreCoders$14$PHP$Website Design$Graphic Design$Software Architecture$Joomla$more$less$
TopSEOExpertscom$35$PHP$Web Hosting$MySQL$Website Design$Graphic Design$more$less$
digitalaptech$15$PHP$Graphic Design$HTML$eCommerce$Website Design$more$less$
Raitechintro$10$.NET$PHP$Software Architecture$C Programming$C# Programming$more$less$
Kamakha$11$Website Design$PHP$HTML$Wordpress$eCommerce$more$less$
LuxSite$15$HTML$Graphic Design$Website Design$PHP$Magento$more$less$
pixelwebcreation$5$Graphic Design$HTML$PHP$Website Design$SEO$more$less$
Techlogixs$15$HTML$PHP$Wordpress$CSS$Javascript$more$less$
JulieAurizz$25$Graphic Design$HTML$Website Design$PHP$Animation$more$less$
anuragr$15$Android$Mobile Phone$iPhone$PHP$Drupal$more$less$
cbbeny$7$PHP$MySQL$Website Management$Web Hosting$Data Entry$more$less$
net4logics$12$HTML$PHP$Website Design$Graphic Design$SEO$more$less$
eclipsetechno$30$PHP$Website Design$HTML$Software Architecture$Graphic Design$more$less$
brycep$40$PHP$eCommerce$Website Design$MySQL$HTML$more$less$
sanjoy2prosenjit$20$Website Design$Wordpress$eCommerce$Graphic Design$Javascript$more$less$
qitsol$30$iPhone$Android$Mobile Phone$iPad$PHP$more$less$
urmate$30$PHP$Java$MySQL$Software Architecture$C++ Programming$more$less$
geekydeveloper$18$Twitter$.NET$C# Programming$Software Architecture$Social Networking$more$less$
hemanshusondhi$20$Android$Mobile Phone$iPhone$iPad$HTML5$more$less$
jagbir007$10$Graphic Design$PSD to HTML$HTML5$CSS$Website Design$more$less$
hellheim$25$Wordpress$CSS$Website Design$Graphic Design$Photoshop$more$less$
firstperson$30$PHP$Magento$MySQL$Wordpress$Website Design$more$less$
raodp$10$Adobe Flash$Website Design$HTML$Graphic Design$PHP$more$less$
mepanku$10$eBay$HTML$Website Design$Graphic Design$eCommerce$more$less$
bumblebeesss$5$HTML$Wordpress$CSS$Website Design$PSD to HTML$more$less$
ashishjoshi999$15$Graphic Design$Logo Design$Icon Design$Website Design$Photoshop$more$less$
marjanahmed13$130$Facebook Marketing$Social Networking$Internet Marketing$Twitter$SEO$more$less$
dice8up$8$Website Design$PHP$Graphic Design$Wordpress$Joomla$more$less$
visualemotion$8$Wordpress$Graphic Design$PHP$CSS$HTML$more$less$
bizbeesTeck$15$PHP$Engineering$Project Management$.NET$ASP.NET$more$less$
ADDILAB$25$Prestashop$PHP$eCommerce$Shopping Carts$Website Design$more$less$
baseone$30$Wordpress$CSS$PSD to HTML$PHP$HTML5$more$less$
zhengnami13$35$Mobile Phone$Android$iPhone$iPad$HTML5$more$less$
obizzy$20$Website Design$Facebook Marketing$Social Networking$PHP$Photoshop$more$less$
obizzy$20$Website Design$Facebook Marketing$Social Networking$PHP$Photoshop$more$less$
helixnebula2010$15$Photoshop$Photo Editing$Graphic Design$Website Design$User Interface / IA$more$less$
ukrainarts$65$Animation$Video Services$Voice Talent$3D Animation$Adobe Flash$more$less$
triviainfo$9$Graphic Design$Website Design$PHP$Logo Design$HTML$more$less$
ddak8310$15$HTML$Website Design$PSD to HTML$Graphic Design$PHP$more$less$
offenderstechno$20$3D Animation$PHP$Android$iPhone$Mobile Phone$more$less$
Xazoo$35$Academic Writing$Technical Writing$Report Writing$Business Analysis$Accounting$more$less$
jubair7$20$Data Entry$Web Search$Web Scraping$Research$eCommerce$more$less$
samuduranet$15$Logo Design$PHP$HTML$Website Design$CSS$more$less$
samma89$20$PHP$Javascript$HTML5$HTML$AJAX$more$less$
samma89$20$PHP$Javascript$HTML5$HTML$AJAX$more$less$
elegantic$10$Website Design$HTML$Joomla$Graphic Design$Wordpress$more$less$
shmai$20$ASP$Website Design$PHP$.NET$HTML$more$less$
QuantumSatis$25$PHP$Website Design$Shopping Carts$HTML$PSD to HTML$more$less$
ByteAnt$30$.NET$ASP$Javascript$CSS$XML$more$less$
akans3ha$20$Sharepoint$CSS$HTML$Microsoft$.NET$more$less$
gregorybair$40$Business Plans$Business Analysis$Finance$Marketing$Market Research$more$less$
softlogique904$13$Website Design$Wordpress$HTML$Marketing$PHP$more$less$
webzin$15$Website Design$Graphic Design$HTML$PHP$HTML5$more$less$
hitech10$14$PHP$Mobile Phone$HTML$Website Design$Graphic Design$more$less$
qualifiedcoders$20$.NET$Website Design$ASP$PHP$Javascript$more$less$
subha$10$Website Design$Graphic Design$Logo Design$PHP$Joomla$more$less$
archisys$10$Wordpress$PHP$Joomla$eCommerce$Javascript$more$less$
moshiurmax$10$Wordpress$HTML$SEO$PHP$Website Design$more$less$
tsram$15$AJAX$Website Design$Adobe Flash$Javascript$Wordpress$more$less$
cip$15$MySQL$XML$Adobe Flash$Logo Design$Graphic Design$more$less$
jarcinfotech$10$PHP$MySQL$HTML$Website Design$CMS$more$less$
mavdeveloper$20$PHP$Javascript$HTML5$Website Design$Adobe Flash$more$less$
Linwood$15$Graphic Design$Illustration$Business Plans$PHP$Website Design$more$less$
joebrooks$20$Wordpress$HTML$PHP$CSS$Website Design$more$less$
Linwood$15$Graphic Design$Illustration$Business Plans$PHP$Website Design$more$less$
joebrooks$20$Wordpress$HTML$PHP$CSS$Website Design$more$less$
ssovit$10$PHP$Wordpress$Website Design$Javascript$HTML$more$less$
littlehobbit$20$HTML$Website Design$Graphic Design$PHP$Photoshop Design$more$less$
planetweb123$20$Website Design$PHP$Graphic Design$SEO$Shopping Carts$more$less$
DevYash$20$Website Design$PHP$Photoshop$Software Architecture$Telemarketing$more$less$
infoisoft$15$iPhone$PHP$Javascript$Website Design$AJAX$more$less$
thorapps$25$PHP$Android$Mobile Phone$Internet Marketing$ASP$more$less$
hi2viv$12$PHP$Website Design$Graphic Design$HTML$MySQL$more$less$
ultimaterrrr$10$Website Design$Photoshop$PSD to HTML$Wordpress$PHP$more$less$
caciocode$30$Wordpress$HTML$Graphic Design$Website Design$Photoshop$more$less$
programerstreet$20$PHP$Codeigniter$Yii$Wordpress$CakePHP$more$less$
drupaltonic$30$PHP$HTML$Drupal$Website Design$Graphic Design$more$less$
thetechie13$20$Website Design$Volusion$HTML$eCommerce$PHP$more$less$
arhamsoftltd$25$PHP$MySQL$Internet Marketing$Software Architecture$Marketing$more$less$
NovaStudios$40$Website Design$Joomla$Graphic Design$Wordpress$CSS$more$less$
ahtsolutions$15$PHP$Website Design$HTML$Magento$Wordpress$more$less$
cooldevvn$25$PHP$Wordpress$HTML$Website Design$CSS$more$less$
narmadatech$20$Website Design$PHP$HTML$Graphic Design$Joomla$more$less$
vishalavi29$15$PHP$Website Design$HTML$CSS$Graphic Design$more$less$
designcreative1$25$PHP$Website Design$HTML$Magento$Graphic Design$more$less$
rginfotech1$12$Website Design$PHP$HTML$Graphic Design$AJAX$more$less$
seekdeveloper$45$PHP$HTML$Website Design$MySQL$Graphic Design$more$less$
technosystem$25$Website Design$PHP$HTML$Graphic Design$MySQL$more$less$
graphicaa$9$PHP$HTML$Website Design$Wordpress$Graphic Design$more$less$
mmagr99$50$Website Design$HTML$PHP$Graphic Design$eCommerce$more$less$
searchtechnow$13$PHP$HTML$Website Design$Graphic Design$eCommerce$more$less$
hoatamus$30$HTML$PHP$Website Design$Wordpress$Graphic Design$more$less$
julianbagilet$32$PHP$Website Design$HTML$Graphic Design$MySQL$more$less$
xtremewebtech$15$Website Design$HTML$PHP$Graphic Design$Wordpress$more$less$
ambalaonline1$18$Graphic Design$Website Design$Photoshop$PHP$HTML$more$less$
spiretech$15$PHP$Graphic Design$HTML$Website Design$MySQL$more$less$
projoomexperts$35$Joomla$PHP$Website Design$CSS$Graphic Design$more$less$
inspirad$10$Website Design$Graphic Design$HTML$PHP$CSS$more$less$
AustralDesign$35$Graphic Design$Website Design$HTML$CSS$PHP$more$less$
shivmirthyusl$15$PHP$HTML$Website Design$Wordpress$Graphic Design$more$less$
mindblowcreative$15$Website Design$Graphic Design$PHP$CMS$Logo Design$more$less$
shinydgn$30$Website Design$HTML$PHP$Graphic Design$Wordpress$more$less$
syfuzzaman$22$HTML$PHP$Wordpress$Website Design$CSS$more$less$
neelwt4u$10$Website Design$HTML$PHP$Graphic Design$PSD to HTML$more$less$
ngocleanh$25$Drupal$PHP$HTML$CSS$Website Design$more$less$
swsDreams$25$HTML$PHP$Website Design$Graphic Design$Software Architecture$more$less$
widuIT$30$Website Design$Graphic Design$User Interface / IA$PHP$HTML$more$less$
Davidincsoft$15$Graphic Design$Website Design$PHP$Android$HTML$more$less$
sandy1000$15$Wordpress$HTML$Website Design$CSS$PHP$more$less$
html5css3php5$20$PHP$HTML$Website Design$MySQL$Javascript$more$less$
AlfabitDev$30$PHP$Graphic Design$Website Design$HTML$User Interface / IA$more$less$
linuxfreak1985$12$PHP$Linux$Email Marketing$Bulk Marketing$HTML$more$less$
VnBestSolutions$20$PHP$HTML$Website Design$CSS$Magento$more$less$
jkphugat$12$Link Building$SEO$Website Design$HTML$PHP$more$less$
digiwebcreators$20$HTML$Website Design$PHP$Graphic Design$CSS$more$less$
rabbul$25$Joomla$Website Design$Software Architecture$Graphic Design$CMS$more$less$
w4web$20$Website Design$HTML$Graphic Design$Wordpress$eCommerce$more$less$
scriptphp87$20$PHP$HTML$MySQL$Website Design$Graphic Design$more$less$
whitehorse1990$40$PHP$Website Design$HTML$MySQL$Graphic Design$more$less$
comvalwebs$25$PHP$Website Design$Graphic Design$Wordpress$Photoshop$more$less$
annsys$15$PHP$Wordpress$CSS$HTML$Anything Goes$more$less$
safiwebint$50$PHP$Web Hosting$Wordpress$Website Testing$Website Management$more$less$
theDesignerz$25$Graphic Design$Logo Design$Website Design$Brochure Design$Photoshop$more$less$
sverigekreativ$25$PHP$HTML5$Photoshop$HTML$Graphic Design$more$less$
timid$20$Website Design$Graphic Design$HTML$User Interface / IA$PHP$more$less$
mshuja$25$Website Design$Graphic Design$HTML$PHP$Landing Pages$more$less$
BVMSolution$15$Wordpress$PHP$HTML$Website Design$Graphic Design$more$less$
adaberry$20$PHP$Website Design$Graphic Design$HTML$Twitter$more$less$
prock1123$25$Website Design$HTML$PHP$Graphic Design$Wordpress$more$less$
sapotacorp$20$HTML$PHP$Website Design$Magento$Wordpress$more$less$
vitorteixeira$20$Graphic Design$Website Design$HTML$PHP$Logo Design$more$less$
ovxsolutions$25$Website Design$PHP$HTML$Graphic Design$Wordpress$more$less$
anshangtai$35$PHP$HTML$Website Design$Graphic Design$Software Architecture$more$less$
phamtech211$15$Website Design$Graphic Design$HTML5$HTML$Wordpress$more$less$
qualifydeveloper$15$PHP$Website Design$HTML$Graphic Design$CSS$more$less$
anmoltech$15$PHP$jQuery / Prototype$HTML$Website Design$AJAX$more$less$
SoftDevelopINC$20$PHP$Yii$HTML5$Javascript$CSS$more$less$
per12$6$Website Design$HTML$Graphic Design$PHP$Internet Marketing$more$less$
kaptasDesign$30$Graphic Design$Logo Design$Illustrator$Photoshop$HTML$more$less$
a2zinfom$15$HTML$Website Design$PHP$Graphic Design$Wordpress$more$less$
iqbalsingh$20$PHP$HTML$Website Design$MySQL$Android$more$less$
sismaster$10$PHP$HTML$Wordpress$CSS$Website Design$more$less$
WebsplinesCanada$30$PHP$Graphic Design$Website Design$HTML$MySQL$more$less$
AndroPetre$20$HTML$PHP$Wordpress$Magento$eCommerce$more$less$
tracersa$19$PHP$Website Design$Wordpress$eCommerce$MySQL$more$less$
tirno212$15$Website Design$Graphic Design$HTML$PHP$Wordpress$more$less$
dynamiteboy$25$PHP$Graphic Design$Website Design$HTML$iPhone$more$less$
terrycoder$18$Joomla$PHP$HTML$CSS$Website Design$more$less$
mikeblane$15$PHP$HTML$Drupal$Graphic Design$CSS$more$less$
bdweb$25$Joomla$PHP$HTML$Website Design$CSS$more$less$
mdmojman$15$PHP$Wordpress$CSS$HTML$Website Design$more$less$
ViruSudha$20$Wordpress$PHP$HTML$Website Design$Graphic Design$more$less$
elancefoxvn$50$PHP$Joomla$HTML$CSS$Bootstrap$more$less$
cr8tivewebexpert$25$Software Architecture$PHP$Website Management$Mobile Phone$MySQL$more$less$
sunil8986$20$CSS$PHP$Website Design$Wordpress$Graphic Design$more$less$
fullymagento$25$PHP$Website Design$Wordpress$Graphic Design$MySQL$more$less$
fullymagento$25$PHP$Website Design$Wordpress$Graphic Design$MySQL$more$less$
pivn$20$PHP$HTML$Website Design$Wordpress$MySQL$more$less$
rishab6565$8$PHP$Website Design$Wordpress$HTML$Graphic Design$more$less$
Dezinestar$12$Graphic Design$Advertisement Design$Website Design$Banner Design$Brochure Design$more$less$
RAlexM94$30$PHP$Website Design$HTML$Graphic Design$Wordpress$more$less$
vamir$10$PHP$HTML$Wordpress$Website Design$CSS$more$less$
codetod$10$HTML$PHP$SQL$Visual Basic$.NET$more$less$
KennySVG$12$Data Processing$PHP$Excel$Data Entry$Wordpress$more$less$
davaidwilliam$20$Magento$Website Design$eCommerce$HTML$PHP$more$less$
InfinityGD$15$PHP$Website Design$Graphic Design$Wordpress$HTML$more$less$
freeworks$12$Website Design$PHP$Adobe Flash$Graphic Design$HTML$more$less$
iacume$10$PHP$Wordpress$Graphic Design$Website Design$CSS$more$less$
dannying$20$Website Design$Graphic Design$HTML$PHP$eCommerce$more$less$
hariskhan1989$45$PHP$Wordpress$HTML$Web Hosting$Software Architecture$more$less$
hossamstruggler$25$Website Design$PHP$Graphic Design$HTML$Wordpress$more$less$
rashidaliansari$10$Facebook Marketing$Social Networking$Internet Marketing$Twitter$SEO$more$less$
myecodes$11$Website Design$Graphic Design$PHP$eCommerce$Magento$more$less$
wankhedesuhas$15$PHP$HTML$Website Design$CSS$Graphic Design$more$less$
PhungTran$25$PHP$Wordpress$HTML$CSS$MySQL$more$less$
kreativeminds$18$Website Design$Graphic Design$Photoshop$HTML$Banner Design$more$less$
TechTimes$8$Website Design$Graphic Design$HTML$PHP$Logo Design$more$less$
viworld$25$PHP$Website Design$Graphic Design$HTML$Software Architecture$more$less$
HazelReeves$25$Graphic Design$Logo Design$Website Design$HTML$PHP$more$less$
manutorres$20$Prestashop$Website Design$PHP$eCommerce$HTML$more$less$
AttariBros$25$Graphic Design$Logo Design$Photoshop$Website Design$Photoshop Design$more$less$
dancioanca$35$Website Design$PHP$Graphic Design$HTML$SQL$more$less$
webXpart$20$Website Design$PHP$HTML$Graphic Design$Wordpress$more$less$
rony47$10$Facebook Marketing$Social Networking$Internet Marketing$Twitter$Advertising$more$less$
asadshah83$30$HTML$Website Design$Graphic Design$MySQL$Wordpress$more$less$
acronymsolutions$22$Software Architecture$SQL$PHP$Oracle$Database Administration$more$less$
fattahaabdul$50$PHP$Software Architecture$Website Design$HTML5$Graphic Design$more$less$
saadrashad$20$Wordpress$HTML$Website Design$PHP$CSS$more$less$
kevinorin$50$Website Design$PHP$HTML$Wordpress$CSS$more$less$
adelgreeneyes$10$Website Design$HTML$Link Building$SEO$Graphic Design$more$less$
trustus$4$Java$MySQL$PHP$Software Architecture$Website Design$more$less$
aukint$25$HTML$PHP$Wordpress$CSS$Graphic Design$more$less$
isensebd$15$PHP$HTML$Website Design$CSS$Graphic Design$more$less$
phppundit$10$HTML$PHP$Website Design$Graphic Design$Wordpress$more$less$
DonJin$30$Mobile Phone$iPhone$PHP$MySQL$HTML$more$less$
webdesignxp$50$HTML$Graphic Design$CSS$Email Marketing$PHP$more$less$
webdesignxp$50$HTML$Graphic Design$CSS$Email Marketing$PHP$more$less$
topwaysolutions$28$PHP$Website Design$HTML$Graphic Design$Javascript$more$less$
momirsarac90$33$Java$Mathematics$UML Design$Photoshop$Internet Marketing$more$less$
Ecoseit$10$HTML5$Website Design$PHP$Javascript$HTML$more$less$
HongGiang$10$Data Entry$Excel$Web Search$Web Scraping$Data Processing$more$less$
ForDezigns$25$HTML$PHP$Wordpress$Website Design$Graphic Design$more$less$
pintalpandey92$10$PHP$Website Design$HTML$MySQL$CSS$more$less$
vniteam$19$Magento$HTML$Website Design$CSS$MySQL$more$less$
CARLOSHUGGINS$15$PHP$MySQL$Visual Basic$SQL$Microsoft Access$more$less$
doyz$20$HTML$MVC$Website Design$ASP$ASP.NET$more$less$
i333$33$Graphic Design$Website Design$Photoshop$HTML$Logo Design$more$less$
coupwebsolutions$7$HTML$CSS$Graphic Design$Joomla$Wordpress$more$less$
azkaik$25$Graphic Design$Photoshop$Logo Design$Illustrator$Flyer Design$more$less$
apexsoftsol$20$Magento$PHP$Website Design$eCommerce$HTML$more$less$
nkhuynh$25$PHP$Wordpress$HTML$Website Design$CSS$more$less$
pyasipallavi$15$SEO$Wordpress$CSS$Website Design$Graphic Design$more$less$
danangm$10$Graphic Design$Website Design$CSS$Photoshop$Wordpress$more$less$
shibin123sl$16$PHP$MySQL$Website Design$Magento$AJAX$more$less$
Max01$20$PHP$HTML$MySQL$Adobe Flash$Javascript$more$less$
kohliintl$9$Wordpress$HTML$Email Marketing$Website Design$Bulk Marketing$more$less$
developsmith$20$Wordpress$Website Design$HTML$CSS$PHP$more$less$
ssolutionz$25$PHP$HTML$Website Design$Graphic Design$Wordpress$more$less$
freshjah$25$PHP$MySQL$HTML$Website Design$Javascript$more$less$
YamenS$50$PSD to HTML$Website Design$HTML$Bootstrap$CSS$more$less$
rsen75$20$PHP$MySQL$Software Architecture$HTML$eCommerce$more$less$
yanotcook$18$PHP$HTML$Website Design$eCommerce$Translation$more$less$
a2atech1$15$PHP$Graphic Design$Website Design$HTML$PSD to HTML$more$less$
G1mMy$15$CSS$Website Design$Joomla$Wordpress$MySQL$more$less$
SofiPixel$15$Website Design$Graphic Design$Photoshop$Logo Design$Illustrator$more$less$
dustafo$15$PHP$Software Architecture$MySQL$HTML$Javascript$more$less$
councilsoft$15$PHP$HTML$Website Design$Graphic Design$Logo Design$more$less$
greenspheretech$3$Graphic Design$Photoshop$Website Design$Logo Design$CSS$more$less$
giudena$15$Internet Marketing$Photoshop$Website Design$Graphic Design$PHP$more$less$
zainabalim$15$HTML$CSS$Graphic Design$PHP$Website Design$more$less$
bsoft89$25$Graphic Design$Website Design$HTML$PHP$User Interface / IA$more$less$
sourabb$30$PHP$HTML$Graphic Design$Website Design$MySQL$more$less$
fah15$10$PHP$Website Design$Graphic Design$Software Architecture$Wordpress$more$less$
netconnectbvi$45$PHP$Website Design$Graphic Design$HTML$VoIP$more$less$
exactprecisions$30$Wordpress$HTML$PHP$Website Design$Graphic Design$more$less$
passion2020$100$Website Design$Email Marketing$HTML$eCommerce$Wordpress$more$less$
ranjandesigner$10$Graphic Design$Brochure Design$Illustrator$Photoshop$Website Design$more$less$
leadconcept$35$PHP$MySQL$Software Architecture$Software Testing$Website Design$more$less$
FilipMa$20$Website Design$PHP$Wordpress$HTML$Graphic Design$more$less$
prashushinde9$15$HTML$PHP$Website Design$eCommerce$HTML5$more$less$
AtlanticSoft$35$PHP$Website Design$Wordpress$HTML$OSCommerce$more$less$
Linkbuild$3$Link Building$SEO$Internet Marketing$HTML$PHP$more$less$
doramey2012$20$Wordpress$CSS$HTML$Website Design$Graphic Design$more$less$
urgentprogrammer$100$PHP$Magento$HTML$Wordpress$Website Design$more$less$
rusoaica$5$Graphic Design$PHP$HTML$Website Design$Wordpress$more$less$
cipvtl$30$PHP$Graphic Design$Website Design$HTML$Javascript$more$less$
ratanriad$15$Wordpress$HTML$PHP$CSS$Graphic Design$more$less$
chrisrusso8$10$PHP$HTML$Website Design$Graphic Design$CSS$more$less$
sflogics$15$.NET$ASP$SQL$HTML$Software Architecture$more$less$
cybersolutionvw$15$Data Entry$PHP$Article Rewriting$Academic Writing$Virtual Assistant$more$less$
tanvirmrt$15$Graphic Design$Logo Design$Anything Goes$Website Design$Photoshop$more$less$
onneti2013$20$Graphic Design$Website Design$Photoshop$Logo Design$Photoshop Design$more$less$
makemyapp4$20$HTML$Website Design$PHP$Graphic Design$CSS$more$less$
eworker22$33$Wordpress$Website Design$HTML$Graphic Design$PHP$more$less$
click4tech$10$HTML$PHP$Wordpress$Graphic Design$Website Design$more$less$
kirstarg$36$PHP$Javascript$HTML$CSS$jQuery / Prototype$more$less$
TwoDayService$25$Website Design$Graphic Design$PHP$HTML$Wordpress$more$less$
Ruchi0$7$PHP$Website Design$Wordpress$Game Design$Graphic Design$more$less$
curiosityweb$10$PHP$HTML$Joomla$CSS$Website Design$more$less$
Winnersprocess$8$SEO$Internet Marketing$Link Building$Marketing$Blog$more$less$
greencubes$12$PHP$Website Design$HTML$Graphic Design$Web Hosting$more$less$
image611$30$Graphic Design$Logo Design$Photoshop$T-Shirts$Illustrator$more$less$
FrontendArtsOD$11$Graphic Design$PHP$HTML$Website Design$Logo Design$more$less$
AndyPlymale$10$Website Design$PHP$HTML$Graphic Design$Sales$more$less$
indexwebseo$10$SEO$Link Building$Internet Marketing$Marketing$Facebook Marketing$more$less$
eryugal$10$Graphic Design$Logo Design$Photoshop$Photoshop Design$T-Shirts$more$less$
servioza$15$HTML$PHP$Wordpress$Website Design$Data Entry$more$less$
forcitCample$15$HTML$Website Design$Graphic Design$PHP$Javascript$more$less$
cssexpert$10$HTML$PHP$Drupal$Website Design$Joomla$more$less$
anil49$10$HTML$PHP$Graphic Design$Website Design$Mobile Phone$more$less$
imode101$15$Volusion$PHP$eCommerce$HTML$Website Design$more$less$
prawebs$18$Website Design$Graphic Design$HTML$PHP$PSD to HTML$more$less$
cirsteadoru$7$CSS$Wordpress$Website Design$Graphic Design$HTML$more$less$
WebiLogic$20$Video Services$After Effects$Animation$Website Design$Wordpress$more$less$
Defignptnr$8$Website Design$HTML$Graphic Design$PHP$CSS$more$less$
Brsoft1$15$HTML5$Photoshop$CSS$Website Design$HTML$more$less$
sun12345$15$HTML$PHP$Graphic Design$Website Design$Javascript$more$less$
kmgilbert$35$Wordpress$CSS$PHP$HTML$Website Design$more$less$
ayonsaha2011$8$Wordpress$PHP$HTML$CSS$HTML5$more$less$
ChrisDolan$40$HTML$Website Design$PHP$eCommerce$Wordpress$more$less$
eariass$20$PHP$Wordpress$Facebook Marketing$Graphic Design$Social Networking$more$less$
Sonichaos360$10$HTML$Graphic Design$Website Design$PHP$MySQL$more$less$
titlisinha26$10$Website Design$Wordpress$Graphic Design$PHP$eCommerce$more$less$
goldmaster88$40$iPhone$Mobile Phone$Android$Game Design$iPad$more$less$
talk2agha$10$PHP$HTML$Data Entry$Website Design$Graphic Design$more$less$
Time2win$15$ASP$Website Design$HTML$PSD to HTML$PHP$more$less$
CJKhatri$10$Graphic Design$Logo Design$Website Design$PHP$HTML$more$less$
smartframework$15$Website Design$Graphic Design$HTML$PHP$Excel$more$less$
intuitionsoftech$10$Mobile Phone$HTML5$iPad$iPhone$Graphic Design$more$less$
KhalidShah123$10$PHP$Website Design$Wordpress$HTML$Graphic Design$more$less$
fxkingston$25$Graphic Design$Brochure Design$Photoshop$Covers &amp; Packaging$Corporate Identity$more$less$
Zerocard$30$Link Building$Internet Marketing$SEO$PHP$HTML$more$less$
mmadi$20$PHP$HTML$HTML5$Website Design$MySQL$more$less$
urmate$30$PHP$Java$MySQL$Software Architecture$C++ Programming$more$less$
codeplayers365$50$PSD to HTML$HTML5$HTML$Website Design$PHP$more$less$
firstperson$30$PHP$Magento$MySQL$Wordpress$Website Design$more$less$
raodp$10$Adobe Flash$Website Design$HTML$Graphic Design$PHP$more$less$
mepanku$10$eBay$HTML$Website Design$Graphic Design$eCommerce$more$less$
bumblebeesss$5$HTML$Wordpress$CSS$Website Design$PSD to HTML$more$less$
asadkhalid$10$Javascript$HTML$PSD to HTML$Photoshop$eCommerce$more$less$
marjanahmed13$130$Facebook Marketing$Social Networking$Internet Marketing$Twitter$SEO$more$less$
zhengnami13$35$Mobile Phone$Android$iPhone$iPad$HTML5$more$less$
ddak8310$15$HTML$Website Design$PSD to HTML$Graphic Design$PHP$more$less$
weblazer$15$Data Entry$Graphic Design$Internet Marketing$Anything Goes$Virtual Assistant$more$less$
dionline$15$Academic Writing$Articles$Technical Writing$Copywriting$Ghostwriting$more$less$
Xazoo$35$Academic Writing$Technical Writing$Report Writing$Business Analysis$Accounting$more$less$
samma89$20$PHP$Javascript$HTML5$HTML$AJAX$more$less$
ByteAnt$30$.NET$ASP$Javascript$CSS$XML$more$less$
Pavithranmm$25$Website Design$Graphic Design$HTML$CSS$PHP$more$less$
gregorybair$40$Business Plans$Business Analysis$Finance$Marketing$Market Research$more$less$
webboun$10$HTML$CSS$PSD to HTML$Website Design$Javascript$more$less$
tsram$15$AJAX$Website Design$Adobe Flash$Javascript$Wordpress$more$less$
joebrooks$20$Wordpress$HTML$PHP$CSS$Website Design$more$less$
markskayffsl$20$Javascript$Java$AJAX$Web Scraping$Website Design$more$less$
a1dezine$72$PHP$Website Design$Javascript$AJAX$Graphic Design$more$less$
littlehobbit$20$HTML$Website Design$Graphic Design$PHP$Photoshop Design$more$less$
shubhsajal$10$Graphic Design$Website Design$HTML$PHP$Facebook Marketing$more$less$
DevYash$20$Website Design$PHP$Photoshop$Software Architecture$Telemarketing$more$less$
ayushi0112$45$PHP$HTML$Website Design$Graphic Design$MySQL$more$less$
phpMaestro$15$PHP$Website Design$HTML$Graphic Design$MySQL$more$less$
sandyIN$25$Wordpress$PHP$HTML$Website Design$CSS$more$less$
thetechie13$20$Website Design$Volusion$HTML$eCommerce$PHP$more$less$
kabirchy$30$PHP$Anything Goes$MySQL$Website Design$HTML$more$less$
esolzsales$15$PHP$MySQL$Website Design$Graphic Design$Adobe Flash$more$less$
arhamsoftltd$25$PHP$MySQL$Internet Marketing$Software Architecture$Marketing$more$less$
sonuinfy$38$PHP$Wordpress$HTML$CSS$Website Design$more$less$
conapps$20$HTML$Website Design$PHP$Graphic Design$Wordpress$more$less$
infoway$14$PHP$Website Design$HTML$Graphic Design$Wordpress$more$less$
adibutt$20$HTML$Website Design$PHP$Graphic Design$Wordpress$more$less$
technologyaddict$12$PHP$Software Architecture$Software Testing$MySQL$Website Management$more$less$
phpdevindia$20$PHP$HTML$Website Design$Graphic Design$MySQL$more$less$
hipnotyka$20$Graphic Design$Website Design$HTML$PHP$User Interface / IA$more$less$
hswebdevelopment$12$Website Design$HTML$PHP$Graphic Design$Wordpress$more$less$
MplussoftIndia$15$PHP$HTML$Website Design$Graphic Design$MySQL$more$less$
ahtsolutions$15$PHP$Website Design$HTML$Magento$Wordpress$more$less$
cooldevvn$25$PHP$Wordpress$HTML$Website Design$CSS$more$less$
A2Design$30$Website Design$PHP$HTML$AJAX$MySQL$more$less$
michale21$8$PHP$HTML$Website Design$Graphic Design$Wordpress$more$less$
newgroup4u$10.50$PHP$Software Architecture$Software Testing$MySQL$Web Hosting$more$less$
DezineGeek$25$Graphic Design$Logo Design$Website Design$Brochure Design$Photoshop$more$less$
vishalavi29$15$PHP$Website Design$HTML$CSS$Graphic Design$more$less$
pointlogic$8$PHP$HTML$Website Design$Graphic Design$Wordpress$more$less$
seekdeveloper$45$PHP$HTML$Website Design$MySQL$Graphic Design$more$less$
designcreative1$25$PHP$Website Design$HTML$Magento$Graphic Design$more$less$
tomydeveloper$16$PHP$Website Design$HTML$Graphic Design$Wordpress$more$less$
webexpert0102$12$PHP$HTML$Website Design$Graphic Design$Wordpress$more$less$
best1$30$PHP$Website Design$HTML$Graphic Design$MySQL$more$less$
pixlbrick$12$PHP$Website Design$Graphic Design$HTML$Joomla$more$less$
mmagr99$50$Website Design$HTML$PHP$Graphic Design$eCommerce$more$less$
DigitalArcanum$25$Graphic Design$Logo Design$Website Design$HTML$PHP$more$less$
graphicaa$9$PHP$HTML$Website Design$Wordpress$Graphic Design$more$less$
cpt2011$25$Javascript$Software Architecture$Website Testing$Codeigniter$Drupal$more$less$
iDCreativeUK$45$Graphic Design$Website Design$PHP$User Interface / IA$HTML5$more$less$
WEDOMS$12$Website Design$HTML$PHP$Graphic Design$Wordpress$more$less$
searchtechnow$13$PHP$HTML$Website Design$Graphic Design$eCommerce$more$less$
hoatamus$30$HTML$PHP$Website Design$Wordpress$Graphic Design$more$less$
meet2amitvw$25$PHP$MySQL$Website Design$HTML$Software Architecture$more$less$
Mtoag$15$Website Design$PHP$Graphic Design$.NET$AJAX$more$less$
vietwebdev$15$HTML$Website Design$PHP$Graphic Design$Wordpress$more$less$
DevWorkshop$15$Website Design$PHP$Graphic Design$HTML$SEO$more$less$
goldensolution$30$Wordpress$Website Design$HTML$PHP$CSS$more$less$
codeunderground$15$Graphic Design$Website Design$PHP$Wordpress$HTML$more$less$
gautam07$15$Website Design$Graphic Design$PHP$HTML$CSS$more$less$
Webwingtechology$18$Website Design$Graphic Design$PHP$HTML$HTML5$more$less$
julianbagilet$32$PHP$Website Design$HTML$Graphic Design$MySQL$more$less$
codinglogics$25$PHP$Website Design$HTML$Graphic Design$Wordpress$more$less$
thewebpixel$16$Website Design$HTML$PHP$Graphic Design$CSS$more$less$
ntiersolutions$40$PHP$Website Design$HTML$Open Cart$eCommerce$more$less$
thedjak$11$PHP$Website Design$Graphic Design$HTML$MySQL$more$less$
tajweb$14$Website Design$Wordpress$Graphic Design$CSS$eCommerce$more$less$
engrteto$25$Website Design$HTML$PHP$Graphic Design$CSS$more$less$
creator9$15$Website Design$Graphic Design$PHP$HTML$Wordpress$more$less$
ambalaonline1$18$Graphic Design$Website Design$Photoshop$PHP$HTML$more$less$
sutapatiwari86$10$Website Design$Graphic Design$PHP$HTML$Wordpress$more$less$
froiden07$20$PHP$Software Architecture$HTML$Website Design$MySQL$more$less$
freeoutsourcer$30$Website Design$HTML$Graphic Design$PHP$SEO$more$less$
ahmadayaz$22$PHP$Website Design$HTML$Graphic Design$Magento$more$less$
aamiriqbal$25$Website Design$Graphic Design$PHP$HTML$CSS$more$less$
goutam08$10$Website Design$HTML$PHP$Graphic Design$MySQL$more$less$
vtechiti$10$Graphic Design$Website Design$HTML$PHP$Wordpress$more$less$
deepgaf$12$Website Design$PHP$HTML$Graphic Design$Wordpress$more$less$
webzersolution$20$HTML$Website Design$PHP$Graphic Design$CSS$more$less$
shivmirthyusl$15$PHP$HTML$Website Design$Wordpress$Graphic Design$more$less$
SRajpurohit$20$Website Design$HTML$SEO$PHP$Graphic Design$more$less$
mindblowcreative$15$Website Design$Graphic Design$PHP$CMS$Logo Design$more$less$
epark$20$PHP$HTML$Wordpress$Website Design$CSS$more$less$
marketingmindz$25$Wordpress$PHP$HTML$Website Design$MySQL$more$less$
ravneetschawla$25$Website Design$Graphic Design$HTML$PHP$Photoshop$more$less$
dinotech$20$PHP$HTML$Website Design$MySQL$Graphic Design$more$less$
advanceweb7$12$Website Design$Graphic Design$PHP$HTML$MySQL$more$less$
khurramkhan33$25$HTML$Wordpress$PHP$Website Design$CSS$more$less$
syfuzzaman$22$HTML$PHP$Wordpress$Website Design$CSS$more$less$
dotcomdotbd$35$Wordpress$PHP$HTML$Website Design$Graphic Design$more$less$
neelwt4u$10$Website Design$HTML$PHP$Graphic Design$PSD to HTML$more$less$
mascotindia123$11$PHP$Website Design$HTML$Graphic Design$CSS$more$less$
pappudeveloper$15$Graphic Design$Website Design$HTML$Logo Design$PHP$more$less$
ngocleanh$25$Drupal$PHP$HTML$CSS$Website Design$more$less$
swsDreams$25$HTML$PHP$Website Design$Graphic Design$Software Architecture$more$less$
sweta2317$15$PHP$HTML$Wordpress$Website Design$Graphic Design$more$less$
solarsoftwares$20$PHP$Website Design$HTML$Graphic Design$Javascript$more$less$
fortranPRO$15$Website Design$HTML$Graphic Design$Wordpress$Codeigniter$more$less$
deepbratt$25$PHP$HTML$Website Design$Graphic Design$MySQL$more$less$
niravvirani17$35$HTML$PHP$Website Design$CSS$Wordpress$more$less$
StdioRelations$13$Website Design$PHP$Wordpress$HTML5$HTML$more$less$
Davidincsoft$15$Graphic Design$Website Design$PHP$Android$HTML$more$less$
ayudeveloperssl$15$Website Design$Graphic Design$HTML$PHP$CSS$more$less$
sandy1000$15$Wordpress$HTML$Website Design$CSS$PHP$more$less$
webmantratech$12$Website Design$Graphic Design$HTML$PHP$MySQL$more$less$
swapnilchavan18$10$PHP$Javascript$Excel$Microsoft Access$Data Entry$more$less$
mituld$6$PHP$HTML$MySQL$CSS$Wordpress$more$less$
AlfabitDev$30$PHP$Graphic Design$Website Design$HTML$User Interface / IA$more$less$
gkws$30$Website Design$HTML$Graphic Design$Javascript$CSS$more$less$
Meagan26$20$PHP$HTML$Website Design$Graphic Design$Wordpress$more$less$
linuxfreak1985$12$PHP$Linux$Email Marketing$Bulk Marketing$HTML$more$less$
codersdee$25$PHP$HTML$Wordpress$CSS$Website Design$more$less$
VnBestSolutions$20$PHP$HTML$Website Design$CSS$Magento$more$less$
webaccelerator$12$PHP$Website Design$CSS$Graphic Design$Joomla$more$less$
prayastechnology$15$HTML$Wordpress$PHP$Website Design$CSS$more$less$
Alex1x23$12$PHP$Website Design$Wordpress$HTML$Graphic Design$more$less$
Creativeartbd$35$PHP$Website Design$Graphic Design$SQL$CSS$more$less$
rkmomin$15$PHP$HTML$Website Design$Graphic Design$MySQL$more$less$
asd11$20$PHP$HTML$Wordpress$Website Design$Graphic Design$more$less$
rabbul$25$Joomla$Website Design$Software Architecture$Graphic Design$CMS$more$less$
w4web$20$Website Design$HTML$Graphic Design$Wordpress$eCommerce$more$less$
scriptphp87$20$PHP$HTML$MySQL$Website Design$Graphic Design$more$less$
salmanaim$45$Video Services$Animation$3D Animation$Graphic Design$.NET$more$less$
whitehorse1990$40$PHP$Website Design$HTML$MySQL$Graphic Design$more$less$
vigilantsoft$20$PHP$Website Design$HTML$Graphic Design$Wordpress$more$less$
Solitare123$20$HTML$PHP$eCommerce$Bootstrap$ASP.NET$more$less$
orangelab$10$Website Design$PHP$HTML$Graphic Design$eCommerce$more$less$
mxicoders$12$PHP$Website Design$Graphic Design$HTML$SQL$more$less$
augurstech$15$PHP$Website Design$Software Architecture$HTML$.NET$more$less$
comvalwebs$25$PHP$Website Design$Graphic Design$Wordpress$Photoshop$more$less$
AphroECS$15$PHP$Website Design$HTML$Graphic Design$MySQL$more$less$
annsys$15$PHP$Wordpress$CSS$HTML$Anything Goes$more$less$
originalcontent1$10$Articles$Link Building$SEO$PHP$Copywriting$more$less$
kiutisuperking$15$Magento$PHP$HTML$Website Design$eCommerce$more$less$
Accenza1$11$Website Design$HTML$Graphic Design$PHP$MySQL$more$less$
ssahilsl$15$PHP$Website Design$HTML$Graphic Design$Wordpress$more$less$
GalaxyTechworld$50$PHP$Website Design$HTML$Graphic Design$Joomla$more$less$
theDesignerz$25$Graphic Design$Logo Design$Website Design$Brochure Design$Photoshop$more$less$
shahid864$20$PHP$HTML$Website Design$Graphic Design$CSS$more$less$
TheExertion$30$Wordpress$PHP$Website Design$HTML$CSS$more$less$
malviyamanish$15$PHP$Wordpress$CSS$Magento$MySQL$more$less$
sverigekreativ$25$PHP$HTML5$Photoshop$HTML$Graphic Design$more$less$
nehaswebdev$15$Wordpress$HTML$Website Design$CSS$PHP$more$less$
Pravin656$15$HTML$PHP$Website Design$Graphic Design$Wordpress$more$less$
Jeet81$15$PHP$Website Design$CSS$Graphic Design$Wordpress$more$less$
Jeet81$15$PHP$Website Design$CSS$Graphic Design$Wordpress$more$less$
navneet008$12$Wordpress$PHP$Website Design$HTML$Graphic Design$more$less$
mshuja$25$Website Design$Graphic Design$HTML$PHP$Landing Pages$more$less$
mohit1427$20$Website Design$HTML$Graphic Design$PHP$HTML5$more$less$
contact2phpsl$10$iPhone$PHP$Mobile Phone$Android$iPad$more$less$
mciittech$30$HTML$Website Design$PHP$Graphic Design$Wordpress$more$less$
adaberry$20$PHP$Website Design$Graphic Design$HTML$Twitter$more$less$
PavalSoft$15$Facebook Marketing$CSS$Zen Cart$Bulk Marketing$Software Testing$more$less$
gwebdesignplus$8$HTML$PHP$Website Design$Graphic Design$eCommerce$more$less$
babysoftS$22$PHP$HTML5$Mobile Phone$Javascript$CSS$more$less$
Friends4it$25$HTML$PHP$Website Design$Wordpress$Graphic Design$more$less$
sunsoftpro$30$HTML$Javascript$PHP$jQuery / Prototype$CSS$more$less$
r4rony$12$PHP$Website Design$HTML5$Graphic Design$CakePHP$more$less$
PankajGupta007$6$Website Design$PHP$Graphic Design$CSS$Magento$more$less$
JoomlaVogue$15$PHP$Android$HTML$Joomla$iPhone$more$less$
saiSoftIndia$25$PHP$OSCommerce$MySQL$Shopping Carts$Website Design$more$less$
Manhoc$12$Website Design$Graphic Design$HTML$PHP$Wordpress$more$less$
vitorteixeira$20$Graphic Design$Website Design$HTML$PHP$Logo Design$more$less$
anshangtai$35$PHP$HTML$Website Design$Graphic Design$Software Architecture$more$less$
tekrangers$8$PHP$Javascript$Software Testing$HTML$Wordpress$more$less$
eoflexweb$15$HTML$Website Design$Graphic Design$PHP$CSS$more$less$
phamtech211$15$Website Design$Graphic Design$HTML5$HTML$Wordpress$more$less$
khyatiraval$10$PHP$Wordpress$CSS$HTML$Website Design$more$less$
OutsourceMan$11$PHP$Wordpress$HTML$MySQL$Website Design$more$less$
xenixphp$15$PHP$Drupal$HTML$Website Design$eCommerce$more$less$
SoftDevelopINC$20$PHP$Yii$HTML5$Javascript$CSS$more$less$
per12$6$Website Design$HTML$Graphic Design$PHP$Internet Marketing$more$less$
trinkaljuneja$50$PHP$Open Cart$Website Design$HTML$eCommerce$more$less$
eplanetsoftindia$3$Website Design$HTML$SEO$Graphic Design$Internet Marketing$more$less$
gatecorp$10$Joomla$PHP$CSS$Website Design$Graphic Design$more$less$
a2zinfom$15$HTML$Website Design$PHP$Graphic Design$Wordpress$more$less$
latatestTech$15$Website Design$PHP$HTML$Graphic Design$Wordpress$more$less$
wpdreamersl$20$Wordpress$PHP$CSS$HTML$Anything Goes$more$less$
PaulSimonk$30$Website Design$PHP$HTML$Graphic Design$HTML5$more$less$
dusanevipul$10$Website Design$HTML$Graphic Design$PHP$VPS$more$less$
iqbalsingh$20$PHP$HTML$Website Design$MySQL$Android$more$less$
sismaster$10$PHP$HTML$Wordpress$CSS$Website Design$more$less$
Hariomtechnology$15$PHP$MySQL$Website Design$eCommerce$HTML$more$less$
CodeInformatics$20$Website Design$PHP$HTML$Java$MySQL$more$less$
CWP10$5$Graphic Design$Website Design$CSS$Magento$Software Development$more$less$
kulization$10$Graphic Design$Website Design$PHP$HTML$CSS$more$less$
WebsplinesCanada$30$PHP$Graphic Design$Website Design$HTML$MySQL$more$less$
devikagupta$25$PHP$CSS$HTML$Wordpress$Website Design$more$less$
winmaclin$12$.NET$AJAX$Website Design$J2EE$Java$more$less$
struggler1$20$HTML$Wordpress$PHP$Website Design$CSS$more$less$
vivekbansode25$12$Website Design$HTML$PHP$Graphic Design$CSS$more$less$
AndroPetre$20$HTML$PHP$Wordpress$Magento$eCommerce$more$less$
ciestosolution$6$Website Design$HTML$PHP$Graphic Design$Wordpress$more$less$
zeeshanarshad$50$PHP$Software Architecture$Website Design$CSS$SQL$more$less$
lassoarts$10$Website Design$Graphic Design$User Interface / IA$HTML$PHP$more$less$
creativewebideas$15$Joomla$PHP$HTML$Website Design$CSS$more$less$
developerhunk$6$PHP$MySQL$Graphic Design$jQuery / Prototype$HTML$more$less$
theislanders$30$Graphic Design$Photoshop$Logo Design$Covers &amp; Packaging$Corporate Identity$more$less$
tracersa$19$PHP$Website Design$Wordpress$eCommerce$MySQL$more$less$
innovativeatul$9$PHP$CSS$Website Design$Wordpress$HTML5$more$less$
tirno212$15$Website Design$Graphic Design$HTML$PHP$Wordpress$more$less$
jawadakr$15$Joomla$Website Design$Graphic Design$CSS$Wordpress$more$less$
dpbhatt02$11$Graphic Design$Website Design$HTML$PHP$Wordpress$more$less$
vibrantconcept$15$Website Design$PHP$HTML$Graphic Design$CSS$more$less$
dynamiteboy$25$PHP$Graphic Design$Website Design$HTML$iPhone$more$less$
Narensprinter$20$HTML$Website Design$CSS$Graphic Design$PHP$more$less$
AndonData$8$Graphic Design$PHP$HTML$Website Design$Logo Design$more$less$
daffodilsoftware$18$iPhone$Android$iPad$Graphic Design$Sharepoint$more$less$
terrycoder$18$Joomla$PHP$HTML$CSS$Website Design$more$less$
suy99$20$HTML$Website Design$PHP$Magento$eCommerce$more$less$
MobileUnity$25$Website Design$Graphic Design$PHP$SEO$Logo Design$more$less$
MakhijaRavi$15$Website Design$Graphic Design$MySQL$OSCommerce$Joomla$more$less$
vw580939vw$15$PHP$MySQL$Software Architecture$User Interface / IA$Web Hosting$more$less$
einstech$20$HTML$Website Design$PHP$Graphic Design$Wordpress$more$less$
bdweb$25$Joomla$PHP$HTML$Website Design$CSS$more$less$
GetMeHire$15$Graphic Design$Brochure Design$PHP$HTML$Website Design$more$less$
cr8tivewebexpert$25$Software Architecture$PHP$Website Management$Mobile Phone$MySQL$more$less$
webmynesys$10$PHP$HTML$Website Design$Drupal$CSS$more$less$
sunil8986$20$CSS$PHP$Website Design$Wordpress$Graphic Design$more$less$
fullymagento$25$PHP$Website Design$Wordpress$Graphic Design$MySQL$more$less$
DeamonBizz$15$HTML$PHP$Website Design$Wordpress$Graphic Design$more$less$
itdv$20$Graphic Design$Photoshop$Website Design$HTML$Logo Design$more$less$
pivn$20$PHP$HTML$Website Design$Wordpress$MySQL$more$less$
paliborek$15$PHP$CSS$HTML$HTML5$Website Design$more$less$
rishab6565$8$PHP$Website Design$Wordpress$HTML$Graphic Design$more$less$
Dezinestar$12$Graphic Design$Advertisement Design$Website Design$Banner Design$Brochure Design$more$less$
rexzetsolutions$30$PHP$HTML$Website Design$Wordpress$MySQL$more$less$
amfahsoft$10$Website Design$HTML$PHP$Wordpress$Graphic Design$more$less$
AppXonedotCom$45$Mobile Phone$iPhone$PHP$Android$Graphic Design$more$less$
RAlexM94$30$PHP$Website Design$HTML$Graphic Design$Wordpress$more$less$
zamsol$15$PHP$Software Architecture$Website Design$HTML$MySQL$more$less$
joomlamanager$20$Joomla$PHP$HTML$Website Design$CSS$more$less$
namashivam$12$Website Design$HTML$PHP$Graphic Design$CSS$more$less$
vamir$10$PHP$HTML$Wordpress$Website Design$CSS$more$less$
dannying$20$Website Design$Graphic Design$HTML$PHP$eCommerce$more$less$
codetod$10$HTML$PHP$SQL$Visual Basic$.NET$more$less$
davaidwilliam$20$Magento$Website Design$eCommerce$HTML$PHP$more$less$
Technospike$8$Graphic Design$Website Design$HTML$Logo Design$CSS$more$less$
toxsltech$16$PHP$iPhone$Android$Mobile Phone$MySQL$more$less$
InfinityGD$15$PHP$Website Design$Graphic Design$Wordpress$HTML$more$less$
bhuasri876$10$PHP$HTML$Website Design$Wordpress$Graphic Design$more$less$
freeworks$12$Website Design$PHP$Adobe Flash$Graphic Design$HTML$more$less$
jigsFLD$15$Website Design$HTML$PHP$Graphic Design$CSS$more$less$
TemplateDigitale$20$Graphic Design$Website Design$PHP$HTML$SEO$more$less$
gafprogrammer$30$Joomla$PHP$CSS$Graphic Design$Javascript$more$less$
hariskhan1989$45$PHP$Wordpress$HTML$Web Hosting$Software Architecture$more$less$
deziner313$20$Graphic Design$Logo Design$Website Design$Illustrator$Infographics$more$less$
chapter19vw$25$Joomla$PHP$HTML$Website Design$Javascript$more$less$
zydeconinte$12$PHP$Website Design$Graphic Design$Wordpress$CSS$more$less$
sstechwebindia$15$Magento$Website Design$PHP$HTML$eCommerce$more$less$
hossamstruggler$25$Website Design$PHP$Graphic Design$HTML$Wordpress$more$less$
sushant003$10$PHP$Website Design$HTML$Graphic Design$MySQL$more$less$
taskmanageryd$10$iPhone$Mobile Phone$iPad$Objective C$PHP$more$less$
myecodes$11$Website Design$Graphic Design$PHP$eCommerce$Magento$more$less$
joomextensions$15$Joomla$PHP$MySQL$HTML$iPhone$more$less$
rathorevinod13$10$HTML$Website Design$PHP$Javascript$Graphic Design$more$less$
wpdtpg$11$HTML$PHP$Website Design$Graphic Design$CSS$more$less$
kreativeminds$18$Website Design$Graphic Design$Photoshop$HTML$Banner Design$more$less$
ozwebdevelopers$20$Website Design$HTML$PHP$Graphic Design$Wordpress$more$less$
LynchpinTech$10$Website Design$Bootstrap$HTML$PHP$Graphic Design$more$less$
SmartArtStudios$25$Graphic Design$Logo Design$Website Design$Banner Design$Illustration$more$less$
myzealit$8$PHP$HTML$Website Design$Graphic Design$Android$more$less$
AmazonSoftwares$12$Website Design$Shopify$HTML$Shopify Templates$PHP$more$less$
iTechnoweb$12$Website Design$HTML$PHP$Graphic Design$CSS$more$less$
dreamsweb$20$Website Design$Graphic Design$Banner Design$HTML$Adobe Flash$more$less$
themexlx$35$Software Architecture$PHP$Software Testing$Website Management$MySQL$more$less$
WebInfoSolutions$35$PHP$C# Programming$SQL$jQuery / Prototype$.NET$more$less$
khwajababa$52$Wordpress$Website Design$PHP$Graphic Design$HTML$more$less$
mentor11$12$Facebook Marketing$PHP$Social Networking$Graphic Design$HTML$more$less$
viworld$25$PHP$Website Design$Graphic Design$HTML$Software Architecture$more$less$
dynamiccreator$25$PHP$HTML$Website Design$Joomla$Graphic Design$more$less$
visioninfotech76$25$HTML$Website Design$PHP$eCommerce$Graphic Design$more$less$
jermi$12$HTML$Website Design$Graphic Design$PSD to HTML$CSS$more$less$
ebizzsolution$11$PHP$Android$Mobile Phone$HTML$Wordpress$more$less$
sautrik$12$Graphic Design$Video Services$Banner Design$Photoshop$Logo Design$more$less$
dancioanca$35$Website Design$PHP$Graphic Design$HTML$SQL$more$less$
HiFiDesigner$8$PHP$HTML$Website Design$CSS$Graphic Design$more$less$
evadevlopers$10$PHP$HTML$Wordpress$CSS$Website Design$more$less$
gatelogix$12$PHP$Software Architecture$Software Testing$MySQL$Website Management$more$less$
alexandrugorgos$15$HTML$Wordpress$CSS$Website Design$PSD to HTML$more$less$
ideafactory421$12$Graphic Design$PHP$Joomla$Website Design$HTML$more$less$
sa007$20$Graphic Design$Photoshop$Banner Design$Data Entry$Illustrator$more$less$
ininnovations$30$iPhone$Mobile Phone$Android$iPad$HTML5$more$less$
sptechnocrats$25$Website Design$Graphic Design$PHP$HTML$Javascript$more$less$
asadshah83$30$HTML$Website Design$Graphic Design$MySQL$Wordpress$more$less$
acronymsolutions$22$Software Architecture$SQL$PHP$Oracle$Database Administration$more$less$
afifaumersl$15$PHP$Website Design$Graphic Design$Software Architecture$Codeigniter$more$less$
fattahaabdul$50$PHP$Software Architecture$Website Design$HTML5$Graphic Design$more$less$
softoven$20$PHP$Graphic Design$HTML$Website Design$Press Releases$more$less$
maneets$11$Website Design$HTML$Graphic Design$Shopping Carts$eCommerce$more$less$
saadrashad$20$Wordpress$HTML$Website Design$PHP$CSS$more$less$
kevinorin$50$Website Design$PHP$HTML$Wordpress$CSS$more$less$
adelgreeneyes$10$Website Design$HTML$Link Building$SEO$Graphic Design$more$less$
trustus$4$Java$MySQL$PHP$Software Architecture$Website Design$more$less$
aukint$25$HTML$PHP$Wordpress$CSS$Graphic Design$more$less$
aukint$25$HTML$PHP$Wordpress$CSS$Graphic Design$more$less$
Harwinderpal$15$CSS$HTML$Website Design$Bootstrap$Adobe Dreamweaver$more$less$
isensebd$15$PHP$HTML$Website Design$CSS$Graphic Design$more$less$
Desksolution$9$Website Design$Volusion$HTML$Graphic Design$PHP$more$less$
hossionsumon$5$Data Entry$Excel$Web Search$Data Processing$Web Scraping$more$less$
seabitmedia$10$Logo Design$Graphic Design$Photoshop$Website Design$Illustrator$more$less$
MagicIT$5$PHP$User Interface / IA$SQL$Magento$CSS$more$less$
sashisolutions$10$eCommerce$PHP$HTML$Wordpress$CSS$more$less$
varun8211$35$PHP$Website Design$Graphic Design$HTML$AJAX$more$less$
Amit2307$10$PHP$Website Design$HTML$MySQL$Graphic Design$more$less$
topwaysolutions$28$PHP$Website Design$HTML$Graphic Design$Javascript$more$less$
technologiesblue$10$Graphic Design$Website Design$User Interface / IA$PSD to HTML$HTML$more$less$
HongGiang$10$Data Entry$Excel$Web Search$Web Scraping$Data Processing$more$less$
ForDezigns$25$HTML$PHP$Wordpress$Website Design$Graphic Design$more$less$
uditiiita$80$HTML5$Facebook Marketing$Mobile Phone$Javascript$PHP$more$less$
pintalpandey92$10$PHP$Website Design$HTML$MySQL$CSS$more$less$
identityself$10$PHP$MySQL$Website Design$eCommerce$HTML$more$less$
toinnisfree$35$PHP$MySQL$Software Architecture$eCommerce$Javascript$more$less$
technorizen$7$Android$Mobile Phone$PHP$AJAX$Website Design$more$less$
vniteam$19$Magento$HTML$Website Design$CSS$MySQL$more$less$
oceanwebnet$10$Graphic Design$Website Design$Photoshop$Wordpress$PHP$more$less$
Handyman84$18$SEO$Link Building$Internet Marketing$Website Design$HTML$more$less$
uniqueclick$20$Graphic Design$Website Design$HTML$CSS$SEO$more$less$
angy88$10$Website Design$HTML$Graphic Design$PHP$CSS$more$less$
avantegratesl$20$PHP$Website Design$CMS$Graphic Design$MySQL$more$less$
i333$33$Graphic Design$Website Design$Photoshop$HTML$Logo Design$more$less$
rightbigboss$20$PHP$MySQL$CSS$Javascript$Microsoft$more$less$
harsh170890$15$PHP$HTML$Wordpress$Social Engine$Mobile Phone$more$less$
azkaik$25$Graphic Design$Photoshop$Logo Design$Illustrator$Flyer Design$more$less$
kundankumat$12$Graphic Design$Software Architecture$Java$Software Testing$C# Programming$more$less$
dikgenius$25$PHP$MySQL$HTML$jQuery / Prototype$Website Design$more$less$
nkhuynh$25$PHP$Wordpress$HTML$Website Design$CSS$more$less$
tjthouhid2$15$PHP$CSS$Wordpress$HTML$MySQL$more$less$
WebSolutionWorld$15$Website Design$Graphic Design$Shopping Carts$Wordpress$Adobe Flash$more$less$
amiardeshana$11$PHP$HTML$MySQL$Graphic Design$Website Design$more$less$
shibin123sl$16$PHP$MySQL$Website Design$Magento$AJAX$more$less$
TopsTechno12$12$Mobile Phone$Website Design$iPhone$Magento$SEO$more$less$
VersatileTehcno$8$HTML$PHP$Website Design$Microsoft SQL Server$Wordpress$more$less$
kohliintl$9$Wordpress$HTML$Email Marketing$Website Design$Bulk Marketing$more$less$
ravibackslash$10$Website Design$Wordpress$HTML$Graphic Design$Google Adwords$more$less$
Bogdanirov$24$Wordpress$PHP$HTML$Website Design$CSS$more$less$
ssolutionz$25$PHP$HTML$Website Design$Graphic Design$Wordpress$more$less$
freshjah$25$PHP$MySQL$HTML$Website Design$Javascript$more$less$
sumitnautiyal13$15$PHP$CakePHP$Website Design$HTML$SEO$more$less$
yanotcook$18$PHP$HTML$Website Design$eCommerce$Translation$more$less$
zub$7$PHP$Website Design$XML$Javascript$Graphic Design$more$less$
svipl7$14$PHP$Symfony PHP$Graphic Design$HTML$MySQL$more$less$
taghyip$8$Amazon Web Services$PHP$MySQL$HTML$Website Design$more$less$
devstart1234$20$PHP$HTML$Magento$Website Design$Graphic Design$more$less$
SofiPixel$15$Website Design$Graphic Design$Photoshop$Logo Design$Illustrator$more$less$
akilkhatri$11$Website Design$PHP$HTML$CSS$Graphic Design$more$less$
UKProsolutions$50$Website Design$HTML$PHP$Graphic Design$MySQL$more$less$
bqudamith$10$PHP$CSS$Javascript$HTML$Website Design$more$less$
saharakks$8$HTML$Website Design$PHP$Graphic Design$CSS$more$less$
iena1792$30$PHP$Wordpress$Website Design$HTML$XML$more$less$
councilsoft$15$PHP$HTML$Website Design$Graphic Design$Logo Design$more$less$
dddevelopersd$10$PHP$HTML$Graphic Design$Website Design$MySQL$more$less$
shachila$20$AutoCAD$Graphic Design$Photoshop$Illustrator$CAD/CAM$more$less$
greenspheretech$3$Graphic Design$Photoshop$Website Design$Logo Design$CSS$more$less$
shillongtitude$15$CSS$Website Design$HTML$Graphic Design$Website Management$more$less$
shillongtitude$15$CSS$Website Design$HTML$Graphic Design$Website Management$more$less$
EvoliStudio$15$PHP$Website Design$HTML$Graphic Design$MySQL$more$less$
sandipdesigner$25$PSD to HTML$CSS$HTML$Website Design$HTML5$more$less$
giudena$15$Internet Marketing$Photoshop$Website Design$Graphic Design$PHP$more$less$
Julian29$7$PHP$Bitcoin$SQL$Wordpress$HTML$more$less$
zaman62$10$Graphic Design$Photoshop$Illustrator$Illustration$Website Design$more$less$
XbrainDesigner$24$Video Services$Videography$PHP$After Effects$Animation$more$less$
arman0464$7$Data Entry$Graphic Design$Excel$Website Design$Photoshop$more$less$
jastp$25$Android$Mobile Phone$iPhone$iPad$Objective C$more$less$
sophiawright66$10$Graphic Design$Website Design$Logo Design$PHP$HTML$more$less$
netconnectbvi$45$PHP$Website Design$Graphic Design$HTML$VoIP$more$less$
exactprecisions$30$Wordpress$HTML$PHP$Website Design$Graphic Design$more$less$
passion2020$100$Website Design$Email Marketing$HTML$eCommerce$Wordpress$more$less$
ssplancer$15$PHP$Software Architecture$Javascript$Website Design$Graphic Design$more$less$
Hawks9i8$20$PHP$Wordpress$Software Architecture$HTML5$Javascript$more$less$
ranjandesigner$10$Graphic Design$Brochure Design$Illustrator$Photoshop$Website Design$more$less$
FilipMa$20$Website Design$PHP$Wordpress$HTML$Graphic Design$more$less$
Indexpage$25$Website Design$PHP$eCommerce$Shopping Carts$HTML$more$less$
superiar$15$Graphic Design$Photoshop$Icon Design$Illustrator$Illustration$more$less$
pcinfosolutions$5$Website Design$HTML$Graphic Design$.NET$Android$more$less$
ITExpertSolution$25$Website Design$Graphic Design$PHP$Facebook Marketing$Banner Design$more$less$
wahajman$7$Graphic Design$Website Design$PHP$User Interface / IA$Photoshop Design$more$less$
cipvtl$30$PHP$Graphic Design$Website Design$HTML$Javascript$more$less$
DextersSEO$5$Website Design$HTML$PHP$Graphic Design$Wordpress$more$less$
maulikumrania5$10$PHP$AJAX$HTML$jQuery / Prototype$Open Cart$more$less$
ratanriad$15$Wordpress$HTML$PHP$CSS$Graphic Design$more$less$
cybersolutionvw$15$Data Entry$PHP$Article Rewriting$Academic Writing$Virtual Assistant$more$less$
tanvirmrt$15$Graphic Design$Logo Design$Anything Goes$Website Design$Photoshop$more$less$
mujahiddar$12$PHP$MySQL$Website Design$HTML$eCommerce$more$less$
phpjoomla$15$Joomla$PHP$HTML$Website Design$CSS$more$less$
simiya2base$12$PHP$HTML$Website Design$Graphic Design$MySQL$more$less$
darylm39$20$HTML$PHP$Graphic Design$Website Design$CSS$more$less$
bluewhaleindia$10$PHP$C# Programming$Android$Mobile Phone$Drupal$more$less$
creativegurus$35$Graphic Design$Logo Design$Photoshop$Website Design$Illustrator$more$less$
suvasiniwebguru$8$PHP$HTML$Website Design$CSS$Graphic Design$more$less$
itIndia2$12$Android$Mobile Phone$iPhone$Website Design$eCommerce$more$less$
makemyapp4$20$HTML$Website Design$PHP$Graphic Design$CSS$more$less$
globalwebindia$10$Graphic Design$Website Design$HTML$PHP$Translation$more$less$
talarek$40$HTML$Website Design$PHP$CSS$Javascript$more$less$
eworker22$33$Wordpress$Website Design$HTML$Graphic Design$PHP$more$less$
farjadtahir$4$BigCommerce$PHP$MySQL$HTML$Javascript$more$less$
ghanshyamkhanna$8$HTML$Website Design$eCommerce$PHP$Graphic Design$more$less$
exxarts$15$Graphic Design$Logo Design$Photoshop$Banner Design$Corporate Identity$more$less$
infario$15$PHP$HTML$Wordpress$Website Design$AJAX$more$less$
himanshusofttech$15$Website Design$PHP$HTML$Wordpress$Graphic Design$more$less$
kumarefusion$10$PHP$HTML$Website Design$Wordpress$Joomla$more$less$
joomX$10$Website Design$PHP$Wordpress$HTML5$Shopify$more$less$
ayazgul$15$PHP$Wordpress$Website Design$Software Architecture$Graphic Design$more$less$
lampcagriya$25$PHP$Website Design$Graphic Design$AJAX$SEO$more$less$
ingenicotribe$15$HTML$Website Design$PSD to HTML$Graphic Design$PHP$more$less$
ingenicotribe$15$HTML$Website Design$PSD to HTML$Graphic Design$PHP$more$less$
ybjcSoft$29$iPhone$Mobile Phone$Android$iPad$Objective C$more$less$
Ruchi0$7$PHP$Website Design$Wordpress$Game Design$Graphic Design$more$less$
buzzz$20$PHP$MySQL$Website Design$Javascript$HTML$more$less$
greencubes$12$PHP$Website Design$HTML$Graphic Design$Web Hosting$more$less$
logodesigingpk$3$Logo Design$Graphic Design$Photoshop$Photoshop Design$Illustration$more$less$
vstoykov$10$Website Design$Web Hosting$HTML$PHP$Statistical Analysis$more$less$
rendez$25$Website Design$Graphic Design$PHP$CSS$Adobe Flash$more$less$
image611$30$Graphic Design$Logo Design$Photoshop$T-Shirts$Illustrator$more$less$
mobidesign$30$iPhone$jQuery / Prototype$AJAX$Android$Javascript$more$less$
rushikpatel26$15$Graphic Design$PSD to HTML$HTML$CSS$Photoshop$more$less$
epuranviorel$25$Wordpress$HTML$PHP$Website Design$CSS$more$less$
vijitsinghai2105$25$iPhone$Mobile Phone$PHP$HTML$Graphic Design$more$less$
andyspaculus$12$PHP$HTML$Graphic Design$Website Design$Bootstrap$more$less$
tranquy102014$10$PHP$Codeigniter$jQuery / Prototype$HTML$Graphic Design$more$less$
indexwebseo$10$SEO$Link Building$Internet Marketing$Marketing$Facebook Marketing$more$less$
softtechsurat$5$Graphic Design$HTML$Website Design$PHP$PSD to HTML$more$less$
TeamMint$35$Graphic Design$HTML$PHP$Website Design$Software Architecture$more$less$
kodujemyprojekty$15$Website Design$PHP$HTML$Graphic Design$CSS$more$less$
eryugal$10$Graphic Design$Logo Design$Photoshop$Photoshop Design$T-Shirts$more$less$
salilpandey$20$HTML$Graphic Design$PHP$MySQL$Website Design$more$less$
Webbleu$10$PHP$HTML$Joomla$CSS$Web Hosting$more$less$
AlexSimaRo$15$PHP$HTML$Graphic Design$Website Design$Italian$more$less$
cssexpert$10$HTML$PHP$Drupal$Website Design$Joomla$more$less$
Nazgulina$10$PHP$Website Design$HTML$Graphic Design$Wordpress$more$less$
softsgens$10$Wordpress$Graphic Design$Website Design$PHP$HTML$more$less$
DevvTime$20$PHP$Javascript$HTML$ASP$.NET$more$less$
ecreationsindia$8$Mobile Phone$Android$iPhone$PHP$Website Design$more$less$
cirsteadoru$7$CSS$Wordpress$Website Design$Graphic Design$HTML$more$less$
TechVault$8$PHP$Graphic Design$Website Design$Ghostwriting$Wordpress$more$less$
TechVault$8$PHP$Graphic Design$Website Design$Ghostwriting$Wordpress$more$less$
shreeyait$10$PHP$Joomla$HTML$Wordpress$Website Design$more$less$
gws$10$Website Design$PHP$Graphic Design$Logo Design$HTML$more$less$
Defignptnr$8$Website Design$HTML$Graphic Design$PHP$CSS$more$less$
Brsoft1$15$HTML5$Photoshop$CSS$Website Design$HTML$more$less$
fhasanbd$12$Data Entry$Excel$Web Search$Web Scraping$Data Mining$more$less$
sun12345$15$HTML$PHP$Graphic Design$Website Design$Javascript$more$less$
mfali420$5$eCommerce$MySQL$Wordpress$CMS$Graphic Design$more$less$
webkings09$10$PHP$HTML$MySQL$Graphic Design$Website Design$more$less$
Twigital$12$SEO$Link Building$Internet Marketing$PHP$Wordpress$more$less$
ayonsaha2011$8$Wordpress$PHP$HTML$CSS$HTML5$more$less$
ChrisDolan$40$HTML$Website Design$PHP$eCommerce$Wordpress$more$less$
nisikachiya111$9$PHP$CSS$Javascript$HTML$Magento$more$less$
eariass$20$PHP$Wordpress$Facebook Marketing$Graphic Design$Social Networking$more$less$
gulshanshaw$8$Javascript$Website Design$Graphic Design$Wordpress$XML$more$less$
webQA$1$HTML$Website Design$XXX$Graphic Design$PHP$more$less$
titlisinha26$10$Website Design$Wordpress$Graphic Design$PHP$eCommerce$more$less$
SaiTechSolutions$5$SEO$Link Building$Internet Marketing$Marketing$Wordpress$more$less$
rohit28lko$20$Articles$Website Design$SEO$PHP$Content Writing$more$less$
goldmaster88$40$iPhone$Mobile Phone$Android$Game Design$iPad$more$less$
arefbhat$15$Internet Marketing$PHP$Graphic Design$Website Design$SEO$more$less$
webphonix$15$Graphic Design$Photoshop$Logo Design$PHP$HTML$more$less$
EngrAsifAli$5$PHP$iPhone$Android$Internet Marketing$Website Design$more$less$
vivek18feb$7$PHP$Graphic Design$Website Design$Wordpress$HTML$more$less$
abbasi081$5$PHP$MySQL$HTML$CSS$Wordpress$more$less$
infoxpress$16$Graphic Design$PHP$Website Design$Excel$Data Entry$more$less$
CJKhatri$10$Graphic Design$Logo Design$Website Design$PHP$HTML$more$less$
deep14332$8$PHP$Graphic Design$HTML5$Wordpress$HTML$more$less$
Esachin$5$Graphic Design$SEO$Website Design$HTML$PHP$more$less$
paulprabhakarand$20$Website Design$HTML$PHP$Graphic Design$Mobile Phone$more$less$
smartframework$15$Website Design$Graphic Design$HTML$PHP$Excel$more$less$
alexcarby$30$Wordpress$Website Design$Graphic Design$PHP$HTML$more$less$
intuitionsoftech$10$Mobile Phone$HTML5$iPad$iPhone$Graphic Design$more$less$
CoreCoders$14$PHP$Website Design$Graphic Design$Software Architecture$Joomla$more$less$
TopSEOExpertscom$35$PHP$Web Hosting$MySQL$Website Design$Graphic Design$more$less$
fxkingston$25$Graphic Design$Brochure Design$Photoshop$Covers &amp; Packaging$Corporate Identity$more$less$
Kamakha$11$Website Design$PHP$HTML$Wordpress$eCommerce$more$less$
WiseCoders$10$PHP$HTML$Graphic Design$Website Design$Photoshop Design$more$less$
LuxSite$15$HTML$Graphic Design$Website Design$PHP$Magento$more$less$
JulieAurizz$25$Graphic Design$HTML$Website Design$PHP$Animation$more$less$
net4logics$12$HTML$PHP$Website Design$Graphic Design$SEO$more$less$
mmadi$20$PHP$HTML$HTML5$Website Design$MySQL$more$less$
sanjoy2prosenjit$20$Website Design$Wordpress$eCommerce$Graphic Design$Javascript$more$less$
czargroup$20$Magento$Website Design$HTML$PHP$eCommerce$more$less$
geekydeveloper$18$Twitter$.NET$C# Programming$Software Architecture$Social Networking$more$less$
urmate$30$PHP$Java$MySQL$Software Architecture$C++ Programming$more$less$
codeplayers365$50$PSD to HTML$HTML5$HTML$Website Design$PHP$more$less$
firstperson$30$PHP$Magento$MySQL$Wordpress$Website Design$more$less$
Mohika$14$Joomla$Website Design$PHP$Graphic Design$CSS$more$less$
raodp$10$Adobe Flash$Website Design$HTML$Graphic Design$PHP$more$less$
eGlobalSoft$8$PHP$HTML$Wordpress$CSS$Website Design$more$less$
amitsinghal1986$5$PHP$MySQL$Website Design$Graphic Design$HTML$more$less$
mepanku$10$eBay$HTML$Website Design$Graphic Design$eCommerce$more$less$
pawananipix$20$Graphic Design$Photoshop$3D Animation$3D Modelling$3D Rendering$more$less$
asadkhalid$10$Javascript$HTML$PSD to HTML$Photoshop$eCommerce$more$less$
tsseu$18$Magento$PHP$Website Design$HTML$eCommerce$more$less$
ashishjoshi999$15$Graphic Design$Logo Design$Icon Design$Website Design$Photoshop$more$less$
tevuasohe$30$Wordpress$PHP$CSS$Website Design$AJAX$more$less$
marjanahmed13$130$Facebook Marketing$Social Networking$Internet Marketing$Twitter$SEO$more$less$
dice8up$8$Website Design$PHP$Graphic Design$Wordpress$Joomla$more$less$
MaxStar1$5$Website Design$eCommerce$HTML$Graphic Design$Logo Design$more$less$
alecsx6$30$PHP$MySQL$Web Hosting$Javascript$Graphic Design$more$less$
yogeshshelke1$7$PHP$Wordpress$CSS$HTML$PSD to HTML$more$less$
visualemotion$8$Wordpress$Graphic Design$PHP$CSS$HTML$more$less$
bizbeesTeck$15$PHP$Engineering$Project Management$.NET$ASP.NET$more$less$
baseone$30$Wordpress$CSS$PSD to HTML$PHP$HTML5$more$less$
zhengnami13$35$Mobile Phone$Android$iPhone$iPad$HTML5$more$less$
obizzy$20$Website Design$Facebook Marketing$Social Networking$PHP$Photoshop$more$less$
axactdesign$10$Logo Design$Graphic Design$Website Design$Photoshop$Corporate Identity$more$less$
helixnebula2010$15$Photoshop$Photo Editing$Graphic Design$Website Design$User Interface / IA$more$less$
ddak8310$15$HTML$Website Design$PSD to HTML$Graphic Design$PHP$more$less$
weblazer$15$Data Entry$Graphic Design$Internet Marketing$Anything Goes$Virtual Assistant$more$less$
dionline$15$Academic Writing$Articles$Technical Writing$Copywriting$Ghostwriting$more$less$
wuhuw$18$TaoBao API$PHP$eCommerce$Website Design$HTML$more$less$
youandme2010$50$Website Design$Graphic Design$PHP$Wordpress$HTML$more$less$
offenderstechno$20$3D Animation$PHP$Android$iPhone$Mobile Phone$more$less$
Xazoo$35$Academic Writing$Technical Writing$Report Writing$Business Analysis$Accounting$more$less$
trkr$25$Wordpress$PHP$MySQL$Software Architecture$Software Testing$more$less$
captchaworker10$25$Facebook Marketing$Social Networking$Internet Marketing$Twitter$YouTube$more$less$
jannie$10$Graphic Design$Website Design$Banner Design$Logo Design$Photoshop$more$less$
samma89$20$PHP$Javascript$HTML5$HTML$AJAX$more$less$
QuantumSatis$25$PHP$Website Design$Shopping Carts$HTML$PSD to HTML$more$less$
ByteAnt$30$.NET$ASP$Javascript$CSS$XML$more$less$
akans3ha$20$Sharepoint$CSS$HTML$Microsoft$.NET$more$less$
gregorybair$40$Business Plans$Business Analysis$Finance$Marketing$Market Research$more$less$
softlogique904$13$Website Design$Wordpress$HTML$Marketing$PHP$more$less$
webzin$15$Website Design$Graphic Design$HTML$PHP$HTML5$more$less$
webboun$10$HTML$CSS$PSD to HTML$Website Design$Javascript$more$less$
bdmultitech$5$Data Entry$Excel$Web Search$Virtual Assistant$Web Scraping$more$less$
qualifiedcoders$20$.NET$Website Design$ASP$PHP$Javascript$more$less$
moshiurmax$10$Wordpress$HTML$SEO$PHP$Website Design$more$less$
tsram$15$AJAX$Website Design$Adobe Flash$Javascript$Wordpress$more$less$
faisalwebpro$12$Website Design$PHP$MySQL$Wordpress$HTML$more$less$
cip$15$MySQL$XML$Adobe Flash$Logo Design$Graphic Design$more$less$
webmat$10$PHP$MySQL$Website Design$Graphic Design$Script Install$more$less$
vios$50$PHP$HTML$Website Design$Graphic Design$eCommerce$more$less$
jarcinfotech$10$PHP$MySQL$HTML$Website Design$CMS$more$less$
mavdeveloper$20$PHP$Javascript$HTML5$Website Design$Adobe Flash$more$less$
Kamalkishover$5$Data Entry$Excel$Data Processing$Internet Marketing$Facebook Marketing$more$less$
i7Coder$30$PHP$MySQL$CSS$Photoshop$Website Design$more$less$
i7Coder$30$PHP$MySQL$CSS$Photoshop$Website Design$more$less$
joebrooks$20$Wordpress$HTML$PHP$CSS$Website Design$more$less$
ssovit$10$PHP$Wordpress$Website Design$Javascript$HTML$more$less$
desgosolutions$15$PHP$Website Design$HTML$MySQL$Photoshop$more$less$
littlehobbit$20$HTML$Website Design$Graphic Design$PHP$Photoshop Design$more$less$
shubhsajal$10$Graphic Design$Website Design$HTML$PHP$Facebook Marketing$more$less$
planetweb123$20$Website Design$PHP$Graphic Design$SEO$Shopping Carts$more$less$
DevYash$20$Website Design$PHP$Photoshop$Software Architecture$Telemarketing$more$less$
infoisoft$15$iPhone$PHP$Javascript$Website Design$AJAX$more$less$
jsinfoway$15$Website Design$PHP$Graphic Design$HTML$CSS$more$less$
jsinfoway$15$Website Design$PHP$Graphic Design$HTML$CSS$more$less$
thorapps$25$PHP$Android$Mobile Phone$Internet Marketing$ASP$more$less$
hi2viv$12$PHP$Website Design$Graphic Design$HTML$MySQL$more$less$
caciocode$30$Wordpress$HTML$Graphic Design$Website Design$Photoshop$more$less$
thetechie13$20$Website Design$Volusion$HTML$eCommerce$PHP$more$less$
ayushi0112$45$PHP$HTML$Website Design$Graphic Design$MySQL$more$less$
designcreative1$25$PHP$Website Design$HTML$Magento$Graphic Design$more$less$
ntiersolutions$40$PHP$Website Design$HTML$Open Cart$eCommerce$more$less$
ahtsolutions$15$PHP$Website Design$HTML$Magento$Wordpress$more$less$
surabhirathi21$12$Magento$PHP$Website Design$HTML$eCommerce$more$less$
seekdeveloper$45$PHP$HTML$Website Design$MySQL$Graphic Design$more$less$
best1$30$PHP$Website Design$HTML$Graphic Design$MySQL$more$less$
infoway$14$PHP$Website Design$HTML$Graphic Design$Wordpress$more$less$
babusharif$50$Website Design$HTML$PHP$eCommerce$HTML5$more$less$
epark$20$PHP$HTML$Wordpress$Website Design$CSS$more$less$
mmagr99$50$Website Design$HTML$PHP$Graphic Design$eCommerce$more$less$
CodeInformatics$20$Website Design$PHP$HTML$Java$MySQL$more$less$
SRajpurohit$20$Website Design$HTML$SEO$PHP$Graphic Design$more$less$
pointlogic$8$PHP$HTML$Website Design$Graphic Design$Wordpress$more$less$
webqueue$20$PHP$Wordpress$HTML$Website Design$Graphic Design$more$less$
searchtechnow$13$PHP$HTML$Website Design$Graphic Design$eCommerce$more$less$
VnBestSolutions$20$PHP$HTML$Website Design$CSS$Magento$more$less$
graphicaa$9$PHP$HTML$Website Design$Wordpress$Graphic Design$more$less$
kiutisuperking$15$Magento$PHP$HTML$Website Design$eCommerce$more$less$
kabirchy$30$PHP$Anything Goes$MySQL$Website Design$HTML$more$less$
michale21$8$PHP$HTML$Website Design$Graphic Design$Wordpress$more$less$
webzersolution$20$HTML$Website Design$PHP$Graphic Design$CSS$more$less$
trinkaljuneja$50$PHP$Open Cart$Website Design$HTML$eCommerce$more$less$
rginfotech1$12$Website Design$PHP$HTML$Graphic Design$AJAX$more$less$
DevWorkshop$15$Website Design$PHP$Graphic Design$HTML$SEO$more$less$
buraqtech$12$PHP$Website Design$HTML$MySQL$Graphic Design$more$less$
goldensolution$30$Wordpress$Website Design$HTML$PHP$CSS$more$less$
engrteto$25$Website Design$HTML$PHP$Graphic Design$CSS$more$less$
conapps$20$HTML$Website Design$PHP$Graphic Design$Wordpress$more$less$
gkws$30$Website Design$HTML$Graphic Design$Javascript$CSS$more$less$
julianbagilet$32$PHP$Website Design$HTML$Graphic Design$MySQL$more$less$
eWestsiders$5$Website Design$HTML$PHP$Wordpress$eCommerce$more$less$
sstechwebindia$15$Magento$Website Design$PHP$HTML$eCommerce$more$less$
DeamonBizz$15$HTML$PHP$Website Design$Wordpress$Graphic Design$more$less$
Webwingtechology$18$Website Design$Graphic Design$PHP$HTML$HTML5$more$less$
tracersa$19$PHP$Website Design$Wordpress$eCommerce$MySQL$more$less$
orangelab$10$Website Design$PHP$HTML$Graphic Design$eCommerce$more$less$
dotcomdotbd$35$Wordpress$PHP$HTML$Website Design$Graphic Design$more$less$
thewebpixel$16$Website Design$HTML$PHP$Graphic Design$CSS$more$less$
toinnisfree$35$PHP$MySQL$Software Architecture$eCommerce$Javascript$more$less$
clickcubes$10$PHP$Website Design$HTML$Software Architecture$MySQL$more$less$
MadniInfoway01$15$Open Cart$eCommerce$HTML$PHP$Website Design$more$less$
czargroup$20$Magento$Website Design$HTML$PHP$eCommerce$more$less$
gwebdesignplus$8$HTML$PHP$Website Design$Graphic Design$eCommerce$more$less$
goutam08$10$Website Design$HTML$PHP$Graphic Design$MySQL$more$less$
Handyman84$18$SEO$Link Building$Internet Marketing$Website Design$HTML$more$less$
waema$20$C++ Programming$C# Programming$C Programming$PHP$.NET$more$less$
nehaswebdev$15$Wordpress$HTML$Website Design$CSS$PHP$more$less$
WEDOMS$12$Website Design$HTML$PHP$Graphic Design$Wordpress$more$less$
newgroup4u$10.50$PHP$Software Architecture$Software Testing$MySQL$Web Hosting$more$less$
advanceweb7$12$Website Design$Graphic Design$PHP$HTML$MySQL$more$less$
Hariomtechnology$15$PHP$MySQL$Website Design$eCommerce$HTML$more$less$
webinnvent$20$Website Design$HTML$Wordpress$Graphic Design$Magento$more$less$
marketingmindz$25$Wordpress$PHP$HTML$Website Design$MySQL$more$less$
adaberry$20$PHP$Website Design$Graphic Design$HTML$Twitter$more$less$
PankajGupta007$6$Website Design$PHP$Graphic Design$CSS$Magento$more$less$
SunFlowerBiz$30$PHP$Shopping Carts$Website Design$HTML$Joomla$more$less$
mohit1427$20$Website Design$HTML$Graphic Design$PHP$HTML5$more$less$
lynxeyed$20$PHP$HTML$Website Design$MySQL$Wordpress$more$less$
fullymagento$25$PHP$Website Design$Wordpress$Graphic Design$MySQL$more$less$
shivmirthyusl$15$PHP$HTML$Website Design$Wordpress$Graphic Design$more$less$
terrycoder$18$Joomla$PHP$HTML$CSS$Website Design$more$less$
eica$20$Website Design$HTML$PHP$Graphic Design$Wordpress$more$less$
webaccelerator$12$PHP$Website Design$CSS$Graphic Design$Joomla$more$less$
n2rtechnologies$20$PHP$Open Cart$Website Design$HTML$eCommerce$more$less$
lassoarts$10$Website Design$Graphic Design$User Interface / IA$HTML$PHP$more$less$
yanotcook$18$PHP$HTML$Website Design$eCommerce$Translation$more$less$
expertbd$15$Magento$PHP$Website Design$HTML$eCommerce$more$less$
AndrwProjects$20$PHP$MySQL$Magento$XML$Website Design$more$less$
mistersoft$50$PHP$MySQL$Shopping Carts$Javascript$Script Install$more$less$
whitehorse1990$40$PHP$Website Design$HTML$MySQL$Graphic Design$more$less$
annsys$15$PHP$Wordpress$CSS$HTML$Anything Goes$more$less$
TheExertion$30$Wordpress$PHP$Website Design$HTML$CSS$more$less$
Accenza1$11$Website Design$HTML$Graphic Design$PHP$MySQL$more$less$
araratsargsyan$18$Magento$PHP$HTML$Internet Marketing$eCommerce$more$less$
malviyamanish$15$PHP$Wordpress$CSS$Magento$MySQL$more$less$
augurstech$15$PHP$Website Design$Software Architecture$HTML$.NET$more$less$
Walkingdreams$15$PHP$Website Design$HTML$MySQL$Wordpress$more$less$
ravneetschawla$25$Website Design$Graphic Design$HTML$PHP$Photoshop$more$less$
ciestosolution$6$Website Design$HTML$PHP$Graphic Design$Wordpress$more$less$
navikos$30$Wordpress$HTML$Website Design$Graphic Design$eCommerce$more$less$
comvalwebs$25$PHP$Website Design$Graphic Design$Wordpress$Photoshop$more$less$
eplanetsoftindia$3$Website Design$HTML$SEO$Graphic Design$Internet Marketing$more$less$
technomeet$11$Magento$PHP$eCommerce$Javascript$Wordpress$more$less$
einstech$20$HTML$Website Design$PHP$Graphic Design$Wordpress$more$less$
viworld$25$PHP$Website Design$Graphic Design$HTML$Software Architecture$more$less$
identityself$10$PHP$MySQL$Website Design$eCommerce$HTML$more$less$
ngocleanh$25$Drupal$PHP$HTML$CSS$Website Design$more$less$
myecodes$11$Website Design$Graphic Design$PHP$eCommerce$Magento$more$less$
softlinkage$10$PHP$HTML$Website Design$Wordpress$CSS$more$less$
evadevlopers$10$PHP$HTML$Wordpress$CSS$Website Design$more$less$
HongGiang$10$Data Entry$Excel$Web Search$Web Scraping$Data Processing$more$less$
A2Design$30$Website Design$PHP$HTML$AJAX$MySQL$more$less$
davemund$5$Website Design$HTML$PHP$Graphic Design$eCommerce$more$less$
latatestTech$15$Website Design$PHP$HTML$Graphic Design$Wordpress$more$less$
Indexpage$25$Website Design$PHP$eCommerce$Shopping Carts$HTML$more$less$
trustus$4$Java$MySQL$PHP$Software Architecture$Website Design$more$less$
qexon$20$PHP$HTML$Website Design$Java$eCommerce$more$less$
kevinorin$50$Website Design$PHP$HTML$Wordpress$CSS$more$less$
AndroPetre$20$HTML$PHP$Wordpress$Magento$eCommerce$more$less$
sweta2317$15$PHP$HTML$Wordpress$Website Design$Graphic Design$more$less$
webmantratech$12$Website Design$Graphic Design$HTML$PHP$MySQL$more$less$
guru004$20$Website Design$HTML$Graphic Design$Wordpress$CSS$more$less$
wpdtpg$11$HTML$PHP$Website Design$Graphic Design$CSS$more$less$
majidmaqbool$11$HTML$PHP$jQuery / Prototype$Website Design$HTML5$more$less$
itIndia2$12$Android$Mobile Phone$iPhone$Website Design$eCommerce$more$less$
JoomlaVogue$15$PHP$Android$HTML$Joomla$iPhone$more$less$
myavoowebs$12$HTML$Website Design$PHP$CSS$Wordpress$more$less$
foodnamcuong$8$Magento$PHP$CSS$HTML$Wordpress$more$less$
MakhijaRavi$15$Website Design$Graphic Design$MySQL$OSCommerce$Joomla$more$less$
esolzsales$15$PHP$MySQL$Website Design$Graphic Design$Adobe Flash$more$less$
ravibackslash$10$Website Design$Wordpress$HTML$Graphic Design$Google Adwords$more$less$
sureshdevi$12$PHP$HTML$MySQL$Wordpress$Website Design$more$less$
khongminhphong$15$PHP$HTML$MySQL$Website Design$Software Architecture$more$less$
Pravin656$15$HTML$PHP$Website Design$Graphic Design$Wordpress$more$less$
amility$25$PHP$HTML$Website Design$Javascript$CSS$more$less$
Tushar051$8$PHP$Codeigniter$HTML$Website Design$SQL$more$less$
otssols$15$PHP$HTML$Website Design$Software Architecture$Javascript$more$less$
achitran$10$PHP$MySQL$Shopping Carts$HTML5$Paypal API$more$less$
iqbalsingh$20$PHP$HTML$Website Design$MySQL$Android$more$less$
ptbsolutions1$5$Amazon Web Services$eBay$Internet Marketing$Shopping Carts$Website Design$more$less$
MaxStar1$5$Website Design$eCommerce$HTML$Graphic Design$Logo Design$more$less$
ankur1024$40$PHP$HTML$Open Cart$Shopping Carts$eCommerce$more$less$
shreeyait$10$PHP$Joomla$HTML$Wordpress$Website Design$more$less$
krishoo$10$Website Design$PHP$HTML$MySQL$Internet Marketing$more$less$
ChrisDolan$40$HTML$Website Design$PHP$eCommerce$Wordpress$more$less$
sanjuchugh$5$PHP$Wordpress$CSS$Website Design$Javascript$more$less$
netmente$20$PHP$Website Design$HTML$Graphic Design$Web Hosting$more$less$
Brsoft1$15$HTML5$Photoshop$CSS$Website Design$HTML$more$less$
expertobaba$10$HTML$Website Design$PHP$Shopping Carts$eCommerce$more$less$
ADDILAB$25$Prestashop$PHP$eCommerce$Shopping Carts$Website Design$more$less$
pixlbrick$12$PHP$Website Design$Graphic Design$HTML$Joomla$more$less$
scriptphp87$20$PHP$HTML$MySQL$Website Design$Graphic Design$more$less$
rishab6565$8$PHP$Website Design$Wordpress$HTML$Graphic Design$more$less$
creativewebideas$15$Joomla$PHP$HTML$Website Design$CSS$more$less$
RimoTM$20$Joomla$PHP$HTML$CSS$MySQL$more$less$
sunsoftpro$30$HTML$Javascript$PHP$jQuery / Prototype$CSS$more$less$
phpjoomla$15$Joomla$PHP$HTML$Website Design$CSS$more$less$
helixnebula2010$15$Photoshop$Photo Editing$Graphic Design$Website Design$User Interface / IA$more$less$
ayazgul$15$PHP$Wordpress$Website Design$Software Architecture$Graphic Design$more$less$
drailean$25$PHP$Website Design$Linux$Script Install$MySQL$more$less$
Mtoag$15$Website Design$PHP$Graphic Design$.NET$AJAX$more$less$
sandy1000$15$Wordpress$HTML$Website Design$CSS$PHP$more$less$
froiden07$20$PHP$Software Architecture$HTML$Website Design$MySQL$more$less$
neelwt4u$10$Website Design$HTML$PHP$Graphic Design$PSD to HTML$more$less$
mxicoders$12$PHP$Website Design$Graphic Design$HTML$SQL$more$less$
reiliable$15$PHP$Website Design$HTML$HTML5$PSD to HTML$more$less$
SoftDevelopINC$20$PHP$Yii$HTML5$Javascript$CSS$more$less$
xenixphp$15$PHP$Drupal$HTML$Website Design$eCommerce$more$less$
ExcellenceonPHP$15$HTML$PHP$Website Design$Graphic Design$Javascript$more$less$
joomextensions$15$Joomla$PHP$MySQL$HTML$iPhone$more$less$
InfinityGD$15$PHP$Website Design$Graphic Design$Wordpress$HTML$more$less$
zamsol$15$PHP$Software Architecture$Website Design$HTML$MySQL$more$less$
gafprogrammer$30$Joomla$PHP$CSS$Graphic Design$Javascript$more$less$
iTechnoweb$12$Website Design$HTML$PHP$Graphic Design$CSS$more$less$
saadrashad$20$Wordpress$HTML$Website Design$PHP$CSS$more$less$
isensebd$15$PHP$HTML$Website Design$CSS$Graphic Design$more$less$
dancioanca$35$Website Design$PHP$Graphic Design$HTML$SQL$more$less$
WebSolutionWorld$15$Website Design$Graphic Design$Shopping Carts$Wordpress$Adobe Flash$more$less$
shibin123sl$16$PHP$MySQL$Website Design$Magento$AJAX$more$less$
ITExpertSolution$25$Website Design$Graphic Design$PHP$Facebook Marketing$Banner Design$more$less$
gws$10$Website Design$PHP$Graphic Design$Logo Design$HTML$more$less$
QuantumSatis$25$PHP$Website Design$Shopping Carts$HTML$PSD to HTML$more$less$
yogeshshelke1$7$PHP$Wordpress$CSS$HTML$PSD to HTML$more$less$
rickydazla$95$Website Design$CSS$PSD to HTML$Shopify Templates$HTML$more$less$
planetweb123$20$Website Design$PHP$Graphic Design$SEO$Shopping Carts$more$less$
WebGyre$6$PHP$Logo Design$HTML$Website Design$Joomla$more$less$
eleorex$14$Magento$PHP$eCommerce$HTML$Website Design$more$less$
