# Supplementary material for: Cost-minimizing team hires with participation constraint
Source: PLoS One. 2018 Aug 28;13(8):e0201596. doi: 10.1371/journal.pone.0201596 (PMC6112644; doi:10.1371/journal.pone.0201596)
Supplement: S1 Dataset — (ZIP) [file pone.0201596.s001.zip › freelancer/expert_skill_project_preprocessed.txt]

E_1 40 3 S_1 S_2 S_3 S_4 S_5
E_2 30 1 S_3 S_1 S_6 S_7 S_8
E_3 35 3 S_1 S_9 S_3 S_10 S_4
E_4 20 3 S_5 S_11 S_4 S_12 S_1
E_5 35 2 S_13 S_14 S_3 S_15 S_16
E_6 30 1 S_1 S_9 S_3 S_17 S_18
E_7 45 1 S_1 S_4 S_5 S_19 S_9
E_8 45 3 S_1 S_4 S_5 S_9 S_19
E_9 25 1 S_1 S_9 S_5 S_4 S_3
E_10 50 2 S_1 S_9 S_3 S_10 S_20
E_11 38 3 S_1 S_20 S_4 S_21 S_5
E_12 30 3 S_22 S_3 S_23 S_1 S_16
E_13 25 2 S_1 S_5 S_4 S_24 S_19
E_14 25 1 S_5 S_1 S_4 S_19 S_9
E_15 50 1 S_1 S_9 S_3 S_25 S_26
E_16 35 1 S_1 S_9 S_3 S_12 S_10
E_17 40 1 S_1 S_9 S_3 S_16 S_4
E_18 25 2 S_3 S_1 S_27 S_28 S_9
E_19 15 3 S_1 S_5 S_4 S_21 S_19
E_20 25 3 S_8 S_3 S_29 S_30 S_31
E_21 15 3 S_1 S_5 S_3 S_4 S_16
E_22 25 3 S_1 S_5 S_32 S_20 S_30
E_23 20 1 S_7 S_29 S_16 S_1 S_3
E_24 35 3 S_3 S_29 S_13 S_16 S_33
E_25 8 3 S_1 S_4 S_5 S_19 S_20
E_26 35 1 S_1 S_3 S_13 S_5 S_9
E_27 25 1 S_1 S_14 S_10 S_3 S_9
E_28 30 1 S_1 S_3 S_9 S_4 S_8
E_29 30 1 S_1 S_20 S_4 S_24 S_21
E_30 10 3 S_1 S_5 S_4 S_3 S_9
E_31 45 1 S_34 S_35 S_36 S_19 S_16
E_32 25 2 S_1 S_9 S_3 S_37 S_38
E_33 13 2 S_39 S_40 S_41 S_1 S_42
E_34 30 1 S_1 S_5 S_4 S_19 S_9
E_35 15 2 S_1 S_43 S_4 S_44 S_45
E_36 30 3 S_1 S_5 S_4 S_3 S_19
E_37 30 1 S_13 S_16 S_3 S_19 S_5
E_38 30 2 S_29 S_16 S_46 S_31 S_47
E_39 10 2 S_48 S_3 S_49 S_43 S_13
E_40 30 3 S_14 S_43 S_3 S_50 S_47
E_41 22 1 S_3 S_1 S_51 S_33 S_25
E_42 20 1 S_1 S_9 S_18 S_5 S_3
E_43 15 1 S_1 S_9 S_3 S_5 S_4
E_44 20 2 S_1 S_5 S_4 S_19 S_10
E_45 15 2 S_3 S_1 S_52 S_49 S_16
E_46 20 3 S_1 S_4 S_5 S_19 S_20
E_47 25 2 S_1 S_9 S_42 S_3 S_53
E_48 30 2 S_24 S_1 S_5 S_12 S_4
E_49 20 3 S_13 S_29 S_15 S_1 S_16
E_50 15 2 S_5 S_1 S_16 S_19 S_9
E_51 20 1 S_5 S_1 S_4 S_3 S_19
E_52 15 2 S_1 S_4 S_5 S_19 S_3
E_53 25 2 S_4 S_1 S_5 S_19 S_3
E_54 10 3 S_3 S_1 S_8 S_7 S_54
E_55 20 3 S_1 S_43 S_9 S_3 S_10
E_56 15 3 S_1 S_10 S_9 S_43 S_5
E_57 12 1 S_1 S_3 S_25 S_9 S_27
E_58 20 1 S_1 S_4 S_5 S_19 S_9
E_59 30 2 S_1 S_3 S_55 S_9 S_6
E_60 15 3 S_1 S_5 S_19 S_20 S_3
E_61 30 1 S_1 S_9 S_7 S_56 S_4
E_62 20 2 S_45 S_57 S_58 S_15 S_28
E_63 20 1 S_1 S_3 S_9 S_4 S_7
E_64 15 2 S_1 S_5 S_4 S_19 S_9
E_65 25 3 S_44 S_5 S_3 S_19 S_59
E_66 70 1 S_43 S_45 S_1 S_28 S_57
E_67 40 3 S_24 S_12 S_1 S_4 S_3
E_68 15 2 S_1 S_4 S_5 S_19 S_9
E_69 20 2 S_1 S_3 S_4 S_5 S_9
E_70 15 2 S_1 S_3 S_5 S_4 S_9
E_71 15 2 S_14 S_1 S_3 S_10 S_7
E_72 15 2 S_16 S_60 S_31 S_4 S_3
E_73 15 2 S_5 S_1 S_4 S_19 S_28
E_74 34 3 S_1 S_3 S_61 S_4 S_9
E_75 40 2 S_1 S_12 S_5 S_9 S_4
E_76 20 2 S_62 S_1 S_9 S_3 S_63
E_77 10 2 S_3 S_64 S_10 S_7 S_16
E_78 20 3 S_1 S_20 S_4 S_5 S_19
E_79 12 1 S_1 S_3 S_9 S_65 S_4
E_80 20 1 S_66 S_3 S_1 S_54 S_9
E_81 10 3 S_1 S_67 S_3 S_8 S_9
E_82 14 3 S_3 S_25 S_54 S_1 S_15
E_83 25 1 S_14 S_1 S_31 S_3 S_68
E_84 50 1 S_45 S_28 S_43 S_57 S_58
E_85 12 2 S_1 S_3 S_25 S_9 S_27
E_86 52 1 S_28 S_45 S_43 S_58 S_57
E_87 20 3 S_14 S_3 S_31 S_9 S_4
E_88 15 1 S_1 S_9 S_10 S_3 S_69
E_89 10 1 S_15 S_48 S_13 S_70 S_71
E_90 45 3 S_1 S_20 S_4 S_26 S_3
E_91 18 1 S_72 S_16 S_29 S_3 S_73
E_92 50 1 S_5 S_4 S_1 S_19 S_12
E_93 30 1 S_14 S_3 S_68 S_47 S_74
E_94 45 1 S_45 S_28 S_43 S_57 S_58
E_95 4 3 S_14 S_9 S_1 S_3 S_5
E_96 35 3 S_3 S_1 S_25 S_27 S_9
E_97 25 3 S_15 S_66 S_75 S_29 S_28
E_98 25 2 S_4 S_1 S_5 S_19 S_9
E_99 15 3 S_1 S_9 S_76 S_4 S_5
E_100 33 3 S_1 S_5 S_4 S_19 S_20
E_101 15 1 S_1 S_9 S_10 S_3 S_69
E_102 50 2 S_1 S_3 S_5 S_21 S_31
E_103 6 1 S_77 S_78 S_3 S_79 S_56
E_104 12 2 S_29 S_7 S_80 S_3 S_56
E_105 25 3 S_1 S_3 S_56 S_16 S_30
E_106 50 2 S_1 S_5 S_4 S_19 S_44
E_107 10 1 S_5 S_1 S_4 S_19 S_12
E_108 25 3 S_1 S_9 S_3 S_38 S_81
E_109 25 1 S_1 S_16 S_3 S_29 S_7
E_110 16 1 S_1 S_45 S_43 S_28 S_9
E_111 35 2 S_1 S_4 S_5 S_19 S_3
E_112 15 1 S_1 S_9 S_3 S_25 S_81
E_113 15 1 S_1 S_3 S_10 S_5 S_19
E_114 26 3 S_48 S_1 S_9 S_82 S_17
E_115 20 3 S_1 S_20 S_3 S_83 S_10
E_116 10 2 S_7 S_55 S_56 S_1 S_30
E_117 20 3 S_1 S_4 S_9 S_5 S_19
E_118 20 3 S_5 S_1 S_4 S_14 S_9
E_119 50 3 S_28 S_45 S_43 S_57 S_83
E_120 5 2 S_29 S_54 S_3 S_16 S_25
E_121 10 3 S_44 S_1 S_5 S_10 S_31
E_122 11 2 S_1 S_5 S_19 S_4 S_9
E_123 40 3 S_1 S_5 S_4 S_76 S_12
E_124 30 2 S_1 S_10 S_4 S_5 S_84
E_125 15 3 S_1 S_5 S_20 S_10 S_44
E_126 40 3 S_1 S_20 S_21 S_69 S_9
E_127 25 3 S_5 S_1 S_4 S_85 S_3
E_128 30 2 S_1 S_3 S_9 S_26 S_86
E_129 25 1 S_3 S_15 S_82 S_87 S_88
E_130 25 3 S_1 S_9 S_4 S_10 S_83
E_131 20 3 S_3 S_16 S_14 S_17 S_33
E_132 30 2 S_1 S_4 S_24 S_12 S_89
E_133 10 3 S_3 S_90 S_30 S_91 S_92
E_134 35 1 S_93 S_87 S_94 S_95 S_23
E_135 4 1 S_1 S_9 S_4 S_3 S_21
E_136 50 3 S_16 S_1 S_3 S_96 S_97
E_137 15 3 S_3 S_16 S_54 S_29 S_49
E_138 30 2 S_5 S_1 S_4 S_18 S_9
E_139 35 2 S_1 S_29 S_31 S_69 S_16
E_140 25 1 S_1 S_4 S_9 S_10 S_44
E_141 30 1 S_6 S_48 S_21 S_1 S_9
E_142 15 2 S_1 S_5 S_4 S_19 S_20
E_143 20 2 S_3 S_13 S_15 S_98 S_49
E_144 7 1 S_1 S_3 S_19 S_5 S_25
E_145 10 3 S_1 S_3 S_4 S_19 S_5
E_146 15 2 S_1 S_5 S_19 S_3 S_84
E_147 20 1 S_3 S_1 S_33 S_16 S_92
E_148 15 2 S_65 S_1 S_99 S_4 S_5
E_149 16 1 S_24 S_12 S_4 S_1 S_21
E_150 25 2 S_1 S_5 S_4 S_9 S_21
E_151 25 2 S_1 S_20 S_4 S_21 S_9
E_152 25 1 S_29 S_1 S_7 S_3 S_16
E_153 10 2 S_1 S_3 S_25 S_9 S_26
E_154 15 3 S_7 S_30 S_50 S_55 S_1
E_155 40 2 S_28 S_43 S_45 S_100 S_57
E_156 30 1 S_5 S_20 S_1 S_4 S_21
E_157 15 2 S_1 S_21 S_5 S_3 S_20
E_158 15 1 S_101 S_102 S_63 S_3 S_1
E_159 50 3 S_1 S_19 S_4 S_3 S_52
E_160 25 3 S_1 S_9 S_4 S_69 S_5
E_161 10 1 S_1 S_5 S_19 S_3 S_49
E_162 10 1 S_1 S_9 S_3 S_30 S_49
E_163 15 2 S_1 S_3 S_62 S_9 S_5
E_164 25 2 S_13 S_15 S_54 S_3 S_103
E_165 35 2 S_28 S_43 S_45 S_57 S_83
E_166 17 3 S_19 S_1 S_48 S_3 S_104
E_167 30 2 S_43 S_28 S_45 S_57 S_1
E_168 25 1 S_1 S_5 S_19 S_4 S_3
E_169 15 3 S_29 S_54 S_16 S_3 S_33
E_170 35 3 S_3 S_104 S_73 S_91 S_31
E_171 20 3 S_1 S_3 S_9 S_25 S_105
E_172 30 2 S_1 S_4 S_3 S_10 S_17
E_173 15 2 S_106 S_3 S_33 S_92 S_29
E_174 50 2 S_4 S_5 S_19 S_21 S_44
E_175 15 1 S_107 S_5 S_108 S_109 S_110
E_176 20 1 S_1 S_4 S_5 S_9 S_43
E_177 15 1 S_1 S_3 S_16 S_20 S_5
E_178 35 3 S_98 S_3 S_111 S_112 S_113
E_179 7 2 S_114 S_33 S_31 S_30 S_16
E_180 15 3 S_48 S_70 S_3 S_6 S_115
E_181 15 2 S_1 S_9 S_84 S_83 S_3
E_182 8 1 S_14 S_13 S_3 S_15 S_29
E_183 50 2 S_1 S_3 S_5 S_83 S_19
E_184 22 3 S_116 S_15 S_3 S_1 S_13
E_185 32 1 S_1 S_9 S_3 S_25 S_86
E_186 13 1 S_1 S_4 S_5 S_19 S_12
E_187 10 1 S_1 S_10 S_30 S_114 S_56
E_188 20 2 S_116 S_1 S_15 S_3 S_9
E_189 30 2 S_45 S_43 S_3 S_117 S_1
E_190 15 1 S_44 S_1 S_4 S_5 S_21
E_191 25 3 S_1 S_4 S_20 S_21 S_5
E_192 15 1 S_45 S_43 S_28 S_29 S_118
E_193 25 3 S_114 S_30 S_50 S_33 S_1
E_194 15 3 S_43 S_1 S_24 S_4 S_45
E_195 15 2 S_1 S_4 S_2 S_19 S_21
E_196 50 2 S_45 S_43 S_57 S_83 S_28
E_197 15 2 S_1 S_4 S_9 S_5 S_3
E_198 30 3 S_16 S_60 S_10 S_21 S_47
E_199 25 3 S_3 S_1 S_28 S_15 S_13
E_200 15 2 S_1 S_20 S_21 S_24 S_9
E_201 35 3 S_119 S_120 S_121 S_48 S_82
E_202 15 2 S_3 S_25 S_34 S_122 S_1
E_203 30 1 S_1 S_14 S_9 S_3 S_13
E_204 15 2 S_1 S_4 S_5 S_3 S_10
E_205 15 2 S_3 S_52 S_106 S_16 S_60
E_206 25 2 S_1 S_123 S_3 S_9 S_4
E_207 12 2 S_19 S_5 S_124 S_125 S_126
E_208 15 2 S_1 S_4 S_20 S_21 S_3
E_209 30 2 S_14 S_3 S_69 S_15 S_13
E_210 30 2 S_1 S_28 S_13 S_3 S_15
E_211 35 1 S_5 S_1 S_19 S_4 S_31
E_212 20 2 S_1 S_44 S_9 S_5 S_27
E_213 22 2 S_21 S_83 S_52 S_127 S_16
E_214 10 1 S_16 S_1 S_3 S_15 S_29
E_215 15 1 S_1 S_9 S_5 S_18 S_10
E_216 20 1 S_1 S_14 S_38 S_3 S_26
E_217 10 2 S_1 S_20 S_21 S_4 S_5
E_218 12 3 S_1 S_5 S_19 S_4 S_31
E_219 19 2 S_1 S_9 S_3 S_4 S_71
E_220 8 3 S_32 S_42 S_3 S_53 S_128
E_221 12 1 S_3 S_9 S_1 S_33 S_16
E_222 40 2 S_45 S_28 S_43 S_129 S_57
E_223 25 1 S_130 S_131 S_132 S_10 S_3
E_224 20 3 S_1 S_4 S_5 S_20 S_9
E_225 15 2 S_1 S_9 S_3 S_124 S_26
E_226 25 3 S_16 S_29 S_3 S_31 S_43
E_227 12 3 S_43 S_28 S_45 S_57 S_1
E_228 40 3 S_133 S_134 S_10 S_3 S_28
E_229 25 3 S_1 S_4 S_5 S_10 S_21
E_230 10 2 S_1 S_4 S_135 S_3 S_130
E_231 15 2 S_1 S_3 S_4 S_69 S_43
E_232 19 3 S_1 S_4 S_5 S_19 S_3
E_233 12 2 S_1 S_5 S_21 S_20 S_10
E_234 10 3 S_1 S_5 S_4 S_9 S_21
E_235 15 1 S_1 S_136 S_5 S_4 S_32
E_236 25 3 S_137 S_138 S_56 S_95 S_139
E_237 10 1 S_5 S_1 S_4 S_19 S_9
E_238 20 1 S_5 S_1 S_4 S_19 S_44
E_239 30 2 S_6 S_48 S_3 S_9 S_1
E_240 15 2 S_29 S_16 S_1 S_14 S_43
E_241 15 3 S_1 S_3 S_33 S_106 S_140
E_242 10 3 S_6 S_3 S_113 S_141 S_142
E_243 10 1 S_14 S_3 S_143 S_5 S_93
E_244 20 1 S_43 S_28 S_19 S_1 S_45
E_245 20 2 S_5 S_4 S_1 S_19 S_20
E_246 20 3 S_144 S_145 S_3 S_146 S_147
E_247 30 2 S_1 S_31 S_82 S_3 S_148
E_248 10 1 S_20 S_4 S_3 S_83 S_10
E_249 30 2 S_48 S_82 S_26 S_37 S_149
E_250 30 3 S_1 S_30 S_9 S_92 S_3
E_251 15 3 S_1 S_4 S_5 S_21 S_19
E_252 8 3 S_33 S_3 S_1 S_14 S_29
E_253 18 2 S_1 S_4 S_5 S_21 S_20
E_254 24 3 S_34 S_122 S_1 S_150 S_35
E_255 25 1 S_13 S_15 S_16 S_151 S_29
E_256 10 3 S_1 S_5 S_19 S_3 S_20
E_257 20 2 S_1 S_5 S_4 S_19 S_26
E_258 10 1 S_1 S_4 S_5 S_20 S_21
E_259 25 1 S_3 S_1 S_15 S_28 S_13
E_260 45 2 S_1 S_21 S_152 S_20 S_24
E_261 12 3 S_127 S_16 S_29 S_3 S_4
E_262 25 3 S_99 S_16 S_3 S_25 S_9
E_263 16 2 S_1 S_3 S_10 S_47 S_5
E_264 15 2 S_30 S_33 S_50 S_56 S_92
E_265 8 2 S_44 S_1 S_4 S_21 S_5
E_266 12 1 S_43 S_28 S_45 S_153 S_88
E_267 25 2 S_118 S_28 S_43 S_129 S_14
E_268 25 3 S_13 S_15 S_3 S_154 S_121
E_269 55 3 S_3 S_29 S_16 S_90 S_26
E_270 20 3 S_93 S_94 S_87 S_153 S_155
E_271 15 3 S_3 S_66 S_49 S_1 S_31
E_272 8 3 S_52 S_29 S_31 S_106 S_16
E_273 30 1 S_1 S_5 S_4 S_19 S_20
E_274 35 2 S_93 S_153 S_87 S_94 S_156
E_275 8 1 S_14 S_3 S_54 S_25 S_154
E_276 11 3 S_5 S_157 S_10 S_43 S_20
E_277 15 3 S_5 S_1 S_4 S_19 S_20
E_278 10 3 S_93 S_88 S_153 S_87 S_94
E_279 18 3 S_24 S_4 S_1 S_5 S_10
E_280 15 2 S_5 S_19 S_20 S_4 S_32
E_281 15 1 S_1 S_18 S_9 S_5 S_10
E_282 12 3 S_1 S_5 S_20 S_4 S_19
E_283 20 3 S_158 S_159 S_160 S_161 S_162
E_284 30 2 S_112 S_98 S_113 S_163 S_38
E_285 10 2 S_13 S_15 S_33 S_3 S_54
E_286 25 3 S_4 S_86 S_3 S_48 S_51
E_287 12 3 S_1 S_4 S_5 S_20 S_24
E_288 15 1 S_3 S_164 S_154 S_48 S_49
E_289 29 1 S_45 S_28 S_43 S_57 S_58
E_290 20 1 S_45 S_43 S_1 S_20 S_57
E_291 16 3 S_1 S_9 S_5 S_24 S_18
E_292 14 3 S_16 S_29 S_33 S_165 S_60
E_293 10 3 S_50 S_1 S_30 S_56 S_20
E_294 15 1 S_1 S_21 S_10 S_5 S_9
E_295 6 1 S_166 S_167 S_161 S_4 S_21
E_296 20 2 S_13 S_75 S_49 S_31 S_29
E_297 30 1 S_1 S_5 S_10 S_9 S_20
E_298 20 2 S_4 S_127 S_5 S_60 S_52
E_299 35 1 S_132 S_168 S_3 S_31 S_25
E_300 10 3 S_169 S_138 S_170 S_3 S_94
E_301 15 2 S_116 S_29 S_3 S_171 S_172
E_302 15 2 S_173 S_174 S_3 S_1 S_175
E_303 12 2 S_1 S_5 S_19 S_20 S_47
E_304 3 2 S_1 S_4 S_20 S_10 S_9
E_305 20 2 S_19 S_1 S_83 S_4 S_176
E_306 14 2 S_42 S_3 S_32 S_128 S_50
E_307 15 3 S_10 S_1 S_20 S_3 S_48
E_308 15 2 S_177 S_144 S_36 S_19 S_3
E_309 50 1 S_13 S_1 S_58 S_178 S_14
E_310 20 1 S_3 S_6 S_171 S_179 S_49
E_311 78 3 S_45 S_1 S_19 S_4 S_5
E_312 8 2 S_4 S_1 S_5 S_80 S_20
E_313 10 3 S_3 S_48 S_70 S_54 S_180
E_314 10 3 S_62 S_1 S_181 S_12 S_20
E_315 25 1 S_29 S_16 S_54 S_3 S_1
E_316 20 2 S_52 S_127 S_10 S_29 S_16
E_317 25 3 S_43 S_15 S_28 S_45 S_182
E_318 12 1 S_56 S_156 S_9 S_7 S_20
E_319 18 3 S_9 S_51 S_31 S_183 S_184
E_320 10 3 S_54 S_29 S_185 S_186 S_187
E_321 30 1 S_19 S_1 S_3 S_188 S_10
E_322 30 1 S_45 S_28 S_43 S_57 S_58
E_323 50 1 S_13 S_66 S_15 S_54 S_189
E_324 22 3 S_1 S_123 S_190 S_3 S_34
E_325 20 3 S_3 S_90 S_106 S_52 S_188
E_326 20 3 S_1 S_4 S_5 S_110 S_14
E_327 10 3 S_29 S_16 S_33 S_31 S_3
E_328 42 3 S_168 S_10 S_16 S_3 S_29
E_329 30 1 S_132 S_191 S_138 S_93 S_88
E_330 20 1 S_116 S_3 S_192 S_49 S_193
E_331 15 2 S_1 S_3 S_10 S_194 S_19
E_332 10 2 S_19 S_3
E_333 50 1 S_1 S_4 S_20 S_3 S_10
E_334 10 3 S_1 S_84 S_69 S_4 S_19
E_335 10 2 S_1 S_4 S_9 S_19 S_5
E_336 9 1 S_3 S_1 S_9 S_106 S_33
E_337 15 3 S_1 S_69 S_20 S_10 S_44
E_338 15 2 S_1 S_47 S_4 S_3 S_9
E_339 30 3 S_1 S_9 S_3 S_4 S_48
E_340 25 1 S_28 S_1 S_3 S_5 S_29
E_341 14 3 S_6 S_3 S_182 S_171 S_58
E_342 15 1 S_195 S_98 S_3 S_141 S_104
E_343 30 1 S_28 S_1 S_14 S_58 S_15
E_344 14 2 S_1 S_5 S_19 S_3 S_44
E_345 25 2 S_5 S_1 S_12 S_110 S_4
E_346 10 1 S_28 S_83 S_57 S_45 S_19
E_347 20 1 S_1 S_3 S_9 S_25 S_81
E_348 20 1 S_1 S_3 S_13 S_28 S_9
E_349 20 1 S_3 S_1 S_28 S_13 S_29
E_350 20 2 S_196 S_14 S_197 S_9 S_31
E_351 25 2 S_20 S_4 S_1 S_5 S_21
E_352 18 1 S_3 S_38 S_9 S_25 S_54
E_353 30 3 S_120 S_82 S_198 S_48 S_119
E_354 25 2 S_1 S_5 S_4 S_9 S_18
E_355 30 3 S_45 S_43 S_28 S_57 S_1
E_356 20 2 S_1 S_4 S_20 S_5 S_21
E_357 20 2 S_24 S_5 S_4 S_1 S_12
E_358 15 1 S_1 S_5 S_4 S_19 S_9
E_359 18 1 S_28 S_45 S_43 S_57 S_18
E_360 35 1 S_199 S_186 S_174 S_175 S_15
E_361 30 1 S_30 S_92 S_50 S_33 S_56
E_362 35 1 S_173 S_174 S_175 S_186 S_38
E_363 12 1 S_1 S_5 S_21 S_12 S_19
E_364 15 1 S_5 S_1 S_19 S_4 S_32
E_365 12 2 S_3 S_1 S_8 S_48 S_15
E_366 18 3 S_43 S_28 S_3 S_13 S_33
E_367 20 3 S_90 S_38 S_1 S_17 S_104
E_368 20 1 S_9 S_1 S_60 S_31 S_16
E_369 15 1 S_1 S_5 S_19 S_20 S_18
E_370 12 3 S_16 S_31 S_29 S_3 S_33
E_371 50 2 S_1 S_3 S_200 S_18 S_2
E_372 6 2 S_1 S_9 S_4 S_5 S_18
E_373 10 3 S_3 S_54 S_25 S_38 S_1
E_374 18 3 S_45 S_43 S_57 S_19 S_168
E_375 30 2 S_3 S_25 S_31 S_154 S_16
E_376 25 3 S_5 S_19 S_1 S_4 S_10
E_377 31 3 S_28 S_3 S_29 S_13 S_10
E_378 18 2 S_1 S_4 S_31 S_3 S_16
E_379 35 2 S_1 S_5 S_4 S_18 S_19
E_380 10 1 S_7 S_55 S_50 S_30 S_1
E_381 30 2 S_43 S_28 S_1 S_9 S_13
E_382 10 1 S_67 S_4 S_5 S_19 S_12
E_383 15 1 S_1 S_5 S_4 S_24 S_20
E_384 20 3 S_1 S_9 S_5 S_10 S_4
E_385 40 2 S_4 S_5 S_1 S_12 S_20
E_386 130 1 S_65 S_73 S_42 S_72 S_32
E_387 20 2 S_1 S_10 S_83 S_5 S_123
E_388 25 3 S_93 S_163 S_94 S_98 S_112
E_389 20 3 S_54 S_154 S_3 S_124 S_92
E_390 12 1 S_1 S_5 S_4 S_9 S_19
E_391 35 3 S_1 S_21 S_3 S_7 S_12
E_392 15 1 S_1 S_5 S_20 S_19 S_21
E_393 15 3 S_1 S_5 S_4 S_9 S_20
E_394 10 1 S_132 S_201 S_202 S_203 S_87
E_395 35 2 S_112 S_98 S_163 S_113 S_15
E_396 20 3 S_204 S_29 S_3 S_205 S_48
E_397 20 2 S_43 S_28 S_14 S_47 S_3
E_398 30 1 S_38 S_174 S_15 S_3 S_48
E_399 15 3 S_1 S_24 S_5 S_12 S_3
E_400 50 3 S_6 S_1 S_206 S_3 S_63
E_401 20 2 S_19 S_104 S_5 S_4 S_188
E_402 5 3 S_1 S_4 S_104 S_61 S_9
E_403 11 1 S_9 S_16 S_31 S_3 S_1
E_404 25 2 S_43 S_3 S_80 S_85 S_198
E_405 50 3 S_152 S_83 S_4 S_5 S_1
E_406 20 2 S_207 S_1 S_3 S_10 S_18
E_407 32 1 S_3 S_100 S_90 S_14 S_27
E_408 35 1 S_9 S_3 S_16 S_47 S_30
E_409 25 3 S_43 S_28 S_1 S_19 S_9
E_410 15 3 S_1 S_4 S_9 S_5 S_19
E_411 18 2 S_41 S_40 S_42 S_53 S_1
E_412 15 1 S_28 S_1 S_45 S_43 S_5
E_413 20 2 S_14 S_3 S_43 S_208 S_74
E_414 33 1 S_1 S_47 S_31 S_7 S_10
E_415 17 3 S_66 S_3 S_9 S_154 S_31
E_416 10 1 S_1 S_5 S_4 S_19 S_9
E_417 25 2 S_1 S_9 S_4 S_5 S_10
E_418 20 3 S_1 S_12 S_20 S_21 S_59
E_419 15 3 S_4 S_5 S_1 S_19 S_20
E_420 125 1 S_1 S_38 S_104 S_19 S_123
E_421 30 2 S_3 S_25 S_70 S_54 S_9
E_422 8 3 S_1 S_5 S_44 S_19 S_4
E_423 45 1 S_3 S_13 S_1 S_9 S_25
E_424 18 2 S_129 S_123 S_15 S_3 S_1
E_425 25 1 S_28 S_43 S_45 S_14 S_209
E_426 25 2 S_45 S_28 S_43 S_57 S_58
E_427 12 1 S_188 S_19 S_21 S_5 S_104
E_428 5 3 S_5 S_19 S_21 S_3 S_24
E_429 25 2 S_15 S_16 S_29 S_3 S_54
E_430 15 3 S_83 S_104 S_21 S_5 S_4
E_431 9 1 S_19 S_188 S_5 S_104 S_43
E_432 10 1 S_5 S_19 S_1 S_4 S_20
E_433 25 3 S_1 S_5 S_110 S_4 S_152
E_434 15 2 S_16 S_6 S_33 S_56 S_50
E_435 15 1 S_31 S_33 S_54 S_38 S_3
E_436 20 1 S_1 S_3 S_18 S_66 S_47
E_437 25 2 S_1 S_9 S_4 S_18 S_5
E_438 25 2 S_48 S_82 S_174 S_38 S_17
E_439 9 2 S_3 S_1 S_9 S_31 S_27
E_440 12 1 S_132 S_210 S_211 S_82 S_120
E_441 50 3 S_66 S_38 S_9 S_3 S_25
E_442 25 1 S_116 S_212 S_213 S_137 S_214
E_443 15 3 S_188 S_19 S_215 S_104 S_99
E_444 25 2 S_1 S_3 S_9 S_48 S_89
E_445 25 2 S_116
E_446 25 2 S_1 S_4 S_19 S_5 S_3
E_447 25 2 S_20 S_1 S_4 S_5 S_21
E_448 20 2 S_1 S_5 S_4 S_9 S_19
E_449 18 1 S_5 S_19 S_1 S_4 S_83
E_450 15 3 S_1 S_9 S_5 S_19 S_123
E_451 20 3 S_4 S_5 S_1 S_19 S_20
E_452 14 1 S_1 S_5 S_4 S_19 S_20
E_453 20 3 S_4 S_5 S_1 S_19 S_20
E_454 15 3 S_5 S_19 S_4 S_1 S_9
E_455 20 1 S_19 S_5 S_4 S_1 S_124
E_456 8 1 S_1 S_4 S_5 S_19 S_20
E_457 12 1 S_5 S_4 S_1 S_19 S_20
E_458 15 3 S_1 S_4 S_5 S_19 S_9
E_459 25 1 S_1 S_20 S_4 S_5 S_21
E_460 20 2 S_1 S_5 S_20 S_19 S_83
E_461 25 1 S_19 S_188 S_5 S_216 S_104
E_462 12 2 S_5 S_1 S_4 S_19 S_18
E_463 12 2 S_1 S_5 S_19 S_4 S_44
E_464 25 3 S_19 S_188 S_5 S_4 S_1
E_465 9 3 S_1 S_4 S_5 S_20 S_19
E_466 45 1 S_19 S_5 S_1 S_124 S_83
E_467 12 2 S_5 S_4 S_1 S_19 S_20
E_468 25 2 S_1 S_26 S_21 S_20 S_47
E_469 15 2 S_5 S_1 S_19 S_16 S_18
E_470 30 1 S_5 S_4 S_1 S_20 S_21
E_471 30 2 S_20 S_5 S_4 S_1 S_21
E_472 20 2 S_5 S_4 S_1 S_19 S_21
E_473 32 1 S_1 S_5 S_4 S_19 S_9
E_474 25 2 S_1 S_5 S_4 S_19 S_20
E_475 15 3 S_5 S_1 S_4 S_19 S_10
E_476 16 2 S_5 S_4 S_1 S_19 S_21
E_477 15 3 S_5 S_4 S_1 S_19 S_20
E_478 14 3 S_5 S_20 S_19 S_21 S_12
E_479 25 3 S_5 S_4 S_1 S_19 S_21
E_480 99 3 S_4 S_5 S_1 S_19 S_20
E_481 15 3 S_5 S_19 S_1 S_4 S_20
E_482 18 2 S_19 S_5 S_104 S_1 S_4
E_483 50 1 S_5 S_4 S_19 S_20 S_1
E_484 30 3 S_5 S_4 S_19 S_1 S_32
E_485 10 2 S_5 S_19 S_4 S_1 S_21
E_486 22 2 S_1 S_5 S_4 S_19 S_24
E_487 25 3 S_5 S_19 S_1 S_4 S_21
E_488 10 1 S_5 S_4 S_1 S_19 S_9
E_489 14 2 S_1 S_9 S_26 S_27 S_16
E_490 10 2 S_19 S_5 S_4 S_1 S_20
E_491 30 1 S_1 S_5 S_4 S_19 S_9
E_492 20 1 S_4 S_5 S_1 S_19 S_21
E_493 15 3 S_1 S_4 S_5 S_20 S_19
E_494 20 3 S_5 S_4 S_32 S_1 S_19
E_495 15 3 S_5 S_19 S_1 S_59 S_188
E_496 25 3 S_20 S_1 S_4 S_5 S_9
E_497 25 3 S_5 S_19 S_4 S_1 S_104
E_498 20 1 S_1 S_4 S_5 S_9 S_19
E_499 35 2 S_20 S_1 S_4 S_5 S_19
E_500 10 2 S_5 S_4 S_1 S_19 S_152
E_501 10 2 S_5 S_4 S_1 S_19 S_12
E_502 12 2 S_5 S_4 S_1 S_19 S_12
E_503 25 2 S_20 S_1 S_4 S_5 S_21
E_504 12 1 S_5 S_19 S_1 S_4 S_9
E_505 20 3 S_5 S_24 S_1 S_19 S_21
E_506 11 2 S_1 S_5 S_4 S_19 S_21
E_507 15 1 S_19 S_5 S_4 S_188 S_1
E_508 20 2 S_1 S_4 S_5 S_19 S_20
E_509 15 3 S_1 S_4 S_20 S_5 S_19
E_510 15 1 S_5 S_4 S_19 S_20 S_84
E_511 35 3 S_4 S_1 S_5 S_21 S_20
E_512 13 2 S_5 S_1 S_20 S_83 S_4
E_513 15 2 S_19 S_5 S_1 S_43 S_4
E_514 10 3 S_19 S_5 S_4 S_1 S_124
E_515 15 2 S_20 S_4 S_5 S_21 S_1
E_516 14 1 S_19 S_5 S_4 S_1 S_20
E_517 12 1 S_5 S_19 S_4 S_1 S_9
E_518 15 2 S_5 S_19 S_12 S_110 S_4
E_519 25 2 S_19 S_104 S_188 S_5 S_217
E_520 21 1 S_4 S_5 S_1 S_19 S_20
E_521 30 2 S_1 S_19 S_5 S_4 S_124
E_522 30 3 S_5 S_4 S_19 S_10 S_21
E_523 12 1 S_1 S_48 S_40 S_41 S_4
E_524 12 3 S_1 S_5 S_21 S_19 S_44
E_525 12 2 S_128 S_32 S_5 S_4 S_1
E_526 6 2 S_1 S_4 S_9 S_21 S_20
E_527 12 3 S_1 S_16 S_31 S_60 S_29
E_528 15 2 S_4 S_1 S_19 S_5 S_20
E_529 20 3 S_1 S_4 S_20 S_5 S_19
E_530 10 2 S_188 S_19 S_5 S_104 S_126
E_531 18 2 S_19 S_188 S_5 S_104 S_4
E_532 10 2 S_5 S_4 S_1 S_20 S_21
E_533 20 2 S_5 S_4 S_19 S_20 S_12
E_534 8 3 S_5 S_1 S_12 S_4 S_89
E_535 40 1 S_1 S_5 S_4 S_9 S_19
E_536 20 1 S_1 S_5 S_4 S_19 S_20
E_537 8 2 S_4 S_5 S_21 S_1 S_152
E_538 20 1 S_19 S_1 S_188 S_9 S_5
E_539 18 3 S_20 S_1 S_21 S_4 S_5
E_540 20 2 S_4 S_1 S_12 S_157 S_52
E_541 12 3 S_5 S_4 S_19 S_110 S_28
E_542 8 3 S_19 S_188 S_5 S_4 S_99
E_543 25 3 S_1 S_5 S_19 S_20 S_104
E_544 30 3 S_4 S_5 S_21 S_1 S_152
E_545 15 3 S_24 S_1 S_4 S_5 S_12
E_546 20 3 S_218 S_5 S_1 S_4 S_19
E_547 11 3 S_5 S_4 S_19 S_1 S_9
E_548 25 3 S_4 S_1 S_5 S_20 S_19
E_549 10 1 S_1 S_21 S_5 S_83 S_4
E_550 10 2 S_1 S_5 S_19 S_4 S_9
E_551 25 1 S_19 S_188 S_5 S_216 S_104
E_552 30 3 S_20 S_1 S_5 S_4 S_21
E_553 15 1 S_20 S_4 S_5 S_21 S_1
E_554 15 2 S_1 S_5 S_21 S_19 S_20
E_555 12 2 S_20 S_1 S_5 S_4 S_19
E_556 12 2 S_4 S_5 S_21 S_1 S_19
E_557 25 2 S_5 S_19 S_4 S_1 S_219
E_558 15 3 S_20 S_1 S_4 S_5 S_19
E_559 40 2 S_1 S_4 S_5 S_19 S_20
E_560 20 2 S_5 S_4 S_19 S_1 S_83
E_561 30 1 S_4 S_5 S_1 S_19 S_20
E_562 10 1 S_45 S_1 S_28 S_43 S_57
E_563 20 3 S_1 S_5 S_19 S_4 S_72
E_564 15 2 S_65 S_21 S_109 S_41 S_25
E_565 15 1 S_19 S_5 S_4 S_1 S_20
E_566 8 2 S_4 S_1 S_5 S_19 S_12
E_567 25 2 S_4 S_1 S_5 S_20 S_19
E_568 30 2 S_4 S_10 S_1 S_69 S_21
E_569 6 3 S_5 S_1 S_19 S_21 S_24
E_570 12 1 S_5 S_19 S_4 S_1 S_20
E_571 20 1 S_19 S_5 S_4 S_1 S_188
E_572 15 3 S_4 S_5 S_1 S_19 S_20
E_573 25 2 S_5 S_1 S_4 S_19 S_20
E_574 8 2 S_1 S_10 S_25 S_4 S_20
E_575 15 2 S_4 S_5 S_19 S_1 S_21
E_576 15 1 S_5 S_19 S_4 S_1 S_20
E_577 10 1 S_16 S_1 S_5 S_19 S_29
E_578 15 3 S_1 S_2 S_4 S_5 S_12
E_579 12 1 S_1 S_5 S_83 S_19 S_136
E_580 20 1 S_1 S_220 S_83 S_10 S_21
E_581 6 1 S_5 S_4 S_19 S_1 S_42
E_582 50 1 S_1 S_76 S_5 S_4 S_12
E_583 3 2 S_5 S_4 S_32 S_19 S_42
E_584 35 2 S_20 S_1 S_5 S_4 S_9
E_585 30 2 S_19 S_188 S_217 S_104 S_4
E_586 15 1 S_4 S_5 S_1 S_19 S_20
E_587 15 1 S_5 S_1 S_4 S_19 S_20
E_588 20 3 S_20 S_1 S_21 S_4 S_99
E_589 30 2 S_5 S_1 S_4 S_19 S_83
E_590 10 3 S_5 S_4 S_19 S_1 S_221
E_591 15 3 S_1 S_9 S_5 S_12 S_4
E_592 30 2 S_1 S_19 S_5 S_4 S_9
E_593 25 1 S_1 S_21 S_4 S_20 S_5
E_594 12 2 S_16 S_18 S_5 S_74 S_14
E_595 12 2 S_5 S_4 S_1 S_19 S_21
E_596 20 3 S_4 S_1 S_20 S_24 S_12
E_597 6 1 S_5 S_4 S_1 S_19 S_20
E_598 10 2 S_5 S_19 S_124 S_4 S_1
E_599 10 1 S_1 S_4 S_20 S_5 S_19
E_600 10 1 S_1 S_5 S_4 S_19 S_42
E_601 6 2 S_1 S_9 S_19 S_69 S_4
E_602 30 1 S_19 S_104 S_188 S_222 S_223
E_603 19 3 S_1 S_5 S_20 S_12 S_9
E_604 15 2 S_32 S_42 S_128 S_4 S_53
E_605 15 3 S_5 S_19 S_4 S_1 S_20
E_606 9 1 S_1 S_21 S_5 S_20 S_83
E_607 11 3 S_19 S_5 S_4 S_1 S_20
E_608 15 1 S_20 S_4 S_5 S_1 S_21
E_609 25 3 S_4 S_1 S_5 S_19 S_24
E_610 30 1 S_1 S_5 S_4 S_19 S_21
E_611 25 1 S_1 S_19 S_5 S_4 S_45
E_612 20 3 S_4 S_5 S_21 S_19 S_1
E_613 8 1 S_19 S_1 S_4 S_5 S_188
E_614 15 2 S_1 S_4 S_5 S_19 S_45
E_615 15 2 S_1 S_5 S_19 S_32 S_45
E_616 25 2 S_5 S_19 S_1 S_32 S_188
E_617 15 2 S_5 S_19 S_9 S_224 S_44
E_618 30 1 S_1 S_20 S_3 S_26 S_27
E_619 25 2 S_44 S_1 S_4 S_5 S_21
E_620 15 3 S_1 S_9 S_5 S_4 S_18
E_621 20 2 S_20 S_1 S_4 S_5 S_19
E_622 15 2 S_19 S_216 S_1 S_4 S_5
E_623 7 3 S_1 S_5 S_9 S_19 S_4
E_624 5 1 S_1 S_4 S_5 S_19 S_12
E_625 25 1 S_19 S_5 S_4 S_104 S_188
E_626 10 3 S_1 S_4 S_5 S_2 S_21
E_627 20 2 S_21 S_1 S_5 S_20 S_19
E_628 25 3 S_1 S_5 S_20 S_19 S_9
E_629 38 2 S_1 S_9 S_10 S_99 S_4
E_630 8 2 S_1 S_5 S_20 S_4 S_19
E_631 30 3 S_1 S_4 S_5 S_20 S_9
E_632 20 1 S_20 S_1 S_4 S_21 S_5
E_633 20 3 S_19 S_188 S_5 S_104 S_217
E_634 20 1 S_20 S_4 S_1 S_5 S_21
E_635 20 2 S_44 S_1 S_4 S_5 S_21
E_636 12 2 S_19 S_225 S_5 S_126 S_216
E_637 10 3 S_1 S_4 S_20 S_5 S_21
E_638 25 2 S_24 S_1 S_4 S_5 S_12
E_639 10 3 S_4 S_1 S_31 S_33 S_16
E_640 20 3 S_24 S_5 S_12 S_4 S_1
E_641 10 2 S_5 S_4 S_1 S_20 S_21
E_642 10 1 S_1 S_20 S_4 S_5 S_19
E_643 10 1 S_1 S_4 S_5 S_20 S_19
E_644 12 3 S_5 S_1 S_123 S_19 S_4
E_645 20 3 S_19 S_12 S_5 S_1 S_20
E_646 8 2 S_19 S_5 S_4 S_188 S_104
E_647 15 3 S_5 S_4 S_1 S_19 S_21
E_648 20 1 S_5 S_19 S_4 S_1 S_12
E_649 20 2 S_19 S_188 S_5 S_217 S_226
E_650 25 3 S_44 S_1 S_4 S_5 S_10
E_651 12 1 S_1 S_5 S_19 S_20 S_21
E_652 15 3 S_24 S_5 S_1 S_4 S_12
E_653 25 2 S_5 S_1 S_19 S_4 S_20
E_654 10 3 S_1 S_5 S_4 S_19 S_9
E_655 10 1 S_45 S_28 S_57 S_58 S_1
E_656 25 3 S_1 S_21 S_4 S_24 S_20
E_657 12 3 S_1 S_5 S_4 S_19 S_9
E_658 11 3 S_5 S_19 S_1 S_12 S_24
E_659 15 1 S_44 S_1 S_9 S_4 S_45
E_660 10 1 S_19 S_188 S_5 S_4 S_1
E_661 10 3 S_4 S_5 S_1 S_10 S_19
E_662 15 3 S_1 S_4 S_5 S_21 S_19
E_663 10 3 S_19 S_4 S_5 S_1 S_188
E_664 18 2 S_5 S_19 S_104 S_4 S_126
E_665 20 1 S_5 S_4 S_1 S_19 S_20
E_666 10 2 S_5 S_157 S_4 S_1 S_19
E_667 15 2 S_4 S_5 S_152 S_21 S_19
E_668 12 2 S_5 S_227 S_4 S_228 S_1
E_669 8 1 S_5 S_19 S_4 S_1 S_188
E_670 25 3 S_19 S_188 S_5 S_126 S_125
E_671 15 1 S_1 S_4 S_5 S_19 S_44
E_672 20 3 S_5 S_19 S_126 S_4 S_123
E_673 20 3 S_1 S_4 S_19 S_5 S_21
E_674 25 1 S_1 S_4 S_5 S_44 S_19
E_675 10 2 S_1 S_4 S_21 S_9 S_5
E_676 25 2 S_19 S_188 S_5 S_4 S_1
E_677 25 3 S_4 S_5 S_1 S_12 S_19
E_678 12 3 S_4 S_5 S_19 S_152 S_21
E_679 11 2 S_1 S_43 S_28 S_4 S_20
E_680 20 2 S_1 S_4 S_5 S_9 S_21
E_681 10 1 S_19 S_5 S_4 S_1 S_20
E_682 12 2 S_19 S_34 S_126 S_104 S_188
E_683 25 1 S_1 S_9 S_18 S_5 S_4
E_684 8 2 S_1 S_4 S_5 S_21 S_19
E_685 10 3 S_1 S_4 S_20 S_21 S_5
E_686 20 2 S_5 S_1 S_4 S_19 S_20
E_687 15 1 S_4 S_20 S_21 S_5 S_152
E_688 30 1 S_1 S_110 S_5 S_4 S_44
E_689 10 1 S_4 S_1 S_5 S_19 S_20
E_690 5 3 S_5 S_4 S_1 S_19 S_12
E_691 12 2 S_19 S_1 S_44 S_5 S_4
E_692 30 2 S_1 S_5 S_4 S_19 S_20
E_693 10 2 S_65 S_73 S_42 S_72 S_229
E_694 20 2 S_4 S_1 S_21 S_20 S_5
E_695 30 3 S_4 S_5 S_19 S_9 S_20
E_696 12 1 S_19 S_3 S_14 S_25 S_29
E_697 20 2 S_1 S_19 S_4 S_5 S_230
E_698 11 1 S_5 S_4 S_19 S_110 S_12
E_699 20 1 S_20 S_4 S_5 S_1 S_21
E_700 10 1 S_5 S_4 S_128 S_32 S_19
E_701 10 3 S_1 S_5 S_4 S_21 S_20
E_702 60 3 S_1 S_21 S_27 S_20 S_152
E_703 25 2 S_4 S_1 S_20 S_21 S_19
E_704 9 3 S_5 S_11 S_4 S_19 S_1
E_705 10 1 S_188 S_19 S_104 S_5 S_217
E_706 5 1 S_56 S_30 S_231 S_50 S_7
E_707 10 3 S_4 S_1 S_5 S_19 S_20
E_708 30 1 S_28 S_45 S_1 S_9 S_4
E_709 7 1 S_28 S_43 S_45 S_57 S_1
E_710 10 2 S_83 S_5 S_1 S_10 S_4
E_711 15 3 S_5 S_1 S_20 S_21 S_4
E_712 10 2 S_1 S_5 S_4 S_9 S_19
E_713 10 2 S_56 S_30 S_231 S_7 S_50
E_714 25 1 S_4 S_1 S_20 S_5 S_19
E_715 15 2 S_20 S_12 S_229 S_232 S_24
E_716 10 3 S_1 S_9 S_5 S_12 S_4
E_717 19 2 S_24 S_4 S_5 S_21 S_9
E_718 18 1 S_32 S_128 S_42 S_5 S_4
E_719 10 1 S_5 S_4 S_19 S_1 S_21
E_720 15 3 S_1 S_9 S_33 S_31 S_114
E_721 20 2 S_1 S_5 S_59 S_19 S_9
E_722 33 1 S_19 S_5 S_104 S_4 S_188
E_723 20 3 S_1 S_9 S_21 S_10 S_154
E_724 15 1 S_4 S_5 S_20 S_1 S_21
E_725 15 2 S_1 S_4 S_20 S_108 S_28
E_726 25 3 S_19 S_104 S_188 S_217 S_233
E_727 20 1 S_24 S_1 S_5 S_12 S_4
E_728 15 3 S_1 S_9 S_5 S_4 S_83
E_729 25 3 S_1 S_20 S_4 S_5 S_21
E_730 11 2 S_1 S_4 S_9 S_19 S_5
E_731 12 1 S_28 S_5 S_45 S_24 S_32
E_732 15 1 S_21 S_5 S_4 S_152 S_19
E_733 10 2 S_5 S_20 S_4 S_19 S_234
E_734 24 2 S_20 S_1 S_4 S_5 S_21
E_735 15 1 S_21 S_4 S_5 S_157 S_235
E_736 9 1 S_20 S_4 S_40 S_5 S_41
E_737 20 1 S_1 S_10 S_21 S_4 S_20
E_738 25 1 S_1 S_4 S_5 S_19 S_20
E_739 15 1 S_5 S_19 S_4 S_1 S_104
E_740 7 1 S_1 S_5 S_47 S_10 S_19
E_741 13 2 S_19 S_5 S_42 S_4 S_1
E_742 14 2 S_1 S_236 S_19 S_4 S_9
E_743 12 2 S_5 S_19 S_20 S_21 S_59
E_744 20 1 S_65 S_73 S_42 S_5 S_1
E_745 2 2 S_5 S_4 S_19 S_1 S_12
E_746 12 2 S_65 S_19 S_73 S_5 S_4
E_747 20 3 S_1 S_5 S_9 S_20 S_18
E_748 15 3 S_5 S_19 S_104 S_188 S_217
E_749 10 1 S_234 S_42 S_5 S_19 S_1
E_750 10 3 S_5 S_1 S_4 S_9 S_21
E_751 5 2 S_19 S_5 S_188 S_1 S_126
E_752 11 2 S_5 S_1 S_4 S_21 S_19
E_753 5 1 S_19 S_5 S_188 S_104 S_125
E_754 20 3 S_21 S_4 S_5 S_83 S_1
E_755 50 3 S_5 S_4 S_1 S_19 S_9
E_756 10 1 S_1 S_18 S_5 S_32 S_19
E_757 25 3 S_5 S_21 S_83 S_1 S_20
E_758 20 2 S_237 S_19 S_104 S_217 S_238
E_759 15 3 S_1 S_4 S_5 S_19 S_188
E_760 10 1 S_1 S_4 S_19 S_5 S_9
E_761 3 2 S_19 S_104 S_5 S_188 S_21
E_762 15 2 S_1 S_5 S_4 S_19 S_9
E_763 25 2 S_152 S_21 S_4 S_5 S_83
E_764 15 3 S_42 S_104 S_5 S_19 S_1
E_765 30 1 S_20 S_1 S_4 S_5 S_47
E_766 7 1 S_1 S_176 S_31 S_20 S_4
E_767 12 2 S_4 S_20 S_104 S_152 S_32
E_768 12 1 S_5 S_19 S_4 S_1 S_20
E_769 7 3 S_56 S_19 S_30 S_5 S_104
E_770 10 1 S_1 S_5 S_19 S_10 S_21
E_771 25 2 S_43 S_28 S_45 S_57 S_58
E_772 25 3 S_19 S_5 S_4 S_1 S_124
E_773 12 2 S_5 S_1 S_19 S_21 S_10
E_774 45 3 S_1 S_5 S_19 S_4 S_239
E_775 30 3 S_20 S_4 S_1 S_5 S_19
E_776 14 3 S_28 S_43 S_45 S_83 S_69
E_777 10 1 S_1 S_4 S_21 S_19 S_5
E_778 10 1 S_19 S_216 S_217 S_104 S_5
E_779 12 2 S_1 S_9 S_19 S_4 S_5
E_780 20 1 S_5 S_1 S_20 S_4 S_19
E_781 30 2 S_123 S_1 S_5 S_4 S_126
E_782 35 1 S_45 S_28 S_58 S_1 S_4
E_783 15 2 S_19 S_104 S_240 S_217 S_188
E_784 10 1 S_19 S_5 S_4 S_1 S_20
E_785 25 1 S_1 S_9 S_20 S_30 S_10
E_786 40 3 S_5 S_20 S_19 S_1 S_4
E_787 9 3 S_1 S_5 S_19 S_4 S_52
E_788 5 2 S_1 S_5 S_4 S_19 S_2
E_789 5 2 S_5 S_4 S_1 S_19 S_20
E_790 10 2 S_1 S_18 S_4 S_69 S_76
E_791 25 2 S_1 S_5 S_19 S_24 S_20
E_792 15 3 S_20 S_4 S_1 S_21 S_19
E_793 15 2 S_5 S_4 S_19 S_1 S_12
E_794 15 2 S_20 S_5 S_1 S_45 S_43
E_795 20 2 S_19 S_104 S_188 S_125 S_217
E_796 5 1 S_4 S_1 S_5 S_19 S_162
E_797 12 3 S_1 S_9 S_5 S_4 S_12
E_798 15 2 S_44 S_1 S_4 S_5 S_21
E_799 12 3 S_1 S_4 S_5 S_19 S_9
E_800 10 3 S_1 S_29 S_43 S_28 S_2
E_801 8 1 S_1 S_4 S_5 S_21 S_19
E_802 12 1 S_43 S_28 S_45 S_5 S_12
E_803 20 3 S_4 S_5 S_1 S_19 S_21
E_804 40 3 S_4 S_5 S_1 S_21 S_10
E_805 33 2 S_20 S_5 S_4 S_19 S_1
E_806 10 3 S_241 S_45 S_43 S_21 S_19
E_807 5 2 S_104 S_19 S_126 S_188 S_56
E_808 10 1 S_1 S_5 S_4 S_19 S_32
E_809 15 3 S_5 S_4 S_19 S_188 S_42
E_810 8 2 S_4 S_5 S_12 S_1 S_19
E_811 10 2 S_4 S_21 S_1 S_157 S_20
E_812 7 1 S_4 S_5 S_1 S_19 S_56
E_813 15 3 S_19 S_188 S_104 S_126 S_223
E_814 15 2 S_1 S_5 S_4 S_26 S_20
E_815 15 3 S_5 S_1 S_4 S_20 S_19
E_816 10 3 S_1 S_4 S_5 S_20 S_44
E_817 10 3 S_20 S_1 S_4 S_5 S_21
E_818 20 2 S_43 S_14 S_1 S_45 S_60
E_819 30 2 S_4 S_5 S_21 S_19 S_104
E_820 6 3 S_20 S_4 S_1 S_19 S_5
E_821 25 1 S_1 S_5 S_19 S_18 S_32
E_822 15 1 S_4 S_5 S_152 S_19 S_1
E_823 7 1 S_1 S_5 S_20 S_129 S_19
E_824 20 1 S_44 S_1 S_21 S_4 S_9
E_825 10 1 S_1 S_4 S_44 S_21 S_5
E_826 8 1 S_32 S_42 S_128 S_53 S_242
E_827 12 1 S_1 S_5 S_4 S_19 S_26
E_828 7 3 S_4 S_5 S_1 S_19 S_12
E_829 9 2 S_19 S_123 S_5 S_243 S_1
E_830 10 3 S_5 S_26 S_4 S_1 S_244
E_831 10 3 S_19 S_76 S_20 S_12 S_61
E_832 25 1 S_5 S_19 S_1 S_21 S_123
E_833 30 2 S_45 S_69 S_18 S_43 S_10
E_834 15 2 S_19 S_152 S_4 S_21 S_104
E_835 11 1 S_19 S_1 S_4 S_5 S_188
E_836 25 2 S_45 S_28 S_1 S_4 S_19
E_837 12 1 S_1 S_4 S_19 S_5 S_157
E_838 15 2 S_4 S_1 S_21 S_10 S_20
E_839 10 1 S_5 S_1 S_4 S_9 S_42
E_840 10 3 S_128 S_32 S_42 S_53 S_242
E_841 5 3 S_19 S_4 S_5 S_1 S_152
E_842 15 2 S_5 S_1 S_4 S_19 S_21
E_843 5 3 S_10 S_1 S_5 S_4 S_19
E_844 15 1 S_4 S_19 S_5 S_1 S_10
E_845 10 1 S_1 S_4 S_44 S_21 S_26
E_846 15 1 S_1 S_4 S_19 S_5 S_210
E_847 10 1 S_4 S_1 S_2 S_5 S_44
E_848 12 1 S_5 S_1 S_4 S_19 S_21
E_849 10 3 S_1 S_5 S_4 S_19 S_20
E_850 10 1 S_20 S_19 S_5 S_1 S_4
E_851 8 2 S_28 S_43 S_45 S_1 S_5
E_852 7 3 S_21 S_20 S_5 S_19 S_4
E_853 20 1 S_34 S_150 S_35 S_5 S_20
E_854 10 1 S_1 S_44 S_4 S_20 S_5
E_855 40 2 S_1 S_20 S_14 S_83 S_5
E_856 8 3 S_5 S_4 S_19 S_1 S_21
E_857 10 2 S_1 S_9 S_110 S_83 S_61
E_858 30 2 S_1 S_18 S_9 S_83 S_5
E_859 6 1 S_19 S_5 S_4 S_152 S_1
E_860 20 3 S_1 S_16 S_9 S_60 S_10
E_861 1 3 S_4 S_5 S_245 S_19 S_1
E_862 10 1 S_5 S_20 S_19 S_1 S_12
E_863 5 2 S_32 S_128 S_42 S_53 S_20
E_864 15 2 S_42 S_1 S_19 S_5 S_32
E_865 12 3 S_1 S_5 S_19 S_4 S_246
E_866 15 2 S_19 S_104 S_188 S_1 S_4
E_867 10 2 S_152 S_4 S_1 S_9 S_10
E_868 7 2 S_1 S_19 S_5 S_20 S_4
E_869 17 3 S_1 S_4 S_20 S_32 S_21
E_870 5 1 S_1 S_9 S_4 S_21 S_20
E_871 10 3 S_19 S_188 S_5 S_1 S_4
E_872 8 3 S_1 S_19 S_83 S_20 S_4
E_873 5 1 S_19 S_32 S_5 S_4 S_1
E_874 8 1 S_1 S_19 S_5 S_247 S_20
E_875 15 3 S_5 S_19 S_4 S_1 S_30
E_876 10 1 S_5 S_4 S_1 S_19 S_231
E_877 8 3 S_5 S_4 S_19 S_1 S_110
E_878 35 1 S_1 S_26 S_9 S_5 S_19
E_879 15 1 S_1 S_19 S_4 S_12 S_5
E_880 11 2 S_5 S_1 S_4 S_20 S_12
E_881 15 1 S_4 S_19 S_5 S_1 S_24
E_882 5 1 S_19 S_4 S_1 S_5 S_32
E_883 15 1 S_4 S_1 S_20 S_21 S_10
E_884 25 3 S_19 S_4 S_5 S_1 S_35
E_885 15 2 S_43 S_28 S_45 S_1 S_2
E_886 7 3 S_1 S_9 S_27 S_26 S_56
E_887 12 1 S_4 S_1 S_5 S_19 S_32
E_888 20 3 S_5 S_20 S_12 S_19 S_10
E_889 20 3 S_43 S_28 S_45 S_57 S_83
E_890 10 1 S_19 S_152 S_83 S_21 S_5
E_891 25 1 S_20 S_21 S_5 S_19 S_104
E_892 30 3 S_1 S_24 S_9 S_20 S_5
E_893 10 2 S_123 S_5 S_4 S_19 S_1
E_894 5 3 S_4 S_20 S_21 S_5 S_152
E_895 15 1 S_19 S_188 S_240 S_5 S_104
E_896 8 2 S_5 S_1 S_19 S_20 S_44
E_897 8 2 S_20 S_19 S_1 S_21 S_4
E_898 15 1 S_1 S_38 S_90 S_16 S_52
E_899 25 3 S_89 S_1 S_12 S_110 S_5
E_900 30 2 S_20 S_21 S_152 S_1 S_83
E_901 20 3 S_5 S_65 S_73 S_1 S_104
E_902 15 1 S_104 S_248 S_19 S_5 S_124
E_903 65 1 S_35 S_34 S_249 S_36 S_123
E_904 9 2 S_19 S_5 S_1 S_188 S_4
E_905 15 3 S_4 S_5 S_152 S_19 S_1
E_906 20 2 S_36 S_1 S_43 S_45 S_28
E_907 20 3 S_56 S_231 S_7 S_137 S_12
E_908 15 3 S_188 S_1 S_4 S_5 S_21
E_909 20 3 S_1 S_10 S_83 S_4 S_18
E_910 10 2 S_5 S_4 S_44 S_19 S_20
E_911 20 1 S_60 S_5 S_1 S_16 S_4
E_912 20 2 S_168 S_21 S_4 S_154 S_16
E_913 40 3 S_250 S_95 S_156 S_53 S_251
E_914 13 1 S_5 S_20 S_4 S_53 S_1
E_915 15 1 S_5 S_19 S_4 S_1 S_83
E_916 14 1 S_1 S_28 S_4 S_5 S_19
E_917 20 3 S_16 S_5 S_60 S_1 S_10
E_918 10 1 S_5 S_19 S_188 S_1 S_44
E_919 10 3 S_20 S_1 S_44 S_12 S_10
E_920 10 2 S_20 S_4 S_32 S_1 S_5
E_921 15 1 S_18 S_5 S_123 S_10 S_20
E_922 15 2 S_9 S_47 S_123 S_188 S_19
E_923 10 3 S_1 S_9 S_4 S_5 S_59
E_924 15 1 S_19 S_125 S_250 S_1 S_5
E_925 20 3 S_20 S_4 S_1 S_21 S_5
E_926 10 1 S_1 S_20 S_5 S_10 S_4
E_927 20 2 S_4 S_5 S_19 S_1 S_252
E_928 20 2 S_5 S_1 S_19 S_32 S_110
E_929 20 3 S_5 S_1 S_104 S_3 S_253
E_930 15 3 S_45 S_1 S_10 S_5 S_18
E_931 25 2 S_1 S_43 S_28 S_42 S_60
E_932 12 2 S_1 S_5 S_19 S_4 S_9
E_933 10 2 S_5 S_104 S_152 S_20 S_1
E_934 30 1 S_20 S_4 S_19 S_5 S_104
E_935 20 1 S_1 S_84 S_220 S_20 S_136
E_936 30 1 S_1 S_4 S_2 S_5 S_19
E_937 40 1 S_5 S_44 S_19 S_20 S_21
E_938 30 3 S_4 S_1 S_5 S_20 S_19
E_939 15 3 S_1 S_19 S_4 S_5 S_9
E_940 35 1 S_44 S_1 S_5 S_21 S_19
E_941 35 1 S_19 S_5 S_4 S_21 S_1
E_942 30 2 S_5 S_4 S_1 S_19 S_20
E_943 22 2 S_4 S_1 S_20 S_5 S_21
E_944 25 2 S_2 S_1 S_4 S_21 S_5
E_945 30 2 S_5 S_19 S_124 S_1 S_4
E_946 20 1 S_1 S_4 S_5 S_9 S_10
E_947 20 2 S_1 S_4 S_5 S_21 S_24
E_948 20 1 S_4 S_5 S_1 S_19 S_21
E_949 15 3 S_1 S_20 S_21 S_4 S_99
E_950 50 1 S_1 S_26 S_20 S_81 S_27
E_951 25 1 S_1 S_83 S_104 S_4 S_19
E_952 20 2 S_5 S_19 S_4 S_124 S_1
E_953 25 2 S_5 S_4 S_1 S_19 S_20
E_954 20 1 S_4 S_1 S_5 S_24 S_20
E_955 15 2 S_5 S_19 S_83 S_4 S_20
E_956 15 3 S_1 S_5 S_4 S_19 S_21
E_957 15 2 S_1 S_69 S_4 S_5 S_18
E_958 10 1 S_1 S_4 S_20 S_21 S_5
E_959 18 2 S_44 S_1 S_4 S_21 S_5
E_960 15 2 S_1 S_20 S_21 S_4 S_5
E_961 50 1 S_1 S_44 S_4 S_21 S_157
E_962 15 3 S_1 S_5 S_19 S_20 S_4
E_963 10 1 S_1 S_20 S_19 S_5 S_21
E_964 10 1 S_65 S_73 S_42 S_72 S_32
E_965 20 3 S_89 S_5 S_1 S_12 S_4
E_966 25 2 S_19 S_188 S_104 S_5 S_252
E_967 50 2 S_5 S_1 S_4 S_20 S_21
E_968 50 1 S_4 S_19 S_21 S_40 S_1
E_969 28 2 S_1 S_5 S_4 S_19 S_10
E_970 33 3 S_14 S_112 S_254 S_104 S_42
E_971 7 3 S_4 S_21 S_19 S_44 S_20
E_972 15 3 S_32 S_20 S_21 S_5 S_19
E_973 10 2 S_19 S_5 S_21 S_104 S_20
E_974 20 3 S_1 S_4 S_9 S_123 S_10
E_975 20 3 S_20 S_5 S_4 S_21 S_1
E_976 50 1 S_152 S_5 S_4 S_157 S_21
E_977 20 2 S_1 S_9 S_3 S_4 S_12
E_978 18 3 S_1 S_4 S_5 S_12 S_132
E_979 15 2 S_1 S_19 S_5 S_4 S_152
E_980 15 1 S_21 S_5 S_44 S_20 S_9
E_981 15 3 S_1 S_3 S_9 S_4 S_10
E_982 15 3 S_4 S_21 S_19 S_1 S_5
E_983 30 3 S_1 S_4 S_19 S_5 S_9
E_984 100 2 S_5 S_40 S_4 S_12 S_20
E_985 35 3 S_1 S_9 S_3 S_25 S_5
E_986 15 1 S_4 S_1 S_5 S_12 S_83
E_987 35 2 S_1 S_5 S_20 S_4 S_224
E_988 3 3 S_128 S_32 S_42 S_4 S_1
E_989 20 2 S_20 S_21 S_4 S_5 S_19
E_990 100 2 S_1 S_24 S_4 S_20 S_5
E_991 5 2 S_19 S_1 S_4 S_5 S_20
E_992 30 2 S_1 S_19 S_5 S_4 S_10
E_993 10 3 S_1 S_4 S_5 S_19 S_21
E_994 15 3 S_56 S_1 S_88 S_93 S_255
E_995 15 3 S_19 S_188 S_99 S_5 S_104
E_996 20 2 S_19 S_5 S_104 S_188 S_252
E_997 10 3 S_4 S_1 S_20 S_19 S_5
E_998 36 1 S_1 S_10 S_4 S_21 S_69
E_999 25 3 S_5 S_19 S_1 S_4 S_20
E_1000 30 3 S_19 S_188 S_104 S_256 S_217
E_1001 10 1 S_5 S_1 S_4 S_19 S_214
E_1002 10 3 S_32 S_128 S_42 S_53 S_65
E_1003 10 1 S_19 S_188 S_104 S_252 S_256
E_1004 15 3 S_4 S_1 S_20 S_5 S_56
E_1005 10 2 S_4 S_1 S_19 S_5 S_28
E_1006 15 2 S_11 S_1 S_12 S_4 S_5
E_1007 18 1 S_5 S_19 S_4 S_1 S_152
E_1008 15 2 S_4 S_1 S_19 S_5 S_10
E_1009 35 2 S_20 S_21 S_1 S_4 S_5
E_1010 8 2 S_20 S_1 S_4 S_21 S_83
E_1011 20 2 S_1 S_20 S_65 S_19 S_73
E_1012 10 2 S_4 S_19 S_5 S_1 S_9
E_1013 10 1 S_1 S_4 S_56 S_5 S_19
E_1014 15 1 S_60 S_5 S_4 S_152 S_1
E_1015 10 2 S_1 S_5 S_20 S_4 S_19
E_1016 25 3 S_19 S_216 S_104 S_222 S_223
E_1017 30 1 S_128 S_42 S_32 S_1 S_4
E_1018 20 1 S_1 S_4 S_83 S_5 S_9
E_1019 10 3 S_10 S_4 S_152 S_104 S_12
E_1020 15 3 S_56 S_19 S_42 S_99 S_255
E_1021 15 3 S_93 S_153 S_87 S_138 S_247
E_1022 25 3 S_5 S_19 S_4 S_21 S_1
E_1023 10 3 S_4 S_21 S_152 S_5 S_10
E_1024 20 1 S_10 S_14 S_18 S_7 S_5
E_1025 72 3 S_1 S_5 S_10 S_18 S_19
E_1026 10 1 S_19 S_5 S_4 S_1 S_65
E_1027 30 3 S_1 S_99 S_9 S_5 S_4
E_1028 16 3 S_1 S_5 S_4 S_19 S_20
E_1029 12 2 S_1 S_4 S_5 S_19 S_20
E_1030 15 3 S_19 S_5 S_1 S_20 S_4
E_1031 15 1 S_5 S_19 S_1 S_4 S_21
E_1032 12 3 S_5 S_1 S_4 S_19 S_20
E_1033 25 3 S_4 S_20 S_1 S_5 S_21
E_1034 15 3 S_5 S_19 S_4 S_1 S_21
E_1035 15 3 S_4 S_20 S_1 S_5 S_21
E_1036 35 1 S_1 S_5 S_19 S_31 S_21
E_1037 10 2 S_153 S_128 S_32 S_1 S_138
E_1038 20 3 S_1 S_4 S_5 S_19 S_21
E_1039 15 2 S_4 S_1 S_5 S_19 S_20
E_1040 22 2 S_1 S_83 S_28 S_10 S_21
E_1041 25 2 S_1 S_224 S_9 S_110 S_5
E_1042 11 3 S_1 S_20 S_4 S_9 S_5
E_1043 10 1 S_44 S_1 S_21 S_5 S_19
E_1044 5 3 S_19 S_5 S_21 S_24 S_49
E_1045 10 2 S_19 S_5 S_1 S_4 S_21
E_1046 20 2 S_4 S_20 S_1 S_5 S_21
E_1047 15 3 S_44 S_5 S_19 S_21 S_20
E_1048 15 2 S_5 S_1 S_4 S_19 S_21
E_1049 20 1 S_4 S_5 S_1 S_24 S_12
E_1050 20 3 S_4 S_5 S_1 S_19 S_20
E_1051 15 3 S_4 S_1 S_5 S_20 S_19
E_1052 15 3 S_1 S_21 S_4 S_83 S_5
E_1053 45 3 S_28 S_45 S_1 S_43 S_19
E_1054 12 1 S_5 S_4 S_1 S_19 S_21
E_1055 20 3 S_19 S_5 S_1 S_4 S_32
E_1056 30 2 S_44 S_1 S_21 S_19 S_10
E_1057 11 1 S_4 S_1 S_5 S_19 S_21
E_1058 8 2 S_1 S_4 S_5 S_19 S_43
E_1059 12 2 S_5 S_4 S_1 S_19 S_21
E_1060 52 2 S_20 S_5 S_1 S_19 S_4
E_1061 12 2 S_65 S_1 S_73 S_19 S_4
E_1062 20 1 S_19 S_104 S_126 S_56 S_217
E_1063 30 1 S_45 S_28 S_43 S_57 S_83
E_1064 5 3 S_1 S_124 S_31 S_24 S_21
E_1065 10 3 S_12 S_1 S_4 S_20 S_21
E_1066 10 3 S_19 S_5 S_124 S_152 S_4
E_1067 80 3 S_83 S_65 S_28 S_10 S_1
E_1068 7 2 S_43 S_28 S_1 S_18 S_5
E_1069 10 3 S_19 S_5 S_104 S_20 S_1
E_1070 20 1 S_19 S_5 S_4 S_21 S_32
E_1071 15 1 S_1 S_21 S_20 S_4 S_9
E_1072 15 2 S_5 S_19 S_110 S_20 S_123
E_1073 8 3 S_8 S_1 S_9 S_4 S_5
E_1074 20 3 S_1 S_4 S_24 S_5 S_19
E_1075 10 3 S_1 S_21 S_10 S_4 S_5
E_1076 8 2 S_4 S_5 S_1 S_19 S_21
E_1077 15 2 S_21 S_5 S_4 S_19 S_27
E_1078 10 3 S_19 S_104 S_217 S_125 S_5
E_1079 10 3 S_19 S_5 S_188 S_1 S_4
E_1080 5 1 S_5 S_4 S_19 S_16 S_43
E_1081 25 3 S_5 S_19 S_1 S_65 S_126
E_1082 7 1 S_19 S_5 S_1 S_124 S_252
E_1083 20 1 S_4 S_1 S_19 S_5 S_21
E_1084 35 2 S_19 S_188 S_104 S_5 S_217
E_1085 10 2 S_19 S_5 S_4 S_1 S_132
E_1086 4 1 S_257 S_1 S_9 S_4 S_10
E_1087 15 3 S_1 S_4 S_20 S_5 S_18
E_1088 10 1 S_5 S_1 S_20 S_83 S_227
E_1089 15 2 S_1 S_20 S_5 S_3 S_19
E_1090 3 3 S_188 S_19 S_104 S_252 S_125
E_1091 35 3 S_19 S_4 S_1 S_5 S_3
E_1092 20 3 S_4 S_19 S_1 S_9 S_5
E_1093 10 2 S_5 S_1 S_19 S_188 S_4
E_1094 12 3 S_56 S_30 S_231 S_7 S_55
E_1095 5 3 S_12 S_9 S_20 S_59 S_19
E_1096 12 2 S_32 S_128 S_42 S_1 S_20
E_1097 9 2 S_1 S_21 S_10 S_4 S_24
E_1098 8 3 S_10 S_5 S_19 S_20 S_47
E_1099 20 2 S_153 S_5 S_32 S_1 S_258
E_1100 5 1 S_1 S_45 S_43 S_42 S_5
E_1101 16 1 S_19 S_1 S_5 S_30 S_56
E_1102 20 2 S_5 S_4 S_1 S_19 S_28
E_1103 30 1 S_20 S_5 S_19 S_1 S_4
E_1104 10 2 S_1 S_4 S_19 S_5 S_252
E_1105 14 2 S_44 S_5 S_1 S_19 S_21
E_1106 8 2 S_1 S_4 S_20 S_21 S_5
E_1107 5 3 S_1 S_9 S_5 S_19 S_4
E_1108 20 3 S_19 S_104 S_36 S_177 S_144
E_1109 18 1 S_24 S_1 S_5 S_4 S_12
E_1110 30 1 S_20 S_1 S_21 S_5 S_18
E_1111 5 3 S_5 S_12 S_4 S_19 S_188
E_1112 30 1 S_1 S_9 S_26 S_10 S_19
E_1113 7 2 S_1 S_20 S_21 S_4 S_152
E_1114 10 1 S_188 S_19 S_5 S_104 S_223
E_1115 18 3 S_259 S_1 S_12 S_5 S_4
E_1116 50 2 S_5 S_19 S_1 S_20 S_4
E_1117 25 1 S_20 S_1 S_9 S_3 S_25
E_1118 25 1 S_65 S_73 S_42 S_72 S_232
E_1119 10 2 S_19 S_5 S_126 S_188 S_104
E_1120 5 3 S_56 S_30 S_231 S_255 S_7
E_1121 12 3 S_5 S_1 S_9 S_20 S_4
E_1122 10 3 S_1 S_9 S_5 S_19 S_17
E_1123 50 1 S_1 S_4 S_5 S_19 S_12
E_1124 5 2 S_56 S_30 S_50 S_42 S_65
E_1125 30 3 S_1 S_9 S_21 S_104 S_5
E_1126 15 2 S_1 S_5 S_4 S_9 S_104
E_1127 15 2 S_5 S_1 S_19 S_4 S_21
E_1128 12 1 S_24 S_1 S_5 S_4 S_12
E_1129 50 2 S_5 S_4 S_1 S_12 S_83
E_1130 5 3 S_5 S_4 S_1 S_20 S_12
E_1131 15 2 S_76 S_12 S_4 S_1 S_5
E_1132 20 1 S_5 S_4 S_20 S_19 S_24
E_1133 20 3 S_1 S_4 S_5 S_9 S_20
E_1134 20 2 S_5 S_4 S_1 S_19 S_20
E_1135 20 1 S_1 S_76 S_5 S_4 S_12
E_1136 15 2 S_24 S_1 S_5 S_4 S_12
E_1137 20 3 S_1 S_9 S_24 S_47 S_5
E_1138 50 1 S_1 S_9 S_110 S_10 S_17
E_1139 18 3 S_24 S_1 S_4 S_42 S_12
E_1140 30 1 S_20 S_4 S_5 S_19 S_12
E_1141 11 1 S_24 S_1 S_12 S_10 S_20
E_1142 10 2 S_1 S_4 S_5 S_20 S_21
E_1143 20 2 S_1 S_4 S_5 S_14 S_12
E_1144 20 2 S_5 S_4 S_19 S_20 S_21
E_1145 11 1 S_4 S_1 S_69 S_5 S_83
E_1146 12 1 S_4 S_5 S_1 S_21 S_20
E_1147 8 2 S_24 S_1 S_21 S_4 S_20
E_1148 12 2 S_1 S_4 S_9 S_20 S_5
E_1149 8 3 S_1 S_84 S_4 S_5 S_31
E_1150 5 3 S_8 S_67 S_42 S_110 S_5
E_1151 40 1 S_1 S_4 S_76 S_110 S_12
E_1152 5 3 S_1 S_20 S_21 S_5 S_10
E_1153 10 1 S_4 S_5 S_1 S_110 S_12
E_1154 20 3 S_44 S_1 S_4 S_21 S_9
E_1155 25 3 S_1 S_5 S_48 S_17 S_9
E_1156 15 1 S_1 S_5 S_4 S_83 S_152
E_1157 15 3 S_4 S_1 S_5 S_19 S_10
E_1158 95 1 S_5 S_21 S_152 S_228 S_4
E_1159 6 2 S_1 S_188 S_4 S_5 S_44
E_1160 14 1 S_24 S_1 S_12 S_4 S_5
P_1 116 S_45
P_2 108 S_1 S_21 S_28 S_32 S_124
P_3 176 S_12 S_38 S_217
P_4 121 S_13 S_14 S_44 S_57
P_5 112 S_42 S_83
P_6 199 S_2 S_3 S_38 S_60
P_7 119 S_20 S_49 S_83
P_8 189 S_30 S_38 S_42 S_48
P_9 103 S_57 S_60
P_10 125 S_38 S_44
P_11 156 S_1 S_16 S_45 S_57 S_65
P_12 197 S_21 S_29
P_13 167 S_188
P_14 186 S_2 S_15 S_42 S_54
P_15 121 S_49 S_73
P_16 196 S_21
P_17 161 S_24 S_43
P_18 115 S_1 S_32 S_60 S_152 S_217
P_19 151 S_30
P_20 134 S_10 S_29 S_65
P_21 148 S_28 S_83 S_152
P_22 170 S_14 S_21 S_83 S_110 S_152
P_23 159 S_13 S_14 S_24 S_42
P_24 130 S_47 S_73
P_25 148 S_14 S_30 S_44 S_73 S_188
P_26 143 S_44
P_27 168 S_5 S_27 S_45 S_58 S_188
P_28 154 S_5
P_29 101 S_4 S_7 S_13
P_30 139 S_21 S_44 S_69 S_123 S_188
P_31 153 S_21 S_28 S_110
P_32 171 S_7 S_25 S_43 S_69
P_33 156 S_7 S_32 S_52 S_217
P_34 119 S_14 S_15 S_188
P_35 136 S_16 S_69 S_83 S_128
P_36 132 S_57 S_110
P_37 192 S_1 S_5 S_19
P_38 186 S_3 S_14
P_39 101 S_57
P_40 142 S_18 S_49 S_56 S_128
P_41 186 S_18 S_21 S_28 S_29 S_83
P_42 157 S_2 S_31 S_45 S_83 S_110
P_43 197 S_12 S_49
P_44 115 S_124
P_45 124 S_38 S_48 S_126 S_217
P_46 103 S_7 S_19
P_47 171 S_3 S_4
P_48 136 S_217
P_49 174 S_7
P_50 192 S_124
P_51 125 S_18 S_31 S_73
P_52 155 S_4 S_16
P_53 152 S_15 S_42 S_57
P_54 155 S_31 S_56 S_73
P_55 127 S_4 S_30 S_42 S_44 S_69
P_56 138 S_29 S_69
P_57 131 S_7 S_24
P_58 153 S_43 S_60
P_59 114 S_31 S_32 S_104 S_128 S_152
P_60 162 S_126
P_61 134 S_13
P_62 159 S_13 S_14 S_43 S_188
P_63 147 S_1 S_31 S_124
P_64 170 S_5 S_24 S_49 S_104 S_110
P_65 133 S_33 S_43 S_60 S_123 S_128
P_66 101 S_14 S_21 S_60
P_67 116 S_2 S_10 S_16
P_68 126 S_4 S_14 S_24 S_126 S_128
P_69 153 S_24 S_25 S_27 S_52 S_152
P_70 164 S_50 S_54
P_71 146 S_19 S_38 S_44 S_49 S_54
P_72 172 S_16 S_73 S_124 S_126
P_73 138 S_32 S_126
P_74 166 S_16 S_60 S_124
P_75 186 S_13 S_65
P_76 148 S_29 S_31 S_42
P_77 166 S_29 S_30 S_38 S_57 S_58
P_78 126 S_10 S_32 S_33 S_47 S_128
P_79 184 S_1 S_13 S_16 S_30 S_44
P_80 129 S_28 S_58
P_81 145 S_27 S_49 S_52
P_82 188 S_5 S_49 S_83
P_83 110 S_32 S_188
P_84 129 S_13 S_28 S_43 S_152 S_217
P_85 112 S_10
P_86 166 S_5 S_188
P_87 179 S_19 S_50
P_88 159 S_26 S_38 S_104
P_89 189 S_3 S_4 S_43 S_48 S_58
P_90 114 S_30 S_43 S_47 S_49 S_73
P_91 155 S_52 S_58 S_65 S_73
P_92 107 S_5 S_18 S_44 S_48 S_110
P_93 184 S_12 S_50 S_54 S_73
P_94 186 S_110
P_95 191 S_7 S_38 S_56
P_96 165 S_49 S_52 S_54 S_56 S_110
P_97 162 S_43
P_98 186 S_28 S_31 S_47 S_56
P_99 126 S_32 S_43 S_124 S_126
P_100 190 S_4 S_15 S_21 S_32 S_54
P_101 104 S_28 S_60 S_126
P_102 122 S_3 S_7 S_19 S_21
P_103 127 S_29 S_54 S_104 S_188
P_104 188 S_12 S_69
P_105 173 S_5 S_20 S_28 S_52 S_83
P_106 148 S_4 S_5 S_29 S_48 S_73
P_107 169 S_29 S_58
P_108 198 S_21 S_32 S_42 S_54 S_65
P_109 161 S_19 S_45 S_47 S_52 S_110
P_110 194 S_14 S_26 S_43
P_111 131 S_9 S_21 S_45
P_112 171 S_4 S_16 S_18 S_73
P_113 197 S_152
P_114 196 S_49 S_123 S_152
P_115 158 S_18 S_20 S_25 S_30 S_128
P_116 169 S_1 S_24
P_117 146 S_24 S_45 S_65
P_118 177 S_24
P_119 134 S_14 S_123
P_120 122 S_26
P_121 113 S_5 S_10 S_27
P_122 103 S_10 S_60 S_110
P_123 176 S_42 S_56 S_60 S_83 S_188
P_124 148 S_2 S_44
P_125 140 S_18
P_126 187 S_2 S_13 S_27 S_38 S_42
P_127 136 S_32
P_128 120 S_38 S_47 S_52 S_65
P_129 188 S_31 S_217
P_130 162 S_13 S_54
P_131 132 S_1 S_18 S_24 S_49 S_128
P_132 191 S_14 S_188
P_133 199 S_128
P_134 107 S_10 S_126
P_135 106 S_3 S_65 S_128
P_136 185 S_42
P_137 170 S_24 S_56 S_69 S_104 S_124
P_138 147 S_27 S_43
P_139 133 S_13 S_50 S_110 S_124
P_140 123 S_2 S_29 S_44
P_141 141 S_10 S_12 S_49
P_142 171 S_12 S_54
P_143 100 S_1 S_13 S_21 S_58
P_144 174 S_19
P_145 124 S_4 S_83
P_146 156 S_58
P_147 161 S_14 S_26 S_48
P_148 184 S_58
P_149 109 S_14 S_65
P_150 136 S_15 S_217
P_151 115 S_1 S_4 S_15 S_126
P_152 139 S_26
P_153 154 S_7 S_48 S_58
P_154 111 S_43
P_155 115 S_7
P_156 139 S_2 S_3 S_12
P_157 112 S_2 S_49 S_54 S_57
P_158 189 S_2 S_4 S_20 S_48 S_83
P_159 176 S_15 S_27 S_33 S_56
P_160 178 S_13 S_14 S_104 S_188
P_161 172 S_14 S_43 S_65 S_83 S_152
P_162 177 S_4 S_30
P_163 140 S_18 S_26 S_30 S_42 S_126
P_164 122 S_13 S_27 S_33 S_123
P_165 193 S_2 S_44 S_58 S_65 S_73
P_166 130 S_38 S_48 S_54 S_56 S_188
P_167 173 S_19 S_69 S_123
P_168 102 S_2 S_4 S_16 S_42 S_152
P_169 106 S_43 S_217
P_170 156 S_47 S_57
P_171 148 S_9 S_152
P_172 108 S_13 S_20 S_28 S_124 S_152
P_173 146 S_7 S_10 S_13 S_38 S_44
P_174 152 S_20 S_27 S_32 S_45 S_217
P_175 197 S_3 S_29 S_42
P_176 102 S_31
P_177 165 S_13
P_178 187 S_16
P_179 109 S_15 S_123 S_188
P_180 160 S_2 S_19 S_29 S_123
P_181 113 S_15 S_20 S_33 S_58
P_182 189 S_20 S_47 S_56
P_183 143 S_5 S_31 S_44
P_184 115 S_25 S_30 S_47 S_52
P_185 186 S_44
P_186 152 S_83
P_187 101 S_4 S_19 S_47
P_188 136 S_16 S_29 S_43
P_189 170 S_7 S_44 S_45 S_58 S_73
P_190 148 S_19 S_32
P_191 102 S_5 S_29 S_32 S_54
P_192 122 S_45 S_49 S_73
P_193 146 S_69
P_194 152 S_123
P_195 164 S_3 S_49 S_110
P_196 159 S_14
P_197 196 S_3 S_15 S_27 S_32 S_38
P_198 125 S_29 S_128
P_199 107 S_9 S_26 S_38 S_54 S_217
P_200 174 S_43 S_188
P_201 184 S_29 S_124
P_202 125 S_1
P_203 152 S_24 S_52 S_60 S_73
P_204 107 S_83 S_124
P_205 125 S_12 S_18 S_30 S_56 S_110
P_206 186 S_9 S_27 S_29 S_31
P_207 181 S_9 S_12 S_42
P_208 124 S_25 S_126
P_209 115 S_44 S_124
P_210 141 S_50
P_211 188 S_47
P_212 140 S_1 S_29 S_110
P_213 117 S_7 S_42 S_217
P_214 103 S_124
P_215 159 S_27 S_58 S_65 S_104 S_128
P_216 157 S_10 S_15 S_16 S_26 S_123
P_217 135 S_20 S_29 S_44 S_124
P_218 165 S_44
P_219 125 S_42 S_110
P_220 142 S_43 S_56
P_221 152 S_123
P_222 195 S_18 S_33 S_83 S_104
P_223 120 S_9 S_26 S_52 S_58 S_123
P_224 196 S_26 S_30 S_104
P_225 133 S_13 S_54
P_226 111 S_3 S_9 S_32
P_227 149 S_15 S_26 S_33 S_54 S_152
P_228 142 S_2 S_4 S_18 S_26 S_33
P_229 140 S_18 S_25 S_152
P_230 180 S_15 S_124
P_231 127 S_3 S_19 S_65 S_123 S_188
P_232 114 S_13 S_25 S_38 S_124
P_233 173 S_20 S_43 S_188
P_234 120 S_4 S_43 S_217
P_235 134 S_12 S_25
P_236 176 S_3 S_10 S_48 S_124
P_237 139 S_29
P_238 190 S_10 S_28 S_43 S_47 S_57
P_239 197 S_20 S_25 S_26 S_50 S_188
P_240 162 S_12
P_241 117 S_65
P_242 191 S_3 S_15 S_26 S_58 S_126
P_243 184 S_10 S_14 S_42 S_104
P_244 146 S_15 S_16 S_18 S_25
P_245 159 S_18 S_47 S_58 S_104
P_246 128 S_3 S_13 S_30 S_48
P_247 185 S_24 S_25 S_42 S_56 S_73
P_248 105 S_20 S_33 S_56 S_73 S_104
P_249 108 S_7 S_21 S_30 S_38 S_124
P_250 196 S_73 S_152
P_251 197 S_14 S_60 S_152
P_252 111 S_19 S_32 S_47 S_69
P_253 138 S_7 S_20 S_24 S_42 S_54
P_254 107 S_13 S_50
P_255 136 S_57 S_124
P_256 166 S_3 S_5 S_24 S_26 S_152
P_257 169 S_14 S_28 S_123
P_258 191 S_2 S_45
P_259 141 S_30
P_260 114 S_124
P_261 113 S_57
P_262 139 S_12 S_13 S_44 S_56 S_65
P_263 182 S_1 S_18 S_33 S_43 S_110
P_264 171 S_65
P_265 139 S_26 S_32 S_43 S_83
P_266 162 S_3
P_267 126 S_1 S_5 S_24 S_27 S_124
P_268 180 S_26 S_52 S_126
P_269 152 S_9 S_16 S_20 S_30
P_270 183 S_10 S_38 S_47 S_110 S_188
P_271 183 S_49 S_54 S_110
P_272 197 S_104 S_123
P_273 159 S_26 S_44 S_54 S_124
P_274 101 S_18 S_21 S_60
P_275 178 S_38
P_276 160 S_32 S_48
P_277 119 S_9 S_13 S_28 S_33
P_278 189 S_60
P_279 135 S_43 S_65
P_280 198 S_12 S_14 S_48 S_152
P_281 116 S_32
P_282 145 S_43 S_49 S_217
P_283 117 S_43 S_54
P_284 170 S_43
P_285 141 S_24
P_286 184 S_31 S_54
P_287 154 S_54 S_104
P_288 109 S_57
P_289 137 S_12 S_13 S_27 S_124 S_152
P_290 106 S_52
P_291 144 S_9 S_14
P_292 191 S_54
P_293 101 S_2 S_7 S_69
P_294 154 S_24 S_124
P_295 117 S_124
P_296 130 S_16 S_50 S_104 S_123 S_126
P_297 163 S_48 S_128
P_298 185 S_30 S_47 S_58 S_126
P_299 196 S_7 S_26 S_28 S_128
P_300 199 S_4 S_21 S_26 S_152
P_301 115 S_13 S_33 S_60 S_83 S_152
P_302 136 S_10 S_26 S_56
P_303 187 S_1 S_21 S_33 S_128 S_152
P_304 141 S_1 S_58
P_305 185 S_27 S_57 S_69
P_306 150 S_1 S_5 S_57 S_83
P_307 178 S_7 S_38 S_43 S_45 S_49
P_308 100 S_30 S_47 S_48 S_73
P_309 100 S_3 S_5 S_21 S_217
P_310 143 S_9 S_26 S_30
P_311 106 S_3 S_10 S_20 S_27 S_31
P_312 153 S_2 S_32 S_110 S_128
P_313 162 S_4 S_12 S_152
P_314 188 S_19 S_20 S_31 S_33 S_54
P_315 186 S_56
P_316 177 S_18 S_27 S_50 S_52
P_317 194 S_110
P_318 124 S_5 S_27 S_30 S_58 S_65
P_319 129 S_12 S_24 S_45 S_65
P_320 154 S_1 S_9 S_10 S_26 S_126
P_321 180 S_60
P_322 197 S_52 S_54 S_73
P_323 113 S_29 S_73 S_83
P_324 176 S_10 S_54 S_110 S_123
P_325 164 S_10 S_14 S_124 S_188
P_326 146 S_21 S_104 S_128
P_327 160 S_2 S_9 S_19 S_123
P_328 120 S_54
P_329 122 S_12 S_20 S_152
P_330 149 S_1 S_9 S_24 S_128 S_188
P_331 167 S_12
P_332 152 S_73
P_333 183 S_3 S_47 S_188
P_334 178 S_15 S_83 S_124 S_128
P_335 163 S_5 S_26 S_32 S_43 S_54
P_336 101 S_21 S_42 S_188
P_337 162 S_10 S_27 S_31 S_32 S_73
P_338 108 S_21 S_38 S_43
P_339 141 S_5 S_7 S_10 S_44 S_52
P_340 126 S_5 S_16 S_21 S_33 S_42
P_341 120 S_60
P_342 128 S_7 S_44 S_49
P_343 141 S_10
P_344 147 S_29
P_345 180 S_19 S_33 S_217
P_346 158 S_4 S_32 S_33 S_48 S_188
P_347 106 S_52
P_348 126 S_7 S_38 S_49 S_110
P_349 128 S_65
P_350 179 S_12 S_19 S_25 S_69
P_351 132 S_45
P_352 160 S_3 S_16 S_21 S_152 S_188
P_353 197 S_19 S_26 S_52 S_58 S_65
P_354 184 S_12 S_29 S_33 S_52 S_56
P_355 108 S_2 S_10 S_31 S_47 S_188
P_356 198 S_1 S_45 S_49 S_188 S_217
P_357 147 S_3 S_38 S_48 S_60 S_123
P_358 156 S_15 S_42 S_44
P_359 185 S_14 S_18 S_21 S_25 S_42
P_360 137 S_9 S_33 S_54 S_73
P_361 155 S_1 S_2 S_3
P_362 156 S_2 S_65 S_123
P_363 106 S_44 S_52 S_54
P_364 143 S_18 S_19 S_32 S_57 S_65
P_365 150 S_15 S_19 S_57 S_60 S_83
P_366 121 S_21 S_43 S_48
P_367 176 S_52 S_54 S_104 S_128 S_188
P_368 172 S_16 S_31 S_57 S_123 S_152
P_369 152 S_13
P_370 127 S_104
P_371 150 S_2 S_16 S_25 S_26 S_188
P_372 179 S_83
P_373 167 S_42
P_374 133 S_69
P_375 153 S_69
P_376 144 S_52 S_65 S_73
P_377 173 S_5
P_378 135 S_21 S_123 S_124 S_188
P_379 143 S_16 S_25 S_45 S_57
P_380 189 S_9 S_19 S_30 S_54 S_69
P_381 109 S_3 S_16 S_19 S_217
P_382 177 S_4
P_383 100 S_31
P_384 146 S_49
P_385 140 S_2 S_10 S_20 S_25 S_47
P_386 124 S_57
P_387 132 S_5 S_42 S_188
P_388 109 S_16 S_30 S_54 S_58 S_128
P_389 112 S_32 S_49 S_57 S_58
P_390 167 S_1 S_9 S_42 S_50 S_126
P_391 150 S_7 S_16 S_19 S_25 S_49
P_392 173 S_14
P_393 127 S_18 S_30 S_69 S_124
P_394 107 S_2 S_14 S_48 S_83 S_124
P_395 123 S_128
P_396 127 S_12 S_33 S_47 S_217
P_397 173 S_14 S_58 S_104 S_188
P_398 184 S_29 S_32 S_33 S_152
P_399 145 S_5 S_25 S_38 S_47 S_56
P_400 148 S_20 S_38 S_52 S_54
P_401 150 S_5 S_18 S_24 S_27 S_54
P_402 174 S_50
P_403 130 S_27
P_404 161 S_12 S_16 S_18 S_188
P_405 165 S_50
P_406 124 S_13
P_407 176 S_65
P_408 107 S_38
P_409 111 S_7 S_18 S_28 S_30 S_58
P_410 189 S_9 S_29 S_43 S_110 S_123
P_411 136 S_26 S_33 S_43 S_65 S_123
P_412 190 S_10 S_21 S_58 S_124
P_413 180 S_15 S_25 S_33 S_50
P_414 101 S_7 S_47 S_49 S_217
P_415 134 S_14 S_47 S_60 S_83 S_126
P_416 195 S_21
P_417 165 S_7 S_19 S_31 S_58
P_418 158 S_1 S_47 S_50 S_57 S_123
P_419 107 S_13 S_16 S_18 S_57 S_65
P_420 188 S_43 S_45 S_110 S_123
P_421 121 S_4 S_18 S_20 S_27 S_38
P_422 106 S_38 S_42 S_47 S_50 S_104
P_423 164 S_10 S_27 S_65 S_83 S_124
P_424 175 S_7 S_43 S_56 S_57 S_188
P_425 112 S_27 S_32 S_47 S_124
P_426 177 S_19 S_32 S_83 S_124
P_427 127 S_14 S_20 S_33 S_43 S_54
P_428 145 S_14 S_21 S_47 S_69 S_124
P_429 134 S_19 S_33 S_47 S_58 S_217
P_430 109 S_18 S_20 S_29 S_126
P_431 134 S_12 S_52 S_56 S_152
P_432 199 S_13 S_30 S_56 S_73 S_152
P_433 118 S_27 S_32 S_104 S_128
P_434 100 S_12 S_18 S_60 S_110
P_435 118 S_24 S_26 S_48 S_58 S_73
P_436 179 S_28 S_32 S_47 S_56 S_57
P_437 159 S_3 S_19 S_56 S_126
P_438 153 S_7 S_33 S_38 S_60
P_439 140 S_9 S_13 S_54 S_104 S_110
P_440 162 S_29 S_38 S_56 S_126
P_441 101 S_1 S_7 S_19 S_31 S_42
P_442 158 S_7 S_15 S_24 S_73 S_128
P_443 189 S_1 S_4 S_9 S_20 S_152
P_444 186 S_26 S_42 S_47 S_57 S_83
P_445 198 S_2 S_3 S_26 S_56 S_123
P_446 192 S_12 S_52 S_57 S_58 S_110
P_447 145 S_24 S_42 S_45 S_69 S_83
P_448 192 S_45 S_58 S_83 S_110 S_124
P_449 139 S_1 S_3 S_20 S_38 S_57
P_450 197 S_18 S_20 S_42 S_44 S_49
P_451 176 S_5 S_10 S_52 S_73 S_152
P_452 119 S_1 S_15 S_18 S_45 S_49
P_453 102 S_14 S_20 S_47 S_50 S_57
P_454 114 S_21 S_28 S_104 S_152 S_217
P_455 140 S_7 S_30 S_47 S_56 S_83
P_456 188 S_2 S_5 S_16 S_50 S_126
P_457 116 S_10 S_25 S_30 S_54 S_60
P_458 109 S_3 S_10 S_21 S_44 S_128
P_459 101 S_28 S_44 S_52 S_54 S_124
P_460 143 S_7 S_12 S_48 S_56 S_217
P_461 194 S_1 S_14 S_20 S_44 S_217
P_462 160 S_10 S_26 S_31 S_48 S_50
P_463 105 S_9 S_12 S_21 S_29 S_32
P_464 192 S_7 S_30 S_44 S_69 S_104
