# Supplementary material for: Cost-minimizing team hires with participation constraint
Source: PLoS One. 2018 Aug 28;13(8):e0201596. doi: 10.1371/journal.pone.0201596 (PMC6112644; doi:10.1371/journal.pone.0201596)
Supplement: S2 Dataset — (ZIP) [file pone.0201596.s002.zip › guru/expert_skill_project_1_preprocessed.txt]

P_704 323 S_0 S_2923 S_2720
P_349 303 S_0 S_219 S_200 S_2799 S_1851 S_2261 S_265
P_791 532 S_2235 S_0 S_1191
P_703 518 S_0 S_3317
P_348 581 S_0 S_1851 S_2799 S_3324 S_2012 S_3449
P_702 515 S_0 S_175 S_3192 S_2573
P_800 483 S_2152 S_0 S_83 S_211 S_3163
P_701 419 S_2213 S_0 S_725 S_3449
P_49 392 S_0 S_1967 S_1004 S_2089
P_48 543 S_0 S_1195 S_2322 S_2632 S_2990 S_569
P_47 523 S_0 S_3449
P_46 535 S_2291 S_0 S_556 S_235
P_45 595 S_0 S_3332 S_1835 S_3163 S_3216
P_44 557 S_0 S_276
P_43 381 S_0 S_1512 S_1971 S_3332
P_42 579 S_0 S_1512 S_1971 S_3332 S_2457
P_41 405 S_0 S_3083
P_40 580 S_0 S_1385 S_1809 S_1335
P_659 343 S_2213 S_0
P_344 523 S_2749 S_0 S_478
P_658 360 S_2152 S_0 S_1785 S_182 S_3252 S_1190 S_1512
P_343 387 S_0 S_3368 S_1512 S_2353 S_1971
P_342 468 S_0 S_752 S_2976 S_428
P_661 302 S_1330 S_0
P_820 416 S_0 S_2116
P_802 586 S_2291 S_0 S_2720
P_650 370 S_0 S_1835
P_722 409 S_0 S_3368 S_922 S_1893 S_1841 S_3411
P_732 547 S_0 S_2890
P_733 504 S_0 S_3212 S_3332 S_2310
P_309 549 S_0 S_2576
P_308 557 S_0 S_1841
P_736 479 S_0 S_2008
P_737 404 S_0 S_2336 S_3317 S_3324
P_700 376 S_0 S_3317 S_3324 S_3449
P_735 462 S_0 S_2793 S_2116
P_303 389 S_0 S_1479
P_302 546 S_0 S_903 S_1512 S_2353
P_301 343 S_2291 S_2906 S_2008 S_3163 S_0
P_300 524 S_0 S_3331 S_2802 S_1477 S_1555
P_307 389 S_0 S_587 S_142 S_1589 S_1512 S_1841 S_3271 S_1971
P_306 442 S_0 S_2353 S_2565 S_2940 S_1367 S_3267 S_3332
P_305 600 S_0 S_3324 S_3449
P_304 544 S_0 S_1125 S_1306
P_657 436 S_2213 S_0 S_2309
P_656 409 S_0 S_2539
P_726 588 S_0 S_2792
P_493 403 S_0 S_3368 S_267 S_1058 S_725 S_556
P_492 355 S_2213 S_0 S_3324
P_491 401 S_0 S_3267 S_1200 S_521 S_1019 S_2560 S_2763
P_490 536 S_2758 S_0 S_868
P_497 327 S_653 S_0 S_1512 S_1971
P_239 534 S_0 S_3324
P_495 559 S_3267 S_0 S_3317 S_1937 S_2012
P_494 482 S_2940 S_0 S_3371 S_1295 S_2354
P_804 461 S_0 S_3407 S_2802 S_1841 S_808 S_3163 S_2291 S_2720 S_3156 S_3106 S_16
P_499 392 S_0 S_556 S_3320
P_238 529 S_891 S_0 S_2978 S_579
P_237 438 S_0 S_3324 S_2300 S_2486 S_1259 S_1790 S_3317
P_236 547 S_2752 S_0 S_2802
P_893 452 S_0 S_1191 S_2309 S_826 S_2877 S_2457 S_3332 S_1971
P_235 492 S_0 S_3317
P_892 351 S_0 S_488 S_51
P_541 483 S_0 S_1512 S_1841 S_3163 S_3332 S_1971
P_540 461 S_0 S_1615
P_543 524 S_0 S_2353 S_2940 S_1367 S_779 S_2746 S_1895 S_2763
P_234 578 S_0 S_1822 S_142 S_2278 S_752 S_968
P_545 316 S_0 S_3368 S_3332 S_1036 S_2923 S_2116
P_544 484 S_2291 S_0 S_3320
P_547 481 S_0 S_2322 S_3465 S_2213 S_3407 S_3324 S_3129 S_2720 S_3271 S_2746 S_3317 S_40
P_546 457 S_2738 S_0 S_800 S_1336 S_3028 S_1271
P_549 325 S_0 S_3332 S_3163
P_233 419 S_301 S_3368 S_476 S_0
P_232 383 S_0 S_1754
P_787 600 S_0 S_1512 S_1841 S_3271
P_786 594 S_0 S_2083 S_2353 S_2940 S_2535 S_1200 S_1512 S_3332
P_785 443 S_0 S_2868 S_862
P_784 304 S_0 S_2353 S_2309 S_1190 S_1512 S_2457 S_3332
P_398 539 S_0 S_634 S_1512
P_231 556 S_0 S_1953 S_766 S_2116
P_428 499 S_0 S_2749 S_1319 S_500 S_1573 S_766 S_3163 S_2116
P_429 426 S_0 S_995 S_3163 S_2445 S_2116 S_3019
P_394 311 S_0 S_3368 S_2116
P_395 331 S_2291 S_285 S_1902 S_0 S_2070
P_396 329 S_0 S_766 S_1971
P_230 507 S_0 S_3332 S_3320
P_390 396 S_0 S_2310 S_3449
P_391 445 S_0 S_3163
P_392 308 S_0 S_504 S_1512 S_3163 S_2291 S_1971
P_393 462 S_0 S_478 S_1200
P_681 373 S_2291 S_0 S_1512 S_3163 S_3216
P_608 577 S_0 S_3163 S_2012
P_481 456 S_0 S_3368 S_142
P_899 465 S_0 S_2746 S_3163 S_925
P_898 419 S_0 S_3163
P_609 517 S_0 S_2229 S_1971
P_163 597 S_0 S_561 S_3449
P_162 426 S_2213 S_0
P_161 436 S_0 S_152 S_3449
P_160 592 S_0 S_752 S_3056 S_235
P_167 355 S_0 S_296 S_2309 S_3163 S_2111
P_166 464 S_0 S_3278
P_165 560 S_3109 S_0 S_3332
P_164 429 S_0 S_1736
P_642 343 S_0 S_3332 S_1200 S_3163
P_643 524 S_0 S_371 S_1841
P_169 484 S_0 S_142 S_3163
P_168 430 S_0 S_2116 S_266
P_646 336 S_0 S_276 S_1841 S_142 S_3295
P_647 379 S_0 S_1841 S_3449
P_644 571 S_469 S_0 S_2885 S_2408 S_728 S_2345
P_645 463 S_0 S_504 S_2706 S_3368
P_706 526 S_0 S_3368 S_1099
P_416 515 S_0 S_2802 S_3449
P_799 470 S_0 S_925
P_845 305 S_0 S_1512
P_729 372 S_0 S_3368 S_142 S_1200 S_1841 S_3332
P_910 437 S_0 S_1512 S_1841 S_1971 S_3271
P_570 554 S_2291 S_0 S_556
P_793 531 S_1257 S_0 S_3317 S_217 S_868
P_847 390 S_0 S_276 S_587 S_1309
P_20 353 S_2152 S_0 S_2309 S_1971
P_840 499 S_0 S_1741 S_221
P_571 453 S_0 S_3536
P_264 587 S_0 S_2116
P_265 314 S_0 S_2309 S_1512 S_2457 S_3332 S_1971
P_266 575 S_966 S_0 S_2353 S_2674 S_1274
P_267 495 S_0 S_3368 S_1073 S_3480 S_2166 S_1373
P_260 430 S_1888 S_0 S_1195 S_1755 S_2632 S_27 S_3449
P_261 517 S_0 S_2063 S_728 S_1440 S_1758 S_2877 S_465 S_3332
P_262 552 S_0 S_2778 S_221 S_3199 S_3206 S_2012
P_263 539 S_0 S_1841 S_556 S_1784
P_347 365 S_0 S_2353 S_2057
P_346 553 S_0 S_2957
P_345 481 S_0 S_182 S_221
P_26 517 S_0 S_2486
P_268 600 S_1121 S_0 S_3458 S_3315 S_3132
P_269 439 S_1621 S_0 S_3407 S_3449
P_341 457 S_1452 S_1770 S_1505 S_0 S_2841
P_340 404 S_2940 S_1397 S_0 S_221 S_2091
P_447 512 S_2560 S_0 S_1285 S_2295
P_841 565 S_1785 S_0 S_3317 S_3252
P_674 400 S_0 S_519 S_1512 S_3332 S_2012
P_524 368 S_0 S_353 S_3324 S_2620 S_1841 S_1457 S_2012
P_868 506 S_0 S_2336 S_2957
P_869 410 S_0 S_3163
P_866 484 S_0 S_2172
P_867 403 S_0 S_1371 S_221
P_864 524 S_0 S_1649 S_752 S_235 S_1573 S_556
P_865 435 S_0 S_766
P_862 480 S_3335 S_0 S_2083 S_3217 S_2957 S_3252 S_2636 S_3332
P_842 487 S_0 S_142
P_860 450 S_0 S_3163
P_861 446 S_3267 S_0 S_2957 S_2116
P_192 372 S_0 S_3317 S_3324 S_142
P_193 521 S_0 S_3332
P_190 383 S_0 S_2720
P_191 411 S_0 S_1136 S_58 S_16 S_579
P_196 518 S_0 S_3368 S_3163 S_2012
P_197 575 S_2617 S_0
P_194 456 S_0 S_644
P_195 547 S_2213 S_0 S_2868 S_1249
P_198 332 S_0 S_2213 S_1512 S_3345 S_3332 S_1971
P_199 583 S_1330 S_0 S_2802 S_2344
P_462 394 S_1330 S_0 S_2543 S_1977
P_463 310 S_0 S_3368 S_2824 S_645
P_460 488 S_2617 S_0 S_3449
P_461 351 S_0 S_2890 S_142 S_1200 S_519 S_3332 S_51 S_2116
P_466 543 S_0 S_2083
P_467 387 S_2758 S_0
P_464 554 S_0 S_3332 S_1036 S_1971 S_2457
P_465 334 S_2802 S_2792 S_2152 S_2309 S_0
P_468 505 S_0 S_3449
P_469 472 S_0 S_3289 S_2083 S_2957
P_792 565 S_2213 S_0 S_3317 S_708
P_299 539 S_0 S_3368 S_1166 S_1512 S_519
P_298 376 S_0 S_1190 S_3332 S_862 S_2457
P_749 444 S_0 S_1366
P_748 359 S_0 S_3368 S_142 S_3163
P_291 517 S_0 S_3267 S_922 S_332 S_668 S_3251 S_2486 S_3189 S_2793 S_2224 S_3260
P_290 433 S_548 S_0
P_293 518 S_2203 S_0
P_292 370 S_2152 S_0 S_1200 S_519 S_1190 S_1512 S_3163 S_868 S_3332 S_1971
P_295 492 S_0 S_3212 S_182 S_1186
P_294 571 S_0 S_142
P_297 366 S_0 S_3368 S_1512 S_1971
P_296 463 S_2421 S_0 S_201 S_2430 S_3106
P_824 380 S_0 S_2012
P_627 372 S_911 S_3138 S_95 S_0 S_519
P_797 449 S_0 S_1841
P_798 340 S_2085 S_0 S_3268 S_3391 S_2353
P_412 502 S_0 S_2241 S_1224 S_1689
P_828 428 S_0 S_31
P_741 503 S_0 S_1200 S_1841
P_127 503 S_0 S_1534 S_221 S_1483 S_1445 S_1053 S_491 S_465 S_16 S_2012
P_126 433 S_2213 S_0 S_3324
P_125 376 S_0 S_1066 S_1365 S_2235 S_2162 S_3449
P_124 428 S_0 S_776 S_150 S_3047 S_3002
P_123 446 S_1330 S_2213 S_0
P_122 310 S_0 S_3368 S_142
P_121 586 S_2291 S_0 S_142 S_3163
P_120 406 S_476 S_1767 S_127 S_0
P_686 584 S_0 S_3324 S_144 S_375 S_478 S_2720 S_3163 S_1841
P_687 378 S_0 S_8 S_1971 S_2307
P_684 445 S_0 S_3332 S_3163
P_685 432 S_2152 S_0 S_2309 S_1512 S_1036 S_1971
P_682 527 S_2152 S_0 S_2802 S_2457 S_1190 S_1512 S_2976 S_868 S_3332 S_556 S_1971
P_683 579 S_0 S_17 S_99 S_2811 S_335 S_2746 S_655 S_852 S_616
P_129 468 S_1035 S_2254 S_1385 S_103 S_0
P_128 371 S_2291 S_0
P_901 561 S_0 S_3324 S_2353
P_900 412 S_0 S_2543 S_3004 S_3094
P_903 568 S_0 S_3268 S_1983 S_2353 S_1555 S_478 S_1841 S_2161
P_902 493 S_0 S_3449 S_2957 S_2457
P_905 425 S_0 S_3452 S_3220 S_103 S_2758 S_1841 S_725
P_904 339 S_0 S_142
P_518 579 S_2213 S_0 S_2353
P_519 371 S_1330 S_0 S_2535 S_1190 S_1036 S_3332 S_1971
P_516 562 S_0 S_2213 S_3324 S_708 S_1841 S_3317 S_3449
P_517 456 S_0 S_3368 S_3163
P_514 448 S_0 S_3157 S_3332 S_1477 S_2012
P_414 306 S_0 S_686 S_2957 S_1066 S_2309 S_1572
P_512 467 S_0 S_2802 S_1358 S_3071 S_2116
P_513 472 S_2291 S_0 S_1512
P_510 424 S_0 S_1841
P_511 389 S_0 S_1990 S_2048 S_2464 S_501
P_713 305 S_0 S_1953 S_766 S_2802
P_720 347 S_0 S_3317 S_3390
P_863 506 S_0 S_2957 S_2353 S_3345 S_2345 S_1512 S_2457 S_966 S_3332 S_2012
P_783 324 S_1624 S_0 S_1841
P_826 348 S_2213 S_0
P_633 490 S_2940 S_0 S_1988
P_632 418 S_0 S_1512 S_142 S_1971 S_3332
P_631 377 S_0 S_2792 S_753 S_3324
P_630 444 S_2617 S_0 S_221
P_637 509 S_0 S_519
P_636 550 S_0 S_2001 S_1551 S_3406 S_501 S_1620 S_3297 S_1956 S_269 S_903 S_1119 S_2070 S_2470 S_752 S_2990 S_2079 S_2221 S_2369 S_3431 S_3103 S_1360 S_2322 S_1707 S_2617 S_1200 S_547 S_2642 S_1490 S_2558 S_819 S_832 S_3449
P_635 347 S_0 S_3163 S_1971
P_634 491 S_2445 S_0 S_2354
P_639 598 S_0 S_2354
P_638 442 S_2213 S_0 S_1200 S_2974
P_730 524 S_0 S_3449 S_385
P_228 458 S_0 S_1512 S_1971
P_229 388 S_0 S_1512 S_1971 S_3332 S_2457
P_78 313 S_0 S_708 S_1775 S_2707
P_79 468 S_0 S_3407 S_3324 S_2802 S_2720 S_3345 S_2012
P_742 334 S_1330 S_2152 S_3332 S_0 S_2802
P_220 435 S_0 S_3331 S_2802 S_1477 S_1555
P_73 329 S_1598 S_192 S_0 S_3269 S_1411 S_276
P_70 352 S_2152 S_0 S_2996 S_2309 S_1498 S_556
P_71 553 S_0 S_3317 S_3332 S_3324 S_1512
P_76 475 S_0 S_230 S_2420 S_142
P_225 355 S_2213 S_2171 S_3324 S_0
P_226 461 S_0 S_3332 S_2457
P_227 580 S_2617 S_0 S_514 S_669 S_2012
P_740 479 S_0 S_142
P_734 482 S_0 S_3324 S_2012
P_747 329 S_0 S_3368 S_3267 S_2957 S_1841 S_868
P_746 488 S_2213 S_0 S_3059 S_646 S_2012
P_425 465 S_0 S_1885
P_745 320 S_0 S_1943 S_119 S_759 S_3188
P_744 378 S_0 S_1390 S_1111 S_3439 S_2213 S_2972 S_2802 S_2448
P_738 444 S_0 S_2539 S_3332
P_835 391 S_0 S_3317 S_3324 S_3449
P_817 360 S_2752 S_1785 S_3317 S_0
P_739 477 S_2291 S_3368 S_0
P_314 441 S_0 S_454 S_1971
P_315 554 S_0 S_2876 S_3524
P_316 571 S_0 S_142
P_317 348 S_0 S_3368
P_310 589 S_0 S_1723
P_311 363 S_0 S_519 S_3332 S_1512 S_2012
P_312 515 S_0 S_3317
P_313 348 S_3267 S_0 S_3332 S_2353
P_318 573 S_0 S_3163
P_319 393 S_0 S_2923 S_2116 S_3163 S_2182
P_259 533 S_0 S_2116
P_258 576 S_0 S_874 S_1931 S_1054 S_2623 S_2763
P_709 423 S_0 S_3268 S_2353 S_2572 S_1347
P_708 366 S_0 S_3449 S_646 S_2116
P_255 369 S_0 S_3163
P_254 521 S_3007 S_0
P_257 499 S_2213 S_0 S_3317 S_3449 S_2012
P_256 401 S_0 S_3449
P_251 319 S_0 S_3550 S_766 S_142 S_3163
P_250 505 S_2758 S_0 S_1200 S_160 S_868
P_253 554 S_0 S_3317 S_708 S_3324
P_252 354 S_0 S_3206
P_716 384 S_1893 S_0 S_2420 S_142
P_628 390 S_2297 S_0 S_1259
P_878 396 S_0 S_2238 S_725 S_149 S_3317 S_3449
P_629 383 S_2291 S_0 S_68
P_897 307 S_0 S_2309 S_2040 S_547 S_519 S_1190 S_1512 S_2457 S_1971
P_896 374 S_0 S_2535 S_3332
P_895 596 S_0 S_3368 S_2083 S_3267 S_2957 S_491 S_868 S_2012 S_3449 S_1971 S_849
P_894 480 S_0 S_3368 S_1285 S_3271
P_488 546 S_2584 S_0
P_489 523 S_0 S_2535 S_3332
P_891 491 S_2940 S_0 S_1367
P_890 508 S_0 S_690 S_519 S_1512 S_849 S_2457 S_150 S_1971 S_2012
P_484 448 S_0 S_1605 S_2806
P_485 462 S_1330 S_2213 S_1309 S_142 S_0
P_486 546 S_0 S_1998 S_3332
P_487 374 S_0 S_2353 S_3267 S_1937 S_868 S_2012
P_480 356 S_0 S_3163
P_89 529 S_0 S_1310
P_482 533 S_0 S_2578
P_483 449 S_2096 S_0
P_710 402 S_2213 S_0 S_2309 S_1512
P_88 432 S_0 S_1512
P_814 446 S_0 S_1512 S_3332
P_552 599 S_0 S_142 S_519 S_1841 S_868 S_3332 S_2012
P_553 551 S_0 S_152
P_550 521 S_0 S_276 S_1841
P_551 450 S_0 S_2038 S_3129 S_1204 S_952 S_966 S_3332 S_1477
P_556 517 S_0 S_2213 S_1030 S_2632 S_725 S_3317
P_557 397 S_0 S_3332 S_1841 S_2116 S_3345
P_554 470 S_0 S_3368 S_142
P_555 429 S_0 S_3317
P_620 548 S_0 S_1575 S_221
P_558 365 S_0 S_3332
P_559 319 S_0 S_3289 S_3429 S_221 S_1483 S_868 S_1449
P_621 538 S_0 S_3332 S_340
P_790 428 S_0 S_1190 S_1036 S_899
P_273 365 S_0 S_1483 S_2480
P_419 397 S_0 S_86 S_385
P_418 470 S_2749 S_2792 S_964 S_0
P_794 549 S_0 S_2720
P_795 475 S_0 S_519 S_142
P_796 346 S_2213 S_0 S_2012
P_272 340 S_0 S_1036
P_413 568 S_0 S_2936 S_2536 S_1689
P_58 463 S_0 S_2746 S_2720 S_3163
P_411 548 S_2617 S_0 S_3317 S_3449
P_410 350 S_0 S_3492 S_2309 S_1512 S_1971
P_417 405 S_0 S_3527 S_2948
P_81 478 S_0 S_3368 S_3324 S_3317 S_2012 S_3449
P_415 583 S_0 S_816 S_2076
P_59 539 S_0 S_1200 S_1116
P_782 358 S_2802 S_0 S_3332
P_80 347 S_0 S_758 S_2012
P_728 432 S_0 S_86 S_385
P_87 584 S_1330 S_0 S_3332 S_1858 S_375
P_86 585 S_0 S_519 S_142
P_85 395 S_0 S_3163
P_84 465 S_0 S_1567 S_476 S_708 S_3332 S_2012
P_56 572 S_2291 S_0 S_142 S_3163
P_496 563 S_2213 S_2749 S_3317 S_3324 S_0
P_677 328 S_0 S_3083 S_862
P_676 487 S_0 S_572 S_2353 S_1200 S_1367
P_675 565 S_0 S_3317
P_57 392 S_0 S_2247 S_1324 S_3198 S_2130 S_1416
P_673 592 S_0 S_3317 S_2486
P_672 465 S_0 S_1835 S_3216 S_1841 S_3163 S_1095
P_671 347 S_0 S_3332 S_160 S_3019
P_670 309 S_0 S_106 S_1341
P_679 496 S_0 S_757 S_142 S_925
P_678 510 S_0 S_556 S_478 S_3320 S_1567
P_178 585 S_0 S_2012 S_3449
P_179 323 S_0 S_3449
P_174 562 S_0 S_1835 S_3163
P_175 311 S_0 S_1835 S_3163
P_176 529 S_0 S_3163 S_2012
P_177 390 S_0 S_2836
P_170 588 S_0 S_3527 S_2957 S_826
P_171 493 S_3127 S_0 S_2305 S_476 S_1306
P_172 384 S_0 S_556
P_173 314 S_2421 S_713 S_1145 S_0 S_1841 S_2291 S_190
P_498 372 S_0 S_519
P_38 524 S_2213 S_3324 S_3317 S_1841 S_0
P_39 560 S_2475 S_3368 S_1512 S_0
P_36 479 S_0 S_2440 S_2485 S_2746 S_3332 S_673
P_37 438 S_1785 S_0 S_1512 S_1589 S_1971
P_34 562 S_0 S_2353
P_35 372 S_2291 S_0 S_3163
P_32 431 S_0 S_1953 S_766
P_33 537 S_548 S_0 S_897 S_792
P_30 593 S_0 S_3289 S_2083 S_221 S_2309 S_1512 S_868 S_3332
P_31 402 S_0 S_3332
P_810 379 S_0 S_1070 S_3163 S_1589 S_2012
P_688 369 S_0 S_1483 S_725 S_851
P_689 373 S_0 S_1841
P_680 462 S_1374 S_446 S_1512 S_0
P_420 600 S_0 S_3527
P_211 304 S_3267 S_0 S_2957
P_210 450 S_0 S_431 S_142 S_3163
P_213 496 S_0 S_3477 S_1309 S_3163
P_212 412 S_0 S_3332 S_3206
P_215 545 S_2445 S_0 S_2802 S_3061
P_214 481 S_0 S_3368 S_766 S_3332 S_2457
P_217 406 S_0 S_2802 S_2724 S_2904
P_216 379 S_0 S_3216 S_2213 S_1295 S_2758 S_1841 S_2457 S_2720 S_2012
P_219 476 S_0 S_2657 S_476
P_218 469 S_0 S_3016 S_476
P_352 373 S_0 S_2083
P_353 362 S_0 S_2322 S_1735 S_2230
P_354 566 S_0 S_31
P_355 383 S_0 S_3004 S_3206 S_967
P_356 312 S_2152 S_0 S_2309 S_2213 S_2957 S_1512 S_868 S_3028 S_942 S_1971
P_357 325 S_0 S_1512 S_3163
P_743 427 S_0 S_1306 S_3267 S_2957 S_160 S_868
P_816 501 S_0 S_902 S_662
P_918 300 S_1330 S_3368 S_968 S_142 S_0
P_711 450 S_2213 S_3324 S_3317 S_2353 S_0
P_859 393 S_0 S_3163
P_858 372 S_929 S_2336 S_2957 S_0 S_868
P_907 445 S_0 S_2975 S_3324 S_2420 S_542
P_853 455 S_0 S_3314
P_852 578 S_2940 S_0 S_514 S_1191 S_2535
P_851 515 S_0 S_3324
P_850 341 S_162 S_345 S_1309 S_0 S_3019
P_857 467 S_0 S_1998 S_470 S_2309 S_1716 S_903 S_1512 S_3163 S_307 S_1971
P_856 562 S_0 S_519 S_2802 S_245 S_2012
P_855 383 S_1330 S_0
P_854 418 S_0 S_896 S_1053 S_545 S_3163
P_909 473 S_0 S_587 S_1841 S_142
P_542 562 S_0 S_2771 S_3332 S_1971 S_868
P_908 596 S_0 S_2394 S_2965
P_712 386 S_2213 S_476 S_2353 S_0
P_754 303 S_0 S_3332 S_690 S_1190 S_2457 S_2948
P_755 463 S_0 S_3324
P_756 468 S_0 S_2778
P_515 432 S_0 S_1191 S_3492 S_2068 S_1477 S_1971 S_2012
P_329 521 S_2152 S_0 S_1200 S_2457 S_3527 S_3332
P_328 332 S_0 S_127 S_3324 S_547 S_504 S_1735 S_1259 S_2720 S_1561 S_3189 S_3389
P_459 468 S_0 S_867
P_458 458 S_0 S_1841 S_3163
P_325 313 S_0 S_40
P_324 412 S_0 S_421
P_327 324 S_0 S_2793 S_1259 S_3189
P_326 394 S_0 S_1716 S_3251 S_2936 S_1401 S_3298 S_1738 S_2792
P_321 596 S_0 S_1053 S_1841
P_320 545 S_0 S_3368 S_1512 S_3163 S_3332 S_1971
P_323 331 S_0 S_2213 S_2235 S_315 S_392 S_3317
P_322 594 S_0 S_1190 S_2012
P_288 553 S_0 S_3163
P_289 430 S_0 S_2530 S_2778 S_902 S_2957 S_1937 S_2012
P_548 381 S_0 S_3429
P_282 591 S_0 S_3369 S_561 S_3407 S_1621 S_2074 S_3449
P_283 398 S_0 S_3129 S_2720 S_2457 S_3527 S_1971
P_280 368 S_0 S_519
P_281 415 S_0 S_3368 S_3163
P_286 445 S_0 S_2796 S_2799 S_3324 S_200 S_3317 S_2012
P_287 584 S_0 S_1851 S_2799 S_3324 S_2012 S_3449
P_284 319 S_0 S_1200
P_285 316 S_0 S_1512 S_1841 S_2457 S_3332 S_1372
P_789 586 S_0 S_1962 S_2957 S_1588 S_868
P_715 514 S_0 S_476 S_401 S_2620 S_925 S_3206 S_3019
P_714 565 S_0 S_2767 S_1893 S_2802 S_2457 S_2420 S_2166
P_823 565 S_2291 S_0 S_3163
P_130 449 S_0 S_2457 S_868 S_1832 S_3332 S_2116
P_131 362 S_0 S_2213 S_752 S_3324 S_2486 S_1259 S_1841 S_3317 S_1285
P_132 336 S_0 S_3028 S_152 S_3036 S_1309 S_2520 S_2802 S_565 S_2457 S_2291 S_3332
P_133 590 S_0 S_2116 S_2937
P_134 562 S_0 S_1099 S_1512 S_1971
P_135 345 S_0 S_2353 S_3449
P_136 411 S_0 S_3332 S_2353 S_641 S_2957
P_137 499 S_0 S_127 S_2116 S_1398
P_138 386 S_0 S_2309 S_2957
P_139 525 S_3267 S_0 S_3332
P_788 516 S_0 S_2336 S_1512 S_912 S_2957
P_717 303 S_0 S_3028 S_3320 S_2535 S_3345 S_2792 S_3301 S_1128
P_912 373 S_0 S_766
P_913 475 S_0 S_3368 S_1512 S_3163 S_142
P_529 514 S_1106 S_323 S_1649 S_2677 S_0
P_528 343 S_0 S_2792
P_916 418 S_0 S_407 S_3324 S_3317
P_917 402 S_0 S_476
P_914 439 S_2752 S_0 S_3317 S_3260 S_2403
P_915 315 S_0 S_1200 S_623 S_142
P_523 537 S_2213 S_0 S_3317 S_3324
P_522 454 S_0 S_1281 S_142
P_521 301 S_0 S_2956 S_1841 S_2976
P_520 414 S_0 S_902 S_2309 S_1512 S_1971 S_2012
P_527 436 S_0 S_3317 S_2420 S_2796
P_526 444 S_2617 S_0 S_514 S_669 S_2012
P_525 417 S_0 S_3407 S_2802 S_3081
P_399 526 S_0 S_3332 S_3449
P_578 536 S_0 S_2136 S_1512 S_1841 S_1449 S_2792
P_781 455 S_0 S_1841
P_579 586 S_0 S_2810
P_719 531 S_548 S_2213 S_0 S_2012
P_876 389 S_0 S_3163
P_780 319 S_0 S_3368 S_587 S_3028 S_2825 S_3129 S_1893 S_2602 S_1841 S_3163 S_276
P_426 353 S_0 S_2620 S_2012
P_427 331 S_2749 S_1573 S_2116 S_0 S_2184
P_424 506 S_0 S_579
P_397 491 S_0 S_2075 S_3449
P_422 346 S_0 S_2336 S_634 S_2269
P_801 567 S_0 S_2012 S_2720 S_868
P_423 548 S_0 S_519
P_145 439 S_0 S_2368
P_144 538 S_0 S_708 S_1512
P_147 597 S_0 S_766 S_1078
P_146 391 S_0 S_3369 S_561 S_2258 S_1621 S_708 S_3449
P_141 358 S_0 S_1200
P_140 504 S_0 S_2353 S_1892 S_1116 S_2536 S_3101
P_143 389 S_0 S_1322
P_142 449 S_0 S_3368 S_2742 S_3129 S_1004 S_1123
P_624 468 S_0 S_1200 S_27
P_625 354 S_0 S_3368 S_1362 S_3163
P_626 345 S_0 S_3271
P_421 301 S_0 S_1195
P_149 489 S_0 S_2116
P_148 348 S_0 S_2535 S_3332
P_622 417 S_2291 S_519 S_0
P_623 495 S_2940 S_1907 S_1919 S_0 S_2321
P_65 498 S_0 S_3163
P_64 491 S_0 S_142
P_67 518 S_0 S_3368 S_2353 S_142 S_903 S_2620
P_66 356 S_1320 S_0
P_61 477 S_0 S_3407 S_646
P_60 506 S_0 S_1990 S_2258 S_3508 S_919
P_63 502 S_0 S_3289 S_221
P_62 368 S_2152 S_3368 S_2582 S_0 S_2213 S_2997 S_103 S_1893 S_2457 S_3332
P_69 308 S_0 S_3332 S_3163 S_2457
P_68 485 S_2421 S_0 S_1812 S_3324 S_3469 S_1109 S_3163 S_1220 S_3317
P_827 496 S_0 S_3317 S_3324
P_773 303 S_0 S_1200
P_821 570 S_2213 S_51 S_2720 S_0 S_3368
P_667 311 S_0 S_3368 S_2213 S_753 S_1176 S_2420
P_757 548 S_0 S_741 S_431 S_2774
P_721 385 S_0 S_2300 S_1841 S_1652
P_503 360 S_2152 S_0 S_3449 S_2617 S_3324 S_2213 S_3252 S_3317 S_2752 S_3050
P_832 322 S_2213 S_0 S_3389 S_2012
P_779 542 S_2617 S_0 S_2322 S_1367
P_825 568 S_0 S_3317 S_3449 S_3324 S_2166
P_361 579 S_0 S_1615 S_2583 S_1936 S_3343 S_1047 S_1143
P_360 559 S_0 S_588 S_1200
P_363 379 S_0 S_1841
P_362 441 S_3449 S_0 S_431 S_3332 S_2457
P_365 551 S_0 S_221
P_364 467 S_0 S_1512 S_1971 S_579
P_367 532 S_0 S_1222 S_2353
P_366 493 S_1330 S_0 S_1137
P_369 421 S_0 S_2582 S_1784 S_1199 S_501 S_302
P_368 583 S_0 S_3368 S_3163 S_3271
P_750 408 S_0 S_3368 S_2078 S_519 S_2762 S_2116 S_3206 S_556 S_1514
P_98 309 S_2213 S_0 S_2116 S_2992
P_99 560 S_0 S_478 S_2221
P_803 551 S_2802 S_0 S_3332
P_502 399 S_2560 S_0
P_248 514 S_2617 S_2213 S_3324 S_0 S_3271
P_249 538 S_0 S_2674 S_2213 S_918 S_3324 S_3457 S_1735
P_90 576 S_2213 S_0 S_2799 S_3324 S_2012
P_91 327 S_0 S_442
P_92 473 S_0 S_2256
P_93 521 S_653 S_0 S_1512 S_2309
P_242 475 S_0 S_3324 S_1878
P_243 599 S_2291 S_0
P_96 404 S_2012 S_0 S_3019 S_1220
P_241 477 S_0 S_71 S_3511 S_3449
P_440 518 S_0 S_1674 S_1512 S_1303
P_806 303 S_0 S_1449
P_441 384 S_0 S_2012 S_3163 S_1095
P_807 569 S_3283 S_0 S_908
P_442 449 S_0 S_3056 S_1309 S_866 S_2291 S_1871
P_880 551 S_0 S_2309 S_3492 S_2674 S_2675 S_2957 S_1191 S_2457 S_3332 S_1142 S_1971
P_881 344 S_2758 S_0 S_1517
P_882 580 S_2213 S_0 S_3332 S_3163
P_443 451 S_0 S_2852 S_3171 S_180 S_2844 S_1367 S_206
P_884 521 S_0 S_1841 S_1295 S_1512 S_1036
P_885 435 S_0 S_392 S_2012
P_886 541 S_0 S_1450
P_887 458 S_0 S_1841 S_2463
P_888 469 S_0 S_453 S_3511
P_444 533 S_0 S_142
P_445 307 S_0 S_3129
P_595 513 S_0 S_2284 S_1615
P_446 434 S_0 S_2940 S_514 S_2876 S_2457 S_2336
P_752 494 S_0 S_1552 S_2684 S_2739 S_1200
P_331 411 S_0 S_3312
P_404 414 S_0 S_3519
P_405 353 S_0 S_28 S_826
P_406 506 S_0 S_519
P_407 321 S_0 S_2535 S_1841
P_400 338 S_0 S_766 S_2195
P_401 314 S_0 S_519 S_1298 S_142 S_1382
P_402 364 S_0 S_3163
P_403 396 S_0 S_1397 S_1036 S_868
P_567 372 S_0 S_230 S_3019
P_566 457 S_0 S_182
P_565 490 S_0 S_3449 S_2974
P_564 322 S_0 S_3129
P_408 368 S_2923 S_3368 S_1295 S_3153 S_0
P_409 564 S_0 S_76 S_2353 S_2345
P_561 427 S_0 S_3368 S_2116
P_560 354 S_0 S_1512 S_3163 S_1971
P_769 471 S_0 S_1457 S_2322 S_1841
P_768 366 S_0 S_3332 S_1036 S_289 S_2923 S_2116
P_819 497 S_0 S_192 S_2271 S_2353 S_2534 S_1567 S_1200 S_2904 S_1367 S_340 S_1582 S_708 S_1263 S_1126 S_1166 S_1477 S_3449
P_753 377 S_2681 S_0 S_2345
P_765 542 S_2152 S_0 S_2778 S_2083 S_2309 S_2758 S_3252 S_1512
P_764 451 S_0 S_3091
P_767 326 S_0 S_3324 S_2746 S_2012 S_3317 S_2166 S_2992 S_3449
P_766 506 S_0 S_3332 S_1512 S_1971
P_761 422 S_3343 S_0
P_760 399 S_2213 S_1483 S_2420 S_45 S_0
P_763 319 S_0 S_2957 S_2116
P_762 509 S_0 S_3332 S_1512 S_1971
P_585 464 S_0 S_2720 S_2012
P_584 364 S_0 S_2957 S_3267 S_2309 S_868 S_2012 S_3449
P_587 535 S_0 S_552
P_586 379 S_0 S_3368 S_3028 S_142 S_763 S_504 S_1053 S_1841 S_3376 S_2291
P_581 380 S_0 S_3324
P_580 355 S_0 S_2548 S_1479
P_583 403 S_0 S_142 S_3163
P_582 319 S_0 S_3332
P_589 533 S_0 S_2012
P_588 585 S_0 S_1835 S_2213 S_3260 S_3324 S_3163 S_3317
P_599 361 S_2152 S_0 S_2309 S_2957
P_660 587 S_0 S_1841 S_142 S_3449
P_358 584 S_0 S_3332 S_1534
P_662 414 S_0 S_3368 S_2116
P_663 584 S_2758 S_3284 S_182 S_2617 S_0
P_664 389 S_0 S_2213 S_501 S_3345 S_3317 S_3301
P_665 391 S_1960 S_0 S_1835 S_3163 S_1975 S_3300 S_3485 S_1009
P_666 428 S_1330 S_0 S_2457 S_2802 S_925 S_2636
P_359 586 S_0 S_882
P_668 301 S_0 S_2322 S_2802 S_3317 S_1367
P_669 373 S_0 S_142 S_2537 S_623 S_3163 S_3332
P_805 545 S_2345 S_0 S_728 S_1200 S_2309 S_1758 S_1190 S_1512 S_2457 S_3332 S_3449
P_838 560 S_0 S_611 S_1104 S_221
P_109 521 S_2617 S_0
P_108 499 S_0 S_3317 S_3324
P_247 532 S_2213 S_0 S_3332 S_395 S_2957
P_101 430 S_0 S_142 S_3163 S_2457 S_3332 S_51
P_100 561 S_0 S_192 S_2486 S_1259 S_3191 S_1261
P_103 424 S_0 S_3469 S_2486 S_3324
P_102 438 S_0 S_2353 S_1984 S_3030 S_2309 S_1587 S_524 S_206
P_105 357 S_0 S_1324 S_3252 S_2747 S_1477 S_945
P_104 334 S_2213 S_0 S_3317 S_708 S_3324
P_107 472 S_3267 S_0 S_2309
P_106 490 S_2617 S_0
P_29 330 S_1893 S_276 S_1841 S_0
P_28 486 S_0 S_1512 S_3332 S_1971
P_245 593 S_0 S_1512
P_21 543 S_0 S_3368 S_3332 S_2457
P_94 401 S_0 S_3551 S_476 S_2141
P_23 464 S_0 S_2617 S_3324 S_1200 S_3317 S_3449 S_2012
P_22 396 S_0 S_3332 S_2457
P_25 560 S_2584 S_0
P_24 573 S_0 S_3163
P_27 459 S_2213 S_0 S_3317 S_3324 S_2486
P_95 410 S_0 S_478 S_2802
P_350 513 S_0 S_2213 S_903 S_1512 S_186 S_1971
P_240 526 S_0 S_192 S_3332 S_3368 S_868
P_351 394 S_1330 S_2484 S_1512 S_2840 S_0
P_97 346 S_0 S_442 S_1021 S_2446 S_556 S_3206
P_718 322 S_0 S_2063 S_1195 S_3320 S_3449
P_648 460 S_0 S_1031 S_3019
P_615 418 S_1893 S_519 S_1841 S_142 S_0
P_614 563 S_2010 S_2229 S_615 S_0 S_42
P_617 485 S_0 S_1310 S_3019
P_616 584 S_1960 S_0 S_3163 S_1975 S_3300 S_3485 S_1009
P_611 417 S_0 S_3368 S_902
P_610 418 S_0 S_3449
P_613 536 S_0 S_2213 S_1512 S_1841 S_925 S_1971
P_612 375 S_2152 S_0 S_1306 S_2957 S_1512 S_160 S_1971 S_2012
P_619 591 S_113 S_0 S_2142 S_2212
P_618 480 S_0 S_2197 S_2213 S_3324 S_1512 S_3317
P_649 514 S_2213 S_0 S_3317 S_3324 S_3449
P_758 551 S_0 S_3268 S_2213 S_1190 S_1841 S_2457 S_3317 S_3332 S_898 S_2012
P_202 379 S_0 S_3163 S_1971
P_203 390 S_0 S_1099 S_142
P_200 359 S_0 S_2309 S_3252 S_1190 S_1512 S_2457 S_3332
P_201 600 S_2213 S_0 S_3449
P_206 535 S_0 S_142
P_207 399 S_0 S_142 S_401 S_1841 S_3345 S_2604 S_3206
P_204 525 S_3267 S_2617 S_395 S_0
P_205 416 S_0 S_937 S_3332 S_1971 S_868
P_54 303 S_0 S_142 S_504 S_2213 S_2906 S_1841 S_2291
P_55 595 S_0 S_1291 S_2354 S_1884
P_208 520 S_0 S_3163
P_209 353 S_0 S_3163
P_50 536 S_0 S_142 S_3271
P_51 302 S_0 S_3332 S_1036
P_52 318 S_0 S_823
P_53 392 S_0 S_3490 S_1132 S_221 S_144 S_2646 S_983
P_641 505 S_2421 S_0 S_2016 S_279 S_160
P_759 527 S_0 S_3332
P_906 414 S_0 S_3317 S_3324
P_707 564 S_0 S_631 S_1309
P_72 580 S_0 S_1440 S_142 S_3163 S_519
P_883 598 S_0 S_944
P_221 529 S_0 S_1512 S_1971 S_3332
P_222 542 S_2152 S_0 S_2309 S_1190 S_1512 S_1465 S_868 S_3332 S_1971
P_448 317 S_0 S_3163
P_449 347 S_2758 S_0 S_1309 S_221
P_723 334 S_3449 S_0 S_3317 S_2012 S_1723
P_223 475 S_0 S_2697 S_142 S_2012
P_725 440 S_0 S_1225 S_392 S_1066
P_724 426 S_0 S_3399 S_2617 S_501 S_2213 S_3317 S_2195 S_31
P_338 489 S_0 S_3368 S_142 S_1512 S_1176 S_2746 S_1971
P_339 306 S_0 S_3284 S_182
P_336 398 S_2421 S_0
P_337 492 S_0 S_1306 S_3332 S_1594 S_1977
P_334 447 S_0 S_2213 S_3324 S_1200 S_708 S_76 S_2012
P_335 316 S_0 S_2778 S_221
P_332 317 S_0 S_1784
P_333 599 S_0 S_3368 S_2172 S_142 S_1092 S_1841 S_276
P_330 341 S_0 S_1007
P_77 488 S_0 S_519 S_1099 S_3332 S_2012
P_74 517 S_0 S_519
P_889 515 S_2213 S_0 S_3317 S_3324
P_75 425 S_0 S_3324 S_1512 S_2720 S_3317 S_3332
P_829 554 S_2681 S_0 S_3332 S_2353 S_1010
P_705 596 S_0 S_3317 S_575
P_505 507 S_2291 S_0 S_1512 S_3163 S_3345
P_537 350 S_0 S_3368 S_142
P_504 320 S_0 S_3368
P_507 592 S_2213 S_0 S_1775 S_2012
P_534 490 S_0 S_82
P_535 366 S_0 S_3368 S_2923 S_142
P_536 489 S_2617 S_0 S_3317 S_708 S_3324
P_506 551 S_0 S_1184
P_530 305 S_2291 S_0
P_531 362 S_0 S_752 S_2746 S_3129
P_532 482 S_0 S_2746
P_533 420 S_2152 S_0 S_1512 S_1971
P_501 571 S_2758 S_0 S_2218 S_3449
P_831 459 S_0 S_1512 S_1971 S_3332 S_2457
P_538 349 S_0 S_1998 S_142 S_3368 S_1512 S_1841
P_539 563 S_0 S_1512 S_3163 S_2457 S_3332 S_1971
P_500 436 S_2152 S_0 S_3420 S_1512 S_3332 S_2012
P_383 500 S_0 S_1512 S_1971 S_2309
P_382 512 S_0 S_2811 S_3129
P_381 560 S_0 S_1835 S_142 S_211 S_3326 S_478 S_1841 S_3163 S_2291 S_2116
P_380 313 S_0 S_3218
P_387 537 S_2617 S_0 S_2759 S_1367
P_386 325 S_0 S_1512 S_1841 S_142 S_1971
P_385 422 S_0 S_3163
P_384 310 S_2291 S_0
P_435 416 S_0 S_3171 S_1367
P_434 449 S_0 S_3449
P_389 519 S_2802 S_0 S_2309 S_2519
P_388 433 S_0 S_142
P_431 426 S_2282 S_2291 S_2394 S_0 S_752
P_430 593 S_2940 S_2671 S_87 S_2018 S_0
P_433 316 S_0 S_1615
P_432 359 S_0 S_646
P_813 546 S_0 S_1036
P_830 507 S_0 S_3332 S_1036 S_3163 S_1388
P_640 475 S_2617 S_0 S_3289 S_2957 S_2540
P_844 327 S_2617 S_0 S_1054 S_2012 S_2763
P_833 535 S_0 S_1841 S_3163
P_846 433 S_0 S_142
P_156 583 S_2900 S_1330 S_2731 S_0
P_157 529 S_0 S_3449
P_154 539 S_0 S_3368 S_556 S_2116
P_155 553 S_171 S_0 S_1160
P_152 307 S_3267 S_0 S_2957
P_153 455 S_0 S_3332 S_1539 S_3163
P_150 422 S_0 S_235 S_2116 S_1137
P_151 416 S_0 S_3332 S_2617 S_2457 S_2442 S_818 S_3317 S_149
P_651 579 S_0 S_1380 S_807 S_1313 S_2561 S_2116
P_439 395 S_0 S_2060 S_2957 S_490 S_423 S_2293 S_556
P_653 371 S_0 S_2778
P_652 508 S_0 S_3368 S_3216 S_3163 S_2116 S_16
P_655 521 S_0 S_3019
P_654 538 S_0 S_2746
P_158 411 S_0 S_3332
P_159 474 S_0 S_504 S_2440 S_1573 S_2906 S_1053 S_3163 S_2291
P_10 381 S_0 S_2364 S_3324 S_3013 S_329
P_11 466 S_0 S_1500 S_2345
P_12 433 S_0 S_2012
P_13 340 S_0 S_2810
P_14 412 S_0 S_3368
P_15 502 S_0 S_2957
P_16 308 S_0 S_3332 S_3163
P_17 418 S_0 S_3019 S_1200 S_3449
P_18 443 S_0 S_3324
P_19 360 S_0 S_994 S_1450
P_843 318 S_0 S_3317 S_3449 S_2353 S_976
P_911 413 S_1573 S_519 S_3332 S_0
P_437 320 S_0 S_1200 S_2802 S_2707 S_2457
P_436 450 S_0 S_3317 S_3324
P_569 548 S_0 S_3357 S_3025 S_491 S_2458 S_3273
P_848 411 S_0 S_2247 S_3267 S_2817 S_1555 S_1572 S_828 S_2485 S_392 S_3483
P_568 487 S_2617 S_0
P_849 368 S_0 S_103 S_2457
P_834 335 S_1840 S_0 S_3212 S_3332 S_1186
P_563 337 S_0 S_3324 S_2012
P_562 589 S_0 S_3129
P_372 459 S_0 S_127 S_142 S_2780 S_2353 S_725 S_556 S_3301 S_3449
P_373 527 S_0 S_142
P_370 582 S_2291 S_0 S_1512
P_371 540 S_653 S_0 S_1099 S_1512
P_376 380 S_0 S_1512 S_1971 S_3332
P_377 462 S_0 S_1841 S_556 S_2116
P_374 575 S_0 S_3332 S_2976 S_3296
P_375 593 S_0 S_1512 S_2267 S_1971
P_812 446 S_0 S_182 S_2830 S_2855
P_378 513 S_0 S_3324 S_3317 S_1841
P_379 389 S_2617 S_0 S_514 S_669 S_2012
P_837 518 S_2152 S_3368 S_395 S_0 S_3395 S_519 S_2309 S_1356 S_766 S_3163 S_868 S_507 S_3449
P_279 597 S_2291 S_0
P_278 443 S_0 S_1512 S_571 S_3332 S_3106
P_83 309 S_0 S_1099 S_1512 S_1971
P_82 516 S_0 S_182 S_3129 S_1449
P_271 440 S_0 S_605 S_3206 S_3014
P_270 444 S_0 S_1828
P_277 305 S_0 S_2706 S_659 S_2116 S_1859
P_276 481 S_0 S_1537 S_1512 S_1971
P_275 342 S_2758 S_0
P_274 513 S_0 S_756 S_1291 S_2354 S_2668
P_836 379 S_0 S_994 S_2172
P_809 519 S_856 S_2811 S_3163 S_0 S_2096 S_1721 S_2257 S_1225
P_879 529 S_0 S_2309 S_2720 S_2457 S_2792 S_3332
P_438 595 S_2152 S_0 S_2142 S_2309 S_1587 S_1512 S_2746 S_3332 S_1477 S_1971
P_875 324 S_0 S_1200 S_142
P_874 483 S_0 S_3317 S_3324 S_3449
P_877 546 S_0 S_2768 S_1200 S_792 S_548 S_3115
P_818 398 S_0 S_3368 S_142
P_871 422 S_0 S_1512 S_1252 S_3206 S_2257
P_870 382 S_0 S_235 S_1512 S_276 S_375 S_1285
P_873 328 S_0 S_1200 S_1841 S_142
P_872 362 S_2152 S_0 S_1191 S_3492 S_2247 S_2940 S_2957 S_1988 S_519 S_2083 S_250 S_392 S_3332 S_1477
P_181 489 S_0 S_3368 S_2353 S_2940 S_1200 S_1367 S_519 S_1512 S_3271 S_3332 S_1971
P_180 410 S_0 S_2213 S_621 S_708 S_3317 S_2420
P_183 575 S_0 S_1228 S_558 S_2781
P_182 402 S_0 S_3368 S_1396
P_185 458 S_804 S_0 S_766 S_556 S_3163
P_184 325 S_0 S_519 S_1512 S_1971
P_187 597 S_0 S_3368
P_186 530 S_0 S_3368 S_766 S_3163
P_189 371 S_0 S_501 S_1170 S_2594 S_3409
P_188 331 S_0 S_3268 S_2353 S_1697 S_928
P_839 494 S_0 S_3163
P_815 419 S_0 S_3368
P_751 402 S_0 S_3145 S_2353
P_471 441 S_0 S_3449
P_470 461 S_0 S_3106 S_2403
P_473 399 S_0 S_2353 S_868
P_472 532 S_0 S_476 S_142
P_475 432 S_0 S_690 S_3399 S_2957
P_474 561 S_0 S_2614
P_477 467 S_1365 S_935 S_769 S_2781 S_0
P_476 324 S_2213 S_0 S_3317 S_2012
P_479 472 S_0 S_2083 S_2957 S_1512 S_3345 S_2012
P_478 315 S_3221 S_0 S_2070 S_27 S_1029
P_572 590 S_0 S_3368 S_51 S_2116 S_1006
P_573 593 S_2695 S_2291 S_3332 S_0 S_235
P_574 386 S_2213 S_0 S_3317 S_3324
P_575 413 S_0 S_3163
P_576 600 S_1330 S_0 S_3332
P_577 354 S_0 S_1457 S_3332 S_3320
P_808 590 S_0 S_1200 S_3449
P_457 566 S_0 S_2497 S_2216 S_2640
P_811 424 S_0 S_410 S_753 S_3182
P_778 314 S_0 S_2735
P_456 451 S_0 S_1918 S_2746
P_776 352 S_0 S_3268 S_2353 S_2940 S_1512 S_3332
P_777 315 S_0 S_3449 S_2166
P_774 462 S_0 S_2957 S_1512 S_1971
P_775 346 S_1005 S_0 S_3407 S_2911 S_3345
P_772 594 S_2758 S_2213 S_2012 S_0 S_3449
P_455 359 S_0 S_2012 S_3324 S_2974
P_770 469 S_0 S_2310 S_2012
P_771 418 S_0 S_450 S_1007 S_477 S_2483 S_160 S_1449 S_3103 S_3037
P_596 510 S_0 S_3163
P_597 457 S_2758 S_0 S_2301 S_221
P_594 313 S_0 S_3163 S_2457 S_3317 S_3332 S_1477
P_454 593 S_0 S_3332 S_1835 S_2116 S_3163
P_592 489 S_0 S_2072 S_2985 S_3163
P_593 371 S_0 S_1512 S_3332 S_1971 S_2309
P_590 515 S_0 S_3368 S_571
P_591 319 S_0 S_3163
P_453 531 S_0 S_3368 S_3449 S_752 S_1004 S_1259 S_646 S_2291 S_2012 S_1925 S_3461 S_81
P_598 592 S_2291 S_0 S_2116
P_452 346 S_0 S_3332 S_2353 S_3163 S_1971
P_451 312 S_0 S_2746 S_2519 S_3449
P_450 477 S_0 S_2746 S_142
P_246 595 S_0 S_2300 S_3449 S_3324 S_2012
P_224 541 S_0 S_1309 S_1491 S_3206 S_16 S_3449
P_699 347 S_0 S_3332 S_759 S_3004 S_868 S_149
P_698 522 S_2213 S_0 S_725 S_2440
P_695 461 S_0 S_29 S_2116 S_142
P_694 510 S_0 S_67 S_510 S_476 S_1036 S_31
P_697 446 S_0 S_3449
P_696 537 S_0 S_67 S_510 S_476 S_1036 S_31
P_691 399 S_0 S_1310
P_690 465 S_0 S_3317 S_1200
P_693 305 S_2758 S_0
P_692 404 S_2291 S_0 S_3163 S_1778
P_118 575 S_0 S_142 S_3163
P_119 545 S_0 S_2322 S_2083 S_2353 S_315 S_491 S_3332
P_509 390 S_0 S_3449 S_1200 S_3172
P_508 528 S_2291 S_0
P_112 461 S_811 S_2206 S_2161 S_0 S_1306
P_113 372 S_3224 S_0 S_1512 S_2825
P_110 471 S_0 S_3368 S_2763
P_111 515 S_0 S_3317 S_3324 S_3449
P_116 585 S_1480 S_624 S_2116 S_0 S_3206
P_117 404 S_0 S_2256
P_114 412 S_1785 S_0 S_741 S_2802
P_115 414 S_0 S_1512 S_1589 S_1971 S_2309
P_600 594 S_0 S_1512 S_2310 S_3332
P_601 324 S_0 S_2792 S_3332 S_2457
P_822 526 S_0 S_2948 S_3332 S_1983
P_244 368 S_0 S_2826 S_2457 S_2957 S_868 S_3460
P_731 391 S_2213 S_1523 S_3444 S_0
P_727 317 S_0 S_2353
P_606 507 S_2291 S_0
P_607 314 S_2802 S_0 S_3332 S_392
P_604 424 S_3468 S_0 S_381
P_605 546 S_2940 S_0 S_1367 S_2345
P_602 450 S_0 S_321 S_3106 S_1021
P_603 595 S_0 S_2282 S_2291 S_640 S_2394 S_2604
P_8 556 S_0 S_2309 S_1512 S_2457 S_3332 S_1971 S_2012
P_9 566 S_0 S_1838 S_519 S_206 S_2012
P_6 589 S_0 S_3317 S_3324
P_7 477 S_0 S_556 S_3206
P_4 496 S_0 S_3417 S_3163
P_5 389 S_0 S_3163
P_2 462 S_2617 S_0 S_1200 S_523 S_3449
P_3 395 S_0 S_2576
P_0 311 S_0 S_519 S_2116
P_1 432 S_2291 S_0
E_4165 45 1 S_0 S_1893 S_2309 S_1849 S_142 S_752 S_903 S_1512 S_670 S_1321 S_1285 S_1841 S_3332 S_3206 S_1971
E_2753 60 3 S_0 S_504 S_1583
E_4546 60 2 S_0 S_2192
E_3900 45 2 S_0 S_2322 S_3028 S_2353 S_1356 S_1931 S_3551 S_2309 S_1200 S_3268 S_1367 S_1813 S_966 S_849 S_2457 S_2681 S_127 S_725 S_3332 S_2012
E_3901 15 1 S_0 S_2083 S_759 S_2457 S_2957 S_289 S_160 S_868 S_2154 S_3332
E_2817 50 1 S_1449 S_0 S_2778 S_2051 S_2030 S_1583 S_2195 S_1306 S_1200 S_2440 S_1659 S_2758 S_2731 S_1841 S_1202 S_160 S_868 S_258 S_2783 S_3449
E_2816 40 1 S_0 S_1937 S_3082 S_1330 S_2064 S_2353 S_1567 S_514 S_1977 S_1512 S_2529 S_1034 S_3267 S_3000 S_868 S_2322 S_1306 S_2617 S_2957 S_1367 S_160 S_556 S_1042
E_2815 60 2 S_1389 S_0 S_947 S_3028 S_2353 S_772 S_1306 S_2617 S_894 S_966 S_119 S_1841 S_868 S_2681 S_556 S_16 S_3449
E_2814 60 3 S_0 S_3289 S_221 S_827 S_1330 S_2147 S_2353 S_903 S_1173 S_2758 S_847 S_1512 S_578 S_745 S_2083 S_2826 S_1175 S_2309 S_3268 S_868 S_2322 S_1306 S_2617 S_2681
E_2813 40 2 S_0 S_3368 S_221 S_1306 S_2309 S_2758 S_1512 S_868 S_2681
E_2812 40 2 S_0 S_1852
E_2811 30 1 S_0 S_1195 S_1904 S_1306 S_2617 S_1200 S_2758 S_1512 S_868 S_1397 S_3037 S_3449
E_2810 35 1 S_0 S_2322 S_3028 S_1367 S_235 S_1776 S_579 S_439
E_2819 80 1 S_0 S_1483 S_460 S_2572 S_1664 S_634
E_2818 35 2 S_0 S_1195 S_309 S_2391 S_3045 S_3028 S_3204 S_258
E_3469 100 2 S_0 S_390 S_1512 S_3188
E_3797 15 1 S_0 S_2063 S_309 S_3392 S_2617 S_2077 S_119 S_2391 S_1500 S_501 S_1007 S_2647
E_3780 30 2 S_1330 S_0 S_2353 S_2213 S_2957 S_1965 S_1785 S_1288 S_160 S_868 S_2681 S_3094 S_2331
E_3781 40 1 S_0 S_3399 S_677 S_2687 S_2345 S_1841 S_2457 S_2116 S_1330 S_2147 S_2353 S_2758 S_1512 S_1007 S_526 S_2309 S_868 S_966 S_3332 S_3268 S_606 S_1306 S_2617 S_2681 S_1547
E_59 80 2 S_0 S_2457 S_826 S_1036 S_2345 S_1330 S_3368 S_1512 S_1971 S_653 S_2309 S_1589 S_1190 S_2720 S_3163 S_868 S_3332 S_421 S_2152 S_2096 S_2213 S_766 S_51
E_58 10 1 S_0 S_3332 S_3267 S_2957 S_1512 S_1036 S_3163 S_2457 S_3526 S_1752
E_3784 40 1 S_0 S_3289 S_889 S_1500 S_1269 S_2925 S_1330 S_1904 S_572 S_2758 S_847 S_1512 S_579 S_3377 S_2083 S_2826 S_1594 S_2090 S_1194 S_2322 S_1306 S_2617 S_2681 S_439
E_3785 24 1 S_0 S_142 S_903 S_3481 S_1841 S_28
E_3038 50 2 S_0 S_1251 S_634 S_1519 S_1285 S_136 S_3271
E_3039 100 1 S_0 S_3028 S_476 S_2758 S_670 S_2508 S_91 S_160 S_954 S_2075 S_646
E_53 12 3 S_0 S_3407 S_501 S_3129 S_2659 S_2632 S_2746 S_1561 S_2457 S_3368 S_3028 S_2353 S_395 S_690 S_2876 S_1512 S_289 S_3317 S_192 S_2083 S_1295 S_3324 S_2096 S_1590 S_2087 S_2720 S_3163 S_868 S_3465 S_3332 S_2345 S_2617 S_2957 S_1365 S_766 S_1036 S_768 S_556 S_2774
E_52 24 1 S_1439 S_0 S_3332 S_571 S_131 S_826 S_1032 S_566 S_2948
E_51 35 2 S_0 S_1599 S_2617 S_2828 S_3260 S_2763
E_50 20 1 S_0 S_504 S_2291 S_276 S_2116 S_3332 S_3368 S_788 S_519 S_1512 S_1396 S_1971 S_142 S_1703 S_1079 S_966 S_1281 S_758 S_1200 S_211 S_2906 S_2792
E_57 18 1 S_0 S_2339 S_2852 S_2816 S_1785 S_3260 S_2825 S_3129 S_3457 S_2376 S_1735 S_1259 S_2746 S_3189 S_945 S_1330 S_3368 S_3332 S_395 S_2066 S_2786 S_2752 S_3413 S_3407 S_1004 S_2875 S_2300 S_1512 S_136 S_185 S_3317 S_2420 S_1971 S_2166 S_2183 S_142 S_758 S_3324 S_476 S_128 S_2486 S_708 S_2720 S_2617 S_39 S_3389 S_2948 S_3488 S_2152 S_1161 S_1841 S_2213 S_1427 S_1091 S_1200 S_1190 S_1367 S_3206 S_2160 S_2802 S_1438 S_650 S_1723 S_2792 S_725 S_673 S_448 S_3449
E_56 15 2 S_0 S_1998 S_1538 S_568 S_3022 S_1231 S_2398 S_3271 S_2498 S_1893 S_1953 S_2083 S_1036 S_383 S_1382 S_2457 S_276 S_1166 S_2923 S_2825 S_2116 S_3368 S_2948 S_571 S_519 S_161 S_2519 S_1392 S_2545 S_134 S_3375 S_1512 S_289 S_578 S_1673 S_3317 S_30 S_3503 S_82 S_587 S_2258 S_3324 S_185 S_142 S_3267 S_476 S_1516 S_2309 S_2537 S_754 S_2770 S_1832 S_1190 S_708 S_2264 S_868 S_788 S_3212 S_3332 S_2267 S_424 S_1252 S_1423 S_1306 S_1879 S_2957 S_1200 S_3238 S_160 S_688 S_2445 S_2276 S_3449
E_55 15 2 S_2152 S_0 S_1835 S_2353 S_2213 S_2957 S_478 S_1137 S_1990 S_1190 S_2802 S_1036 S_289 S_1785 S_315 S_2445 S_2666 S_375 S_3332
E_54 16 3 S_0 S_1998 S_1841 S_2457 S_2294 S_16 S_3028 S_3465 S_395 S_903 S_1512 S_954 S_3317 S_2083 S_1238 S_752 S_3324 S_1519 S_1849 S_2322 S_2195 S_2957 S_3496 S_315 S_556
E_2259 25 1 S_0 S_3289 S_2083 S_2826 S_1306 S_1175 S_2457 S_2957 S_847 S_868 S_579 S_3332
E_2258 40 1 S_0 S_514 S_501 S_1618 S_2758 S_3481 S_160 S_868 S_2926
E_3796 20 1 S_0 S_1841 S_491 S_2221 S_2116 S_1971
E_2255 12 1 S_0 S_3551 S_3028 S_160 S_221
E_2254 20 1 S_0 S_3503 S_1049 S_1841 S_3271 S_896 S_2195 S_3284
E_2257 20 1 S_0 S_3028 S_3439 S_103 S_2758 S_160 S_2446 S_835 S_2195
E_2256 50 2 S_0 S_1276 S_868 S_2845 S_119 S_1007 S_2681 S_2332
E_2251 35 1 S_0 S_3368 S_3028 S_1200 S_2758 S_3088 S_3449
E_2250 40 1 S_0 S_2353 S_3217 S_431 S_2345 S_1200 S_2617 S_3360 S_2457 S_152 S_1271
E_2253 50 3 S_0 S_2082 S_1841
E_2252 50 1 S_1330 S_0 S_371 S_1306 S_514 S_868 S_556
E_4058 60 2 S_0 S_2309 S_3217 S_903 S_2901 S_2487 S_1285 S_1841 S_2848 S_954 S_1042
E_4166 65 3 S_0 S_3289 S_226 S_1500 S_3240 S_2345 S_1965 S_2925 S_2638 S_572 S_514 S_1977 S_2758 S_847 S_2878 S_579 S_2083 S_1175 S_2681 S_3149 S_1194 S_2322 S_606 S_2617 S_1367 S_3283
E_4337 35 2 S_0 S_2939 S_2322 S_2083 S_3267 S_2957 S_1937 S_501 S_3284 S_2012 S_3449
E_2321 15 2 S_0 S_2083 S_1306 S_2309 S_119 S_1841 S_868 S_2681 S_556 S_1547 S_699
E_2320 16 1 S_1519 S_0 S_1841 S_3271
E_2323 50 2 S_0 S_1496 S_677 S_119 S_893 S_3188 S_2345 S_2681 S_3449
E_2322 15 2 S_0 S_3289 S_226 S_103 S_835 S_1224 S_579 S_514 S_2070 S_851 S_954 S_85 S_2536 S_2778 S_868 S_2322 S_1306 S_2617 S_1367 S_590 S_160 S_3283 S_1542 S_3449
E_2325 40 1 S_1330 S_2966 S_2322 S_2083 S_1065 S_1306 S_3267 S_3077 S_431 S_2957 S_2536 S_2688 S_868 S_2681 S_556 S_0
E_2324 30 1 S_0 S_677 S_119 S_2457 S_3368 S_2147 S_2353 S_2408 S_1977 S_1512 S_137 S_2989 S_1971 S_2197 S_390 S_649 S_1566 S_2774 S_966 S_3332 S_3268 S_3548 S_1985 S_1200 S_2960
E_2327 50 3 S_0 S_2758 S_3028 S_1132 S_3439 S_1306 S_1688 S_1841 S_1776 S_868 S_3284
E_2326 26 1 S_0 S_2280 S_3156 S_903 S_1200 S_3222 S_1519 S_2746 S_3270 S_2763
E_2329 25 3 S_0 S_1998 S_3289 S_2109 S_2345 S_10 S_1500 S_2457 S_3465 S_2758 S_1512 S_578 S_579 S_1007 S_2083 S_2826 S_2309 S_868 S_966 S_3332 S_2617 S_3077 S_3217 S_2681 S_1547
E_2328 50 3 S_0 S_1998 S_3289 S_2109 S_221 S_2341 S_2457 S_1500 S_2345 S_1965 S_1330 S_947 S_2353 S_1904 S_1977 S_2758 S_1512 S_579 S_2083 S_1403 S_2309 S_1519 S_966 S_1306 S_2681 S_984
E_3250 35 2 S_0 S_221 S_1841 S_64 S_3028 S_2826 S_903 S_2758 S_1512 S_578 S_2077 S_802 S_750 S_142 S_2309 S_1519 S_868 S_1195 S_1306 S_1200 S_1488 S_613
E_3251 30 3 S_0 S_3289 S_3399 S_1202 S_835 S_2353 S_395 S_2188 S_2758 S_579 S_1397 S_1859 S_1519 S_3001 S_1020 S_868 S_1480 S_2322 S_2617 S_1200 S_1367 S_491 S_160 S_439 S_2440 S_902
E_3256 35 1 S_0 S_1510 S_3289 S_2957 S_1348 S_221 S_2826 S_1306 S_1055 S_868 S_1200 S_2778 S_235 S_2758 S_1512 S_1841 S_501 S_579 S_2164 S_3377 S_537
E_3257 25 1 S_0 S_827 S_1937 S_2345 S_2353 S_3268 S_514 S_903 S_3267 S_2128 S_1007 S_2939 S_1403 S_2309 S_2778 S_868 S_1480 S_2322 S_2672 S_606 S_2617 S_3077 S_2957 S_1200 S_1367 S_2681 S_1782
E_3254 50 2 S_0 S_3289 S_221 S_827 S_2440 S_1330 S_2353 S_2758 S_579 S_745 S_799 S_2083 S_3267 S_2309 S_3204 S_789 S_2322 S_2672 S_2674 S_2617 S_1537 S_2957 S_1367 S_491 S_1547
E_3255 40 2 S_0 S_1998 S_221 S_385 S_1682 S_1330 S_24 S_1977 S_2758 S_1512 S_578 S_186 S_1971 S_2083 S_2826 S_2309 S_109 S_868 S_1248 S_3268 S_1716 S_3217 S_2957 S_1547
E_2079 35 1 S_0 S_3028 S_1841 S_142 S_2054
E_2078 40 3 S_0 S_3289 S_119 S_1533 S_2345 S_1977 S_2925 S_572 S_1965 S_2758 S_847 S_579 S_2992 S_2529 S_526 S_480 S_3101 S_2322 S_606 S_2617 S_1618 S_1559 S_1367 S_2681 S_1995
E_4333 12 1 S_0 S_3471 S_1320 S_752 S_579 S_1841 S_3345
E_2405 12 2 S_0 S_2322 S_802 S_2353 S_2617 S_2309 S_1977 S_701 S_119 S_1512 S_578 S_1716 S_2763
E_1678 50 2 S_0 S_687 S_1306 S_868 S_1449 S_537
E_1679 50 1 S_0 S_2095
E_1676 20 3 S_0 S_835 S_2391
E_1677 15 3 S_0 S_1841
E_1674 40 3 S_1330 S_0 S_3028 S_3439 S_752 S_2536 S_2997 S_3520 S_1500 S_868
E_1675 35 2 S_2758 S_0 S_501 S_1841
E_1672 14 3 S_0 S_2322 S_2353 S_634 S_1367 S_1977
E_1673 65 3 S_0 S_3289 S_3353 S_727 S_827 S_2925 S_1330 S_2147 S_2638 S_2758 S_1512 S_579 S_745 S_2083 S_2826 S_2309 S_3268 S_1098 S_2353 S_2322 S_3077 S_1618 S_1367 S_2681 S_439
E_1670 25 2 S_0 S_3289 S_2109 S_221 S_226 S_1500 S_2345 S_1330 S_2353 S_1904 S_2758 S_572 S_1512 S_579 S_2083 S_1098 S_1594 S_3332 S_2322 S_1567 S_1306 S_2617 S_1367 S_439
E_1671 50 3 S_0 S_3289 S_2109 S_1841 S_103 S_1330 S_1282 S_1852 S_2758 S_1512 S_3377 S_2195 S_2083 S_2826 S_2309 S_1098 S_868 S_1531 S_1306 S_3077 S_1202 S_491 S_160 S_556 S_3449
E_3810 20 3 S_0 S_1841 S_395 S_868
E_3811 75 1 S_0 S_3268 S_2353 S_3548 S_1173 S_2245 S_868
E_3812 25 3 S_2529 S_0 S_2322 S_727 S_2617 S_514 S_2957 S_1367 S_1977 S_2758 S_119 S_2878 S_160 S_579 S_997 S_3449
E_3813 10 3 S_958 S_3368 S_2322 S_2083 S_3465 S_2826 S_1306 S_3267 S_519 S_2957 S_2359 S_2617 S_1190 S_2572 S_868 S_0 S_3320 S_1910 S_2012 S_556 S_3449
E_3814 50 3 S_0 S_1841 S_501 S_476 S_3284
E_3815 20 3 S_0 S_3028 S_1306 S_752 S_2957 S_1309 S_2758 S_2391 S_160 S_868 S_2446 S_1743 S_1179 S_3449
E_3816 25 2 S_0 S_2322 S_2353 S_3217 S_1200 S_2213 S_2012
E_3817 15 3 S_0 S_2778 S_309 S_221 S_1841 S_2617 S_3429 S_1200 S_2440 S_2758 S_1512 S_1500 S_103 S_160 S_439 S_1547 S_3088 S_3449
E_2758 85 1 S_0 S_677 S_1200 S_155 S_119 S_1841 S_2345 S_16 S_2012 S_1389 S_2147 S_2353 S_2408 S_1904 S_690 S_1965 S_851 S_2708 S_2331 S_526 S_3042 S_3434 S_3028 S_868 S_999 S_3268 S_41 S_1306 S_1931 S_1618 S_3279 S_2845 S_879 S_160 S_2681
E_3819 80 1 S_0 S_1615 S_221 S_2341 S_868 S_2181 S_1389 S_2125 S_2758 S_2878 S_137 S_3206 S_3096 S_92 S_1710 S_149 S_1306 S_2617 S_546 S_1609 S_160 S_821 S_2195
E_3519 20 3 S_0 S_3449
E_2053 90 1 S_0 S_2012 S_1615 S_110
E_2783 50 3 S_0 S_903 S_221 S_802 S_2758 S_160 S_684 S_2763
E_3033 20 2 S_0 S_1021 S_2536 S_3439
E_2052 25 3 S_1330 S_2966 S_2322 S_2083 S_3397 S_0 S_1306 S_3267 S_2957 S_847 S_1288 S_2150 S_160 S_868 S_2307 S_3449
E_4272 40 3 S_0 S_3028 S_1012 S_750 S_1483 S_1731 S_592 S_2440 S_1841 S_827 S_501 S_745 S_999 S_3449 S_491
E_3138 50 3 S_0 S_3368 S_3268 S_2353 S_3548 S_868 S_1200 S_3394 S_119 S_1512 S_3188 S_2345 S_966 S_3332
E_2499 40 2 S_0 S_903 S_221 S_891 S_1937 S_1841 S_2113 S_2776 S_2 S_2758 S_578 S_2133 S_3206 S_752 S_802 S_1519 S_865 S_1248 S_307 S_2195 S_1309 S_556 S_3449
E_2498 20 1 S_0 S_903 S_1076 S_802 S_578 S_64 S_2763
E_2759 20 2 S_3217 S_0 S_2083
E_2493 40 3 S_0 S_1512
E_2492 45 3 S_0 S_2322 S_2083 S_44 S_1306 S_2617 S_3128 S_3284 S_2957 S_1251 S_2758 S_3267 S_835 S_160 S_868 S_2681 S_3377 S_3449 S_556 S_293 S_2406
E_2491 35 3 S_0 S_1849 S_752 S_1512 S_1382 S_2291 S_2267
E_2490 80 2 S_0 S_168 S_1330 S_2063 S_3308 S_2758 S_1512 S_578 S_2083 S_2826 S_3267 S_2309 S_1599 S_1190 S_868 S_602 S_2322 S_2617 S_2957 S_2440 S_491 S_160 S_2393
E_2497 30 3 S_0 S_1615 S_119 S_10 S_1841 S_2116 S_3088 S_787 S_3465 S_2 S_2989 S_1695 S_193 S_3320 S_2826 S_1403 S_3430 S_92 S_868 S_1306 S_2617 S_3077 S_436 S_160 S_439
E_2496 45 1 S_0 S_3399 S_309 S_1306 S_2391 S_868
E_2495 30 3 S_0 S_2322 S_3353 S_2353 S_3289 S_1367 S_2070 S_1841 S_27 S_579
E_2494 25 2 S_0 S_1615 S_501 S_220 S_3395 S_1908 S_2238 S_954 S_725 S_149 S_1971
E_368 10 3 S_0 S_1998 S_1158 S_1036 S_2457 S_2291 S_2116 S_2012 S_3368 S_2353 S_519 S_1512 S_3317 S_2420 S_1971 S_2535 S_3324 S_3163 S_3271 S_3332 S_2096 S_2957 S_2617 S_766 S_1609 S_1785
E_369 12 3 S_0 S_530 S_1841 S_395 S_3449
E_1418 15 2 S_0 S_3332 S_1512 S_2457
E_1419 8 1 S_2152 S_0 S_3332 S_1905 S_2309 S_766 S_3252 S_2771 S_1190 S_1512 S_1036 S_3163 S_2457 S_2948 S_1971
E_2677 30 2 S_0 S_3289 S_3028 S_933 S_2916 S_1306 S_1175 S_579 S_847 S_2213 S_868 S_2133
E_2676 20 1 S_0 S_3028 S_2353 S_395 S_2758 S_1841 S_3094
E_818 20 2 S_0 S_1998 S_1999 S_3022 S_3503 S_1841 S_2457 S_2012 S_634 S_903 S_1512 S_578 S_1971 S_2257 S_142 S_2309 S_3326 S_1190 S_3163 S_3332 S_1716 S_211 S_766 S_2195 S_3449
E_819 15 2 S_0 S_2948 S_1785 S_2457 S_3129 S_3455 S_1841 S_2440 S_2345 S_2291 S_2116 S_3368 S_3028 S_3465 S_1849 S_571 S_1279 S_903 S_1392 S_2877 S_3375 S_2703 S_954 S_289 S_2367 S_142 S_2073 S_752 S_889 S_826 S_2539 S_788 S_3163 S_421 S_966 S_1596 S_3212 S_3332 S_2322 S_2096 S_1200 S_103 S_766 S_1778 S_1036 S_2195 S_3449
E_360 35 2 S_2152 S_0 S_3449 S_3332 S_2353 S_395 S_2213 S_2957 S_3324 S_1512 S_2752 S_2802 S_1036 S_3163 S_315 S_1785 S_3317 S_2948 S_2116 S_2354
E_361 12 3 S_0 S_1998 S_142 S_3368 S_653 S_1200 S_2400 S_1589 S_1512 S_1841 S_3163 S_3332 S_1971
E_362 20 2 S_0 S_3260 S_3324 S_3317
E_363 55 1 S_1439 S_0 S_1099 S_1835 S_2825 S_826 S_2235 S_2457 S_2059 S_2012 S_3368 S_2948 S_571 S_1905 S_1512 S_3317 S_2420 S_1971 S_142 S_2309 S_3324 S_1190 S_3163 S_3332 S_1477 S_2152 S_2096 S_2213 S_766
E_364 10 1 S_0 S_2939 S_2083 S_395 S_2639 S_2096 S_634 S_903 S_478 S_2957 S_2213 S_766 S_3028 S_1841 S_289 S_3163 S_2457 S_3332 S_2116 S_16
E_365 50 2 S_929 S_0 S_2948 S_1837 S_2876 S_1036 S_2457 S_271 S_2923 S_2116 S_2012 S_3368 S_2185 S_1827 S_2300 S_634 S_2917 S_519 S_1070 S_289 S_1971 S_142 S_2535 S_2309 S_2771 S_788 S_2720 S_3163 S_536 S_1596 S_3332 S_3106 S_2152 S_2096 S_1200 S_1512 S_766 S_2445 S_1841
E_366 10 3 S_0 S_3399 S_2116 S_395 S_2877 S_3317 S_30 S_2367 S_1132 S_3267 S_3324 S_868 S_39 S_3332 S_2322 S_1306 S_2213 S_1485 S_3173 S_1609 S_1832 S_3284 S_3449
E_367 12 3 S_660 S_3368 S_259 S_2353 S_0 S_2309 S_3324 S_863 S_1953 S_766 S_1512 S_1036 S_289 S_3163 S_1835 S_3317 S_1070 S_2116 S_1971
E_2475 30 3 S_0 S_2322 S_2083 S_221 S_1567 S_1306 S_3267 S_20 S_2957 S_2758 S_1190 S_1220 S_378 S_868 S_2681 S_2195 S_31
E_2474 60 3 S_1182 S_0 S_879 S_3246 S_1306 S_1483 S_1583 S_476 S_2077 S_2440 S_847 S_1447 S_868 S_2681
E_1788 20 2 S_0 S_2322 S_2084 S_1367 S_119 S_868 S_2681 S_94
E_1789 55 2 S_0 S_3449 S_3028 S_1901
E_2471 70 2 S_0 S_2778 S_753 S_103 S_2758 S_160 S_3283
E_2470 35 1 S_0 S_192 S_2322 S_2083 S_1367 S_3142 S_2457 S_3449 S_1742 S_2763
E_568 40 1 S_0 S_1309 S_662
E_569 15 2 S_929 S_2152 S_2948 S_3153 S_0 S_2096 S_903 S_2309 S_1070 S_3326 S_653 S_766 S_1512 S_1036 S_3163 S_3332 S_1971
E_566 135 2 S_1874 S_2026 S_370 S_0 S_396 S_1079 S_3326 S_1636 S_3015 S_1512 S_1841 S_2737 S_3265 S_953 S_3428 S_3373 S_3206 S_2513
E_567 45 2 S_2152 S_296 S_1099 S_2996 S_392 S_571 S_2096 S_2309 S_476 S_2235 S_519 S_1512 S_3163 S_3332 S_0 S_1971 S_2012
E_564 15 3 S_2152 S_0 S_2309 S_2096 S_903 S_766 S_1190 S_1512 S_1036 S_3163 S_2457 S_2291 S_2293 S_3332 S_1971
E_565 35 1 S_0 S_3318 S_1306 S_3551 S_2457 S_949 S_1736 S_1447 S_868 S_1449 S_2489 S_644
E_562 20 3 S_0 S_3407 S_826 S_2610 S_1937 S_2457 S_2059 S_2116 S_1330 S_3368 S_3332 S_571 S_432 S_3267 S_1512 S_1971 S_2083 S_653 S_1295 S_1190 S_2720 S_868 S_2948 S_2957 S_1200 S_160
E_563 15 2 S_0 S_3368 S_2353 S_142 S_1585 S_2345 S_1512 S_40 S_3188 S_2457 S_3465 S_3449 S_1971 S_2472
E_560 30 2 S_2152 S_0 S_2948 S_2309 S_395 S_142 S_2096 S_501 S_3324 S_1832 S_766 S_1512 S_1036 S_3163 S_2291 S_3317 S_3332 S_31
E_561 8 1 S_929 S_2152 S_1099 S_571 S_2802 S_2535 S_2309 S_1190 S_1512 S_1036 S_289 S_3163 S_2457 S_2720 S_3332 S_1971 S_0
E_4433 75 1 S_0 S_3028 S_134 S_504 S_2632 S_1312
E_2058 40 1 S_2758 S_0 S_868 S_1306
E_3131 30 2 S_2758 S_0 S_1139
E_1898 50 2 S_2681 S_572 S_0
E_1899 40 2 S_0 S_3368 S_2322 S_2083 S_3267 S_2957 S_1200 S_1195 S_1841 S_160 S_2457 S_2161 S_3332 S_1477
E_1896 25 2 S_0 S_530 S_1195 S_31
E_1897 25 3 S_2758 S_0 S_1195 S_670
E_1894 75 3 S_0 S_2309 S_119 S_1512 S_2572 S_2457 S_966 S_1971 S_3449
E_1895 40 2 S_0 S_902 S_142 S_1320 S_3503 S_670 S_1512 S_1841 S_646 S_1220 S_2267 S_3206
E_1892 55 3 S_0 S_2322 S_2672 S_2353 S_3246 S_2536 S_752 S_514 S_851 S_1200 S_3268 S_1367 S_2758 S_3028 S_868 S_3204 S_2148 S_1743 S_1224 S_3449
E_1893 30 3 S_0 S_3399 S_1841 S_2457 S_2291 S_3511 S_3368 S_3028 S_2070 S_1512 S_1178 S_1971 S_382 S_142 S_2309 S_1190 S_3163 S_3332 S_1364 S_1200 S_160 S_2195 S_3449
E_1890 50 1 S_0 S_1841 S_2359 S_476
E_1891 25 2 S_0 S_2322 S_2083 S_3267 S_2957 S_1841
E_962 8 2 S_0 S_51 S_766 S_1036 S_289
E_963 8 1 S_0 S_142 S_2213 S_1512 S_708 S_1841 S_276 S_2267 S_1971
E_960 8 3 S_0 S_352 S_1509 S_2758 S_1512 S_579 S_351 S_2083 S_3267 S_1594 S_868 S_3332 S_2322 S_1306 S_2617 S_2957 S_1200 S_1367 S_766 S_31 S_160 S_2681 S_439
E_961 12 1 S_0 S_1998 S_1036 S_2291 S_2116 S_3332 S_2353 S_571 S_1392 S_1512 S_578 S_530 S_3317 S_2939 S_2369 S_2309 S_3536 S_3163 S_3330 S_2948 S_810 S_2096 S_2957 S_1190 S_766 S_1841
E_966 15 1 S_0 S_634 S_2536 S_3324 S_1020 S_2336 S_3317 S_2012
E_967 50 3 S_2152 S_0 S_2957 S_2309 S_1105 S_1414 S_1512 S_868 S_767
E_964 50 1 S_1471 S_0 S_1309
E_965 15 1 S_0 S_1998 S_1191 S_1716 S_1101 S_2657 S_1893 S_1512 S_2457 S_276 S_1477 S_1971
E_1074 60 2 S_0 S_3268 S_759 S_745 S_2309 S_2197 S_1173 S_2791 S_1512 S_2457 S_2681 S_2353 S_3332 S_1971
E_1075 25 2 S_2529 S_0 S_1295 S_3163 S_728 S_1365 S_2457 S_476 S_1324 S_1977 S_478 S_1512 S_868 S_2345 S_966 S_617
E_968 16 1 S_0 S_3271 S_2746 S_2974
E_969 10 2 S_0 S_2322 S_2083 S_2957 S_1367 S_1512
E_1070 75 3 S_0 S_2309 S_1925 S_519 S_3163 S_2457 S_2291 S_3332 S_150 S_1971 S_2012
E_1071 12 1 S_2152 S_3368 S_788 S_142 S_1998 S_2213 S_2535 S_1070 S_766 S_1512 S_1841 S_3163 S_2457 S_1036 S_3332 S_51 S_1971 S_0
E_1072 15 1 S_0 S_395 S_142 S_1785 S_2070 S_2632 S_1841 S_2195
E_1073 12 2 S_0 S_1099 S_1785 S_3407 S_361 S_3455 S_2291 S_1036 S_2457 S_2695 S_2293 S_2116 S_3136 S_3368 S_2948 S_2752 S_2518 S_2071 S_1512 S_285 S_1971 S_1467 S_142 S_2535 S_1590 S_478 S_2720 S_3163 S_2792 S_3332 S_1821 S_2152 S_1649 S_3216 S_2213 S_161 S_925 S_1841 S_51
E_1254 10 3 S_0 S_3289 S_2457 S_2147 S_2353 S_903 S_2877 S_847 S_3252 S_1512 S_579 S_1971 S_2939 S_2083 S_3267 S_2309 S_3268 S_1190 S_868 S_3332 S_2322 S_1306 S_3217 S_2957 S_2681
E_1255 10 3 S_0 S_907 S_474 S_2457 S_1330 S_2353 S_142 S_847 S_903 S_1977 S_3521 S_2128 S_578 S_1007 S_745 S_2083 S_2826 S_1403 S_802 S_3268 S_2681 S_966 S_3332 S_1480 S_2322 S_1367 S_3283
E_1256 10 1 S_0 S_2322 S_2353 S_3171 S_2940 S_1200 S_1367 S_2617 S_591 S_2345 S_1358
E_1257 8 1 S_0 S_2952 S_2692 S_1512 S_289 S_3163 S_2291 S_3332 S_1971 S_2394
E_1250 30 2 S_0 S_2322 S_3267 S_103 S_767 S_315 S_2221 S_3283 S_1525 S_3332 S_3449
E_1251 10 2 S_0 S_1998 S_1099 S_3407 S_2802 S_1036 S_2457 S_276 S_2242 S_3368 S_1905 S_1512 S_1971 S_353 S_142 S_653 S_2309 S_1589 S_2720 S_3163 S_3332 S_2267 S_2152
E_1252 16 3 S_0 S_1953 S_1841 S_2291 S_2116 S_2012 S_1330 S_1277 S_869 S_1512 S_2257 S_1971 S_2309 S_1295 S_2034 S_3332 S_1925 S_2152 S_2906 S_766 S_2557 S_1434 S_725 S_51
E_1253 12 1 S_0 S_3028 S_498 S_2617 S_1585 S_2572 S_725 S_821
E_2952 35 1 S_0 S_1670 S_3289 S_2632 S_1841 S_2440 S_341 S_2353 S_2188 S_1965 S_2758 S_695 S_849 S_3206 S_2331 S_2083 S_2424 S_2309 S_868 S_2322 S_1306 S_2617 S_1512 S_1367 S_2681
E_4265 100 2 S_0 S_804 S_1566 S_677 S_498 S_2617 S_3430 S_1028 S_1688 S_1499 S_1841 S_1609 S_160 S_2345 S_966 S_1615 S_725 S_149 S_3206 S_2960
E_1258 10 2 S_0 S_3502 S_1099 S_116 S_2812 S_2797 S_3506 S_1680 S_1841 S_2457 S_838 S_2756 S_2357 S_2520 S_2912 S_2585 S_464 S_1512 S_1971 S_3252 S_1190 S_3332 S_2152 S_2096 S_655 S_51 S_2851
E_1259 25 3 S_0 S_3332 S_1849 S_3217 S_752 S_2519 S_504 S_1512 S_3163 S_3345 S_276 S_1741 S_1971 S_1213
E_1528 8 3 S_2152 S_0 S_2617 S_3260 S_2957 S_2213 S_2359 S_2291 S_3332 S_3449
E_1529 20 3 S_0 S_824 S_728 S_498 S_2345 S_1533 S_893 S_2457 S_1615 S_1566 S_3465 S_1977 S_2877 S_1512 S_137 S_2989 S_390 S_2993 S_3101 S_966 S_3332 S_2322 S_759 S_2960 S_725 S_2195
E_1096 8 2 S_0 S_2398 S_826 S_1735 S_1841 S_2116 S_16 S_3028 S_2353 S_571 S_2877 S_3513 S_3317 S_1345 S_2230 S_3332 S_2083 S_3320 S_80 S_3324 S_2720 S_2213 S_3163 S_487 S_2948 S_1806 S_1768 S_2096 S_2957 S_2906 S_766 S_1609 S_1036 S_768 S_556 S_2535
E_1097 15 1 S_929 S_0 S_442 S_3295 S_2802 S_1036 S_2457 S_2059 S_2116 S_2748 S_788 S_2354 S_2876 S_1512 S_289 S_1971 S_1295 S_1137 S_1190 S_2720 S_1318 S_3163 S_3483 S_3332 S_766 S_315 S_2445 S_51
E_708 25 1 S_0 S_1615 S_651 S_1826 S_3448 S_1688 S_505 S_2572 S_92 S_3430 S_725 S_1667 S_557 S_712
E_1095 10 2 S_0 S_1099 S_3214 S_571 S_2940 S_922 S_88 S_695 S_2345 S_1166
E_1092 50 1 S_0 S_804 S_2322 S_3353 S_2030 S_2536 S_1306 S_2309 S_3289 S_1367 S_2758 S_2083 S_103 S_868 S_3283 S_2105 S_556 S_3449
E_1093 50 2 S_0 S_3269 S_501 S_1664
E_1090 25 2 S_1330 S_1753 S_3449 S_2353 S_2066 S_1785 S_3106 S_2957 S_3324 S_2102 S_2974 S_59 S_3252 S_3273 S_2089 S_725 S_3332 S_0 S_3317 S_1735 S_2166
E_1091 35 2 S_0 S_2778 S_371 S_221 S_634 S_3289 S_2440 S_889 S_579 S_1104
E_702 30 3 S_3007 S_2152 S_0 S_2213 S_2657 S_2309 S_2242 S_1988 S_663 S_1190 S_1512 S_1841 S_3163 S_868 S_229 S_3332 S_2116 S_1971
E_703 45 3 S_0 S_3289 S_221 S_889 S_1841 S_331 S_2864 S_1330 S_579 S_395 S_1441 S_1977 S_2758 S_1230 S_1512 S_1007 S_2083 S_3267 S_2309 S_2778 S_2091 S_868 S_537 S_2322 S_1200 S_160 S_1547 S_2225
E_700 15 2 S_0 S_3368 S_2353 S_160 S_634 S_2309 S_1200 S_1190 S_1512 S_868 S_2457 S_3332 S_1971 S_3449
E_701 8 2 S_0 S_2322 S_2083 S_3267 S_2957 S_1200 S_1512 S_315 S_3163 S_868 S_3332 S_1971
E_706 8 2 S_0 S_3368 S_2309 S_395 S_571 S_1070 S_2714 S_1295 S_826 S_1503 S_766 S_1512 S_3163 S_2457 S_1190 S_3332 S_51 S_2116 S_1971
E_707 10 2 S_0 S_3368 S_519 S_2012
E_1098 20 1 S_0 S_686 S_2940 S_2309 S_2142 S_778 S_1512 S_2507 S_2705 S_1971
E_705 12 3 S_0 S_2322 S_2083 S_3267 S_2957 S_1512 S_1036 S_3163 S_3332 S_1971 S_2012
E_3429 40 1 S_0 S_119
E_498 10 2 S_0 S_1099 S_1785 S_3407 S_3129 S_1841 S_276 S_3368 S_2353 S_1280 S_235 S_1512 S_1006 S_1971 S_587 S_3320 S_142 S_2309 S_3163 S_3271 S_1285 S_2213 S_2906
E_499 12 2 S_0 S_2396 S_3271 S_891 S_1937 S_1841 S_2457 S_2291 S_2459 S_2293 S_1330 S_2147 S_2353 S_395 S_903 S_1392 S_847 S_1512 S_954 S_3317 S_1971 S_2166 S_2404 S_3321 S_752 S_197 S_3324 S_3028 S_3163 S_868 S_127 S_3332 S_2152 S_3268 S_2672 S_2095 S_1306 S_2096 S_2957 S_155 S_142 S_3173 S_2213 S_766 S_646 S_160 S_1723 S_2681 S_3284 S_1437 S_3449
E_1506 40 2 S_1330 S_3007 S_759 S_0 S_519 S_2457 S_2309 S_1231 S_766 S_3252 S_2096 S_1190 S_1512 S_3163 S_2345 S_966 S_826 S_3332 S_1971
E_492 70 2 S_0 S_3368 S_2309 S_1512 S_3332 S_1971
E_493 10 2 S_0 S_2098 S_3503 S_2345 S_1036 S_2457 S_2116 S_1330 S_3368 S_788 S_2353 S_395 S_903 S_1977 S_2758 S_1512 S_289 S_578 S_1971 S_2083 S_1131 S_142 S_2940 S_802 S_476 S_3163 S_868 S_127 S_3332 S_1477 S_1872 S_3268 S_2096 S_2957 S_1200 S_3222 S_2749 S_2617 S_766 S_160 S_2681 S_1841 S_1545 S_556
E_490 65 1 S_0 S_220 S_193 S_1688 S_61 S_3135 S_785 S_3462 S_787 S_3028 S_3465 S_3466 S_813 S_3427 S_407 S_2082 S_3430 S_804 S_3209 S_725 S_2674 S_2758 S_821
E_491 15 3 S_1439 S_0 S_1099 S_1630 S_826 S_2235 S_1602 S_1036 S_392 S_1225 S_3368 S_3332 S_571 S_1066 S_2068 S_1231 S_792 S_2876 S_1512 S_3317 S_2657 S_2535 S_1295 S_3324 S_2771 S_3328 S_3163 S_2948 S_2152 S_2957 S_766
E_496 12 2 S_0 S_826 S_2802 S_1036 S_2457 S_2116 S_3028 S_395 S_690 S_2877 S_3252 S_1512 S_2077 S_1971 S_2309 S_3163 S_1596 S_3332 S_2152 S_2096 S_2213 S_766 S_3449
E_497 50 1 S_0 S_1998 S_2572 S_2457 S_1790 S_16 S_2012 S_3368 S_519 S_1070 S_34 S_1971 S_142 S_653 S_2309 S_1190 S_3163 S_3332 S_2152 S_2096 S_1512 S_2213 S_2620 S_51
E_494 25 1 S_0 S_2852 S_2230 S_3457 S_1735 S_2802 S_2457 S_1896 S_2353 S_2752 S_2875 S_2300 S_909 S_76 S_3317 S_1971 S_2166 S_918 S_2309 S_3324 S_1406 S_1190 S_2792 S_2379 S_2152 S_1423 S_2213 S_155 S_1094 S_2962 S_3449
E_495 25 3 S_0 S_3368 S_2213 S_752 S_2825 S_1512 S_1036 S_3163 S_2291 S_3332 S_2116 S_1971
E_3234 30 1 S_0 S_1195 S_1281 S_2673 S_752 S_762 S_903 S_3222 S_670 S_1519 S_1285 S_2848 S_715 S_2763
E_1508 20 3 S_0 S_907 S_2230 S_501 S_3457 S_1036 S_2116 S_2697 S_3332 S_2353 S_2752 S_2018 S_289 S_3317 S_248 S_3324 S_3163 S_2948 S_3268 S_3217 S_2096 S_766 S_1094 S_2445 S_2048
E_3783 18 2 S_0 S_1841 S_1999 S_2195
E_2629 20 1 S_0 S_587 S_2188 S_2309 S_1512 S_1841 S_2257 S_2336 S_307
E_1509 8 2 S_1330 S_2152 S_2083 S_0 S_1306 S_1200 S_2957 S_476 S_949 S_103 S_1190 S_315 S_3163 S_868 S_1525 S_1736
E_2403 50 1 S_2171 S_3138 S_3289 S_2109 S_160 S_142 S_1306 S_3271 S_622 S_1200 S_132 S_1893 S_2443 S_2083 S_1841 S_2309 S_868 S_1007 S_2746 S_1248 S_0
E_3423 20 2 S_0 S_1441 S_3028 S_2758 S_2083 S_160 S_868 S_1833
E_680 10 2 S_2152 S_3368 S_395 S_0 S_826 S_766 S_1512 S_1036 S_3163 S_1841 S_3332 S_1971
E_3786 65 1 S_0 S_2778 S_501 S_1200 S_2440 S_2632 S_1841
E_3787 95 2 S_0 S_787 S_193 S_3465 S_2826 S_1306 S_2617 S_3430 S_168 S_1028 S_1688 S_1356 S_10 S_1841 S_160 S_868 S_2195
E_4399 40 1 S_0 S_2083 S_1904 S_501 S_403 S_3345 S_2536 S_830 S_3028 S_2075 S_868 S_2090 S_835
E_140 20 3 S_0 S_1105 S_1191 S_3439 S_3252 S_1512 S_2076 S_1971 S_2152 S_2083 S_245 S_2826 S_3267 S_1190 S_3028 S_1647 S_1480 S_812 S_2957 S_669 S_767 S_3449
E_1321 20 1 S_0 S_3028 S_235 S_444 S_1200 S_103 S_2605 S_2758 S_908 S_160 S_1483 S_598 S_1741 S_556
E_142 15 3 S_0 S_1099 S_221 S_3407 S_1105 S_1036 S_383 S_395 S_571 S_182 S_2876 S_3267 S_2535 S_2309 S_2600 S_2720 S_3163 S_3332 S_2152 S_812 S_2957 S_766 S_315 S_2792
E_143 8 1 S_0 S_3368 S_3268 S_3332 S_3320 S_395 S_571 S_2535 S_2309 S_142 S_1589 S_906 S_766 S_1512 S_1036 S_289 S_3163 S_2353 S_2948 S_556 S_1971
E_144 15 3 S_0 S_1998 S_2083 S_1716 S_3368 S_2957 S_1512 S_578 S_3332 S_1971
E_145 15 1 S_0 S_1999 S_2632 S_1841 S_2116 S_127 S_395 S_1477 S_903 S_2758 S_2703 S_3317 S_3324 S_1519 S_3332 S_2267 S_1423 S_2213 S_2957 S_1200 S_3222 S_3117 S_160 S_2195
E_630 15 3 S_0 S_1998 S_1716 S_2213 S_3260 S_3324 S_2486 S_1735 S_708 S_1561 S_3189 S_1021 S_3317 S_3449
E_631 15 3 S_0 S_1998 S_1099 S_2802 S_1841 S_2457 S_2116 S_3368 S_1231 S_2876 S_3252 S_1512 S_3317 S_1971 S_142 S_653 S_2309 S_3324 S_1190 S_3163 S_3332 S_3054 S_2955 S_925 S_2792 S_2167
E_148 20 3 S_0 S_2367 S_3028 S_2213 S_530 S_3204
E_149 45 3 S_0 S_1841 S_2457 S_2116 S_3368 S_2361 S_1070 S_1971 S_142 S_653 S_752 S_2309 S_3163 S_3332 S_2152 S_3216 S_556 S_1309 S_1608 S_925 S_51 S_1512
E_2416 125 3 S_1304 S_1403 S_2353 S_0
E_4278 40 1 S_0 S_1007 S_3289 S_160 S_221 S_2617 S_579 S_2778 S_2758 S_578 S_868 S_725 S_3449
E_3034 20 1 S_0 S_3289 S_2353 S_1904 S_1320 S_3268 S_1512 S_579 S_2090 S_3332
E_638 25 1 S_0 S_2171 S_2536 S_3407 S_1321 S_1893 S_504 S_10 S_1036 S_2291 S_2293 S_2059 S_2116 S_1330 S_3368 S_3332 S_1849 S_3219 S_903 S_340 S_1185 S_1512 S_1295 S_142 S_472 S_2940 S_752 S_2140 S_2309 S_1589 S_1137 S_1902 S_3163 S_2948 S_1285 S_2152 S_542 S_2096 S_2957 S_3173 S_2213 S_766 S_2802 S_501 S_646 S_880 S_2445 S_1841 S_725
E_639 20 2 S_0 S_3368 S_1841
E_386 18 1 S_0 S_3368 S_127 S_142 S_3332 S_51
E_387 39 2 S_0 S_3368 S_142 S_1295 S_1231 S_519 S_1512 S_1036 S_3163 S_2291 S_3332 S_2116 S_2012
E_384 10 2 S_0 S_766 S_1036 S_289 S_3163 S_3332
E_385 13 3 S_770 S_0 S_1771 S_1734 S_2457 S_2291 S_2293 S_2923 S_2116 S_2580 S_3368 S_2353 S_1811 S_3552 S_504 S_1284 S_1070 S_2075 S_3317 S_1179 S_2479 S_142 S_653 S_752 S_3324 S_3163 S_840 S_3332 S_601 S_254 S_1877 S_2326 S_2213 S_1612 S_1089 S_1512 S_2420 S_3302 S_397 S_924 S_655
E_382 25 1 S_0 S_3368 S_2226 S_2617 S_1798 S_3324 S_2213 S_1255 S_1609 S_3317 S_1038 S_739 S_3449
E_383 20 1 S_2152 S_1905 S_2322 S_182 S_395 S_0 S_1306 S_2957 S_1190 S_1105 S_2758 S_3252 S_315 S_160
E_380 8 3 S_2152 S_3368 S_571 S_395 S_142 S_2957 S_1573 S_1512 S_1841 S_3163 S_2457 S_2948 S_0
E_381 15 1 S_0 S_826 S_2802 S_2457 S_2059 S_16 S_2012 S_1330 S_3028 S_903 S_1512 S_1295 S_2309 S_144 S_1589 S_1190 S_3332 S_2152 S_3216 S_1200 S_766 S_725
E_3032 65 2 S_0 S_752 S_3028 S_2161 S_2012
E_2622 50 2 S_0 S_2171 S_3289 S_501 S_2632 S_1841 S_2599 S_3465 S_279 S_2758 S_579 S_745 S_2763 S_35 S_476 S_3028 S_3271 S_537 S_1696 S_2617 S_1200 S_2440 S_160 S_3449
E_388 12 3 S_0 S_2923 S_2096 S_2957 S_766 S_1036 S_3163 S_3332
E_389 16 1 S_2152 S_0 S_2957 S_3267 S_2309 S_2689 S_2681
E_3694 35 2 S_0 S_3289 S_727 S_827 S_11 S_1330 S_2353 S_2758 S_847 S_1512 S_579 S_3377 S_1971 S_2083 S_2826 S_2309 S_868 S_2322 S_1306 S_2617 S_1367 S_2845 S_293 S_3283 S_439
E_4613 35 2 S_1893 S_1841 S_3503 S_476 S_0
E_4458 60 1 S_0 S_3158 S_3028 S_160 S_1306 S_3156 S_2957 S_1200 S_1053 S_868 S_851 S_1281 S_16
E_2623 16 2 S_218 S_426 S_1195 S_2083 S_0 S_2309 S_1512 S_1841 S_1971 S_3028 S_2133 S_3206 S_16
E_2559 70 2 S_1565 S_0 S_1195 S_3028 S_2359 S_641 S_868 S_642 S_2989 S_149 S_258 S_3449
E_4612 50 2 S_0 S_629 S_3289 S_1306 S_868 S_2778 S_103 S_1965 S_2758 S_3283 S_160 S_579 S_2681 S_2331
E_3031 60 1 S_2738 S_0
E_4347 25 2 S_0 S_3289 S_3028 S_221 S_1306 S_1200 S_579 S_476 S_103 S_2758 S_1055 S_160 S_868 S_1010
E_3459 40 1 S_1855 S_2529 S_3028 S_2353 S_0 S_2993 S_2989 S_2688 S_1200 S_1977 S_119 S_2960 S_137 S_868 S_966 S_1809 S_2990 S_3206 S_3284
E_4610 35 1 S_0 S_3028
E_4168 15 1 S_0 S_425 S_2916 S_3449
E_4617 60 3 S_0 S_2063 S_3289 S_160 S_3439 S_1306 S_431 S_868 S_119 S_103 S_2758 S_2508 S_1512 S_1579 S_1594 S_579 S_2012 S_835 S_3449 S_31 S_1994
E_4340 35 2 S_0 S_1998 S_2004 S_2728 S_2044 S_1055 S_2345 S_2240 S_2807 S_1330 S_2063 S_2353 S_1965 S_2758 S_3377 S_2331 S_2826 S_2309 S_1421 S_591 S_868 S_602 S_3268 S_1971 S_2681 S_3449
E_4312 55 3 S_2758 S_0 S_160
E_333 10 3 S_1330 S_2152 S_1099 S_1295 S_0 S_3368 S_2457 S_3407 S_2309 S_766 S_3106 S_1190 S_1512 S_2720 S_3163 S_868 S_2792 S_3332 S_3206 S_1971
E_4310 45 3 S_0 S_3180 S_221 S_1449 S_2058 S_835 S_2299 S_2878 S_137 S_2077 S_3076 S_2083 S_2826 S_1583 S_530 S_956 S_1356 S_1243 S_868 S_2440 S_2731 S_491 S_2221 S_3283 S_556 S_1833
E_4045 20 2 S_0 S_3289 S_1377 S_160 S_2536 S_634 S_579 S_2758 S_2632 S_3028 S_501 S_1594 S_868 S_2681 S_3365 S_176 S_3449
E_4316 45 2 S_0 S_2109 S_1330 S_2353 S_1904 S_903 S_1965 S_2758 S_1512 S_3377 S_1971 S_2083 S_2309 S_3268 S_3149 S_868 S_2322 S_1306 S_2617 S_745 S_1367 S_2845 S_293 S_2681 S_439
E_4317 60 3 S_0 S_1931 S_2632 S_1579 S_849 S_1413
E_4314 100 3 S_0 S_725 S_2489 S_2440 S_1207
E_332 17 2 S_0 S_1099 S_2247 S_1785 S_3407 S_1220 S_826 S_1036 S_2457 S_2353 S_1512 S_3317 S_1971 S_2657 S_3324 S_2720 S_3163 S_868 S_3332 S_2152 S_3268 S_759 S_3146 S_2957 S_766 S_3345
E_4089 50 3 S_0 S_498 S_2617 S_868 S_1841 S_491 S_2978 S_1306
E_4319 50 1 S_0 S_3289 S_1306 S_1483 S_579 S_103 S_2758 S_160 S_868 S_3283 S_3449
E_331 25 1 S_0 S_2632 S_2309 S_3028 S_2870 S_903 S_1512 S_578 S_3091 S_258 S_1971 S_2083 S_160 S_2826 S_802 S_476 S_1190 S_966 S_603 S_2957 S_682 S_2909 S_439 S_556
E_330 20 3 S_2152 S_0 S_83 S_2309 S_2802 S_2213 S_2230 S_501 S_3324 S_2957 S_1735 S_1512 S_3295 S_3317 S_252 S_1971 S_3449
E_1749 50 1 S_0 S_2083 S_395 S_3439 S_431 S_501 S_2997 S_1499 S_1841 S_3284
E_3656 40 1 S_0 S_3289 S_2109 S_827 S_3240 S_1330 S_2758 S_847 S_1512 S_2878 S_579 S_3377 S_2083 S_2826 S_2309 S_2681 S_868 S_2322 S_1306 S_2617 S_3077 S_3283 S_439 S_1547
E_337 12 2 S_0 S_1036 S_2457 S_2242 S_1330 S_3368 S_3332 S_2353 S_571 S_3268 S_182 S_1512 S_289 S_3377 S_293 S_491 S_1467 S_2083 S_3267 S_2309 S_1599 S_1190 S_3163 S_868 S_2948 S_1477 S_2152 S_2322 S_1306 S_2957 S_2844 S_766 S_315 S_1971 S_160 S_1095 S_1155 S_2792
E_336 18 1 S_0 S_395 S_1781 S_2213 S_1426 S_3407 S_3324 S_2752 S_1512 S_2720 S_1609 S_3317 S_3449 S_2420 S_2166
E_4042 50 3 S_0 S_3289 S_677 S_2632 S_1841 S_103 S_3137 S_2758 S_947 S_3028 S_2353 S_2070 S_1793 S_579 S_3149 S_2095 S_2322 S_152 S_606 S_2674 S_2215 S_1367 S_1029 S_491 S_2681
E_335 40 3 S_0 S_105 S_3004 S_3368 S_2309 S_476 S_2077 S_1977 S_1190 S_1512 S_1841 S_1019 S_2909 S_315 S_3332 S_1971
E_334 35 3 S_0 S_1377 S_221 S_2004 S_2006 S_2802 S_453 S_2810 S_3465 S_1512 S_2083 S_3267 S_3353 S_2309 S_804 S_868 S_2152 S_2322 S_1306 S_2617 S_2957 S_1367 S_315 S_3499 S_160 S_556 S_3449
E_3235 20 3 S_0 S_3289 S_119 S_1901 S_579 S_3028 S_1852 S_2758 S_1512 S_2370 S_1148 S_1971 S_2083 S_2309 S_2778 S_1098 S_868 S_2322 S_1306 S_1367 S_160 S_556 S_3449
E_4412 60 1 S_0 S_2169 S_1330 S_947 S_2147 S_2353 S_1173 S_1977 S_2758 S_847 S_1512 S_578 S_745 S_799 S_1403 S_2309 S_3268 S_2681 S_966 S_2322 S_606 S_2617 S_1367 S_3283 S_1547
E_2408 60 1 S_1330 S_0 S_2147 S_2353 S_221 S_2307 S_1785 S_235 S_1007 S_197 S_3126 S_160 S_868 S_3103 S_1415 S_725 S_1386 S_1971
E_4043 20 1 S_0 S_3289 S_2083 S_160 S_1306 S_2309 S_3028 S_1195 S_2758 S_2886 S_1512 S_1841 S_868 S_579 S_2681 S_3284 S_2195 S_3206 S_2012
E_4164 50 3 S_0 S_3028 S_3439 S_2536 S_476 S_2440 S_1841 S_537 S_2363 S_2075 S_1148 S_3449
E_3782 15 2 S_0 S_221 S_1893 S_1841 S_1172 S_903 S_3519 S_24 S_2878 S_1235 S_3206 S_2367 S_587 S_2711 S_530 S_2146 S_2617 S_48 S_81 S_160 S_2681 S_448 S_984 S_1547 S_3449
E_4558 75 2 S_2529 S_0 S_3268 S_2353 S_2617 S_868 S_1200 S_677 S_1977 S_3206 S_119 S_851 S_2345 S_3320 S_725 S_1852 S_556 S_2273
E_4432 100 3 S_2758 S_1289 S_3399 S_556 S_0
E_2150 15 2 S_0 S_501 S_802 S_578 S_2345 S_3557 S_603
E_4229 30 3 S_0 S_2322 S_2309 S_3289 S_1367 S_2758 S_1512
E_4226 20 3 S_0 S_1306 S_2617 S_103 S_2054 S_1055 S_868 S_2164
E_4227 90 3 S_0 S_2083 S_1200 S_431 S_501 S_476 S_3222 S_1841 S_2457 S_3332
E_4224 90 1 S_0 S_1271
E_4225 25 3 S_804 S_787 S_193 S_3028 S_0 S_2687 S_2345 S_1688 S_119 S_3430
E_2409 75 1 S_0 S_2082 S_1195 S_2440 S_2359 S_10 S_1841 S_2572 S_160
E_4040 40 2 S_0 S_2188
E_4220 14 3 S_3038 S_579 S_903 S_750 S_142 S_3368 S_1879 S_431 S_2957 S_1392 S_718 S_2632 S_1841 S_851 S_1664 S_3332 S_0 S_3449
E_4221 40 3 S_0 S_725 S_632 S_3529
E_4607 25 3 S_0 S_676 S_501 S_1841 S_1386 S_3028 S_2353 S_1065 S_1173 S_1852 S_745 S_2195 S_2083 S_3267 S_3268 S_1098 S_868 S_1195 S_2322 S_1306 S_3077 S_2957 S_160 S_2681 S_556
E_2401 25 3 S_0 S_1841 S_2536 S_476 S_3439
E_3556 40 3 S_0 S_2280 S_1673 S_903 S_388 S_1519 S_1841
E_3148 20 1 S_0 S_1904 S_1306 S_2617 S_2687 S_1868 S_954 S_2440 S_2054 S_2758 S_1500 S_103 S_3240 S_868 S_439 S_3449
E_3695 55 3 S_223 S_0 S_1195 S_501 S_2070
E_4041 18 3 S_0 S_3289 S_3271 S_1841 S_3425 S_579 S_2599 S_2353 S_903 S_2758 S_1512 S_578 S_186 S_351 S_802 S_439 S_868 S_1285 S_2322 S_2617 S_1200 S_1367 S_1500 S_2393
E_4439 35 1 S_3217 S_3284 S_1841 S_142 S_0
E_3331 15 1 S_0 S_2353 S_1977 S_2758 S_3388 S_3332
E_1434 12 2 S_0 S_652 S_3267 S_2957 S_2752 S_495 S_3163 S_3332 S_40
E_3333 30 3 S_0 S_1841 S_3271
E_3149 65 1 S_2617 S_1182 S_2341 S_1841 S_0
E_3335 15 1 S_0 S_835 S_3028 S_2095 S_954
E_1828 80 1 S_0 S_2778 S_2257 S_221 S_1306 S_1202 S_160 S_868
E_3337 85 2 S_0 S_144
E_1435 22 3 S_0 S_1306 S_3267 S_2957 S_1367 S_1356 S_1006 S_2457 S_966 S_3332
E_3339 75 1 S_0 S_2322 S_3028 S_221 S_2617 S_1309 S_2040 S_1162 S_2862 S_160 S_3284 S_835 S_725 S_785 S_2195 S_2747 S_3449
E_3338 30 1 S_0 S_3399 S_1306 S_2617 S_476 S_514 S_501 S_1788 S_1841 S_119 S_1512 S_2508 S_2076 S_868 S_3377 S_1055 S_3449
E_4438 14 2 S_0 S_1998 S_3289 S_3271 S_1330 S_3368 S_903 S_2758 S_1512 S_2878 S_578 S_579 S_1971 S_2083 S_2309 S_109 S_868 S_3332 S_1248 S_307 S_1195 S_2617 S_1200 S_3449
E_1436 18 3 S_0 S_3368 S_2322 S_2083 S_3267 S_2957 S_315 S_868
E_4428 40 1 S_0 S_2083 S_3332 S_579
E_3403 20 1 S_0 S_3289 S_1615 S_2345 S_827 S_2978 S_2807 S_1330 S_3465 S_2457 S_1977 S_579 S_2083 S_1403 S_2309 S_3268 S_1519 S_2353 S_3332 S_1022 S_2322 S_1306 S_2617 S_1367 S_2681
E_3949 35 1 S_0 S_1211 S_1175 S_752 S_2309 S_3519
E_1437 25 1 S_0 S_2188 S_2309 S_2235 S_1512 S_1010 S_3332 S_1477 S_1971 S_2012
E_4132 15 1 S_1330 S_0 S_3268 S_2147 S_2353 S_221 S_1306 S_851 S_1841 S_827 S_1852 S_3028 S_1386 S_1098 S_160 S_868 S_745 S_3332 S_556
E_1430 80 3 S_0 S_3399 S_498 S_826 S_1841 S_2457 S_2983 S_1182 S_2353 S_395 S_1173 S_239 S_3094 S_3429 S_127 S_476 S_868 S_3540 S_3332 S_1480 S_1306 S_2440 S_643 S_491 S_160 S_725
E_4130 65 3 S_804 S_2126 S_2280 S_872 S_1615 S_0 S_220 S_2758 S_3028 S_137 S_2989 S_407 S_725
E_4131 75 3 S_0 S_2322 S_3439 S_3267 S_2957 S_2531 S_1367 S_1447 S_2681 S_1841 S_2896
E_4136 55 1 S_0 S_1952 S_2000 S_221 S_1236 S_103 S_1449 S_1271 S_857 S_3028 S_22 S_2758 S_1854 S_1125 S_800 S_2137 S_2368 S_1583 S_368 S_702 S_2104 S_2713 S_2440 S_3119 S_3283 S_2968
E_4137 20 3 S_0 S_24 S_634 S_903 S_307 S_1519 S_1512 S_2878 S_1378 S_1547 S_1971
E_4134 30 1 S_0 S_1615 S_498 S_2341 S_10 S_1841 S_2345 S_835 S_3028 S_3465 S_641 S_579 S_954 S_193 S_92 S_149 S_2322 S_872 S_3491 S_2617 S_1367 S_160 S_2681 S_725
E_1431 40 1 S_2152 S_1998 S_3271 S_1212 S_2280 S_142 S_3022 S_3156 S_1652 S_1200 S_1256 S_1512 S_2620 S_3368 S_3163 S_2457 S_3332 S_51 S_1971 S_0
E_1432 25 1 S_0 S_388 S_1841 S_3163 S_2457 S_276 S_3332
E_1433 10 2 S_0 S_2957 S_2083 S_2059 S_3368 S_3267 S_3324 S_1295 S_2457 S_476 S_1367 S_1214 S_766 S_2802 S_3163 S_868 S_3317 S_3332 S_2535
E_2862 30 2 S_0 S_2322 S_3353 S_3053 S_221 S_2617 S_1200 S_3271 S_2422 S_2599 S_1367 S_2746 S_2802 S_1841 S_1019 S_160 S_851 S_1195 S_3416 S_1285 S_491
E_2863 60 3 S_0 S_193 S_3320 S_2536 S_3269 S_10 S_160 S_2345 S_439
E_2860 35 1 S_0 S_3289 S_1016 S_1500 S_103 S_835 S_1741 S_3028 S_2070 S_2758 S_1512 S_579 S_2368 S_2536 S_1195 S_868 S_485 S_2778 S_1306 S_3217 S_2440 S_3523 S_160 S_3283 S_3449
E_2861 20 3 S_0 S_835 S_3028 S_1859 S_2446
E_2866 40 1 S_0 S_2322 S_649 S_1200 S_221 S_1604 S_474 S_889 S_1367 S_3206 S_2758 S_2632 S_2802 S_1841 S_1632 S_2989 S_3377 S_725 S_2070 S_2990 S_3449
E_2867 15 2 S_0 S_2083 S_1306 S_476 S_103 S_235 S_3507 S_868
E_2864 50 2 S_0 S_1841 S_2063 S_3028 S_3465 S_2870 S_182 S_2758 S_641 S_137 S_258 S_3206 S_1010 S_849 S_479 S_868 S_307 S_1306 S_2617 S_2159 S_160 S_1664 S_725
E_2865 50 2 S_0 S_3180 S_677 S_1496 S_868 S_119 S_1841 S_2332 S_629 S_1276 S_3028 S_3246 S_70 S_1965 S_851 S_2331 S_2489 S_2206 S_2322 S_2617 S_2621 S_2681 S_725
E_2868 50 2 S_2538 S_0 S_431
E_2869 85 1 S_0 S_632 S_10 S_1841 S_491 S_160 S_1615 S_258 S_641
E_4408 50 1 S_0 S_2171 S_2083 S_1841 S_2457 S_2147 S_127 S_395 S_1977 S_2758 S_465 S_3206 S_2529 S_2309 S_2536 S_1020 S_868 S_3332 S_3268 S_3548 S_1306 S_155 S_160 S_2681
E_66 20 2 S_1439 S_0 S_1785 S_3407 S_2457 S_826 S_1555 S_2265 S_1954 S_2802 S_2976 S_566 S_2345 S_3368 S_3332 S_571 S_1905 S_1231 S_3252 S_1512 S_3317 S_315 S_3094 S_1971 S_2825 S_142 S_2309 S_3324 S_3129 S_805 S_1190 S_2720 S_3163 S_868 S_966 S_3212 S_2948 S_1477 S_2152 S_3187 S_51 S_3019
E_67 12 2 S_2197 S_2245 S_3268 S_2957 S_2353 S_0 S_2096 S_2309 S_3324 S_766 S_2758 S_1190 S_1512 S_1841 S_1609 S_3317 S_2948 S_2081
E_64 70 3 S_0 S_1496 S_3353 S_221 S_5 S_2004 S_2688 S_226 S_1841 S_2440 S_13 S_2457 S_3368 S_2582 S_2353 S_3439 S_903 S_752 S_2758 S_1512 S_3150 S_186 S_3317 S_31 S_2083 S_476 S_80 S_2309 S_3324 S_2778 S_1519 S_868 S_3332 S_1477 S_2322 S_2213 S_2676 S_1538 S_1200 S_1367 S_160 S_725 S_2393 S_3449
E_65 15 1 S_0 S_395 S_2213 S_2230 S_3324 S_3260 S_2752 S_3317 S_3449 S_2420 S_2166
E_62 50 3 S_0 S_1496 S_2247 S_2457 S_1330 S_3368 S_395 S_1231 S_3267 S_1512 S_289 S_1971 S_1801 S_142 S_2940 S_2657 S_1862 S_2309 S_476 S_26 S_868 S_3332 S_1477 S_2152 S_2778 S_759 S_2213 S_2957 S_717 S_766 S_315 S_556 S_3449
E_63 20 3 S_166 S_1998 S_0 S_3022 S_3251 S_3503 S_2825 S_1891 S_3253 S_1309 S_1036 S_276 S_896 S_2923 S_2116 S_1388 S_3368 S_2207 S_2354 S_2876 S_2267 S_365 S_1459 S_1682 S_519 S_1512 S_185 S_3376 S_1303 S_1571 S_2650 S_1545 S_2176 S_277 S_142 S_653 S_1295 S_754 S_755 S_199 S_2428 S_3163 S_3271 S_204 S_3332 S_2606 S_3106 S_3370 S_1822 S_1716 S_1423 S_3216 S_1209 S_1652 S_1200 S_1256 S_2620 S_3558 S_2910 S_51 S_3349 S_2426
E_60 20 2 S_0 S_3368 S_2353 S_395 S_2213 S_690 S_2230 S_3324 S_1735 S_2457 S_2560 S_2792 S_3317 S_3332 S_2420
E_61 15 3 S_0 S_3368 S_395 S_142 S_2096 S_3324 S_2957 S_476 S_519 S_766 S_1841 S_3163 S_3376 S_276 S_3317 S_556 S_1971 S_2501
E_1438 10 1 S_0 S_1200 S_2353 S_579
E_68 10 2 S_535 S_3368 S_1099 S_1191 S_1903 S_142 S_653 S_349 S_1095 S_1512 S_1459 S_1075 S_1983 S_3163 S_3345 S_0 S_822 S_1070 S_350 S_1971 S_210
E_69 18 2 S_2966 S_0 S_1788 S_1937 S_2457 S_3332 S_514 S_1977 S_847 S_2703 S_2529 S_2083 S_160 S_3267 S_3324 S_3268 S_2681 S_3028 S_868 S_2948 S_2322 S_759 S_1306 S_3217 S_1879 S_3551 S_2957 S_2552 S_103 S_1930 S_315 S_1609 S_108 S_3283 S_3449
E_4046 75 2 S_0 S_2109 S_1841 S_2116 S_16 S_1330 S_3028 S_2353 S_1852 S_1512 S_1971 S_2595 S_2083 S_142 S_2307 S_2309 S_1190 S_3332 S_1694 S_2957 S_160 S_556 S_3449
E_4047 35 2 S_0 S_1195 S_127 S_2054
E_4044 100 2 S_0 S_1306 S_2617 S_1007 S_1200 S_2758 S_847 S_1512 S_81 S_160 S_868 S_2681 S_351
E_3664 50 2 S_0 S_1841 S_2572
E_3029 75 3 S_0 S_2322 S_802 S_142 S_868 S_2309 S_1200 S_1367 S_1977 S_119 S_1512 S_1841 S_1051 S_578 S_2457 S_3332 S_1971 S_3258
E_3028 45 2 S_0 S_3028 S_1618 S_103 S_2758 S_2440 S_3284
E_3799 35 2 S_0 S_193 S_2617 S_2341 S_2632 S_2572
E_3798 25 1 S_2617 S_642 S_0 S_603
E_3025 70 3 S_0 S_787 S_193 S_152
E_3024 65 3 S_0 S_2353
E_3027 40 2 S_0 S_221 S_1841 S_3284 S_3028 S_1904 S_634 S_283 S_2758 S_1512 S_578 S_1397 S_2083 S_3267 S_148 S_1594 S_868 S_2090 S_2322 S_1306 S_2957 S_2391 S_160 S_439 S_725 S_556
E_3026 20 2 S_0 S_1195 S_221 S_48 S_2758 S_3449
E_3021 25 1 S_2617 S_0 S_1195 S_3465 S_3449
E_3020 20 2 S_0 S_1483 S_160 S_1125 S_221
E_3023 25 3 S_0 S_3289 S_2083 S_2391 S_385 S_86 S_2309 S_1512 S_868 S_1504
E_3022 20 3 S_0 S_2826 S_1306 S_2617 S_2345 S_868 S_2681 S_351
E_2268 60 1 S_3217 S_0 S_2536 S_1020
E_2269 60 1 S_0 S_3289 S_772 S_221 S_2169 S_1841 S_2638 S_395 S_903 S_2758 S_1512 S_849 S_578 S_579 S_1971 S_2878 S_2368 S_1403 S_2309 S_864 S_2353 S_603 S_2440 S_160 S_3284
E_4060 15 1 S_0 S_3289 S_1615 S_1020 S_226 S_10 S_1841 S_2572 S_677 S_3135 S_3028 S_1977 S_579 S_2082 S_84 S_2940 S_3430 S_2536 S_92 S_2950 S_2322 S_1483 S_119 S_1367 S_2621
E_2260 22 1 S_0 S_1766 S_1547
E_2261 85 1 S_0 S_3368 S_2309 S_395 S_530 S_903 S_1673 S_755 S_1512 S_1841 S_2457 S_1477 S_1971
E_2262 35 2 S_0 S_725 S_2440
E_2263 50 3 S_0 S_3368 S_1903 S_1214 S_766 S_1036 S_3163 S_2457 S_2291 S_2116 S_3461
E_2264 45 2 S_0 S_3028 S_2391 S_2077
E_2265 45 1 S_0 S_1195 S_510 S_2213 S_1309 S_2195
E_2266 45 3 S_0 S_3028 S_3439 S_501 S_103 S_2758 S_1841 S_1579
E_2267 20 1 S_0 S_2083 S_2353 S_514 S_2309 S_1512 S_1500 S_2681 S_3028
E_3788 25 1 S_0 S_1841 S_3028 S_2195 S_3284
E_1824 45 2 S_0 S_3180 S_3289 S_3028 S_3439 S_1306 S_579 S_1200 S_2077 S_1202 S_2758 S_2731 S_1841 S_160 S_868 S_258
E_3258 40 1 S_0 S_787 S_193 S_286 S_2359 S_3449
E_3249 50 3 S_0 S_1615 S_2688 S_1893 S_1841 S_2116 S_16 S_1330 S_2758 S_2126 S_847 S_1512 S_137 S_2992 S_2083 S_2826 S_1175 S_476 S_708 S_868 S_2095 S_1306 S_2957 S_2681
E_3248 30 2 S_1480 S_0 S_3268 S_2353 S_827 S_804 S_1841 S_579 S_2681 S_2807
E_3259 85 1 S_0 S_3399 S_2345 S_1893 S_1841 S_2457 S_2807 S_1328 S_1330 S_2353 S_2128 S_2826 S_2307 S_1403 S_2309 S_868 S_966 S_3268 S_3548 S_1306 S_2617 S_1309 S_3222 S_160 S_2681 S_2195
E_2318 20 1 S_0 S_193 S_3449 S_987 S_772 S_3297 S_2359 S_1512 S_3271 S_2240 S_1281 S_3206 S_2650
E_2319 20 3 S_2758 S_0 S_3271
E_2314 15 2 S_2758 S_1931 S_0
E_2315 40 2 S_0 S_2178 S_2457 S_2807 S_1330 S_2147 S_2353 S_903 S_1173 S_2758 S_1512 S_578 S_186 S_1971 S_2939 S_2309 S_802 S_1190 S_868 S_966 S_3268 S_373 S_2617
E_2316 25 3 S_0 S_3268 S_2083 S_2353 S_2617 S_868 S_3399 S_2957 S_1977 S_2758 S_847 S_119 S_3101 S_2345 S_2681 S_235 S_1965 S_1959 S_2331
E_2317 40 1 S_0 S_835 S_1045
E_2310 20 1 S_0 S_2171 S_501 S_395 S_1306 S_2457 S_1200 S_1055 S_2957 S_476 S_1632 S_2749 S_708 S_581 S_868 S_1483 S_1841
E_2311 30 3 S_0 S_3289 S_2077 S_1841 S_537 S_235 S_1965 S_2758 S_579 S_31 S_81 S_2536 S_476 S_868 S_1021 S_1195 S_371 S_1200 S_103 S_2845 S_2331 S_3283
E_2312 50 3 S_966 S_3028 S_119 S_2672 S_0
E_2313 18 1 S_0 S_634
E_1669 40 3 S_0 S_3289 S_677 S_2457 S_2345 S_1330 S_947 S_2147 S_2353 S_1173 S_2758 S_847 S_1512 S_2128 S_579 S_2273 S_2083 S_2826 S_1403 S_868 S_966 S_3268 S_1306 S_2617 S_2681
E_1668 40 1 S_0 S_501 S_46 S_1055 S_3414 S_2012 S_3028 S_2188 S_2758 S_519 S_1512 S_3377 S_293 S_2083 S_476 S_868 S_1306 S_431 S_2957 S_2620 S_160 S_1841 S_902 S_3449
E_1665 200 1 S_2738 S_0 S_3289 S_2054 S_779 S_2802 S_1841 S_1330 S_2353 S_572 S_1512 S_954 S_1971 S_83 S_2083 S_2309 S_3268 S_868 S_2322 S_1200 S_1367 S_725 S_3449
E_1664 65 3 S_0 S_2195
E_1667 25 3 S_0 S_2322 S_2617 S_1200 S_514 S_1788 S_1735 S_572 S_226 S_537 S_439 S_634
E_1666 35 1 S_3283 S_0 S_3028 S_103 S_3439
E_1661 35 3 S_0 S_221 S_1306 S_2655 S_1813 S_1202 S_2758 S_103 S_868 S_2365
E_1660 25 1 S_0 S_3289 S_2109 S_221 S_2457 S_1330 S_2758 S_1512 S_579 S_2992 S_2083 S_2826 S_2309 S_1019 S_868 S_3332 S_2778 S_1306 S_3077 S_2440 S_491 S_160 S_2681 S_1833 S_556 S_1098
E_1663 50 1 S_1330 S_3368 S_2322 S_2083 S_2353 S_0 S_925 S_2309 S_889 S_1367 S_572 S_1512 S_3289 S_868 S_2457 S_3204 S_3332
E_1662 15 3 S_0 S_2322 S_1235 S_2763
E_3252 90 2 S_0 S_1615 S_498 S_3430 S_2978 S_1710 S_725 S_149 S_821
E_3809 15 1 S_0 S_686 S_2322 S_2536 S_2674 S_1689 S_3251 S_1931 S_1754 S_2904 S_2070 S_3253 S_849 S_3271 S_1224 S_2926 S_2763
E_3253 85 3 S_2529 S_0 S_2322 S_1200 S_1977 S_1512 S_136 S_1841
E_3807 45 3 S_1386 S_0 S_3268 S_1870 S_2353 S_3548 S_1689 S_143 S_3097 S_1200 S_197 S_2632 S_3253 S_1560 S_3271 S_537 S_1042 S_1782 S_2763
E_1822 35 2 S_0 S_2906 S_504
E_3805 30 2 S_0 S_3028
E_3804 25 3 S_0 S_3465
E_3803 30 1 S_0 S_2322 S_2353 S_1568 S_1367 S_1977 S_1802 S_2457 S_3332 S_3449
E_3802 40 1 S_0 S_2322 S_2083 S_2353 S_3267 S_2957 S_642 S_2681 S_2012
E_3801 26 3 S_0 S_3028 S_1309 S_2008 S_2291 S_556
E_3800 16 2 S_0 S_1200 S_2322 S_2083 S_2353
E_755 15 3 S_2152 S_0 S_2083 S_766 S_1190 S_1512 S_2457 S_1021 S_3332 S_3106 S_1971 S_2923
E_206 20 3 S_0 S_2322 S_3028 S_2368 S_1306 S_3267 S_1703 S_501 S_3324 S_2440 S_2420 S_2486 S_2802 S_160 S_3271 S_2792 S_3317 S_634
E_1227 35 1 S_2152 S_3368 S_3028 S_0 S_653 S_1070 S_1122 S_1512 S_1841 S_1971 S_3163 S_3332 S_16
E_4447 50 3 S_0 S_3353 S_3251 S_889 S_10 S_2345 S_1330 S_947 S_2353 S_1977 S_2758 S_847 S_1512 S_2083 S_3320 S_2309 S_1190 S_1358 S_868 S_712 S_2322 S_2957 S_1367 S_2845 S_2681 S_725
E_3558 15 3 S_0 S_3289 S_2083 S_579 S_103 S_2758 S_160 S_868 S_3283 S_2012 S_2896
E_1226 8 1 S_0 S_1998 S_2322 S_2083 S_3267 S_1200 S_2957 S_3324 S_2852 S_2617 S_1259 S_2213 S_3163 S_2403 S_966 S_3317 S_3332 S_123 S_3206
E_751 12 2 S_0 S_1835 S_2535 S_766 S_1036 S_3163 S_51
E_4049 90 3 S_0 S_3028 S_677 S_2617 S_2391 S_2732 S_2345 S_725 S_984
E_4119 75 3 S_0 S_54 S_3022 S_2457 S_993 S_2178 S_2345 S_1330 S_2353 S_903 S_1977 S_2067 S_2877 S_186 S_3094 S_2939 S_3320 S_160 S_2940 S_966 S_3332 S_2322 S_1825 S_1367 S_2617 S_2909
E_750 20 1 S_0 S_1998 S_221 S_2457 S_1682 S_281 S_2063 S_3043 S_3332 S_2353 S_1567 S_903 S_1512 S_578 S_189 S_1971 S_2529 S_1807 S_2083 S_3320 S_3368 S_1014 S_802 S_1704 S_1086 S_900 S_3163 S_1522 S_1495 S_2207 S_307 S_367 S_2725 S_1537 S_2906 S_766 S_159 S_160 S_64 S_2336 S_1547
E_1409 20 1 S_2421 S_3368 S_3028 S_0 S_2617 S_2572 S_2345 S_476 S_72 S_2924 S_2431 S_119 S_1512 S_501 S_289 S_2457 S_3332 S_1889 S_3449
E_1408 15 2 S_0 S_2322 S_2353 S_395 S_2213 S_1477 S_3324 S_3268 S_1735 S_1512 S_2457 S_3317 S_315 S_1971 S_2012
E_829 40 3 S_0 S_3289 S_2617 S_1841 S_160 S_579 S_1272 S_31 S_3449
E_828 20 1 S_0 S_2322 S_2083 S_3267 S_2957 S_1200 S_3399 S_2213 S_315
E_3549 85 3 S_0 S_2653 S_2741 S_2621 S_537 S_1271 S_2195
E_201 12 3 S_0 S_1998 S_1099 S_3229 S_1671 S_2825 S_826 S_2457 S_2116 S_3368 S_3332 S_2877 S_1286 S_1971 S_2029 S_142 S_1241 S_2309 S_1190 S_2775 S_2948 S_40 S_2152 S_315 S_51
E_2688 90 1 S_0 S_2322
E_2689 40 1 S_2681 S_0 S_1139 S_2627
E_823 15 3 S_0 S_3368 S_3319 S_3465 S_395 S_3488 S_3129 S_3106 S_766 S_2457 S_3332 S_2116
E_822 8 3 S_0 S_1998 S_1440 S_2230 S_1322 S_3457 S_1735 S_2802 S_449 S_1561 S_332 S_1223 S_1792 S_3368 S_2353 S_571 S_825 S_1571 S_3252 S_3317 S_2763 S_918 S_3324 S_1367 S_1409 S_2560 S_3104 S_3332 S_1303 S_1520 S_545 S_2440 S_1487 S_814 S_288 S_2620 S_833
E_821 16 1 S_0 S_2697 S_2353 S_501 S_2018 S_1347
E_752 30 3 S_0 S_2852 S_1099 S_1893 S_1841 S_2457 S_2353 S_571 S_1573 S_1512 S_1971 S_3007 S_142 S_2940 S_752 S_2309 S_476 S_3163 S_3332 S_2152 S_2235 S_759 S_2213 S_1200 S_3449
E_827 20 2 S_1439 S_0 S_2752 S_3324 S_3317 S_3332
E_826 100 1 S_0 S_1841 S_2457 S_2012 S_3028 S_2353 S_1904 S_2758 S_1512 S_1971 S_2530 S_2083 S_2307 S_3267 S_2309 S_476 S_2152 S_2322 S_1306 S_2957 S_1200 S_160 S_2195 S_3449
E_825 30 3 S_0 S_3368 S_1306 S_2489 S_70 S_476 S_235 S_1818 S_1841 S_160 S_868 S_2681 S_1055 S_2012
E_824 50 1 S_0 S_1 S_687 S_160 S_2345 S_1289 S_2748
E_1799 30 2 S_0 S_1998 S_1051 S_226 S_1500 S_1330 S_2353 S_903 S_1977 S_2758 S_1512 S_578 S_579 S_1971 S_2083 S_802 S_1594 S_3332 S_2322 S_1716 S_3217 S_2309 S_439 S_2393 S_984
E_614 40 3 S_0 S_2235 S_2322 S_395 S_1781 S_2213 S_2657 S_826 S_3324 S_1406 S_2053 S_3457 S_2752 S_2587 S_2875 S_1036 S_76 S_3317 S_2420 S_3449
E_559 8 1 S_0 S_2322 S_395 S_1306 S_3267 S_868 S_2617 S_1190 S_2457 S_3332
E_558 10 2 S_0 S_1999 S_1036 S_2457 S_276 S_903 S_1512 S_1971 S_2083 S_142 S_752 S_1190 S_3332 S_2267 S_1285 S_2322 S_2096 S_2957 S_1200 S_1367 S_766 S_1841 S_2195
E_2444 50 1 S_0 S_103 S_1904
E_2445 10 3 S_0 S_578 S_868
E_2446 45 2 S_0 S_3271 S_2457 S_1330 S_3465 S_1512 S_3317 S_2419 S_1971 S_646 S_3267 S_2309 S_3324 S_3268 S_868 S_2353 S_3332 S_2322 S_1306 S_2957 S_1367 S_1609 S_2681 S_768 S_556
E_615 12 1 S_2738 S_0 S_826 S_3361 S_1449 S_2293 S_1110 S_1525 S_2353 S_182 S_1231 S_2116 S_1005 S_1512 S_3317 S_2530 S_2197 S_2085 S_530 S_2996 S_3324 S_3163 S_3465 S_3212 S_3332 S_1477 S_484 S_3268 S_152 S_2213 S_51 S_2957 S_2096 S_766 S_1385 S_556 S_3449
E_553 50 3 S_0 S_3324 S_1231 S_1512 S_1609 S_2457 S_3212 S_3332 S_3317
E_552 10 3 S_308 S_0 S_3268 S_2353 S_1430 S_2457
E_551 40 1 S_0 S_3368 S_653 S_504 S_2096 S_1200 S_1512 S_2906 S_2802 S_2457 S_3332 S_65 S_2116 S_1388
E_550 45 2 S_2152 S_0 S_775 S_2457 S_3332 S_31 S_2012
E_557 20 3 S_0 S_1998 S_2632 S_2457 S_3365 S_3368 S_788 S_2353 S_903 S_1392 S_1512 S_289 S_1971 S_2939 S_2197 S_142 S_1599 S_1190 S_3268 S_2096 S_2957 S_766 S_3449
E_556 8 2 S_0 S_772 S_142 S_1785 S_2195 S_1841 S_366
E_555 20 3 S_2758 S_0 S_3289 S_868 S_579
E_554 12 2 S_0 S_1099 S_142 S_2213 S_3407 S_754 S_708 S_1512 S_1841 S_2267 S_1971
E_3671 50 1 S_0 S_827 S_2345 S_1965 S_1330 S_2063 S_2147 S_3465 S_1173 S_1977 S_847 S_1512 S_745 S_1971 S_3320 S_1403 S_2309 S_3268 S_1356 S_868 S_966 S_2353 S_2322 S_2617 S_1367 S_2681
E_617 60 2 S_0 S_3368 S_3004 S_2096 S_3188 S_2345 S_3332 S_2116
E_1889 100 1 S_0 S_3031 S_1906 S_235 S_119 S_137 S_1977
E_1888 40 3 S_0 S_1496 S_2457 S_1841 S_2345 S_1965 S_2353 S_1977 S_1512 S_849 S_1971 S_2309 S_1594 S_868 S_966 S_3332 S_1480 S_2322 S_3217 S_3279 S_1367 S_2331 S_2681
E_1885 35 3 S_0 S_28 S_1195
E_759 14 3 S_0 S_2213 S_501 S_2537 S_919 S_2632 S_1449
E_1887 15 3 S_0 S_3028
E_1886 40 2 S_1330 S_0 S_3289 S_501 S_1977 S_3449
E_1881 35 3 S_0 S_2322 S_2109 S_772 S_3289 S_103 S_1309 S_2075 S_160 S_579 S_3284
E_1880 40 3 S_2681 S_0 S_394
E_1883 50 1 S_0 S_2171 S_3353 S_1639 S_312 S_2765 S_3173 S_501 S_160 S_2345 S_677 S_3449 S_556 S_3094 S_2926 S_3346
E_758 15 1 S_2152 S_285 S_127 S_142 S_3368 S_891 S_1512 S_1841 S_3163 S_2457 S_2291 S_1036 S_2116 S_0
E_2044 50 2 S_0 S_3289 S_1736 S_1055 S_103 S_1449 S_2012 S_1330 S_741 S_1965 S_2758 S_949 S_1512 S_579 S_2331 S_3429 S_2681 S_868 S_2778 S_2899 S_1306 S_1200 S_2440 S_160 S_2164
E_2045 55 2 S_2681 S_0 S_2322 S_3289 S_579
E_1069 10 3 S_0 S_2322 S_2083 S_3028 S_3267 S_2188 S_2957 S_3324 S_2213 S_1512 S_2746 S_2012 S_2457 S_2681 S_2446 S_3317 S_3332 S_1014 S_2166
E_1068 8 3 S_1741 S_2156 S_2322 S_3353 S_2353 S_395 S_3257 S_2436 S_3267 S_1433 S_2957 S_474 S_1367 S_279 S_2933 S_1714 S_583 S_0 S_3171
E_2040 45 3 S_0 S_2063 S_3268 S_160 S_2424 S_1306 S_1175 S_2309 S_476 S_587 S_591 S_1512 S_1841 S_1776 S_578 S_868 S_537 S_1547 S_1971 S_2012
E_1344 18 3 S_0 S_1099 S_2396 S_1748 S_3129 S_3455 S_2235 S_389 S_1735 S_1841 S_2348 S_3368 S_2353 S_356 S_1066 S_1231 S_1459 S_2069 S_2988 S_1512 S_1177 S_3317 S_3206 S_1971 S_142 S_2085 S_2657 S_3324 S_2832 S_2720 S_2488 S_759 S_2152 S_3268 S_1823 S_3548 S_2957 S_315 S_217
E_959 16 1 S_0 S_686 S_2778 S_2083 S_2404 S_395 S_221 S_1583 S_3267 S_3268 S_2957 S_3324 S_2322 S_2617 S_504 S_1449 S_2353 S_3317 S_3332 S_1010
E_958 10 2 S_0 S_1512 S_2353 S_1971 S_3332
E_957 12 2 S_0 S_1998 S_1099 S_3023 S_501 S_1679 S_1841 S_3332 S_2876 S_695 S_1971 S_142 S_2535 S_2309 S_2997 S_3163 S_868 S_1558 S_2948 S_2322 S_2096 S_1309 S_2440 S_766 S_925 S_1036 S_2195 S_1512
E_956 15 3 S_0 S_3289 S_1321 S_1841 S_2457 S_276 S_1330 S_3368 S_788 S_903 S_3106 S_3253 S_289 S_578 S_1971 S_2763 S_193 S_1973 S_142 S_2309 S_1589 S_1190 S_3271 S_3332 S_2267 S_1285 S_2152 S_2322 S_1200 S_1512 S_766 S_2195 S_1547
E_1061 20 2 S_2152 S_3368 S_3449 S_2309 S_0 S_903 S_3028 S_889 S_1309 S_1190 S_1512 S_16 S_3163 S_2457 S_2291 S_766 S_3332 S_1971 S_2923
E_954 10 1 S_0 S_3368 S_634
E_1067 12 2 S_2152 S_3368 S_3163 S_0 S_2309 S_519 S_766 S_1512 S_578 S_2457 S_3332 S_1971 S_2012
E_952 45 3 S_0 S_1099 S_1728 S_3022 S_1673 S_2616 S_1893 S_272 S_1841 S_1623 S_2291 S_276 S_3368 S_1459 S_752 S_1815 S_1935 S_142 S_2597 S_1723 S_2400 S_1584 S_717 S_160 S_2943
E_951 25 1 S_0 S_3368 S_766 S_3163 S_507 S_3332
E_1064 18 2 S_0 S_3368 S_788 S_578 S_2096 S_766 S_1036 S_3163 S_1417 S_1307 S_2116
E_1243 8 2 S_0 S_1306 S_2758 S_160 S_868 S_3332
E_736 35 1 S_2152 S_1998 S_0 S_2802 S_2096 S_3407 S_2309 S_1512 S_1841 S_2291 S_2720 S_725 S_3332 S_1971 S_2012
E_1241 8 3 S_0 S_3368 S_2637 S_142 S_1200 S_3294 S_519 S_1512 S_1841 S_3163 S_1247 S_1514 S_1971
E_734 15 1 S_0 S_3289 S_2457 S_1330 S_2353 S_1977 S_2758 S_1512 S_579 S_3204 S_1971 S_2083 S_3267 S_2309 S_3268 S_1190 S_868 S_3332 S_2322 S_1306 S_2957 S_1367 S_160
E_733 25 1 S_0 S_3368 S_571 S_2213 S_741 S_3324 S_504 S_1735 S_1512 S_3163 S_2457 S_3317 S_2948 S_1477 S_1971
E_1246 12 2 S_0 S_1998 S_2711 S_1716 S_2612 S_3022 S_2309 S_3324 S_1512 S_2620 S_3368 S_2317 S_1841 S_3317 S_3332 S_2194 S_3365 S_1971
E_731 15 2 S_1439 S_0 S_3399 S_1999 S_3260 S_501 S_826 S_1043 S_388 S_561 S_1036 S_3222 S_1790 S_2463 S_3368 S_3028 S_395 S_2752 S_903 S_2519 S_2300 S_2877 S_1512 S_2703 S_1126 S_3317 S_1971 S_2939 S_2083 S_1502 S_750 S_752 S_3324 S_2087 S_478 S_2720 S_2213 S_3163 S_3332 S_1849 S_2096 S_2957 S_1200 S_1309 S_2440 S_2617 S_2620 S_1609 S_1190 S_1841 S_2195 S_3449
E_1244 15 3 S_0 S_2177 S_1937 S_1036 S_2457 S_1330 S_395 S_903 S_1512 S_578 S_1971 S_2083 S_3320 S_1190 S_3163 S_868 S_3332 S_2152 S_2096 S_2957 S_2213 S_766 S_1841 S_556
E_2075 60 1 S_0 S_787
E_1249 15 1 S_2152 S_0 S_2083 S_2535 S_2957 S_2876 S_766 S_1512 S_1036 S_3163 S_2309 S_2291 S_1841 S_3332 S_2116 S_1971 S_2923
E_1248 20 3 S_0 S_1309 S_2792 S_3512 S_3332 S_662
E_1539 10 3 S_0 S_198 S_221 S_160 S_3206 S_31
E_1538 8 3 S_2560 S_0 S_3163
E_739 50 1 S_0 S_1195 S_561 S_1879 S_2552 S_803 S_1499 S_119 S_2012 S_3310 S_1763 S_3449
E_738 20 2 S_0 S_2166 S_1441 S_728 S_1943 S_3260 S_3129 S_3165 S_1036 S_2457 S_2116 S_16 S_3462 S_3083 S_1228 S_3028 S_3465 S_395 S_3439 S_903 S_1231 S_2070 S_847 S_1512 S_3317 S_1971 S_491 S_142 S_3368 S_862 S_2309 S_3324 S_1190 S_2868 S_2213 S_3163 S_868 S_3539 S_2353 S_3332 S_40 S_2408 S_425 S_371 S_2617 S_1828 S_2096 S_766 S_1991 S_1609 S_160 S_2445 S_1841 S_2318 S_3449
E_1085 20 2 S_2670 S_3283 S_3353 S_0 S_1306 S_868 S_1200 S_1367 S_1977 S_2758 S_847 S_105 S_1841 S_103 S_2457 S_2681 S_745 S_2957
E_1084 12 3 S_0 S_1998 S_3399 S_1049 S_2457 S_2291 S_2116 S_3368 S_2353 S_634 S_1392 S_1512 S_30 S_1971 S_2309 S_3163 S_868 S_3332 S_2152 S_2957 S_1200 S_1367 S_766 S_315 S_1723 S_2501 S_556 S_3449
E_1087 10 3 S_929 S_1998 S_1716 S_0 S_2309 S_1744 S_1971
E_1086 50 1 S_0 S_2957 S_2322 S_2083 S_918 S_1689 S_2802 S_3324 S_2309 S_474 S_2486 S_1367 S_3457 S_3267 S_1735 S_1512 S_2617 S_2457 S_3368 S_3332 S_2926
E_1081 10 3 S_0 S_2083 S_2957 S_2457 S_3332 S_1477
E_1080 8 3 S_0 S_1099 S_3407 S_826 S_1036 S_2457 S_2291 S_2116 S_3368 S_571 S_461 S_285 S_1512 S_1971 S_752 S_2309 S_1190 S_3163 S_3332 S_2152 S_3492 S_766 S_2445
E_1083 25 2 S_0 S_2213 S_903 S_2178 S_609 S_186
E_1082 25 3 S_0 S_3399 S_3353 S_1785 S_1444 S_2632 S_2457 S_1386 S_1330 S_3368 S_2147 S_2353 S_395 S_1852 S_2350 S_847 S_1512 S_1697 S_2704 S_955 S_3094 S_2703 S_2728 S_2307 S_2309 S_476 S_3268 S_1190 S_1774 S_868 S_2322 S_759 S_1534 S_1306 S_2617 S_30 S_312 S_3279 S_1367 S_2708 S_2156 S_160 S_197 S_2681 S_556 S_3400 S_3449
E_2076 50 3 S_1175 S_0 S_3028
E_1089 45 2 S_0 S_1998 S_1999 S_3022 S_1321 S_1841 S_276 S_16 S_3028 S_903 S_1512 S_578 S_1971 S_3320 S_3163 S_2267 S_1285 S_1716 S_1423 S_1364 S_2195 S_3393 S_556
E_1088 15 3 S_0 S_1615 S_3430 S_1688 S_1841 S_3465 S_821 S_40
E_2894 30 3 S_0 S_686 S_2322 S_3353 S_2617 S_1931 S_514 S_2778 S_849 S_137 S_2345 S_439 S_3449
E_3958 60 1 S_3038 S_0 S_3449 S_2353 S_431 S_3253 S_3271 S_453 S_2763
E_4159 30 2 S_0 S_2322 S_2083 S_3267 S_2957 S_1309 S_2617
E_2893 70 3 S_0 S_2171 S_3289 S_907 S_2169 S_501 S_1937 S_2345 S_2188 S_2758 S_1512 S_579 S_3430 S_3206 S_1971 S_2083 S_530 S_2309 S_868 S_1306 S_2617 S_2957 S_682 S_160 S_3449
E_603 100 1 S_1525 S_0 S_1599 S_2083 S_1200 S_1306 S_3267 S_2994 S_514 S_2957 S_3324 S_2758 S_2617 S_491 S_160 S_868 S_3317 S_3260 S_3449
E_602 10 1 S_0 S_3457 S_1841 S_1849 S_571 S_1512 S_954 S_3317 S_1971 S_2083 S_3267 S_2309 S_3324 S_1190 S_2948 S_1893 S_2322 S_2096 S_2957 S_1367 S_766 S_1609 S_3283 S_1036 S_3449
E_601 8 2 S_0 S_3368 S_395 S_142 S_752 S_2012 S_160 S_2291 S_3449 S_3163 S_1849
E_600 8 1 S_0 S_766 S_51 S_1971
E_607 8 2 S_0 S_571 S_1231 S_3324 S_1589 S_766 S_1512 S_1036 S_3163 S_2037 S_3317 S_3332
E_606 25 3 S_1530 S_3368 S_0
E_1339 10 1 S_2152 S_0 S_1070 S_519 S_1512 S_3163 S_2457 S_3332 S_1971 S_2012
E_1338 10 3 S_0 S_3368 S_1195 S_142 S_3216 S_2641 S_1295 S_665 S_519 S_1841 S_3163 S_1723 S_2291 S_2116 S_2012
E_1337 15 2 S_0 S_2213 S_3324 S_1036 S_3317 S_3332
E_1336 10 2 S_929 S_1998 S_0 S_3022 S_2825 S_993 S_587 S_1309 S_1841 S_2810 S_3368 S_2353 S_3420 S_519 S_1070 S_2193 S_3206 S_1971 S_1700 S_142 S_653 S_1703 S_3163 S_1252 S_3332 S_1716 S_665 S_1512 S_431
E_1335 8 2 S_2152 S_0 S_1099 S_571 S_519 S_2213 S_2309 S_3324 S_2752 S_1036 S_3163 S_2457 S_2012 S_3317 S_3332 S_1971 S_3449
E_608 8 2 S_0 S_1049 S_1036 S_276 S_3365 S_2923 S_3028 S_127 S_903 S_2876 S_289 S_578 S_142 S_2535 S_1519 S_3163 S_2267 S_2440 S_766 S_552 S_1841 S_2195 S_3449
E_1333 15 2 S_2670 S_0 S_3268 S_127 S_571 S_2309 S_1190 S_1512 S_3163 S_2457 S_3332 S_315 S_1971 S_2012
E_1332 10 2 S_0 S_2083 S_3267 S_2309 S_3163 S_2457 S_3332
E_1331 10 3 S_0 S_3163 S_571 S_3324 S_1459 S_1561 S_3317 S_3332 S_1897 S_31
E_1330 15 2 S_2152 S_0 S_2309 S_160 S_142 S_1778 S_51 S_902 S_903 S_1512 S_1841 S_578 S_2457 S_2291 S_3332 S_3163 S_1971 S_3449
E_2920 30 3 S_0 S_221 S_385 S_2341 S_993 S_10 S_2864 S_3465 S_2188 S_498 S_3519 S_2758 S_2878 S_137 S_1007 S_578 S_76 S_149 S_1022 S_307 S_2617 S_160 S_439 S_2815
E_3954 42 3 S_0 S_182 S_3022 S_3295 S_504 S_16 S_903 S_2758 S_25 S_1512 S_1971 S_3320 S_2309 S_3268 S_868 S_307 S_2322 S_1306 S_3217 S_2617 S_491 S_2221 S_2681 S_556
E_3957 75 2 S_0 S_1999 S_221 S_3022 S_2457 S_64 S_2063 S_1113 S_2353 S_638 S_25 S_1512 S_76 S_2309 S_701 S_1521 S_1519 S_3332 S_307 S_2617 S_2443 S_646 S_2195
E_2891 35 2 S_0 S_1998 S_2083 S_1716 S_578 S_142 S_530 S_903 S_2957 S_1977 S_1573 S_1841 S_2309 S_752 S_3103 S_235 S_1971 S_3449
E_3326 25 2 S_0 S_2109 S_221 S_2341 S_2462 S_1330 S_1567 S_2758 S_847 S_1512 S_2878 S_1007 S_3377 S_2083 S_3320 S_2826 S_1098 S_868 S_2778 S_1306 S_2617 S_3077 S_1618 S_439 S_1833
E_2691 35 1 S_0 S_3289 S_2083 S_2457 S_1200 S_235 S_2758 S_501 S_868 S_3332 S_556
E_4301 45 2 S_0 S_2848 S_2353 S_2368 S_501 S_2077 S_476 S_2831 S_2440 S_3481 S_1841 S_515 S_160 S_868 S_2681 S_395
E_4300 15 3 S_0 S_3289 S_579 S_646 S_3271 S_1925
E_4303 40 3 S_0 S_2280 S_542 S_752 S_431 S_1200 S_1512 S_136 S_3271 S_2923
E_4302 45 3 S_0 S_2345 S_2457 S_1330 S_2147 S_2353 S_882 S_1173 S_1977 S_847 S_1512 S_3094 S_2309 S_862 S_3268 S_1190 S_966 S_127 S_1477 S_3050 S_2322 S_759 S_2681
E_4305 37 1 S_0 S_3368
E_4304 25 2 S_0 S_371 S_1671 S_412 S_3028 S_954 S_835 S_319 S_3449
E_4307 45 3 S_0 S_427 S_3028 S_2997 S_2536 S_3220 S_2440 S_830 S_2075 S_1841 S_2804 S_2363 S_835 S_2195
E_4306 40 1 S_0 S_3217 S_2632 S_2457 S_2681 S_3332 S_2195
E_4309 24 3 S_0 S_1220 S_3345
E_4308 55 1 S_0 S_3289 S_2915 S_1841 S_2012 S_1330 S_2353 S_1965 S_579 S_745 S_2331 S_491 S_2083 S_868 S_537 S_3268 S_152 S_1694 S_1200 S_646 S_160 S_2681 S_768 S_799 S_556
E_2339 75 2 S_0 S_579 S_3289 S_2083 S_1306 S_2957 S_868
E_3776 35 3 S_0 S_2028 S_221 S_2733 S_476 S_3028 S_752
E_3596 65 3 S_0 S_1998 S_903 S_1716 S_3022 S_752 S_802 S_2214 S_1004 S_300 S_519 S_3481 S_2457 S_2012
E_3497 55 3 S_0 S_787 S_2391 S_1841 S_160
E_4313 25 2 S_0 S_2322 S_2083 S_2309 S_1200 S_3289 S_1367 S_2758 S_1512 S_2508 S_160 S_868 S_2896
E_4178 20 2 S_0 S_221 S_1731 S_327 S_1841 S_3222 S_2012 S_947 S_3028 S_2353 S_75 S_1556 S_1004 S_1512 S_578 S_1007 S_864 S_868 S_1195 S_2440 S_670 S_160 S_2626
E_3130 30 1 S_140 S_0 S_753 S_3519 S_581 S_3240 S_2982 S_2012
E_4549 75 2 S_0 S_2322 S_2353 S_2712 S_1567 S_3267 S_119 S_2440 S_1977 S_847 S_1735 S_197 S_3320 S_3449
E_4456 75 1 S_0 S_1615 S_221 S_498 S_2989 S_2054 S_1841 S_1182 S_3028 S_742 S_2758 S_137 S_954 S_258 S_1645 S_868 S_149 S_2617 S_1562 S_1309 S_2040 S_160 S_505 S_725 S_2195
E_4239 30 3 S_1330 S_0 S_2322 S_2353 S_279 S_3217 S_143 S_2309 S_1200 S_3268 S_1173 S_119 S_1512 S_3284 S_1386
E_4238 50 3 S_0 S_3289 S_1306 S_20 S_3206 S_91 S_160 S_868 S_1397 S_2195 S_1547 S_3284
E_4235 50 2 S_0 S_1195 S_3449 S_221 S_2826 S_2213 S_3077 S_119 S_1309 S_2359 S_1512 S_1841 S_160 S_1007 S_439 S_3125 S_2896 S_1859
E_4234 40 2 S_3217 S_0
E_4237 75 3 S_218 S_0 S_1731 S_1841 S_3365 S_2012 S_3028 S_1001 S_519 S_1512 S_2077 S_1351 S_752 S_2944 S_1022 S_152 S_1483 S_431 S_1309 S_2440 S_3059 S_2681
E_4236 15 1 S_0 S_2617 S_1200 S_476 S_954 S_1841 S_3225 S_835 S_2224
E_4231 25 1 S_0 S_3289 S_221 S_2758 S_1841 S_160 S_579
E_2550 15 2 S_0 S_2322 S_2353 S_1200 S_1367 S_1977 S_2345
E_4233 20 3 S_0 S_2322 S_3267 S_514 S_1200 S_1367 S_226 S_3332
E_4232 20 2 S_0 S_3268 S_127 S_40
E_4179 40 1 S_3283 S_0 S_3396 S_152 S_103
E_2551 40 2 S_0 S_3399 S_1794 S_2341 S_5 S_2054 S_891 S_1533 S_1841 S_835 S_2757 S_3028 S_2173 S_2188 S_572 S_1859 S_2997 S_1922 S_91 S_2896 S_2617 S_1200 S_2440 S_552 S_214 S_1500
E_2556 30 3 S_0 S_1214 S_741 S_1965 S_2164 S_868 S_2681 S_2331
E_2529 15 3 S_0 S_578 S_1512 S_1841 S_160 S_1741 S_1547 S_3449
E_1978 20 2 S_0 S_1841 S_142
E_3060 40 3 S_2107 S_3180 S_3289 S_221 S_989 S_868 S_119 S_893 S_0 S_3304 S_2758 S_1512 S_579 S_3206 S_732 S_1519 S_1594 S_3271 S_1195 S_2617 S_160 S_2681 S_1547 S_1042
E_2419 25 3 S_0 S_2322 S_2083 S_3267 S_103 S_3283
E_4311 45 1 S_998 S_0 S_3028 S_1271
E_3169 40 2 S_1182 S_0 S_2778 S_221 S_1306 S_1483 S_868 S_1813 S_2440 S_2758 S_847 S_2572 S_387 S_3284 S_2192
E_1975 50 1 S_0 S_2746 S_641
E_3498 30 3 S_0 S_1841
E_3499 25 2 S_0 S_2322 S_2083 S_1306 S_3267 S_903 S_2957 S_2758 S_3271 S_1512 S_868 S_2457 S_3377 S_2195 S_293 S_2012
E_1974 24 1 S_0 S_3289 S_221 S_1051 S_1937 S_1841 S_16 S_1330 S_903 S_2758 S_1512 S_578 S_579 S_1971 S_2529 S_1007 S_2309 S_802 S_1248 S_307 S_3268 S_2617 S_1547
E_3494 65 1 S_1269 S_0 S_1200
E_3495 60 1 S_0 S_436 S_491 S_1473
E_3496 18 1 S_0 S_752 S_235 S_1841 S_2221 S_3449
E_2528 20 2 S_0 S_3246 S_1583 S_2536 S_1841 S_160 S_868 S_556
E_3490 75 1 S_0 S_3368 S_1809 S_3217 S_1200 S_1368 S_1500 S_2617 S_2345 S_2925
E_1977 60 2 S_0 S_3268 S_947 S_2322 S_1367 S_1621 S_1841 S_2681 S_2161 S_3449
E_3492 55 1 S_0 S_1615 S_2617 S_3430 S_1688 S_92 S_2345 S_725 S_3449
E_3493 30 1 S_1330 S_0 S_3268 S_2083 S_2353 S_2309 S_3289 S_3269 S_1512 S_491 S_3449
E_4437 40 3 S_1330 S_3368 S_2322 S_2083 S_2051 S_0 S_1306 S_3267 S_903 S_3426 S_2957 S_676 S_3028 S_1447 S_2309 S_868 S_3284 S_2307 S_3449
E_4436 40 2 S_0 S_2409 S_3289 S_2083 S_579
E_4435 60 1 S_2617 S_0 S_2195 S_498
E_1600 30 2 S_0 S_3332 S_2457
E_3308 25 1 S_0 S_632 S_2617 S_2341 S_501 S_2572 S_160 S_725 S_3206 S_351 S_3449
E_3309 20 1 S_0 S_1615 S_221 S_1688 S_996 S_3465 S_2188 S_2758 S_849 S_1007 S_258 S_2703 S_3430 S_35 S_92 S_603 S_1195 S_2617 S_1931 S_3173 S_2213 S_160 S_3284 S_725 S_3449
E_3658 125 3 S_0 S_2345 S_2632 S_1841 S_2440 S_2457 S_537 S_3028 S_1904 S_2758 S_578 S_2083 S_2309 S_868 S_966 S_2090 S_3332 S_603 S_2322 S_1306 S_2617 S_3279 S_1367 S_160 S_3284 S_3557
E_3659 45 2 S_0 S_3272 S_2108 S_360 S_641
E_820 25 3 S_2152 S_0 S_2322 S_3097 S_2353 S_2309 S_3268 S_1555 S_3252 S_1190 S_1512 S_197 S_3317 S_3332 S_1971
E_1971 25 3 S_0 S_2345 S_1386 S_947 S_3028 S_2353 S_1173 S_1977 S_2758 S_1512 S_579 S_2083 S_3267 S_197 S_3268 S_868 S_1477 S_2322 S_1306 S_1367 S_491 S_1939
E_3306 65 2 S_0 S_1195 S_2398 S_3289 S_579 S_602
E_3066 30 3 S_0 S_3268 S_3028 S_2353 S_1583 S_753 S_1200 S_2440 S_2681 S_3449
E_3300 30 3 S_0 S_766 S_1036 S_289 S_2116
E_3301 75 2 S_0 S_2169 S_2802 S_1841 S_3368 S_2353 S_395 S_519 S_1690 S_2300 S_1512 S_2878 S_1072 S_1971 S_3076 S_3381 S_2309 S_1176 S_2135 S_3276 S_1024 S_315 S_138 S_491 S_1109
E_3302 125 2 S_0 S_352 S_2083 S_2353 S_2780 S_530 S_2957 S_3028 S_646 S_752 S_2896
E_1970 55 3 S_0 S_3268 S_2353 S_1132 S_2536 S_3173 S_1645 S_1841 S_13 S_3284 S_2161 S_2012 S_3449
E_4129 45 2 S_0 S_835
E_4128 15 1 S_0 S_641
E_1973 100 2 S_0 S_2952 S_3320 S_143 S_1200 S_1173 S_2746 S_491 S_465 S_2353 S_556 S_2012
E_4121 100 1 S_0 S_3284 S_1744 S_2763
E_4120 50 2 S_0 S_1496 S_2322 S_390 S_2353 S_1200 S_1367 S_1977 S_119 S_868 S_2681 S_1965 S_2331
E_4123 15 1 S_0 S_2171 S_2322 S_2353 S_221 S_1200 S_3289 S_160 S_579
E_1972 30 2 S_0 S_3289 S_1904 S_221 S_868 S_2758 S_160 S_579 S_2681 S_2090 S_3449
E_4125 8 3 S_0 S_634 S_2083 S_3289 S_2309
E_4124 15 2 S_0 S_1321 S_752 S_3503 S_903 S_3481 S_1841 S_1673 S_1285
E_4127 75 2 S_0 S_2990 S_1615
E_4126 65 1 S_1269 S_0 S_2440
E_2673 75 2 S_0 S_221 S_1104 S_103 S_2054 S_2758 S_1937 S_868
E_3218 50 2 S_3288 S_0 S_3289 S_2083 S_654 S_1306 S_3348 S_903 S_3421 S_2746 S_1512 S_2508 S_320 S_2309 S_868 S_1055 S_1281 S_556 S_2116
E_2672 60 2 S_0 S_2322 S_579 S_3289 S_1367 S_868
E_2671 70 3 S_1330 S_0 S_3268 S_2147 S_2353 S_2536 S_2309 S_1173 S_1512 S_3449
E_2871 8 2 S_0 S_1766 S_752 S_903 S_235 S_1841 S_3202 S_3103 S_276 S_1281
E_2870 40 2 S_642 S_0 S_258 S_603
E_2873 50 1 S_0 S_2322
E_2670 20 2 S_0 S_2322 S_2536 S_1639 S_1200 S_902 S_1761 S_476 S_2552 S_1367 S_235 S_1841 S_3271 S_2353 S_3449
E_2875 80 1 S_0 S_3028 S_1306 S_160 S_868 S_3284 S_2195 S_16
E_2874 20 1 S_0 S_1483 S_3028
E_2877 25 2 S_0 S_579 S_3289 S_2957 S_2778 S_2758 S_868
E_2876 10 2 S_0 S_2063 S_3163 S_221 S_634 S_160 S_1841 S_578 S_2457 S_2291 S_3332 S_1248 S_1547
E_2879 35 3 S_0 S_2280 S_235 S_864 S_3103 S_2336
E_2878 60 2 S_0 S_3289 S_3028 S_2826 S_1618 S_1547 S_847 S_119 S_1500 S_1842 S_579 S_2647 S_3284 S_2925 S_3088 S_485
E_71 12 1 S_0 S_1998 S_678 S_888 S_3129 S_2457 S_73 S_2012 S_3367 S_3368 S_903 S_1070 S_2019 S_589 S_2256 S_3380 S_3156 S_476 S_1137 S_2720 S_3163 S_3527 S_2947 S_2268 S_261 S_2729 S_925 S_1835 S_3184 S_2286 S_2746 S_506 S_2291 S_2293 S_69 S_743 S_285 S_519 S_289 S_2257 S_954 S_1638 S_2927 S_752 S_2535 S_2542 S_1419 S_2326 S_2096 S_2330 S_646 S_556 S_3399 S_2008 S_2802 S_1682 S_3242 S_2116 S_2811 S_3029 S_3465 S_2354 S_2129 S_1234 S_349 S_1466 S_142 S_127 S_1605 S_1469 S_144 S_2841 S_3488 S_2749 S_2618 S_616 S_2626 S_3067 S_2628 S_1036 S_2635 S_1744 S_181 S_1964 S_766 S_1512 S_188 S_1971 S_3320 S_3332 S_2208 S_2213 S_431 S_1309 S_2906 S_1992 S_2445 S_672 S_634
E_70 12 2 S_0 S_115 S_2236 S_1164 S_1841 S_1284 S_2349 S_3368 S_1526 S_2353 S_2296 S_2466 S_3469 S_743 S_1512 S_475 S_3317 S_2420 S_2304 S_142 S_3267 S_3324 S_2142 S_2546 S_3332 S_1768 S_1904 S_2213 S_2957 S_625 S_3449
E_73 8 1 S_0 S_1998 S_3289 S_221 S_1785 S_10 S_1841 S_3222 S_2457 S_1682 S_1330 S_2595 S_3028 S_2353 S_395 S_903 S_3033 S_1977 S_2758 S_954 S_3317 S_2529 S_2083 S_2307 S_3267 S_752 S_2535 S_3324 S_1195 S_1519 S_2213 S_3163 S_868 S_3332 S_279 S_2322 S_1306 S_2617 S_1036 S_2957 S_1200 S_2440 S_2096 S_766 S_81 S_160 S_2681 S_2446 S_51 S_3449
E_72 15 1 S_0 S_3229 S_2345 S_826 S_1953 S_1841 S_2457 S_3332 S_788 S_127 S_571 S_1231 S_2876 S_3375 S_1512 S_289 S_3527 S_1971 S_2670 S_2309 S_476 S_478 S_1191 S_3163 S_966 S_1596 S_2948 S_2152 S_3268 S_2353 S_1365 S_155 S_3279 S_2272 S_2213 S_766 S_3283 S_1036
E_75 8 3 S_0 S_3399 S_3004 S_2457 S_3129 S_3455 S_2802 S_1036 S_566 S_2345 S_1563 S_2116 S_2948 S_2353 S_395 S_571 S_634 S_1512 S_3317 S_1971 S_1635 S_142 S_3324 S_1190 S_2720 S_3163 S_3332 S_1821 S_2152 S_3268 S_2096 S_2956 S_2957 S_2213 S_766 S_160 S_2753
E_74 40 3 S_2152 S_3368 S_1099 S_1132 S_571 S_2450 S_1231 S_3407 S_3324 S_1309 S_1990 S_315 S_2457 S_3317 S_3332 S_556 S_2116 S_0
E_77 12 2 S_0 S_1998 S_2948 S_3455 S_2457 S_2923 S_3368 S_3028 S_571 S_1512 S_578 S_1971 S_2081 S_2939 S_142 S_2309 S_1190 S_3163 S_3332 S_2152 S_2322 S_1306 S_2096 S_2957 S_766
E_76 30 2 S_0 S_1106 S_2802 S_1036 S_2457 S_2116 S_3368 S_2353 S_903 S_1792 S_2876 S_1512 S_578 S_1858 S_142 S_476 S_1070 S_478 S_3163 S_868 S_3332 S_2152 S_1649 S_1306 S_2096 S_2957 S_1200 S_211 S_2624
E_79 12 1 S_0 S_3368 S_1417 S_2465 S_2096 S_1231 S_2242 S_1512 S_3106 S_2291 S_2877 S_315 S_1036 S_1971 S_2457 S_966 S_3062 S_3332 S_51 S_2116 S_16
E_78 50 2 S_0 S_2339 S_2457 S_2802 S_1036 S_2345 S_3365 S_1741 S_3332 S_3028 S_571 S_1231 S_2877 S_2876 S_3252 S_1070 S_245 S_3153 S_2535 S_1190 S_2720 S_3163 S_2948 S_150 S_2213 S_1200 S_766 S_315 S_2792 S_556
E_2674 75 1 S_0 S_1583 S_476 S_3396 S_1841 S_2489 S_2681
E_4167 65 1 S_0 S_3289 S_2083 S_1306 S_373 S_2422 S_579 S_476 S_2957 S_2758 S_2746 S_872 S_1055 S_851 S_160 S_868 S_3284 S_1281 S_3348
E_3018 30 1 S_2758 S_0 S_2353
E_816 30 2 S_0 S_2322 S_2353 S_2940 S_2309 S_1367 S_3267 S_1512
E_4057 20 3 S_0 S_2280
E_3699 25 3 S_469 S_0 S_3028 S_2617 S_3357 S_2774 S_862 S_2345 S_2932 S_2681 S_149 S_1585 S_2748 S_712
E_4051 25 1 S_1180 S_0 S_3289 S_501 S_2802 S_1383 S_2012 S_1330 S_2353 S_1512 S_579 S_2309 S_3097 S_3268 S_868 S_2322 S_257 S_1367 S_2556 S_160 S_556 S_3449
E_4050 50 1 S_0 S_2845 S_2778 S_3028 S_2638 S_3246 S_1306 S_3180 S_438 S_501 S_2440 S_2758 S_847 S_2898 S_160 S_868 S_2164 S_3411
E_4053 20 1 S_2529 S_1330 S_2322 S_2353 S_3548 S_3217 S_197 S_3268 S_1977 S_1512 S_2746 S_2345 S_966 S_0
E_817 50 3 S_0 S_3399 S_775 S_2345 S_3409 S_1621 S_1036 S_2440 S_2457 S_2059 S_2012 S_3368 S_352 S_3028 S_2353 S_634 S_721 S_1110 S_2758 S_3317 S_3260 S_1010 S_2081 S_2083 S_2536 S_3324 S_3268 S_2087 S_1190 S_2720 S_2213 S_868 S_127 S_3332 S_491 S_1480 S_2322 S_1306 S_2617 S_1090 S_2957 S_1200 S_1367 S_2420 S_782 S_2096 S_766 S_501 S_1609 S_160 S_1879 S_2681 S_1841 S_556 S_3449
E_3010 30 1 S_0 S_476 S_1028 S_137 S_2345
E_3011 35 1 S_0 S_1670 S_2109 S_3289 S_226 S_893 S_1977 S_2353 S_1965 S_2758 S_572 S_1512 S_579 S_2991 S_2083 S_2309 S_2322 S_1306 S_2617 S_1367 S_2681 S_439 S_1547
E_3012 45 2 S_0 S_1998 S_3289 S_3353 S_2345 S_1977 S_947 S_2147 S_514 S_1965 S_2758 S_847 S_1512 S_579 S_2529 S_2083 S_2681 S_1098 S_2322 S_1306 S_2617 S_1367 S_3283 S_439 S_984
E_3013 30 2 S_0 S_772 S_501 S_1632 S_2758 S_1841 S_2896
E_3014 75 2 S_0 S_2672 S_2674 S_221 S_1306 S_2617 S_1747 S_2440 S_2758 S_3429 S_868 S_537
E_814 15 3 S_2345 S_0 S_1306 S_3267 S_514 S_2309 S_1367 S_2617 S_2457
E_3016 55 3 S_0 S_677 S_1306 S_2345 S_119 S_868 S_2681
E_3017 40 2 S_1330 S_0 S_2309 S_2353 S_2878
E_815 15 2 S_0 S_3368 S_1213 S_396 S_2940 S_752 S_1200 S_150 S_2802 S_3163 S_2457 S_1819 S_3332 S_3206 S_3019
E_4315 65 1 S_0 S_3268 S_2083 S_2353 S_3548 S_2826 S_2617 S_868 S_119 S_160 S_2345 S_2681 S_3332
E_2762 40 1 S_0 S_2083 S_2353 S_1785 S_847 S_2681 S_3284
E_812 8 3 S_0 S_276 S_1545
E_3540 50 1 S_0 S_2687 S_5 S_889 S_1500 S_2925 S_3088 S_3465 S_2758 S_572 S_1818 S_2647 S_1803 S_1594 S_868 S_2638 S_1140 S_485 S_2322 S_309 S_3392 S_170 S_1367 S_2845 S_2681 S_439
E_4641 70 3 S_2681 S_0
E_813 18 1 S_0 S_1783 S_2617 S_3260 S_3324 S_2505 S_2402 S_1561 S_2560 S_3317
E_3692 50 3 S_0 S_2322 S_1306 S_3399 S_1367 S_2391 S_160 S_868 S_1195 S_1166 S_3449
E_810 15 1 S_0 S_1751 S_3289 S_2396 S_3129 S_2632 S_1937 S_1036 S_2457 S_2012 S_336 S_2147 S_3465 S_1599 S_571 S_514 S_903 S_2665 S_2877 S_847 S_3252 S_1512 S_579 S_3377 S_1930 S_2708 S_1971 S_1609 S_2939 S_2197 S_2083 S_3320 S_3321 S_127 S_3267 S_143 S_2309 S_3268 S_197 S_1190 S_3028 S_3163 S_868 S_2353 S_3332 S_1022 S_395 S_2322 S_2672 S_759 S_1306 S_3217 S_922 S_2957 S_155 S_142 S_2440 S_262 S_2096 S_766 S_293 S_160 S_925 S_2681 S_1841 S_556 S_3449
E_3693 50 1 S_0 S_2632
E_3405 10 3 S_0 S_3332 S_1200 S_2309 S_476 S_1893 S_1841 S_1281 S_3449
E_811 20 3 S_1439 S_0 S_2519 S_2213 S_1477 S_3324 S_2087 S_2617 S_1512 S_1609 S_3317 S_2195 S_2420 S_1971
E_3690 25 2 S_0 S_2171 S_533 S_501 S_103 S_3001 S_1841 S_2440 S_13 S_3284 S_725 S_2012 S_2062 S_3449
E_3274 25 1 S_0 S_221 S_2973 S_10 S_1271 S_460 S_2070 S_1512 S_2878 S_1007 S_530 S_1645 S_307 S_3491 S_2617 S_1200 S_1486 S_103 S_670 S_160 S_1664 S_3283 S_1547
E_3275 35 3 S_0 S_3289 S_2109 S_221 S_1937 S_3079 S_1330 S_1512 S_1971 S_2083 S_2826 S_2307 S_3267 S_2309 S_1190 S_868 S_2322 S_2493 S_1306 S_2617 S_2957 S_160
E_3276 30 3 S_0 S_2322 S_2083 S_2353 S_3123 S_1367 S_1977 S_1841 S_2195
E_3277 20 3 S_0 S_2171 S_835 S_1330 S_2353 S_3439 S_1173 S_1123 S_745 S_434 S_1971 S_3095 S_2309 S_3269 S_965 S_966 S_3268 S_3548 S_155 S_2440 S_315 S_2681
E_3270 20 2 S_0 S_3353 S_2617 S_1618 S_2540 S_835 S_2992 S_3449
E_3271 35 2 S_0 S_3028 S_142 S_1893 S_1841 S_954
E_2765 50 2 S_0 S_2116
E_3273 30 1 S_0 S_1615 S_498 S_2341 S_10 S_1841 S_2345 S_3079 S_1566 S_3465 S_2758 S_137 S_579 S_2989 S_3206 S_2826 S_92 S_2205 S_966 S_2617 S_160 S_725 S_2195
E_3541 35 3 S_0 S_1931 S_1200 S_103 S_2758 S_2075 S_2878 S_868 S_3283
E_3139 50 1 S_0 S_3251 S_103 S_835 S_1330 S_1567 S_1689 S_694 S_3252 S_1512 S_1579 S_579 S_1639 S_2940 S_2309 S_1190 S_1243 S_868 S_3332 S_2322 S_2617 S_1367 S_3344 S_3283 S_439 S_3349
E_3278 45 2 S_1182 S_0 S_3246 S_474 S_2169 S_168 S_2802 S_2878
E_2477 30 1 S_2617 S_0
E_3697 50 1 S_0 S_3289 S_1323 S_2632 S_1841 S_2440 S_835 S_3284 S_3028 S_3465 S_1512 S_579 S_1010 S_2083 S_750 S_3267 S_2536 S_1645 S_868 S_2322 S_2617 S_2957 S_1367 S_2446
E_3476 40 1 S_0 S_579 S_3289 S_2083 S_1306 S_1931 S_2309 S_1200 S_1309 S_2957 S_849 S_868 S_556 S_2116 S_2012
E_3477 30 3 S_0 S_3289 S_221 S_2353 S_903 S_2758 S_1512 S_579 S_3377 S_293 S_2083 S_3267 S_2778 S_2681 S_868 S_602 S_1480 S_2322 S_1306 S_2617 S_2957 S_3283
E_2309 80 3 S_0 S_3028 S_851
E_2308 35 1 S_0 S_3289 S_3028 S_221 S_1397 S_634 S_2778 S_103 S_2758 S_2415 S_2075 S_706 S_160 S_579 S_3283 S_3377
E_3472 8 2 S_0 S_2901 S_537 S_1285 S_2763
E_3473 50 1 S_2345 S_1943 S_0 S_2 S_1356 S_160 S_1007 S_966 S_465 S_2748 S_2849
E_3470 50 3 S_0 S_3173 S_2322 S_3028 S_501 S_193 S_2758 S_3521 S_160 S_439 S_3449
E_3471 60 3 S_0 S_2083 S_1306 S_1200 S_2957 S_476 S_1841 S_868 S_253
E_2303 85 2 S_2213 S_1499 S_725 S_0
E_2302 75 1 S_1330 S_2952 S_2322 S_3353 S_0 S_1306 S_3267 S_312 S_2957 S_1200 S_1367 S_235 S_2156 S_695 S_1841 S_1473 S_868 S_745 S_556
E_2301 15 3 S_0 S_2322 S_2353 S_1367 S_1519 S_197 S_2148 S_3206 S_2012
E_2300 110 1 S_0 S_3028 S_2004 S_755 S_1262 S_10 S_2075 S_2440 S_235 S_3449
E_2307 50 3 S_0 S_2083 S_1785 S_182 S_2957 S_3028 S_160 S_2446
E_2306 50 2 S_0 S_1688 S_1615 S_498 S_3430 S_1828 S_2555 S_92 S_725 S_821 S_40
E_2305 25 3 S_0 S_3320
E_2304 55 3 S_0 S_3076 S_708 S_1841 S_491
E_1658 35 2 S_0 S_1271 S_3240
E_1659 125 1 S_0 S_2632 S_1937 S_1841 S_3028 S_1065 S_2188 S_2758 S_954 S_2592 S_351 S_193 S_649 S_750 S_2826 S_3431 S_3269 S_868 S_1480 S_2617 S_10 S_160 S_725 S_1042
E_2473 30 1 S_0 S_3399 S_752 S_1841 S_725 S_1971
E_1650 20 2 S_0 S_431 S_235
E_1651 65 2 S_0 S_3289 S_1377 S_2314 S_221 S_1104 S_3222 S_3028 S_2758 S_579 S_2309 S_476 S_2399 S_2322 S_2617 S_2676 S_1200 S_1367 S_609 S_160 S_2681 S_431
E_1652 100 3 S_0 S_5 S_2391
E_1653 50 1 S_0 S_1195 S_677 S_1709 S_999 S_501 S_1309 S_3222 S_119 S_2238 S_2621 S_745 S_725 S_821 S_1042
E_1654 20 1 S_0 S_2171 S_3289 S_221 S_2004 S_827 S_1841 S_1330 S_1065 S_579 S_745 S_351 S_3320 S_2221 S_1517 S_3436 S_2322 S_2617 S_1090 S_1367 S_491 S_160 S_556
E_1655 60 1 S_0 S_1306 S_948 S_501 S_2758 S_160 S_868 S_2681 S_3449
E_1656 35 2 S_0 S_3399 S_2878 S_3206
E_1657 50 3 S_2529 S_0 S_2322 S_2617 S_579 S_3289 S_1367 S_2758 S_868 S_2345
E_2649 12 3 S_0 S_1223 S_1841 S_142 S_851
E_1782 30 1 S_0 S_1195 S_2309 S_2188 S_903 S_1200 S_186
E_3878 50 2 S_0 S_1673 S_1051 S_1841 S_2457 S_3425 S_3332 S_903 S_693 S_24 S_25 S_1512 S_136 S_522 S_851 S_189 S_3206 S_1971 S_353 S_2083 S_2309 S_868 S_1281 S_1248 S_2746 S_1438
E_3879 50 3 S_0 S_3271 S_2083 S_1306 S_1200 S_903 S_476 S_2957 S_1977 S_1321 S_1512 S_1841 S_868 S_2457 S_3332 S_1285
E_1783 70 1 S_0 S_677 S_2341 S_2345 S_119 S_2457 S_1965 S_2332 S_2353 S_1977 S_2758 S_1512 S_2331 S_699 S_526 S_2681 S_3101 S_1594 S_868 S_2322 S_606 S_1306 S_2617 S_160 S_3283 S_439
E_3872 75 1 S_1480 S_0 S_2095 S_2997 S_3519 S_2856
E_3873 50 3 S_0 S_3289 S_2109 S_2687 S_5 S_2007 S_1330 S_1904 S_1965 S_2758 S_847 S_579 S_3204 S_2083 S_2826 S_2778 S_2681 S_868 S_2322 S_1306 S_2617 S_2957 S_1367 S_3283
E_3870 40 3 S_0 S_3399
E_2885 8 2 S_0 S_1766 S_802 S_1744 S_160 S_221 S_2617 S_1076 S_903 S_1051 S_1519 S_1512 S_578 S_439 S_1547 S_2763
E_3876 50 2 S_0 S_221 S_498 S_1025 S_61 S_2345 S_465 S_844 S_3465 S_2417 S_916 S_7 S_1470 S_2598 S_1708 S_43 S_1196 S_2617 S_1934 S_3499 S_2559 S_2562
E_1780 30 2 S_0 S_1195 S_2353
E_3874 60 3 S_0 S_1670 S_3353 S_119 S_1500 S_1977 S_2925 S_572 S_1965 S_2758 S_847 S_579 S_3101 S_2992 S_2083 S_1018 S_3149 S_2322 S_606 S_1306 S_2617 S_1618 S_226 S_1367 S_2681 S_439
E_3875 15 1 S_0 S_1200
E_1781 30 1 S_0 S_2083 S_1306 S_2957 S_868 S_2012
E_1359 8 2 S_0 S_142 S_571 S_2213 S_2535 S_2876 S_766 S_1036 S_3163 S_3332
E_1786 40 1 S_0 S_3289 S_727 S_221 S_1500 S_1855 S_1977 S_2758 S_1512 S_579 S_2647 S_1971 S_1330 S_2083 S_2826 S_1583 S_1175 S_2309 S_2778 S_868 S_485 S_2322 S_1306 S_2957 S_1367 S_2681
E_1787 40 1 S_0 S_1500
E_2277 85 3 S_0 S_889 S_827 S_1500 S_2345 S_1504 S_1330 S_947 S_2353 S_1173 S_847 S_1818 S_1512 S_579 S_3204 S_1971 S_1403 S_2309 S_745 S_966 S_2322 S_309 S_606 S_1306 S_1367 S_2681
E_2276 15 2 S_0 S_3289 S_3353 S_1200 S_2687 S_2345 S_1904 S_2758 S_847 S_579 S_1803 S_2083 S_863 S_2681 S_1594 S_3204 S_602 S_2322 S_1716 S_1306 S_2617 S_1618 S_1367 S_3283 S_439 S_1995
E_2275 45 3 S_0 S_903 S_3271
E_2274 100 2 S_2845 S_847 S_2568 S_0
E_2273 75 2 S_0 S_787 S_1615 S_3439 S_3449
E_1784 45 1 S_0 S_371 S_3206 S_3449
E_2271 30 3 S_0 S_3217 S_2309 S_2758 S_847 S_160 S_3284
E_2270 45 2 S_0 S_3289 S_2957 S_1306 S_2617 S_579 S_103 S_160 S_868 S_3283 S_3377 S_293
E_3491 20 2 S_0 S_2195 S_2391 S_168 S_3028
E_1785 20 2 S_0 S_3268 S_3353 S_2353 S_578 S_142 S_1841 S_903 S_197 S_1519 S_1512 S_2960 S_2309 S_2457 S_677 S_3332 S_1971 S_799
E_2279 20 1 S_0 S_1841 S_3028 S_1132 S_1306 S_501 S_2758 S_830 S_2083 S_2309 S_160 S_868 S_3284 S_2075
E_2278 100 2 S_0 S_1375 S_2126 S_137 S_2345 S_725 S_3206
E_544 8 1 S_770 S_0 S_2008 S_68 S_752 S_3129 S_2394 S_709 S_1778 S_2291 S_2293 S_1925
E_545 40 1 S_0 S_2778 S_13 S_221 S_2231 S_2552 S_2758 S_1841 S_160 S_3449 S_2012
E_147 50 1 S_0 S_3399 S_1841 S_2457 S_2291 S_3368 S_3028 S_2353 S_398 S_634 S_2359 S_2758 S_2877 S_1512 S_3317 S_1971 S_2529 S_2083 S_3320 S_2309 S_476 S_1190 S_479 S_2322 S_3217 S_1200 S_1367 S_556
E_547 15 1 S_0 S_3368 S_3449 S_2957 S_1309 S_1512 S_3317 S_3332 S_1971 S_662
E_540 8 2 S_0 S_2172 S_221 S_1159 S_1104 S_1843 S_2747 S_2116 S_19 S_634 S_237 S_1512 S_3091 S_3152 S_2334 S_1355 S_2778 S_1928 S_1309 S_160 S_2103 S_1940 S_725 S_556
E_541 10 1 S_0 S_3332 S_127 S_142 S_571 S_2096 S_2535 S_826 S_788 S_1036 S_289 S_3163 S_1841 S_2948
E_542 15 3 S_0 S_3368 S_1835 S_142 S_2825 S_1070 S_1841 S_3163 S_2116
E_543 25 3 S_0 S_2940 S_2457 S_2353 S_2758 S_2085 S_3317 S_2707 S_2939 S_2083 S_3267 S_3324 S_3268 S_2310 S_1519 S_1190 S_868 S_3332 S_1477 S_2322 S_2957 S_1367 S_721 S_768
E_2695 50 3 S_1330 S_3368 S_394 S_903 S_395 S_0 S_868 S_3217 S_1295 S_2309 S_2758 S_1512 S_578 S_2457 S_2681 S_3204 S_3332 S_556 S_307 S_1971 S_2012
E_2694 50 2 S_0 S_3368 S_3028 S_987 S_142 S_752 S_925 S_476 S_1893 S_1841 S_2457 S_2291 S_772
E_2697 100 1 S_0 S_221 S_1306 S_1512 S_160 S_868 S_3332
E_2696 75 2 S_0 S_2536 S_1512 S_708 S_1841 S_2116
E_548 8 1 S_0 S_3163
E_549 12 3 S_0 S_2345 S_1036 S_2457 S_3368 S_3332 S_2353 S_182 S_2877 S_1512 S_289 S_3317 S_1971 S_2939 S_2083 S_3267 S_3324 S_3163 S_868 S_966 S_2948 S_2322 S_1306 S_1258 S_2957 S_1367 S_2096 S_766 S_160
E_2693 50 1 S_0 S_1670 S_2263 S_3220 S_1441 S_2440 S_3283 S_103 S_2681 S_954 S_2012
E_2692 40 1 S_0 S_2083 S_1904 S_2957 S_1055 S_1841 S_3449
E_3906 55 1 S_0 S_2109 S_2632 S_1202 S_1330 S_847 S_1852 S_1351 S_1512 S_3377 S_293 S_2083 S_2307 S_3267 S_2309 S_868 S_2322 S_1306 S_3077 S_312 S_2957 S_1367 S_2681 S_556
E_3907 15 3 S_0 S_460 S_258 S_641 S_3449
E_3904 15 1 S_3267 S_0 S_2322 S_2353
E_3905 30 2 S_0 S_2778 S_3028 S_2758 S_31 S_3449
E_3902 30 3 S_0 S_2083 S_1306 S_2957 S_2758 S_868 S_3284
E_3903 60 1 S_0 S_1785 S_2860 S_1937 S_2161 S_2012
E_2459 15 3 S_0 S_1931 S_2353 S_849 S_3449
E_2458 40 3 S_0 S_2171 S_3289 S_501 S_1621 S_1841 S_1330 S_1512 S_579 S_1971 S_2083 S_2307 S_3267 S_2309 S_868 S_2322 S_1306 S_2957 S_160 S_2681 S_3284 S_556 S_3449
E_2457 15 1 S_0 S_3268 S_2353
E_2456 40 1 S_0 S_24 S_23 S_2083 S_1306 S_186 S_3289 S_2758 S_2109 S_3368 S_160 S_868
E_2455 55 2 S_0 S_2083 S_2957 S_2758 S_2309 S_3449
E_2454 20 1 S_0 S_3368 S_2457 S_903 S_1512 S_160 S_868 S_3332
E_2453 75 2 S_0 S_31
E_2452 25 1 S_0 S_2391 S_1200
E_2451 15 1 S_1330 S_0 S_3268 S_2147 S_2353 S_772 S_1306 S_2309 S_1392 S_197 S_1512 S_868 S_2345 S_2681 S_1386
E_2450 50 3 S_0 S_1937 S_2309 S_1330 S_2063 S_903 S_1512 S_578 S_579 S_3377 S_293 S_1182 S_2083 S_3320 S_2826 S_3267 S_802 S_2778 S_868 S_2322 S_2617 S_2957 S_1971 S_160 S_1547
E_948 10 1 S_0 S_2367 S_421 S_3129 S_2746 S_2457 S_2923 S_3465 S_903 S_1573 S_578 S_1971 S_2939 S_2083 S_142 S_3163 S_868 S_127 S_1306 S_2957 S_766 S_1841 S_2195
E_949 25 1 S_0 S_221 S_1104 S_504 S_1841 S_2977 S_2405 S_2582 S_231 S_2248 S_2758 S_2707 S_3429 S_476 S_38 S_562 S_868 S_1869 S_2778 S_1928 S_1492 S_103 S_90 S_1155
E_2051 30 2 S_0 S_2322 S_1421 S_501 S_3023 S_889 S_1977 S_2758 S_346 S_119 S_893 S_868 S_2681 S_1841 S_725 S_3449
E_2050 55 3 S_0 S_3465 S_142 S_476 S_2572 S_1200 S_804 S_1841 S_646 S_3499 S_3449
E_2057 40 3 S_0 S_2544 S_395 S_925
E_2056 60 2 S_0 S_804 S_3449 S_3028 S_431 S_1901 S_1358 S_137 S_2345 S_2989 S_821 S_149 S_3462
E_2055 50 1 S_0 S_3028 S_1132 S_1605 S_835 S_3449
E_2054 30 1 S_0 S_762 S_903 S_3123 S_3222
E_940 15 1 S_1330 S_0 S_3267 S_233 S_1512 S_2336
E_941 10 3 S_2152 S_3368 S_0 S_2096 S_1070 S_653 S_1512 S_1036 S_3163
E_942 10 1 S_0 S_2852 S_2923 S_1835 S_2096 S_665 S_653 S_766 S_1070 S_1036 S_3163 S_2457 S_3332
E_943 75 1 S_2164 S_537 S_1348 S_3227 S_0
E_944 8 3 S_0 S_3368 S_2869 S_142 S_285 S_2291
E_945 15 1 S_0 S_3399 S_2632 S_1841 S_3028 S_395 S_1116 S_514 S_792 S_519 S_2990 S_3267 S_476 S_868 S_2322 S_2957 S_1200 S_2440 S_3115 S_1777 S_1995 S_3449
E_946 8 1 S_2291 S_0
E_947 11 2 S_0 S_3368 S_152 S_375 S_766 S_1512 S_1036 S_3163 S_3332 S_2116 S_1971
E_720 20 1 S_0 S_2457 S_2309 S_1036 S_868 S_3332
E_721 65 2 S_2096 S_3368 S_2116 S_142 S_0
E_722 8 1 S_0 S_2617 S_2345 S_119 S_3188 S_2457 S_2681 S_3332
E_723 20 2 S_0 S_2913 S_1637 S_3368 S_2099 S_416 S_2116 S_2693 S_1036 S_1021 S_2923 S_3106
E_724 10 1 S_2152 S_2339 S_1099 S_0 S_1689 S_2457 S_2309 S_1231 S_1512 S_1367 S_1259 S_1036 S_2345 S_2636 S_3332 S_3449
E_725 15 3 S_2152 S_1998 S_0 S_2309 S_1512 S_1036 S_2457 S_3332 S_1971
E_726 20 2 S_0 S_2778 S_221
E_727 8 1 S_2152 S_0 S_2309 S_2257 S_3216 S_3407 S_903 S_3028 S_1070 S_1589 S_1190 S_1512 S_2720 S_3163 S_2633 S_600 S_1285 S_1971 S_3050
E_728 50 1 S_0 S_2270 S_1841 S_3138 S_1512 S_3474 S_1971 S_142 S_3368 S_2309 S_2720 S_3163 S_3271 S_3332 S_1478 S_2152 S_3447 S_2096 S_766 S_213 S_2850 S_164
E_729 15 3 S_0 S_1099 S_1835 S_2354 S_142 S_1953 S_2096 S_3407 S_2876 S_766 S_1841 S_3163 S_1036 S_2116 S_1302
E_2889 50 3 S_0 S_1841 S_1202 S_1449
E_2787 8 2 S_0 S_1766 S_2353 S_903 S_1051 S_24 S_1512 S_1841 S_64 S_1716 S_735
E_4259 20 2 S_0 S_2550 S_2322 S_2083 S_1306 S_3267 S_530 S_579 S_3289 S_2957 S_868 S_182
E_2786 50 3 S_0 S_2156 S_2224 S_312 S_501 S_1200 S_2904 S_235 S_868 S_1967 S_2447 S_556 S_3449
E_2785 40 2 S_0 S_802 S_160 S_221 S_903 S_1519 S_2109 S_578 S_64 S_1248 S_307 S_2012
E_834 95 2 S_2152 S_3368 S_578 S_0 S_752 S_3156 S_1070 S_1512 S_1841 S_2976 S_3163 S_2345 S_3332 S_1971
E_835 15 3 S_929 S_2152 S_0 S_3368 S_2309 S_1070 S_1512 S_3163 S_1971
E_836 10 1 S_0 S_1195 S_3028 S_476 S_903 S_1200 S_1285 S_16 S_3449
E_837 20 1 S_0 S_1087 S_2353 S_1117 S_2258 S_1135 S_1309 S_456 S_2291 S_2892 S_3512 S_3449 S_3019 S_31 S_662
E_830 62 3 S_0 S_2800 S_1365 S_919 S_1590 S_1333 S_478 S_3508 S_2345 S_769
E_831 18 2 S_0 S_221 S_142 S_2213 S_3222 S_388 S_1841
E_832 15 3 S_0 S_3028 S_152 S_2368 S_127 S_2519 S_2440 S_1543 S_3034 S_940 S_1301 S_40
E_833 15 1 S_0 S_2693 S_2802 S_2457 S_276 S_2116 S_3368 S_3332 S_2353 S_689 S_1512 S_241 S_3317 S_1971 S_3324 S_1190 S_3163 S_1675 S_966 S_2948 S_1477 S_3106 S_3216 S_2213 S_717 S_766
E_4483 80 1 S_1330 S_0 S_3268 S_2147 S_1694 S_143 S_2307 S_1200 S_1173 S_1473 S_3094
E_1078 8 1 S_0 S_2778 S_1132 S_221 S_1441 S_1200 S_1727 S_1659 S_2758 S_504 S_579 S_1269 S_2070
E_3548 50 2 S_0 S_3028 S_2617 S_2083 S_556 S_3449
E_838 8 1 S_3267 S_0 S_2322 S_2957 S_2926
E_839 8 3 S_0 S_3368 S_587 S_1238 S_142 S_3216 S_2096 S_2195 S_1573 S_2291 S_766 S_1070 S_1036 S_3163 S_597 S_1841 S_3332 S_1477 S_2116 S_2012
E_1079 30 2 S_0 S_221 S_3022 S_121 S_2291 S_3368 S_24 S_1512 S_1971 S_2763 S_2083 S_1076 S_3163 S_3271 S_3332 S_1766 S_1364 S_2096 S_1200 S_2042 S_2213 S_160 S_1723 S_1841 S_3449
E_2784 15 3 S_2505 S_537 S_501 S_2915 S_0
E_2781 50 1 S_0 S_1744 S_221 S_903 S_1051 S_160 S_1547 S_2763
E_3525 20 3 S_0 S_221 S_868 S_1841 S_2457 S_16 S_3028 S_903 S_2758 S_1285 S_849 S_578 S_2083 S_2826 S_2309 S_1019 S_3271 S_3332 S_1248 S_1306 S_3217 S_1931 S_1200 S_2617 S_160 S_1547
E_2780 35 1 S_1330 S_0 S_3028 S_103 S_3283 S_2391 S_868 S_2681 S_3449 S_1901
E_1348 20 3 S_0 S_1998 S_1101 S_500 S_2610 S_1841 S_2291 S_276 S_2293 S_2116 S_3368 S_2354 S_2985 S_1512 S_578 S_1971 S_587 S_142 S_3163 S_3271 S_1893 S_1252 S_665
E_1349 25 3 S_2152 S_3368 S_1099 S_571 S_142 S_3007 S_2068 S_2309 S_1512 S_392 S_276 S_3332 S_3163 S_634 S_1971 S_0
E_618 95 1 S_0 S_3368 S_2322 S_3028 S_3163 S_2826 S_1306 S_3267 S_752 S_2309 S_2096 S_504 S_2906 S_501 S_1574 S_868 S_2457 S_966 S_2291 S_3332 S_1971
E_619 15 1 S_0 S_3289 S_2396 S_501 S_1937 S_2457 S_2012 S_336 S_2147 S_2353 S_1599 S_2752 S_514 S_903 S_2877 S_847 S_3252 S_1512 S_579 S_3317 S_1971 S_2939 S_2083 S_3321 S_3267 S_2309 S_3324 S_3268 S_1190 S_2213 S_868 S_39 S_127 S_3332 S_1022 S_2322 S_2672 S_759 S_1306 S_3217 S_922 S_2957 S_155 S_1930 S_1609 S_160 S_197 S_2681 S_1781 S_3449
E_1342 10 3 S_2152 S_0 S_2322 S_2083 S_2826 S_1306 S_3267 S_2309 S_476 S_2957 S_2617 S_1512 S_1841 S_160 S_868 S_3028 S_3332 S_315 S_1971
E_1343 8 1 S_0 S_1281 S_2457 S_519 S_766 S_501 S_3163 S_3271 S_2291 S_3332 S_2012
E_1340 10 2 S_0 S_1785 S_501 S_2802 S_1036 S_2457 S_1330 S_3332 S_1512 S_3538 S_2309 S_1190 S_2720 S_3163 S_868 S_2948 S_2152 S_2096 S_2440 S_2617 S_766 S_1841 S_3449
E_1341 70 3 S_0 S_2853 S_3338 S_1365 S_3383 S_3098 S_1324 S_1785 S_478 S_1841 S_362 S_556 S_2809
E_1346 8 2 S_2096 S_3368 S_142 S_0
E_1347 25 1 S_0 S_1998 S_221 S_476 S_502 S_1491 S_31
E_612 21 2 S_0 S_3368 S_1099 S_1716 S_3163 S_142 S_1998 S_2096 S_161 S_501 S_766 S_1512 S_1036 S_578 S_2063 S_3332 S_51 S_1101
E_613 35 1 S_0 S_3368 S_1841 S_3163
E_1077 15 3 S_2152 S_0 S_3332 S_1835 S_3009 S_142 S_2535 S_1200 S_1893 S_212 S_766 S_1512 S_1036 S_3163 S_276 S_1841 S_2948 S_51 S_1971
E_3523 40 2 S_0 S_1841 S_2440
E_2789 70 1 S_0 S_787 S_193 S_3399 S_491 S_30
E_2022 80 2 S_1330 S_0 S_3246
E_3284 35 3 S_2758 S_0
E_2788 40 1 S_2617 S_0
E_4118 14 3 S_0 S_1512 S_1378
E_4555 45 1 S_0 S_221 S_1937 S_1841 S_1330 S_903 S_1977 S_1512 S_578 S_2529 S_2083 S_2368 S_2826 S_2309 S_868 S_966 S_1306 S_2617 S_2440 S_491 S_160 S_1547
E_1526 10 2 S_0 S_2367 S_788 S_127 S_395 S_142 S_2096 S_3324 S_1512 S_766 S_1835 S_1036 S_289 S_3163 S_1841 S_3317 S_1070 S_1971
E_4647 95 1 S_0 S_3268 S_1904 S_1403 S_1925 S_2012
E_1527 10 2 S_0 S_3368 S_2083 S_578 S_2096 S_903 S_2877 S_2957 S_2876 S_766 S_1512 S_1036 S_2309 S_2457 S_2445 S_3332 S_3163 S_395
E_3528 50 2 S_3297 S_0 S_1200 S_3449
E_1524 15 3 S_0 S_1937 S_1841 S_2457 S_2012 S_1231 S_949 S_1512 S_1288 S_1736 S_1971 S_3076 S_2083 S_3267 S_2309 S_478 S_868 S_1525 S_3332 S_2152 S_2322 S_1306 S_2617 S_2957 S_1200 S_1990 S_315 S_2161 S_491 S_160 S_2790 S_767 S_3449
E_2830 30 1 S_0 S_1996 S_1043 S_142 S_752 S_144 S_2070 S_1893 S_1285 S_1841 S_646 S_3202 S_1178 S_2291 S_235 S_2763
E_1466 15 2 S_0 S_1998 S_2457 S_1330 S_1744 S_903 S_1977 S_2758 S_847 S_1512 S_578 S_3317 S_1971 S_2529 S_2826 S_2309 S_1190 S_868 S_966 S_3332 S_1477 S_759 S_1306 S_2617 S_2096 S_2681
E_2729 25 2 S_0 S_2322 S_220 S_2819 S_1977 S_1735 S_1841 S_2345 S_725 S_3332 S_2294
E_1525 65 3 S_0 S_3129 S_2802 S_205 S_740 S_2242 S_16 S_1330 S_3368 S_3028 S_2354 S_2906 S_2116 S_1573 S_653 S_3252 S_1512 S_2472 S_3094 S_1971 S_1295 S_2307 S_3267 S_2309 S_3326 S_1190 S_3163 S_868 S_3332 S_3050 S_2152 S_1306 S_2955 S_553 S_2957 S_3206 S_2096 S_160 S_2792
E_4338 30 1 S_0 S_3353 S_727 S_221 S_474 S_10 S_2345 S_1682 S_1965 S_2758 S_745 S_2826 S_1098 S_1594 S_868 S_602 S_2322 S_1306 S_2617 S_3077 S_1618 S_1367 S_2802 S_2681 S_1019
E_4339 20 2 S_0 S_3268 S_2083 S_1306 S_3534 S_1488 S_2486 S_1512 S_160 S_868
E_4334 35 2 S_0 S_3028 S_2353 S_501 S_2440 S_445 S_2632 S_491 S_954 S_1012 S_2195 S_3449
E_1522 11 2 S_0 S_1998 S_221 S_2489 S_1841 S_103 S_1269 S_835 S_2459 S_2012 S_2582 S_2353 S_395 S_3219 S_1965 S_28 S_2331 S_3429 S_1132 S_152 S_2997 S_594 S_2315 S_868 S_127 S_1194 S_1022 S_1195 S_2095 S_102 S_2440 S_1659 S_1310 S_3059 S_501 S_160 S_2681 S_725 S_2783
E_4336 40 1 S_1330 S_758 S_3268 S_2083 S_2536 S_3217 S_2309 S_3289 S_3028 S_1842 S_1021 S_2681 S_2336 S_0 S_661 S_2896
E_3282 85 3 S_218 S_0 S_1320 S_2758 S_1356 S_1841 S_725 S_149
E_4330 40 2 S_0 S_144 S_2457 S_3332 S_2116 S_1971
E_4331 30 2 S_0 S_3028 S_3246 S_1010 S_1583
E_4332 40 2 S_0 S_2309 S_2957 S_2758 S_519 S_1190 S_160 S_868 S_3332 S_2012
E_1523 12 1 S_0 S_3216 S_3163 S_1648 S_3332 S_2116 S_1971
E_1520 20 2 S_451 S_0 S_1166 S_221 S_1449
E_1521 50 1 S_0 S_2957 S_13 S_3267 S_1931 S_2309 S_1200 S_1105 S_2235 S_392 S_2632 S_2802 S_1841 S_849 S_868 S_315 S_2012
E_1805 20 1 S_0 S_3368 S_1200 S_119 S_1190 S_2345 S_2681
E_1350 15 1 S_0 S_2322 S_2353 S_2940 S_861 S_1367 S_1512 S_3332 S_1971 S_2012
E_3118 35 2 S_0 S_2353 S_395 S_3439 S_774 S_533 S_119 S_2957 S_2997 S_2632 S_3519 S_2758 S_923 S_2856 S_1512 S_160 S_1483 S_2095 S_2012
E_3448 50 1 S_1893 S_0 S_1841 S_646 S_3271
E_1804 20 1 S_0 S_2617 S_1933 S_2632 S_1841 S_137 S_2978 S_2989
E_3808 70 1 S_0 S_1496 S_677 S_1841 S_2345 S_3028 S_395 S_1965 S_2359 S_2331 S_1348 S_1403 S_2536 S_476 S_868 S_537 S_1306 S_2617 S_2440 S_1607 S_2681 S_1447 S_556
E_3115 70 2 S_1330 S_0 S_3268 S_3028 S_1512 S_1977 S_10 S_491 S_1281 S_3449
E_1353 13 1 S_0 S_1998 S_3407 S_501 S_2974 S_1841 S_3368 S_3271 S_3028 S_3465 S_634 S_1512 S_3317 S_1971 S_1609 S_1014 S_3324 S_2720 S_868 S_2353 S_3332 S_2152 S_2213 S_766 S_2992 S_2746
E_3446 25 3 S_0 S_951 S_3449
E_2644 60 3 S_0 S_3412 S_725 S_3399 S_160
E_3445 125 1 S_1330 S_1496 S_2531 S_1348 S_1451 S_0 S_1306 S_1200 S_2489 S_868 S_476 S_2691 S_2758 S_949 S_2457 S_2276 S_1102 S_3227
E_4542 30 1 S_0 S_1499 S_1195 S_1841
E_4208 15 3 S_597 S_0 S_2267 S_3271
E_4209 40 2 S_336 S_0 S_2322 S_1306 S_907 S_2957 S_2440 S_305 S_2758 S_3267 S_160 S_868 S_3377 S_293
E_3116 65 3 S_0 S_2746
E_4200 15 2 S_0 S_1594 S_835 S_395 S_1965 S_2758 S_1512 S_581 S_2077 S_954 S_2331 S_2367 S_1914 S_752 S_1020 S_868 S_537 S_1618 S_609 S_814 S_879 S_2731 S_670 S_491 S_160 S_2681
E_3443 20 1 S_0 S_1925
E_4202 65 3 S_0 S_3028 S_3481 S_221 S_3449
E_1807 12 1 S_0 S_1519 S_1682 S_684 S_1547 S_2763
E_4204 75 2 S_2529 S_804 S_3449 S_152 S_0 S_1977 S_1688 S_1499 S_2220 S_235 S_3332 S_2269
E_1094 30 3 S_0 S_886 S_2852 S_1705 S_1560 S_2457 S_3365 S_2012 S_1330 S_3368 S_3028 S_2353 S_3317 S_2940 S_1468 S_2536 S_1019 S_868 S_2213 S_1200 S_1988 S_3449
E_4206 40 2 S_0 S_2147 S_2353 S_2878 S_197 S_1386 S_3088
E_3442 75 1 S_0 S_1195 S_3028 S_3465 S_2617 S_2536 S_1922 S_868 S_835
E_1352 15 2 S_2152 S_3368 S_1235 S_395 S_0 S_2096 S_2230 S_2309 S_766 S_2213 S_1190 S_2802 S_1841 S_3163 S_2457 S_2291 S_3317 S_3332 S_31 S_3449
E_4639 20 3 S_0 S_1998 S_221 S_1051 S_1841 S_2457 S_2758 S_1512 S_578 S_1971 S_2083 S_3332 S_307 S_3050 S_2952 S_1716 S_3217 S_431 S_160 S_3284 S_556 S_1547
E_709 8 3 S_0 S_3455 S_2802 S_1841 S_2457 S_1330 S_3465 S_903 S_2877 S_1512 S_3317 S_1971 S_2939 S_2309 S_3324 S_2720 S_3163 S_3332 S_1285 S_3050 S_2096 S_766 S_1036
E_3441 50 2 S_804 S_787 S_193 S_632 S_0 S_3430 S_1688 S_1841 S_92 S_1615 S_2195
E_4201 55 3 S_0 S_1615 S_10 S_2572 S_787 S_687 S_634 S_2070 S_641 S_407 S_258 S_193 S_84 S_3368 S_1195 S_1600 S_2617 S_556 S_81 S_160 S_2979 S_725 S_2195 S_984
E_2645 45 1 S_2758 S_0 S_2778 S_160 S_221
E_2602 60 1 S_0 S_3263 S_226 S_1841 S_2440 S_2926 S_579 S_2599 S_2353 S_1689 S_903 S_1512 S_1384 S_2992 S_2763 S_2529 S_1639 S_2309 S_1285 S_2322 S_2617 S_1367 S_439 S_1995
E_3440 70 3 S_2758 S_3284 S_1179 S_0 S_1309
E_2603 35 3 S_1330 S_0 S_3028 S_1785 S_634 S_3094 S_3173 S_1447 S_2161 S_556 S_2116 S_2012
E_4590 25 1 S_0 S_804 S_2147 S_2353 S_221 S_431 S_103 S_2758 S_966 S_2083 S_160 S_2681
E_3843 20 1 S_0 S_2848 S_677 S_3321 S_465 S_1977 S_3188 S_2345 S_2353 S_3332 S_2012
E_4592 20 3 S_1330 S_0 S_2083 S_1200 S_2309
E_4203 60 1 S_0 S_1615 S_501 S_226 S_1500 S_2440 S_2063 S_3028 S_1977 S_2758 S_572 S_1512 S_137 S_2989 S_2083 S_2826 S_868 S_2322 S_1306 S_1200 S_1367 S_160 S_819 S_1841 S_725 S_3449
E_4594 40 2 S_0 S_395 S_1931 S_1200 S_2746 S_849 S_3271 S_711 S_2990
E_2600 15 3 S_0 S_2280 S_2054 S_1621 S_1841 S_2394 S_942 S_3028 S_687 S_1508 S_339 S_461 S_1289 S_31 S_142 S_752 S_1925 S_1200 S_2040 S_3345 S_725 S_3449
E_4596 15 1 S_0 S_2322 S_526 S_677 S_606 S_1633 S_2617 S_3441 S_1747 S_1200 S_587 S_2718 S_2676 S_390 S_1841 S_137 S_1579 S_2751 S_2925
E_3842 35 1 S_0 S_258
E_4598 20 3 S_0 S_1841 S_501 S_2353 S_3246 S_3548 S_2307 S_868 S_3268 S_2040 S_847 S_893 S_2457 S_2681 S_2962 S_966 S_2012
E_1806 50 1 S_0 S_2353 S_142 S_119 S_226 S_1500 S_1841 S_2632
E_3806 45 3 S_0 S_3289 S_1377 S_1367 S_3028 S_2353 S_1965 S_2758 S_579 S_2331 S_1583 S_3267 S_868 S_2322 S_1306 S_2617 S_312 S_103 S_879 S_2731 S_2992 S_160 S_197 S_2681
E_2601 50 3 S_0 S_1841 S_501 S_556 S_491
E_4205 20 2 S_0 S_1931 S_460 S_849 S_1220
E_1157 15 1 S_1112 S_0 S_1306 S_1449 S_103 S_848 S_1736 S_1055 S_868 S_3283 S_644 S_1418 S_2012
E_3489 40 3 S_0 S_3289 S_1937 S_2457 S_1330 S_2353 S_579 S_3317 S_2083 S_3267 S_513 S_3324 S_2681 S_1190 S_868 S_3332 S_2322 S_1306 S_3217 S_2957 S_2617 S_1609 S_160 S_3283
E_3488 40 3 S_0 S_2457 S_352 S_2758 S_579 S_1971 S_160 S_3267 S_2309 S_2778 S_3000 S_1190 S_868 S_3332 S_2152 S_2322 S_1306 S_2617 S_1367 S_1034 S_439 S_1042 S_3449
E_1156 8 3 S_0 S_3368 S_142 S_826 S_766 S_1036 S_3163 S_2291 S_2116 S_3449
E_3483 28 1 S_0 S_221 S_831 S_2746 S_735 S_2012 S_2063 S_1113 S_1744 S_24 S_2758 S_1512 S_76 S_2083 S_2309 S_868 S_307 S_1766 S_1306 S_2617 S_373 S_1937
E_3482 30 3 S_0 S_2171 S_221 S_2063 S_3028 S_2758 S_1512 S_3225 S_3267 S_2536 S_868 S_1281 S_2322 S_1306 S_2617 S_312 S_1367 S_160 S_1207 S_2681 S_3284 S_725 S_556
E_3481 20 3 S_0 S_3268 S_3319 S_2353 S_3548 S_1403 S_2309 S_1173 S_2708 S_3449
E_3480 100 3 S_0 S_3289 S_2473 S_827 S_1330 S_2353 S_1173 S_1965 S_2758 S_847 S_1512 S_2128 S_579 S_1403 S_2309 S_3268 S_868 S_966 S_2322 S_2672 S_1306 S_2617 S_1367 S_2681
E_3487 20 3 S_0 S_1615 S_3430 S_501 S_1688 S_92
E_1155 8 3 S_2152 S_1998 S_0 S_1190 S_1512 S_3163 S_3332 S_1971
E_3485 35 3 S_0 S_140 S_903 S_3271 S_889 S_1841 S_2116 S_1330 S_2353 S_395 S_2 S_1512 S_799 S_2529 S_2083 S_2826 S_2309 S_868 S_2322 S_152 S_2617 S_1367 S_3345 S_556
E_3484 15 1 S_0 S_1931 S_519 S_849 S_2012
E_4114 40 2 S_0 S_3399 S_2860 S_643 S_835 S_1271 S_3449
E_4115 70 1 S_0 S_2322 S_2083 S_3320 S_142 S_3267 S_690 S_2957 S_1200 S_1977 S_3271 S_3028 S_1841 S_556 S_578 S_2457 S_2681 S_725 S_3332 S_1477 S_3094
E_3319 40 1 S_0 S_2169 S_1841 S_1330 S_3028 S_2353 S_3268 S_2878 S_1007 S_1971 S_1403 S_2309 S_1195 S_1190 S_868 S_2322 S_1694 S_1306 S_2957 S_1367 S_197 S_2681 S_3449
E_1154 8 3 S_0 S_2322 S_2353 S_2940 S_1200 S_1367
E_3649 35 1 S_0 S_279 S_1200 S_476 S_1965 S_1841 S_160 S_868 S_2331
E_3648 25 2 S_0 S_3289 S_2056 S_1841 S_1330 S_2758 S_579 S_3377 S_2195 S_2083 S_2826 S_3267 S_2309 S_868 S_2322 S_1306 S_2617 S_3077 S_2957 S_1367 S_491 S_3283 S_556
E_4112 85 3 S_1480 S_0 S_2309 S_1512 S_1841 S_3349
E_1801 50 3 S_0 S_2322 S_3028 S_395 S_3217 S_235 S_2758 S_1842 S_2257 S_465 S_3103 S_2133 S_1925 S_81
E_3313 65 2 S_0 S_1306 S_1547 S_1841 S_578 S_868 S_2116
E_1153 65 1 S_2152 S_0 S_2309 S_2424 S_2345 S_476 S_2077 S_1977 S_119 S_1512 S_1841 S_137 S_2457 S_3332 S_1971
E_3311 16 1 S_0 S_3289 S_1937 S_1841 S_1330 S_579 S_903 S_1556 S_2758 S_578 S_1007 S_3377 S_1971 S_336 S_2083 S_2826 S_2309 S_2681 S_868 S_1306 S_1027 S_682 S_160 S_3283 S_3284
E_3310 15 2 S_0 S_1195 S_3028 S_2617 S_1931 S_1200 S_81 S_439 S_3449
E_1354 50 1 S_0 S_3096 S_3028 S_2353 S_70 S_1403 S_2169 S_2309 S_2940 S_1356 S_2617 S_3188 S_2345 S_966 S_465 S_1072 S_1585 S_3227 S_3462
E_3316 12 1 S_0 S_2309 S_2869 S_3022 S_373 S_3348 S_903 S_24 S_1512 S_2746 S_578 S_851 S_1281 S_2195 S_1285 S_1971 S_2763
E_3315 45 2 S_0 S_1998 S_3051 S_3022 S_1051 S_1841 S_64 S_3028 S_902 S_903 S_1285 S_578 S_851 S_2763 S_530 S_802 S_1281 S_307 S_1716 S_1512 S_160 S_1664 S_1547
E_1152 25 1 S_0 S_2939 S_3028 S_3217 S_690 S_2659 S_2178 S_1512 S_501 S_3414 S_613 S_215 S_1347
E_1151 10 2 S_653 S_1998 S_3163 S_578 S_0
E_4364 15 1 S_0 S_1943 S_2849 S_2345
E_1150 25 1 S_2152 S_0 S_2322 S_2353 S_2940 S_2309 S_1200 S_1367 S_3267 S_1512 S_3332 S_1477 S_1971
E_3849 40 2 S_1330 S_0 S_3289 S_3097 S_2353 S_221 S_501 S_2957 S_3268 S_2070 S_2758 S_3028 S_2128 S_160 S_579 S_1383 S_197 S_556 S_3449
E_3848 40 3 S_0 S_221 S_501 S_835 S_1271 S_336 S_3028 S_1509 S_2188 S_3519 S_2758 S_2878 S_465 S_2536 S_1519 S_3271 S_1022 S_307 S_2617 S_1309 S_2040 S_160 S_439 S_3019
E_1800 25 2 S_0 S_395 S_2457 S_804 S_119 S_1841 S_3271 S_966 S_3332
E_1357 35 2 S_2152 S_0 S_2083 S_2957 S_2300 S_1190 S_1512 S_1841 S_3332
E_4032 75 1 S_0 S_1441 S_3353 S_168 S_10 S_1841 S_2440 S_1308 S_1123 S_745 S_955 S_2083 S_3267 S_1295 S_1356 S_1645 S_868 S_2322 S_1306 S_2957 S_1367 S_1937 S_491 S_2309 S_1542 S_3449
E_2848 30 3 S_0 S_3368 S_2083 S_2457 S_1200 S_103 S_2758 S_1512 S_2572 S_868 S_3283 S_3284 S_2116 S_2012
E_2849 20 1 S_2617 S_1931 S_849 S_0
E_2844 25 3 S_0 S_603 S_3004 S_2345
E_2845 35 3 S_3173 S_1483 S_3028 S_0 S_3449
E_2846 25 3 S_0 S_2322 S_3028 S_1512 S_1367 S_1852 S_10 S_1098 S_1150 S_556 S_2116 S_1010
E_2847 45 2 S_0 S_2322 S_2083 S_1306 S_1483 S_868 S_1200 S_3289 S_103 S_670 S_2746 S_160 S_579 S_3283 S_1195 S_3449
E_2840 50 2 S_3283 S_0 S_103
E_2841 40 3 S_0 S_2063 S_2322 S_371 S_2916 S_1306 S_514 S_2997 S_1195 S_3028 S_160 S_868 S_725 S_3449 S_2992 S_1901
E_157 14 3 S_0 S_1467 S_1099 S_1836 S_990 S_3407 S_1923 S_3129 S_2802 S_2746 S_3250 S_970 S_2012 S_1330 S_2758 S_839 S_2353 S_395 S_2752 S_514 S_1527 S_1573 S_3252 S_695 S_185 S_579 S_1751 S_3317 S_151 S_3206 S_1971 S_2763 S_3262 S_2939 S_2083 S_3267 S_3156 S_2309 S_3324 S_1190 S_2720 S_2617 S_3163 S_868 S_966 S_1285 S_2152 S_2322 S_760 S_3217 S_1831 S_922 S_2957 S_433 S_1512 S_103 S_1930 S_377 S_1609 S_3121 S_2336 S_3347 S_556 S_1782
E_2843 75 2 S_0 S_3368 S_3289 S_2957 S_395 S_2169 S_579 S_103 S_2758 S_2164 S_1055 S_160 S_868 S_3283 S_1741 S_3449
E_3007 50 3 S_1182 S_0
E_3006 75 2 S_0 S_2280 S_2674 S_2536 S_1200 S_2440 S_2758 S_2963
E_3005 60 1 S_0 S_142 S_2617 S_1499 S_1841 S_3271
E_1803 50 1 S_2579 S_0 S_1132 S_1483 S_1309 S_36 S_3449 S_2896
E_88 15 2 S_0 S_1785 S_826 S_1036 S_2457 S_2353 S_571 S_2190 S_2877 S_1033 S_1288 S_347 S_3317 S_2530 S_3267 S_3324 S_1190 S_3163 S_1525 S_3332 S_2152 S_1599 S_1306 S_2096 S_2957 S_315
E_89 10 2 S_0 S_1841 S_2116 S_2353 S_571 S_3375 S_3252 S_1512 S_3265 S_3317 S_3206 S_1971 S_2083 S_3267 S_2309 S_1190 S_2869 S_2152 S_2322 S_1534 S_3217 S_2957 S_2096 S_766 S_1609 S_2195
E_3001 30 3 S_0 S_1309
E_2897 15 2 S_0 S_1375 S_824 S_119 S_3264 S_2345 S_677 S_1977 S_2116 S_3332 S_787 S_3028 S_2070 S_2758 S_1732 S_2654 S_149 S_712 S_2322 S_2617 S_1367 S_2909 S_725 S_3449
E_1356 30 2 S_0 S_3289 S_221 S_2617 S_501 S_2778 S_976 S_2758 S_249 S_579 S_3449
E_85 18 3 S_1330 S_2152 S_1849 S_142 S_3368 S_2802 S_690 S_752 S_1190 S_766 S_1512 S_2720 S_289 S_3163 S_579 S_2636 S_3332 S_3242 S_2116 S_0
E_86 15 2 S_2923 S_1998 S_3399 S_0 S_2398 S_2345 S_3129 S_681 S_2802 S_1036 S_2457 S_2291 S_2293 S_2059 S_2116 S_3271 S_788 S_2353 S_395 S_1281 S_903 S_1512 S_289 S_1596 S_2083 S_3320 S_142 S_127 S_1295 S_3324 S_1518 S_1190 S_3028 S_2720 S_3163 S_868 S_3465 S_3332 S_3106 S_3268 S_1716 S_1858 S_1306 S_2096 S_2957 S_478 S_375 S_766 S_160 S_1841 S_556
E_87 10 2 S_2966 S_0 S_1788 S_2802 S_1500 S_1367 S_947 S_395 S_579 S_3377 S_293 S_1347 S_2083 S_3267 S_966 S_1534 S_2322 S_606 S_312 S_2957 S_1202 S_643 S_3283 S_556 S_3551
E_80 12 3 S_0 S_2457 S_2632 S_782 S_2059 S_127 S_571 S_690 S_903 S_1392 S_289 S_579 S_3317 S_1295 S_2309 S_3324 S_2310 S_1190 S_966 S_3332 S_2152 S_766 S_1609
E_81 8 2 S_0 S_1214 S_2283 S_1893 S_1841 S_2457 S_2291 S_2293 S_2242 S_3368 S_903 S_1512 S_1971 S_587 S_2098 S_142 S_752 S_1295 S_144 S_1190 S_868 S_3332 S_1285 S_1200 S_2195
E_82 20 3 S_2291 S_0
E_83 16 2 S_0 S_3368 S_2322 S_2083 S_2353 S_2457 S_1014 S_903 S_3268 S_2957 S_3173 S_3267 S_1190 S_2746 S_160 S_2345 S_3516 S_768 S_3332 S_1971
E_2782 30 2 S_0 S_2093 S_649 S_3423 S_1410 S_2681 S_677
E_4061 90 1 S_0 S_3345
E_4062 15 1 S_0 S_606 S_2617 S_119 S_2345 S_1646 S_3449
E_4063 20 2 S_0 S_2063 S_3028 S_1567 S_221 S_3551 S_103 S_235 S_2758 S_893 S_160 S_868 S_2012
E_4064 100 1 S_0 S_1238 S_1849 S_142 S_752 S_1512 S_1841 S_2291 S_2195
E_4065 20 3 S_0 S_221 S_2345 S_2457 S_1741 S_1330 S_2063 S_2059 S_903 S_1977 S_2758 S_1512 S_578 S_2529 S_2083 S_2826 S_2309 S_591 S_1358 S_868 S_966 S_3332 S_1306 S_3217 S_2617 S_2681
E_4066 50 3 S_0 S_221 S_64 S_2116 S_1330 S_903 S_735 S_1512 S_578 S_258 S_802 S_160 S_2309 S_1519 S_868 S_684 S_1281 S_307 S_1766 S_2617 S_667 S_3222 S_2764 S_3284
E_4067 12 1 S_0 S_1285 S_3271
E_4068 35 2 S_0 S_3399 S_3028 S_1351 S_3271 S_1195 S_2632 S_160 S_1664 S_1993
E_4069 20 1 S_3107 S_0 S_1615 S_3430 S_1688 S_81 S_92 S_3465 S_2572
E_4511 75 2 S_0 S_3289 S_1499 S_10 S_2457 S_3465 S_1904 S_1977 S_2758 S_1512 S_137 S_579 S_2529 S_2940 S_2309 S_3101 S_1594 S_868 S_3332 S_2322 S_1306 S_1367 S_160 S_439 S_725
E_156 50 3 S_2152 S_1998 S_1716 S_142 S_3022 S_2752 S_3324 S_1512 S_3457 S_2300 S_1735 S_708 S_2620 S_3270 S_415 S_1790 S_1399 S_2463 S_0 S_1303
E_1802 50 2 S_0 S_3028 S_3465 S_498 S_763 S_1841 S_868 S_725 S_3449
E_4591 40 2 S_0 S_1306 S_1200 S_476 S_2070 S_3507 S_2300 S_1841 S_868 S_235
E_4263 15 3 S_0 S_1294 S_3246 S_155 S_1356 S_1358
E_3512 45 3 S_0 S_3289 S_221 S_1500 S_1330 S_2353 S_2758 S_1512 S_2878 S_579 S_2647 S_405 S_1175 S_2309 S_2778 S_868 S_2322 S_309 S_2617 S_1618 S_1367 S_439 S_1782
E_3479 50 1 S_0 S_3368 S_3271 S_2309 S_634 S_903 S_3222 S_3028 S_1841 S_646 S_1971 S_2195 S_16 S_1842
E_4459 25 1 S_0 S_3429 S_221 S_2582 S_1568 S_2440 S_2758 S_1512 S_103 S_160 S_3377 S_371 S_2992
E_2153 100 2 S_0 S_3449 S_3028 S_221 S_2957 S_1309 S_103 S_235 S_1841 S_1195 S_453 S_3349 S_1042
E_4427 95 3 S_0 S_193 S_3465 S_2617 S_352 S_10 S_160 S_725
E_4054 30 2 S_0 S_1306 S_579 S_1965 S_119 S_868 S_2681 S_2331
E_3263 20 1 S_0 S_136 S_235
E_1553 8 3 S_0 S_1049 S_3206 S_160
E_3261 30 1 S_0 S_1998 S_2345 S_735 S_1330 S_903 S_1512 S_578 S_76 S_2763 S_1700 S_1521 S_701 S_2826 S_2309 S_1519 S_868 S_1285 S_1766 S_373 S_3441 S_2617 S_646 S_1547
E_3260 15 2 S_0 S_3399 S_3028 S_1849 S_1423 S_2195 S_903 S_1673 S_1893 S_1285 S_1841 S_3226 S_752 S_1200 S_1879 S_2267 S_16 S_3449
E_3267 50 2 S_0 S_1327 S_221 S_3022 S_889 S_1051 S_1378 S_64 S_1741 S_1330 S_2063 S_903 S_25 S_1512 S_578 S_1007 S_1971 S_802 S_3320 S_2309 S_1519 S_1521 S_1766 S_76
E_3266 65 2 S_0 S_3271 S_501 S_3465 S_373 S_3348 S_903 S_3414 S_3279 S_2505 S_2746 S_1285 S_1841 S_2457 S_3284 S_2620 S_1281 S_1248 S_1547 S_1971 S_2763
E_3265 40 1 S_0 S_395 S_1306 S_476 S_235 S_1841 S_868
E_1552 30 1 S_0 S_2322 S_2582 S_2353 S_2674 S_1754 S_1062 S_1367 S_27 S_1269 S_2440 S_3415 S_2117
E_3269 60 2 S_0 S_1567 S_1784 S_2536 S_2746 S_1841 S_3449
E_3268 35 3 S_0 S_3268 S_3028 S_2440 S_1841 S_537 S_3284 S_3206
E_1551 18 1 S_2152 S_0 S_3407 S_2309 S_826 S_1190 S_1512 S_1841 S_2257 S_2457 S_3332 S_315 S_1971
E_3465 50 3 S_0 S_3289 S_221 S_579 S_1200 S_2440 S_2758 S_670 S_1243 S_160 S_868 S_980 S_1841 S_957
E_3464 20 3 S_0 S_2051 S_1852 S_1330 S_2353 S_903 S_1965 S_2758 S_1512 S_849 S_3377 S_2331 S_2083 S_3267 S_2309 S_3268 S_1098 S_868 S_2322 S_1306 S_2195 S_2957 S_2845 S_293 S_2681 S_556
E_2998 40 1 S_0 S_3399 S_2537 S_1195 S_3449
E_1550 60 2 S_2152 S_3368 S_2309 S_0 S_3267 S_2957 S_1988 S_1512 S_1477 S_1971
E_3461 20 3 S_0 S_2322 S_2353 S_1367 S_119 S_2681
E_3460 25 1 S_0 S_1931 S_849
E_1976 15 1 S_2647 S_0 S_2095 S_3164
E_3462 15 3 S_2758 S_0 S_1549 S_1639
E_2992 25 2 S_0 S_1615 S_221 S_835 S_2294 S_1330 S_3465 S_3439 S_2758 S_1182 S_2083 S_2369 S_1519 S_868 S_1997 S_1306 S_2617 S_2957 S_3220 S_2440 S_3059 S_491 S_160 S_2681 S_2195
E_1557 8 2 S_0 S_1320 S_2457 S_2802 S_1036 S_1220 S_1564 S_3332 S_2752 S_1512 S_3099 S_3317 S_1971 S_653 S_2309 S_3324 S_1589 S_3326 S_961 S_3163 S_2148 S_2948 S_2096 S_375
E_2990 50 2 S_0 S_1943 S_2590 S_2345 S_10 S_2457 S_1566 S_1512 S_137 S_258 S_649 S_2826 S_1356 S_2663 S_1358 S_966 S_3332 S_821 S_2547 S_1985 S_3179 S_2617 S_1154 S_2849 S_725
E_2991 45 3 S_0 S_501 S_3345 S_1841 S_2302 S_1220 S_725 S_957
E_2996 50 1 S_0 S_1618
E_2997 25 1 S_2136 S_0 S_3289 S_868 S_579
E_2994 90 1 S_0 S_3289 S_2109 S_1103 S_1549 S_1841 S_2440 S_1501 S_1977 S_2758 S_1579 S_579 S_2529 S_1639 S_851 S_868 S_3437 S_2322 S_1306 S_2617 S_1367 S_160 S_2681 S_1413
E_1556 10 3 S_0 S_1735 S_3324 S_2230
E_1555 20 3 S_0 S_3289 S_1306 S_868 S_103 S_2758 S_160 S_579 S_3283 S_3377
E_2518 35 2 S_0 S_1499 S_10 S_2804 S_835 S_3082 S_1901 S_3028 S_1965 S_851 S_3377 S_2592 S_2331 S_965 S_868 S_602 S_2322 S_2617 S_431 S_170 S_1367 S_2681 S_556
E_2519 30 3 S_0 S_3028 S_3217 S_476 S_2440 S_1354 S_2728 S_1645 S_2195 S_3449
E_2516 35 3 S_0 S_119 S_160
E_2517 70 1 S_0 S_3316 S_3028 S_2899 S_1306 S_556 S_868 S_1618 S_1309 S_103 S_2758 S_1356 S_2083 S_160 S_954 S_835 S_2115
E_2514 100 2 S_3217 S_0 S_1200 S_1555 S_3271
E_1554 40 1 S_0 S_1555 S_2802 S_1841 S_2457 S_1330 S_3028 S_233 S_1512 S_3094 S_2826 S_2307 S_3267 S_2309 S_1519 S_868 S_2152 S_2322 S_1306 S_2957 S_1367 S_3173 S_556 S_3449
E_2512 20 3 S_0 S_226 S_2457 S_2807 S_1965 S_1330 S_2353 S_514 S_903 S_1173 S_1977 S_2758 S_1512 S_1971 S_2083 S_2309 S_3268 S_966 S_3332 S_2322 S_1306 S_3217 S_1618 S_1367 S_2681
E_2513 30 3 S_0 S_2300 S_1841
E_2510 40 1 S_0 S_1998 S_903 S_1615 S_578 S_802 S_641 S_160 S_642 S_2012 S_258 S_603
E_2511 16 3 S_0 S_1998 S_903 S_802 S_2758 S_1285 S_1321 S_160 S_3271 S_1547
E_3869 35 3 S_0 S_1615 S_221 S_2341 S_1688 S_119 S_2978 S_3028 S_2638 S_3308 S_3430 S_35 S_868 S_3465 S_307 S_1306 S_2617 S_1933 S_3072 S_160 S_556 S_557 S_3449
E_3868 40 1 S_0 S_3289 S_54 S_2802 S_1841 S_1383 S_1330 S_579 S_3028 S_3465 S_221 S_2758 S_1512 S_1007 S_745 S_2708 S_2309 S_2681 S_2353 S_1480 S_3268 S_3283 S_725
E_3861 30 1 S_0 S_3399 S_1841 S_1330 S_1512 S_2077 S_31 S_2083 S_3267 S_1862 S_2309 S_476 S_1599 S_2600 S_1519 S_1190 S_868 S_2322 S_1306 S_2617 S_2957 S_1369 S_2681 S_2627
E_3860 15 1 S_0 S_2572 S_579
E_3863 25 1 S_0 S_3289 S_2957 S_1306 S_579 S_2778 S_103 S_81 S_868 S_3283 S_31
E_3862 45 3 S_0 S_2322 S_501 S_1367 S_2238 S_725 S_149 S_3449
E_3865 15 1 S_0 S_2440
E_3864 50 2 S_0 S_1615 S_221 S_774 S_1710 S_2345 S_336 S_632 S_2758 S_641 S_1007 S_862 S_360 S_868 S_127 S_149 S_40 S_586 S_2322 S_2617 S_311 S_160 S_725 S_2195 S_557
E_3867 30 1 S_0 S_1998 S_622 S_831 S_2746 S_2457 S_64 S_903 S_1512 S_578 S_1971 S_1700 S_2083 S_802 S_1519 S_1187 S_3332 S_307 S_3268 S_1716 S_3217 S_373 S_2443 S_2309
E_3866 55 1 S_1330 S_0 S_2083 S_2309 S_2758 S_1512 S_868 S_3377
E_2192 10 2 S_0 S_519 S_2012
E_2193 40 2 S_0 S_2309 S_1051 S_235 S_1512 S_578 S_1971
E_2190 15 3 S_0 S_220 S_498 S_10 S_1841 S_2345 S_3465 S_1512 S_641 S_642 S_1289 S_84 S_2826 S_3430 S_2309 S_966 S_1281 S_821 S_2617 S_1309 S_439 S_725 S_3449 S_984
E_2191 55 1 S_0 S_2802 S_2012 S_1065 S_1100 S_1852 S_3377 S_2992 S_3319 S_3267 S_804 S_1098 S_868 S_2322 S_371 S_1306 S_2156 S_3077 S_312 S_293 S_556 S_3449
E_2196 25 2 S_0 S_395
E_2197 30 2 S_0 S_142 S_903 S_1841 S_578 S_1248
E_2194 35 2 S_0 S_1200 S_2341 S_2802 S_1841 S_3240 S_3368 S_2353 S_1055 S_1977 S_1512 S_2529 S_2861 S_2306 S_1403 S_2309 S_708 S_868 S_1421 S_2617 S_155 S_160 S_1500
E_2195 15 1 S_0 S_2582 S_501 S_2440 S_2681 S_1347
E_2198 40 1 S_0 S_2464 S_533 S_501 S_1200 S_1269 S_1841 S_868 S_2681 S_3449
E_2199 75 1 S_0 S_3289 S_2109 S_1716 S_160 S_868 S_802 S_903 S_3206 S_2083 S_578 S_579 S_3377 S_725 S_2267 S_1547 S_1382
E_2202 40 2 S_0 S_2322 S_2957 S_759 S_3246 S_2617 S_2345 S_1367 S_1621 S_119 S_3028 S_1841 S_501 S_2457 S_3449
E_2203 75 3 S_0 S_787 S_2322 S_1615 S_2957 S_862 S_1828 S_1977 S_1841 S_2345 S_725 S_3332 S_40 S_352
E_2200 15 1 S_0 S_2457 S_947 S_2353 S_280 S_2758 S_286 S_1512 S_2128 S_799 S_2083 S_2826 S_1403 S_2309 S_3116 S_868 S_3332 S_3268 S_152 S_3077 S_2957 S_160 S_2681 S_1782
E_2201 20 1 S_0 S_3289 S_1937 S_2309 S_3028 S_1508 S_903 S_2758 S_578 S_579 S_2083 S_142 S_802 S_868 S_1558 S_2322 S_1618 S_1367 S_81 S_160 S_1841 S_2105
E_2206 60 2 S_0 S_1670 S_3353 S_3289 S_893 S_835 S_1330 S_2758 S_847 S_579 S_745 S_3094 S_1007 S_2083 S_1175 S_2309 S_2681 S_1098 S_868 S_40 S_3267 S_2322 S_1306 S_2957 S_1367 S_3283
E_2207 25 2 S_0 S_3028 S_2095 S_501 S_2070 S_1841
E_2204 40 1 S_0 S_2188 S_1285 S_64 S_2763 S_3449
E_2205 35 1 S_1330 S_3288 S_0 S_1190 S_2746 S_2457 S_1281 S_3348 S_1971
E_2208 12 2 S_2563 S_0 S_3100 S_903 S_1187 S_1519 S_1512 S_3222 S_3271 S_1139 S_1281 S_1285 S_2763
E_2209 35 1 S_804 S_1998 S_3268 S_2083 S_395 S_142 S_1306 S_802 S_903 S_2505 S_3535 S_1512 S_1841 S_851 S_868 S_2457 S_2681 S_3332 S_2791 S_1971 S_0
E_2896 25 1 S_0 S_3289 S_727 S_3399 S_226 S_1937 S_2440 S_835 S_2925 S_395 S_572 S_1126 S_3377 S_2083 S_579 S_1016 S_3481 S_1019 S_868 S_2322 S_2617 S_1367 S_2731 S_10 S_491 S_556
E_531 15 1 S_0 S_2322 S_2353 S_2213 S_1735 S_3129 S_2752 S_3252 S_1512 S_1561 S_3345 S_3465 S_3317 S_3332 S_3365 S_1971
E_530 10 3 S_0 S_221 S_1104 S_2802 S_1841 S_2440 S_1450 S_2012 S_2663 S_904 S_3199 S_3206 S_749 S_3429 S_476 S_2582 S_2669 S_2778 S_1536 S_1309 S_103 S_1492 S_3501
E_533 80 1 S_0 S_3353 S_3271 S_1259 S_2440 S_1561 S_1224 S_2926 S_1330 S_2353 S_1689 S_3253 S_3290 S_3377 S_3317 S_2763 S_3267 S_2309 S_3324 S_1599 S_868 S_602 S_2322 S_2617 S_312 S_2957 S_1512 S_1367 S_556
E_532 15 2 S_0 S_3289 S_677 S_2345 S_3455 S_2560 S_1841 S_103 S_1561 S_2457 S_2116 S_1626 S_1330 S_2353 S_395 S_903 S_1977 S_2875 S_1512 S_578 S_579 S_3377 S_3317 S_2420 S_192 S_2083 S_142 S_2826 S_1862 S_3324 S_3268 S_2087 S_2681 S_3481 S_966 S_127 S_3332 S_2322 S_2617 S_2957 S_1200 S_1367 S_491 S_3283 S_926 S_50 S_1547
E_535 15 2 S_0 S_3368 S_1835 S_2535 S_1295 S_877 S_1512 S_3106 S_26 S_1036 S_3163 S_229 S_1396 S_2923 S_2116 S_1971
E_534 20 2 S_0 S_2778 S_3429 S_3320 S_2915 S_221 S_1200 S_2440 S_3225 S_2632 S_1841 S_160 S_2089 S_1348 S_537
E_537 75 2 S_0 S_1555 S_1735 S_2457 S_1330 S_1191 S_2353 S_2758 S_3267 S_1512 S_3317 S_1971 S_2940 S_2309 S_3324 S_868 S_3332 S_2670 S_759 S_1306 S_2726 S_2957 S_3279 S_2681
E_536 12 3 S_1330 S_2152 S_2309 S_0 S_2307 S_3267 S_812 S_2957 S_327 S_1105 S_2300 S_1190 S_1512 S_1306 S_2471 S_182 S_1971
E_539 12 3 S_2152 S_3368 S_2309 S_0 S_2957 S_1589 S_285 S_766 S_1036 S_3163 S_2291 S_3332 S_2116
E_538 10 2 S_1330 S_1998 S_2353 S_0 S_903 S_1893 S_1841 S_1971
E_3915 30 1 S_0 S_2083 S_804 S_1055 S_160 S_868 S_1841 S_799
E_3914 60 1 S_0 S_1615 S_168 S_10 S_1841 S_2063 S_1604 S_460 S_1512 S_137 S_141 S_2082 S_1710 S_149 S_2725 S_2617 S_1828 S_1609 S_160 S_2979 S_439 S_821
E_2428 20 3 S_2363 S_2010 S_2997 S_2440 S_0
E_2429 25 1 S_0 S_3368 S_2322 S_2280 S_1364 S_2309 S_1200 S_1512 S_306 S_556 S_1971 S_3449
E_3911 35 3 S_0 S_3028 S_1621 S_708 S_1841 S_3449
E_3910 85 3 S_0 S_3289 S_3353 S_221 S_498 S_2169 S_2802 S_1965 S_1330 S_2353 S_3519 S_2758 S_847 S_2878 S_579 S_2083 S_3267 S_2778 S_2309 S_3268 S_868 S_1480 S_2322 S_2957 S_1367 S_2681
E_3913 85 3 S_0 S_3028 S_752 S_868 S_2758 S_851 S_2923 S_3206
E_3912 45 2 S_0 S_2457 S_1330 S_2353 S_1977 S_2758 S_1512 S_3377 S_293 S_2529 S_2083 S_3320 S_1583 S_3267 S_2309 S_1356 S_868 S_3332 S_2322 S_1306 S_745 S_2957 S_1618 S_1971 S_725
E_2422 60 2 S_0 S_725 S_160
E_2423 70 2 S_0 S_2322 S_2083 S_1306 S_3267 S_579 S_3289 S_2957 S_3028 S_868 S_2012 S_1736 S_3449
E_2420 8 3 S_0 S_3158 S_3156 S_1893 S_1841 S_851
E_2421 10 2 S_0 S_2083 S_868 S_1512 S_1977 S_1018 S_579 S_2681
E_2426 55 3 S_0 S_3289 S_677 S_2345 S_3399 S_2457 S_16 S_395 S_1977 S_2758 S_579 S_2083 S_160 S_2940 S_868 S_3332 S_2952 S_1306 S_2617 S_3441 S_2957 S_2440 S_2909 S_725 S_556
E_2427 25 3 S_0 S_3289 S_2848 S_2109 S_1841 S_3028 S_2353 S_634 S_2758 S_847 S_1512 S_579 S_3377 S_3206 S_2083 S_2309 S_868 S_537 S_2322 S_1306 S_1367 S_160 S_556 S_1547
E_2424 20 3 S_0 S_2083 S_2758 S_1841 S_578 S_1971
E_2425 40 1 S_0 S_371 S_2632 S_2237 S_1124 S_1172 S_2992
E_3230 30 3 S_0 S_3289 S_1306 S_476 S_579 S_1200 S_868 S_3449
E_3231 50 1 S_0 S_3289 S_3353 S_2688 S_168 S_10 S_1330 S_2063 S_2758 S_847 S_1512 S_579 S_351 S_2083 S_3320 S_85 S_2322 S_2617 S_2957 S_1618 S_1367 S_160 S_2979 S_556
E_3232 50 1 S_0 S_3289 S_3260 S_474 S_2802 S_1500 S_2440 S_2188 S_3110 S_2758 S_579 S_745 S_2083 S_3267 S_1019 S_868 S_1696 S_1480 S_2322 S_2617 S_2957 S_1200 S_1367 S_491 S_3283 S_556
E_3486 25 2 S_0 S_2262 S_3028
E_1647 15 2 S_2758 S_10 S_2083 S_0 S_3271
E_1646 50 2 S_0 S_1985 S_3293 S_1631 S_3272 S_3423 S_1358 S_2978
E_926 33 3 S_2152 S_2939 S_1318 S_2617 S_887 S_1258 S_903 S_3324 S_2213 S_1512 S_1609 S_3163 S_3317 S_3332 S_0 S_3089 S_1042
E_1644 20 1 S_1330 S_0 S_2083 S_414 S_1306 S_3503 S_2309 S_2957 S_2758 S_1512 S_1841 S_1555 S_868 S_2457 S_3332 S_634 S_1971
E_1643 55 3 S_0 S_1841
E_1642 85 3 S_0 S_1195 S_84 S_3465 S_2617 S_3431 S_3072 S_804 S_10 S_1841 S_2572 S_160 S_2345 S_3028 S_3499 S_3449
E_1641 15 1 S_2758 S_2681 S_0 S_160 S_2012
E_1640 20 2 S_0 S_1998 S_3353 S_2687 S_226 S_2353 S_2758 S_1512 S_849 S_578 S_579 S_85 S_2681 S_1594 S_1453 S_2322 S_1825 S_1367 S_2617 S_160 S_3283 S_439
E_3978 35 2 S_0 S_3271 S_1051 S_2457 S_16 S_1330 S_3028 S_903 S_1285 S_578 S_851 S_2763 S_2529 S_2083 S_701 S_3156 S_1295 S_755 S_868 S_966 S_3212 S_3332 S_3158 S_3186 S_3284
E_2884 15 1 S_0 S_826 S_2802 S_2457 S_2059 S_3332 S_1330 S_1191 S_690 S_1324 S_2877 S_1512 S_3204 S_1971 S_2309 S_245 S_1295 S_1190 S_3028 S_660 S_2948 S_2152 S_1485 S_2329
E_1649 60 2 S_0 S_498 S_2617 S_804 S_2508 S_1841 S_149
E_1648 40 1 S_0 S_2322 S_2083 S_879 S_2617 S_2957 S_1367 S_235 S_3267 S_3353 S_1841 S_160 S_3377 S_556 S_2012
E_4442 80 1 S_0 S_3028 S_3491 S_498 S_2748 S_1841 S_491 S_160 S_495 S_2572
E_2744 40 3 S_0 S_3028 S_2353
E_3236 50 2 S_0 S_3465 S_1306 S_2617 S_579 S_2758 S_2181 S_868 S_725 S_2195 S_821
E_289 60 1 S_2152 S_0 S_2083 S_1306 S_2792 S_2309 S_1512 S_3077 S_1190 S_2802 S_1055 S_868 S_2457 S_3377 S_3332 S_1971
E_288 25 2 S_0 S_182 S_775 S_1036 S_2457 S_3332 S_2353 S_903 S_3375 S_1977 S_2940 S_2877 S_1512 S_289 S_1971 S_2081 S_2083 S_3320 S_3267 S_2535 S_2309 S_1137 S_788 S_3163 S_868 S_2948 S_1477 S_2152 S_2322 S_3217 S_2957 S_1309 S_1367 S_2096 S_766 S_556
E_287 15 2 S_0 S_1321 S_504 S_1841 S_2059 S_2116 S_16 S_395 S_571 S_903 S_1324 S_2758 S_1512 S_851 S_3317 S_3206 S_1971 S_2940 S_752 S_3324 S_2657 S_2720 S_1233 S_1285 S_759 S_542 S_2096 S_1988 S_2906 S_766 S_2046 S_1036
E_286 40 2 S_457 S_3176 S_2710 S_538 S_0 S_3041 S_2309 S_636 S_1070 S_1512 S_1841 S_3163 S_291 S_3332 S_1971
E_285 8 2 S_0 S_2213 S_868 S_3317 S_3449 S_2420 S_2012
E_284 9 2 S_0 S_1998 S_1099 S_1785 S_826 S_1036 S_2457 S_1330 S_3368 S_1744 S_2354 S_571 S_903 S_2876 S_1512 S_289 S_1971 S_2309 S_802 S_1070 S_1137 S_3163 S_2948 S_2152 S_315
E_283 75 3 S_2152 S_3368 S_1099 S_2957 S_142 S_1306 S_2617 S_2309 S_3324 S_2457 S_3267 S_1190 S_1512 S_2213 S_2345 S_3317 S_3332 S_2420 S_1971 S_0
E_282 80 3 S_0 S_2171 S_2322 S_1114 S_324 S_2617 S_895 S_1200 S_1367 S_2300 S_119 S_3509 S_76 S_39 S_439 S_556 S_602
E_281 12 3 S_0 S_3399 S_6 S_1841 S_229 S_1284 S_3368 S_1849 S_2752 S_1781 S_2519 S_2116 S_851 S_3317 S_30 S_2420 S_752 S_2202 S_3324 S_3163 S_3332 S_3544 S_2612 S_2096 S_2213 S_766 S_2620 S_51 S_3449
E_280 20 1 S_0 S_1998 S_440 S_1295 S_1105 S_2802 S_1036 S_383 S_2457 S_3368 S_3332 S_2752 S_182 S_692 S_1205 S_653 S_3252 S_1512 S_2077 S_292 S_1971 S_2530 S_2083 S_2826 S_3267 S_1516 S_1288 S_2600 S_1190 S_3163 S_868 S_1525 S_2948 S_2152 S_1599 S_812 S_2957 S_478 S_766 S_315 S_293 S_2309
E_993 8 3 S_2152 S_3368 S_3332 S_0 S_2309 S_3455 S_1036 S_3163 S_2457 S_2948
E_992 9 3 S_0 S_3368 S_1850
E_991 25 2 S_2152 S_0 S_2309 S_1512 S_2457 S_3332 S_1971
E_990 30 1 S_0 S_182 S_1321 S_2457 S_2291 S_276 S_2116 S_1330 S_788 S_395 S_903 S_2758 S_1512 S_578 S_1288 S_1971 S_2083 S_142 S_3267 S_2309 S_1599 S_2486 S_3163 S_1525 S_3332 S_2322 S_2096 S_2957 S_766 S_160 S_2681
E_997 35 3 S_0 S_2940 S_1879 S_2309 S_3324 S_2213 S_1512 S_1609 S_2791 S_3317 S_1271 S_768 S_1971 S_3449
E_996 16 3 S_0 S_3260 S_1735 S_3368 S_2353 S_772 S_2066 S_2752 S_1512 S_3317 S_1971 S_142 S_3324 S_2720 S_3332 S_2952 S_2617 S_1879 S_2957 S_2213 S_1609 S_2165 S_3449
E_995 20 1 S_0 S_3457 S_1735 S_2457 S_3320 S_2012 S_1330 S_2353 S_1689 S_519 S_3252 S_1512 S_3317 S_701 S_80 S_3324 S_1190 S_2720 S_966 S_3332 S_2322 S_1306 S_1367 S_766 S_2681 S_165
E_994 40 2 S_0 S_677 S_474 S_1559 S_1937 S_2440 S_1056 S_2345 S_3082 S_3243 S_947 S_2188 S_691 S_3317 S_2934 S_292 S_1662 S_390 S_1410 S_1019 S_868 S_3332 S_2322 S_2617 S_1367 S_1253 S_2802 S_491 S_160 S_556
E_445 8 1 S_0 S_1998 S_3289 S_229 S_2457 S_2291 S_2116 S_1330 S_3368 S_2353 S_395 S_903 S_2875 S_1512 S_578 S_954 S_3317 S_1971 S_2083 S_3267 S_2537 S_2309 S_3324 S_3268 S_1190 S_3163 S_868 S_127 S_3332 S_2322 S_1306 S_2096 S_2957 S_766 S_160 S_768 S_3449
E_444 12 3 S_0 S_395 S_142 S_2537 S_826 S_766 S_1036 S_3163 S_1596 S_2291 S_1841 S_3332 S_2195 S_1903
E_999 15 1 S_2152 S_3368 S_1902 S_142 S_2282 S_285 S_504 S_766 S_1512 S_1841 S_3163 S_2291 S_2293 S_0
E_998 22 1 S_0 S_1615 S_728 S_168 S_3272 S_1688 S_966 S_119 S_10 S_505 S_2345 S_2063 S_2868 S_1568 S_137 S_2989 S_3320 S_3430 S_2485 S_92 S_422 S_149 S_821 S_40 S_725
E_441 75 1 S_0 S_3268 S_2353 S_2617 S_1200 S_2345 S_3449
E_440 10 1 S_2152 S_3368 S_0 S_2309 S_1070 S_1190 S_1512 S_3163 S_2457 S_3332 S_1971
E_443 20 1 S_0 S_886 S_1622 S_2345 S_1224 S_2926 S_2353 S_395 S_1689 S_3267 S_2940 S_2536 S_3324 S_3268 S_1190 S_127 S_2152 S_2322 S_2155 S_2617 S_2903 S_2486 S_1367
E_442 40 3 S_2213 S_3324 S_3317 S_2353 S_0
E_1320 8 2 S_0 S_3368 S_142 S_2096 S_2957 S_1190 S_1512 S_1036 S_3163 S_3332 S_2116 S_1971
E_4444 50 3 S_1269 S_0
E_141 12 2 S_0 S_1599 S_2083 S_1306 S_2957 S_1190 S_868 S_3332
E_4113 75 3 S_0 S_220 S_1688 S_725 S_149 S_821
E_1322 15 3 S_0 S_3368 S_1835 S_2096 S_2876 S_766 S_1036 S_3163 S_3332
E_841 15 2 S_0 S_3368 S_788 S_2876 S_1835 S_1036
E_840 10 1 S_0 S_2697 S_3 S_501 S_2018 S_3173 S_1170
E_843 25 3 S_0 S_771 S_1835 S_1101 S_1043 S_2695 S_1036 S_2291 S_276 S_2293 S_2116 S_3368 S_3028 S_571 S_235 S_2876 S_1512 S_2649 S_1971 S_2535 S_3163 S_3271 S_3332 S_367 S_2152 S_2440 S_1540 S_646
E_1323 8 1 S_0 S_221 S_3022 S_1893 S_1841 S_3365 S_3366 S_2188 S_903 S_1512 S_578 S_28 S_1971 S_587 S_3156 S_2309 S_3163 S_3271 S_3332 S_1256 S_160 S_3123 S_634
E_845 40 1 S_0 S_3368 S_2322 S_2083 S_2674 S_3267 S_2957 S_1367 S_315 S_1841 S_868 S_3028 S_16 S_2012
E_844 15 3 S_0 S_3028 S_460 S_2873 S_73 S_226 S_235 S_2446 S_3449 S_1901
E_847 30 1 S_0 S_2778 S_3399 S_221 S_2572
E_846 8 2 S_0 S_2353
E_849 8 1 S_0 S_752
E_1324 115 1 S_0 S_352 S_1306 S_2617 S_1828 S_2758 S_868
E_1429 10 2 S_2152 S_0 S_759 S_3407 S_2309 S_826 S_2440 S_1512 S_2720 S_2457 S_2363 S_537 S_3332 S_1971
E_1428 12 1 S_0 S_3368 S_1321 S_1835 S_1076 S_634 S_903 S_1200 S_1070 S_2876 S_1285 S_1036 S_289 S_3163 S_2457 S_537 S_3332 S_2763
E_3647 50 1 S_0 S_3377 S_2083 S_868 S_1306
E_1325 15 2 S_2152 S_0 S_1295 S_395 S_432 S_2802 S_3407 S_2309 S_3129 S_3455 S_1649 S_1190 S_1512 S_2720 S_2457 S_2681 S_2792 S_3332 S_3094 S_1971
E_2404 50 2 S_1330 S_0 S_3268 S_3028 S_2353 S_3400
E_3646 55 2 S_1855 S_0 S_1904 S_3439 S_431 S_1594 S_1207 S_2090 S_725 S_1060
E_146 12 2 S_0 S_3368 S_788 S_142 S_2096 S_3155 S_766 S_1070 S_1841 S_2394 S_3163 S_1036 S_2293 S_51
E_1695 40 2 S_0 S_143 S_2128
E_3317 30 1 S_1330 S_0 S_2322 S_2083 S_2353 S_221 S_2826 S_1306 S_3217 S_752 S_2957 S_3268 S_1694 S_3267 S_1512 S_1841 S_160 S_868 S_2681 S_3332 S_799
E_1327 20 2 S_0 S_3368 S_2322 S_3028 S_2353 S_2309 S_1200 S_103 S_1965 S_572 S_2877 S_1512 S_1447 S_378 S_868 S_2457 S_2681 S_1841 S_3332 S_2331 S_2627
E_2406 50 2 S_0 S_3289 S_872 S_137 S_498 S_2617 S_1841 S_160 S_2161 S_725 S_3449
E_3640 75 1 S_0 S_3284
E_669 20 2 S_0 S_1998 S_221 S_498 S_2457 S_2353 S_903 S_2758 S_578 S_3317 S_2083 S_3267 S_3268 S_1190 S_1098 S_868 S_1744 S_3332 S_768 S_2322 S_1306 S_2957 S_1609 S_160 S_2681 S_725
E_1358 10 2 S_0 S_3368 S_2083 S_2353 S_395 S_142 S_2096 S_634 S_2957 S_285 S_2213 S_1036 S_2394 S_3163 S_2445 S_2291 S_3332 S_1971 S_1849
E_199 14 2 S_0 S_1998 S_3129 S_1841 S_2457 S_2291 S_2116 S_1330 S_3368 S_1512 S_289 S_3317 S_3206 S_1971 S_2083 S_142 S_1589 S_1190 S_3163 S_3332 S_3106 S_2957 S_1200 S_766
E_198 30 3 S_0 S_1841 S_2457 S_3028 S_2353 S_2517 S_690 S_634 S_2758 S_2131 S_2940 S_2659 S_868 S_1477 S_3268 S_2552 S_2440 S_1988 S_2161 S_160 S_2681 S_3449
E_207 15 3 S_0 S_3289 S_221 S_2457 S_3399 S_1447 S_1202 S_1449 S_835 S_3028 S_182 S_2758 S_2257 S_476 S_2489 S_2778 S_152 S_1306 S_2039 S_2957 S_1200 S_2440 S_1841 S_2195
E_3643 35 1 S_0 S_3289 S_221 S_2957 S_1200 S_160 S_579 S_835
E_1329 15 2 S_0 S_285 S_1043 S_752 S_592 S_2440 S_891 S_2291 S_2293
E_193 15 2 S_2152 S_1496 S_2083 S_939 S_0 S_3267 S_2957 S_708 S_1692 S_767 S_1190 S_315 S_1288 S_491 S_3377 S_3283 S_745 S_1525 S_293 S_2081
E_192 10 2 S_0 S_2345 S_119 S_1036 S_449 S_2457 S_2116 S_3368 S_352 S_3028 S_1310 S_2758 S_1512 S_1981 S_578 S_351 S_2083 S_2826 S_1585 S_2309 S_1190 S_868 S_966 S_3332 S_2152 S_759 S_1306 S_2096 S_2957 S_1309 S_2440 S_2617 S_766 S_160 S_613
E_191 30 1 S_0 S_2322 S_2353 S_2940 S_2230 S_2957 S_1367 S_3267 S_1735 S_2507 S_76
E_190 20 1 S_0 S_2083 S_1835 S_772 S_3216 S_3405 S_1538 S_3028 S_3285 S_3481 S_2720 S_16 S_3163 S_1664 S_2291 S_1841 S_3332 S_2116 S_1971
E_1355 100 1 S_0 S_3399 S_2353 S_395 S_2248 S_2940 S_476 S_2632 S_1367 S_1029 S_504 S_3251 S_27 S_2089 S_3225 S_1436 S_2963 S_3449
E_196 15 1 S_0 S_3368 S_587 S_903 S_2515 S_3022 S_1167 S_1295 S_238 S_2889 S_2180 S_1998 S_2390 S_1841 S_3163 S_1750 S_1315 S_2267 S_1971
E_195 50 1 S_2951 S_3368 S_2322 S_142 S_571 S_221 S_3222 S_1893 S_1512 S_1841 S_1842 S_3163 S_2666 S_2291 S_276 S_2293 S_2513 S_2116 S_1971 S_0
E_194 30 3 S_0 S_221 S_2632 S_1841 S_1449 S_2334 S_2353 S_395 S_741 S_2758 S_1512 S_579 S_3377 S_293 S_2083 S_3267 S_2309 S_1020 S_2322 S_3551 S_2957 S_1367 S_1664 S_3283
E_4368 75 1 S_0 S_3399 S_3449 S_1034 S_1583 S_144 S_2440 S_3000 S_2758 S_552 S_160 S_2407 S_835 S_149 S_556 S_1042
E_2060 35 1 S_0 S_1998 S_3289 S_221 S_1841 S_2345 S_16 S_2119 S_2063 S_1961 S_3467 S_903 S_1977 S_1512 S_137 S_1971 S_2083 S_578 S_802 S_2952 S_3268 S_1716 S_2617 S_491 S_160
E_2019 15 2 S_1330 S_0 S_2054 S_2758 S_2746 S_868 S_556 S_3094 S_2012
E_1693 60 2 S_0 S_1931 S_3000 S_849 S_1034 S_1042
E_1755 60 3 S_0 S_725 S_2195 S_3206
E_2073 50 1 S_0 S_2095 S_1392
E_1754 60 1 S_0 S_1512 S_1841 S_3099
E_1757 75 2 S_0 S_395 S_1652 S_2957 S_2758 S_1841 S_160 S_2012
E_3225 25 2 S_0 S_2322 S_2446 S_1200 S_3439 S_2084 S_3494 S_2536 S_2997 S_3289 S_1367 S_3028 S_579 S_2681 S_835 S_3365 S_2012
E_1756 15 2 S_0 S_2617 S_1977 S_1512 S_2345 S_3332 S_3449
E_4299 45 3 S_0 S_835 S_216 S_3449
E_1751 10 2 S_0 S_1766 S_1716 S_221 S_917 S_2309 S_1749 S_1512 S_109 S_1682 S_1285
E_4056 20 3 S_0 S_3368 S_2778 S_2083 S_1306 S_2617 S_2957 S_1200 S_868 S_3332
E_1699 20 2 S_0 S_677 S_1841 S_2457 S_1330 S_2353 S_1173 S_1965 S_1512 S_2128 S_3256 S_2331 S_3076 S_868 S_966 S_3332 S_3268 S_2617 S_315 S_491 S_2909 S_2681
E_205 25 1 S_0 S_3289 S_3353 S_677 S_727 S_3022 S_2687 S_2341 S_868 S_1893 S_226 S_2083 S_893 S_2345 S_2807 S_1846 S_1852 S_2116 S_2095 S_1330 S_2638 S_3246 S_1904 S_1841 S_1509 S_514 S_903 S_1977 S_2758 S_1512 S_2128 S_578 S_579 S_1200 S_745 S_2273 S_351 S_799 S_2529 S_526 S_160 S_2826 S_2206 S_1403 S_530 S_2309 S_3268 S_2156 S_1645 S_1098 S_1594 S_3377 S_966 S_2353 S_3332 S_2322 S_1716 S_606 S_3548 S_2508 S_3217 S_312 S_1618 S_119 S_1367 S_2617 S_2021 S_759 S_2909 S_2681 S_439 S_556 S_3400 S_3449
E_4417 65 2 S_0 S_677 S_3430 S_1688 S_2572 S_92 S_2345 S_1615
E_4329 80 1 S_0 S_2322 S_2083 S_2353 S_1306 S_3267 S_741 S_868 S_2784 S_2957 S_197 S_1320 S_949 S_1447 S_501 S_2457 S_2012 S_3332 S_2195 S_3349 S_1042
E_4328 50 3 S_1330 S_0 S_3028 S_2353 S_3321 S_752 S_2536 S_1309 S_1483 S_2012 S_3449 S_3027 S_1901
E_2072 30 3 S_0 S_1195 S_2617 S_3222 S_2572 S_149 S_258
E_1753 60 2 S_0 S_1841 S_142 S_1971 S_2457
E_4296 60 3 S_512 S_0 S_2309 S_2353 S_578 S_903 S_646 S_160 S_290 S_2291 S_3332
E_4323 25 3 S_0 S_1195 S_3449
E_4322 20 3 S_0 S_3465 S_498 S_2617 S_2989 S_10 S_137 S_1007 S_439
E_4321 20 1 S_0 S_84 S_1615 S_2617 S_2758 S_3269 S_10 S_2681 S_2989 S_3449
E_1752 35 1 S_0 S_3268 S_2353 S_3216 S_2309 S_476 S_1512 S_2720 S_3163 S_2457 S_2681
E_4327 20 1 S_2213 S_0 S_1352 S_3439 S_3449
E_4295 50 2 S_0 S_2536
E_4325 60 3 S_0 S_2990
E_4324 35 3 S_0 S_221 S_1841 S_1202 S_1330 S_2353 S_1173 S_1512 S_2128 S_745 S_2083 S_85 S_2309 S_3268 S_3269 S_868 S_1480 S_2322 S_1367 S_315 S_491 S_160 S_2681 S_3284 S_2195
E_265 10 3 S_0 S_1998 S_2352 S_127 S_578 S_2096 S_2535 S_2877 S_461 S_285 S_2327 S_766 S_1512 S_1841 S_3163 S_925 S_2291 S_2293 S_3332 S_2380 S_1132
E_264 20 2 S_929 S_0 S_1835 S_2917 S_2519 S_1036 S_2457 S_2923 S_2116 S_1330 S_3368 S_2948 S_2353 S_2354 S_571 S_182 S_1231 S_1324 S_2876 S_1512 S_289 S_1971 S_750 S_142 S_2535 S_1295 S_476 S_1079 S_1190 S_3028 S_3163 S_868 S_3332 S_968 S_3106 S_1302 S_152 S_2096 S_2957 S_1990 S_766 S_315 S_925 S_2445 S_1722 S_51 S_3019
E_267 100 3 S_0 S_1615 S_3032 S_1688 S_10 S_220 S_2758 S_1745 S_2126 S_2932 S_407 S_651 S_3430 S_851 S_35 S_149 S_712 S_586 S_3549 S_1773 S_2961 S_821 S_556
E_266 60 3 S_0 S_1101 S_1673 S_731 S_1893 S_1790 S_3368 S_3422 S_1512 S_1971 S_353 S_587 S_2711 S_142 S_2309 S_1595 S_1716 S_1252 S_1256 S_1540 S_3349 S_3228
E_261 15 2 S_0 S_1998 S_2326 S_114 S_499 S_1036 S_2457 S_2923 S_2116 S_3368 S_2059 S_1850 S_3317 S_1971 S_2683 S_2027 S_2309 S_1295 S_3324 S_1356 S_1190 S_3163 S_966 S_3332 S_968 S_1306 S_2957 S_670 S_925
E_260 10 3 S_0 S_3289 S_2457 S_2807 S_3368 S_2147 S_2353 S_514 S_903 S_847 S_2128 S_579 S_1971 S_2083 S_2826 S_1403 S_2309 S_3268 S_966 S_3332 S_1022 S_2322 S_2672 S_759 S_1306 S_3217 S_2681
E_263 15 2 S_0 S_384 S_1212 S_2575 S_3537 S_222 S_276 S_3074 S_1677 S_1950 S_2343 S_229 S_2795 S_1841 S_2457 S_2291 S_2292 S_2061 S_2585 S_2242 S_685 S_1388 S_3368 S_788 S_1966 S_1796 S_791 S_2069 S_736 S_2876 S_1512 S_406 S_854 S_1637 S_194 S_2511 S_142 S_653 S_1295 S_1070 S_1589 S_1137 S_1190 S_1082 S_2213 S_3163 S_1820 S_3332 S_2685 S_3470 S_1926 S_2152 S_1106 S_1592 S_3438 S_2438 S_2274 S_2561 S_1495 S_717 S_212 S_227 S_1830 S_1246 S_2502 S_2622 S_2445 S_2792 S_3048 S_51 S_441
E_262 15 2 S_1330 S_0 S_2948 S_395 S_3183 S_2802 S_2309 S_826 S_766 S_1512 S_289 S_3163 S_2457 S_1596 S_2543 S_3332 S_1971
E_4521 65 3 S_0 S_221 S_119 S_2898 S_893 S_2457 S_1330 S_572 S_1965 S_847 S_1512 S_2991 S_2331 S_526 S_1583 S_1175 S_2164 S_868 S_1480 S_1306 S_2617 S_226 S_2845 S_160 S_2681 S_439
E_269 8 1 S_0 S_1841 S_1744 S_3219 S_2758 S_1512 S_579 S_3317 S_3206 S_1971 S_2763 S_2083 S_3267 S_752 S_476 S_3092 S_1355 S_1190 S_2267 S_2322 S_542 S_2096 S_2957 S_646
E_268 15 1 S_0 S_3368 S_142 S_1306 S_3267 S_2957 S_160 S_2116
E_204 30 3 S_0 S_2166 S_3449 S_2213 S_1199 S_3324 S_2752 S_1785 S_3317 S_3332 S_2420 S_2012
E_4416 100 3 S_0 S_1615 S_2473 S_10 S_2345 S_1330 S_947 S_2353 S_1173 S_847 S_1512 S_2128 S_799 S_84 S_3320 S_2826 S_1403 S_3268 S_1356 S_966 S_2322 S_2617 S_1367 S_2681
E_3835 10 2 S_0 S_3289 S_3028 S_1306 S_868 S_1200 S_2778 S_2440 S_2758 S_60 S_103 S_160 S_579 S_2681 S_1195
E_4523 55 1 S_0 S_3289 S_226 S_2457 S_1330 S_947 S_2147 S_2638 S_514 S_1173 S_1965 S_2758 S_847 S_1512 S_579 S_2083 S_1403 S_3268 S_2353 S_2322 S_1306 S_2617 S_1367 S_2681
E_2048 55 1 S_0 S_3028 S_3449
E_4290 40 2 S_0 S_168 S_119 S_10 S_2345 S_2063 S_3465 S_1977 S_390 S_526 S_3320 S_2993 S_2309 S_2087 S_1358 S_966 S_3332 S_2322 S_2617 S_3279 S_1367 S_1988 S_2909
E_3713 50 1 S_0 S_2778 S_5 S_2391 S_3164 S_1306 S_1841 S_2957 S_2758 S_103 S_1818 S_1512 S_1500 S_2331 S_13 S_868 S_2647 S_2336 S_1345 S_3088 S_2012
E_2407 75 2 S_1483 S_0 S_2083 S_395 S_2826 S_1306 S_2617 S_3077 S_752 S_3220 S_1309 S_103 S_3059 S_3028 S_865 S_868 S_3284 S_2115 S_3449
E_3830 35 1 S_1330 S_0 S_3268 S_3028 S_2353 S_3548 S_1841 S_2942 S_1173 S_315 S_2128 S_491 S_160 S_868 S_2807 S_1281
E_3390 25 3 S_1330 S_0 S_3268 S_2147 S_3320 S_1403 S_1200 S_1618 S_847 S_1512 S_491 S_1785 S_2336 S_1139
E_203 96 2 S_0 S_2457 S_3542 S_2774 S_2345
E_2074 22 2 S_0 S_752 S_1841 S_142 S_2221
E_4216 40 2 S_0 S_2322 S_2688 S_1200 S_103 S_3360 S_1271 S_3449
E_4215 40 1 S_0 S_519 S_2083 S_2012
E_4214 15 3 S_0 S_3320
E_4213 35 2 S_0 S_1370 S_431 S_2309 S_1190 S_1512 S_2075 S_1477 S_1971 S_2012
E_4212 20 2 S_0 S_3289 S_1103 S_10 S_1841 S_2638 S_1509 S_2758 S_2813 S_695 S_579 S_193 S_2303 S_2681 S_868 S_2353 S_2322 S_2617 S_1512 S_1367 S_160 S_1885 S_3283
E_4211 35 3 S_0 S_2957 S_2322 S_2083 S_3465 S_142 S_3267 S_903 S_3289 S_1367 S_2758 S_2617 S_1841 S_578 S_579 S_3377 S_3399 S_2923 S_1547
E_4210 25 2 S_0 S_1228 S_221 S_1306 S_515 S_235 S_2758 S_160 S_868 S_2846
E_4407 25 2 S_0 S_1615 S_221 S_498 S_10 S_2553 S_2345 S_1182 S_2063 S_1604 S_2758 S_137 S_2126 S_2826 S_92 S_868 S_149 S_2617 S_2440 S_491 S_160 S_1207 S_725
E_4219 50 2 S_0 S_1211 S_2617 S_3519 S_160 S_2681 S_439 S_2627
E_4218 20 1 S_0 S_3353 S_677 S_1842 S_837 S_2063 S_2353 S_772 S_634 S_24 S_1512 S_2878 S_2273 S_3368 S_1403 S_3268 S_966 S_2322 S_2617 S_1367 S_3011 S_646 S_925 S_556
E_4110 14 3 S_0 S_3284
E_3933 50 1 S_0 S_1195 S_3028 S_501 S_1200 S_235 S_3173 S_3103 S_2681
E_202 15 2 S_1330 S_1480 S_918 S_0 S_1689 S_2096 S_501 S_3324 S_2213 S_1609 S_1561 S_3189 S_2560 S_3317 S_2763
E_2077 65 2 S_0 S_2322 S_3028 S_1306 S_1175 S_2957 S_1445 S_3267 S_160 S_868 S_2012 S_3449
E_3931 50 2 S_0 S_10 S_1500 S_2457 S_2807 S_1330 S_2147 S_2353 S_2758 S_847 S_1512 S_3204 S_2083 S_1403 S_2309 S_3268 S_966 S_3332 S_2322 S_2617 S_1367 S_2845 S_315 S_2681 S_725
E_3839 55 3 S_0 S_2457 S_2353 S_903 S_1977 S_2940 S_2877 S_1512 S_1403 S_1971 S_2939 S_2083 S_2826 S_3267 S_2309 S_3268 S_1190 S_3332 S_1477 S_2322 S_3217 S_2957 S_160 S_768
E_4589 50 1 S_0 S_1931 S_2990 S_849 S_160
E_4588 20 2 S_2617 S_0 S_2990 S_2632
E_4587 25 2 S_0 S_3289 S_3353 S_727 S_221 S_226 S_2109 S_2345 S_1855 S_2353 S_1904 S_1965 S_2758 S_1512 S_579 S_1330 S_2083 S_2309 S_2322 S_1306 S_1618 S_1367 S_2681 S_439 S_984
E_4586 50 2 S_0 S_3368 S_3028 S_395 S_2681 S_954 S_3449
E_4585 30 1 S_0 S_677 S_1553 S_168 S_2457 S_1615 S_1625 S_2063 S_3465 S_2126 S_1710 S_137 S_2989 S_526 S_3320 S_2826 S_2993 S_92 S_868 S_966 S_149 S_821 S_2345 S_2617 S_160 S_725
E_4584 30 1 S_0 S_1615 S_2617 S_1933 S_1688 S_2409 S_2978 S_557
E_4583 65 1 S_0 S_1570 S_1351 S_1200 S_1309 S_2440 S_2758 S_2306 S_646 S_28 S_1841 S_1179 S_3449
E_4582 35 2 S_0 S_63 S_1306 S_752 S_2536 S_2440 S_74 S_1841 S_103 S_1020 S_868 S_3283 S_925
E_4581 75 2 S_0 S_2572 S_579
E_4580 35 3 S_0 S_3069 S_103 S_835 S_3439 S_2758 S_849 S_3377 S_2763 S_3429 S_1859 S_2536 S_2681 S_479 S_868 S_2896 S_1306 S_2617 S_1931 S_1618 S_1309 S_2440 S_160 S_2164
E_3818 50 1 S_0 S_787 S_3465 S_81 S_2617 S_476 S_3297 S_2572 S_646 S_851 S_2746 S_258 S_3449
E_3314 20 3 S_0 S_725 S_1841 S_2040 S_2345
E_3678 200 2 S_140 S_0 S_1195 S_1200 S_1814 S_2161
E_3679 30 1 S_1480 S_0 S_3028 S_1483 S_1055 S_501 S_2440 S_1965 S_1841 S_2257 S_868 S_745 S_999 S_2331
E_4028 35 2 S_0 S_2322 S_2536 S_2353 S_3267 S_2957 S_3289 S_2440 S_1841 S_579
E_4100 20 1 S_0 S_766
E_4107 50 3 S_0 S_220 S_221 S_2341 S_3297 S_998 S_2508 S_3188 S_2240 S_1741 S_1901 S_3028 S_2815 S_2070 S_3206 S_193 S_965 S_149 S_2617 S_2159 S_491 S_725 S_2195 S_3449
E_4106 35 1 S_0 S_1670 S_3353 S_3289 S_226 S_1500 S_1977 S_1855 S_947 S_2147 S_572 S_1965 S_2758 S_286 S_579 S_3204 S_2529 S_2083 S_533 S_2681 S_1098 S_2322 S_1306 S_1367 S_3283 S_439
E_200 20 3 S_2152 S_0 S_3216 S_1070 S_389 S_1512 S_1841 S_1083 S_3163 S_2457 S_3332
E_2966 30 1 S_0 S_530 S_3028 S_1767 S_3439
E_3670 35 2 S_0 S_2322 S_2957 S_2353 S_3439 S_2826 S_2457 S_3289 S_1367 S_3150 S_160 S_868
E_3537 20 2 S_2604 S_1845 S_431 S_2148 S_0
E_3672 100 1 S_0 S_2322 S_3028 S_2353 S_750 S_1403 S_1309 S_1367 S_3271 S_2269
E_3673 15 2 S_0 S_1395 S_1841 S_103 S_835 S_2063 S_3028 S_3439 S_142 S_1351 S_2997 S_2582 S_2540 S_867 S_2090 S_2322 S_1904 S_2440 S_2441 S_816 S_2681 S_439 S_3449
E_3674 40 2 S_0 S_1441 S_371 S_501 S_476 S_2681
E_3675 25 3 S_2529 S_0 S_3449 S_2083 S_1859 S_1977 S_2758 S_3028 S_2681 S_2923 S_1901
E_3676 25 2 S_0 S_1195 S_1306 S_2195 S_103 S_1852 S_3283 S_1098 S_868 S_2681 S_556
E_3677 60 1 S_3173 S_0 S_3028
E_3206 100 1 S_2738 S_0 S_3399 S_2688 S_2860 S_2632 S_3028 S_1118 S_741 S_579 S_1010 S_501 S_868 S_2037 S_1480 S_152 S_1483 S_1309 S_2731 S_2391 S_491 S_2499 S_3227 S_1833
E_4403 20 2 S_0 S_221 S_1841 S_2457 S_835 S_1166 S_1330 S_2063 S_3028 S_2353 S_3245 S_1977 S_2758 S_2021 S_2257 S_3225 S_2307 S_2778 S_3332 S_3268 S_1650 S_2617 S_2957 S_1200 S_103
E_2963 25 2 S_0 S_3028 S_2095 S_1306 S_2022 S_2536 S_2440 S_682 S_830 S_1937 S_2075 S_160 S_868 S_2681
E_2960 35 2 S_0 S_1841
E_2709 40 2 S_0 S_827 S_1500 S_3088 S_1330 S_2353 S_1065 S_847 S_1512 S_2128 S_578 S_1007 S_2647 S_3377 S_293 S_2083 S_3268 S_1098 S_868 S_2322 S_1306 S_745 S_2957 S_2845 S_2681
E_3582 16 2 S_0 S_2309 S_903 S_1051 S_1519 S_1841
E_3583 35 3 S_0 S_3465 S_2960 S_2345 S_677 S_725
E_2859 30 3 S_2529 S_1330 S_2322 S_2353 S_0 S_2307 S_3267 S_2195 S_2309 S_1200 S_119 S_103 S_1977 S_1190 S_1512 S_868 S_1477 S_3449
E_2858 50 1 S_2529 S_2063 S_3028 S_2353 S_0 S_2617 S_2309 S_2116 S_1512 S_1841 S_289 S_501 S_3284 S_2012 S_954 S_3332 S_1248 S_3349 S_1971 S_2763
E_3586 45 3 S_785 S_0 S_193 S_3028 S_160
E_1812 25 2 S_0 S_3289 S_2095 S_1306 S_530 S_579 S_476 S_2778 S_103 S_2758 S_1458 S_2075 S_160 S_868
E_3584 30 1 S_0 S_3368 S_3289 S_2083 S_1306 S_2860 S_2309 S_1200 S_2758 S_519 S_868 S_579 S_2012 S_3449
E_3585 40 3 S_1330 S_0 S_2322 S_3028 S_2353 S_3030 S_2309 S_1367 S_1512 S_3377 S_725 S_293
E_2853 20 3 S_0 S_1998 S_3289 S_2109 S_727 S_1330 S_2353 S_1965 S_2758 S_1818 S_1512 S_579 S_3377 S_1971 S_2083 S_2826 S_2309 S_3268 S_2681 S_1098 S_2322 S_1306 S_3077 S_3283 S_1547
E_2852 50 2 S_0 S_2536 S_2353 S_395 S_2086 S_2457 S_3494 S_903 S_1200 S_1841 S_868 S_2746 S_3332 S_2116 S_3449
E_2400 35 2 S_1480 S_0 S_3028 S_152 S_1132 S_2617 S_1200 S_2440 S_772 S_1512 S_2306 S_91 S_3240 S_868 S_1841 S_2136 S_3449 S_1859
E_2850 55 3 S_1330 S_787 S_2322 S_2083 S_1904 S_1306 S_3267 S_2957 S_2536 S_193 S_103 S_235 S_2758 S_868 S_3283 S_2090 S_0
E_2857 50 2 S_0 S_1998 S_3289 S_2169 S_3465 S_903 S_1556 S_2758 S_847 S_1512 S_2878 S_579 S_2083 S_2826 S_1175 S_2309 S_868 S_2353 S_2322 S_802 S_1306 S_2617 S_1367 S_3217 S_2681
E_2856 40 1 S_0 S_3217 S_2309 S_1512 S_1841 S_868 S_3284 S_1971
E_2855 50 1 S_0 S_3028 S_753 S_103 S_2758 S_160 S_1140
E_2854 50 1 S_0 S_1496 S_3028 S_1348 S_395 S_752 S_902 S_103 S_1965 S_134 S_491 S_868 S_2681 S_835 S_537 S_1743 S_556 S_2331 S_1132
E_3072 60 1 S_0 S_3289 S_2083 S_2109 S_2536 S_868 S_2957 S_2758 S_3377 S_1512 S_103 S_1020 S_579 S_3283 S_3204
E_1993 90 1 S_3476 S_0 S_3028 S_1731 S_3220 S_2440 S_2632 S_1841 S_491 S_2746 S_1995
E_3070 15 3 S_1330 S_0 S_2322 S_2083 S_1306 S_3267 S_2617 S_868
E_3071 20 1 S_0 S_1202 S_2322 S_2083 S_221 S_3368 S_3267 S_2309 S_1200 S_2778 S_2957 S_609 S_2758 S_3028 S_2161 S_491 S_160 S_2457 S_725 S_2948 S_2012
E_3076 60 2 S_0 S_3353 S_2109 S_2345 S_1330 S_2353 S_1977 S_2758 S_1512 S_3377 S_293 S_2083 S_3267 S_2309 S_3268 S_868 S_3332 S_2322 S_606 S_2957 S_1937 S_160 S_2681 S_439
E_3077 30 1 S_1195 S_0 S_2322 S_2826 S_2617 S_1670 S_925 S_3284 S_258 S_2012
E_99 18 3 S_0 S_2083 S_2353 S_1306 S_903 S_2957 S_868 S_2293 S_3332 S_3449
E_98 15 3 S_929 S_1998 S_1999 S_1101 S_0 S_1893 S_166 S_1841 S_2457 S_276 S_2923 S_2116 S_1388 S_3368 S_903 S_519 S_1512 S_3472 S_578 S_1076 S_3206 S_1971 S_2763 S_2367 S_142 S_653 S_752 S_2425 S_2309 S_476 S_1070 S_1589 S_3163 S_1596 S_3332 S_1716 S_2096 S_1682 S_3222 S_646 S_64 S_2195
E_97 12 2 S_0 S_3368 S_788 S_3163 S_142 S_775 S_2400 S_826 S_1835 S_1841 S_289 S_13 S_3271 S_1036 S_3332
E_96 12 3 S_0 S_1214 S_2917 S_2345 S_3129 S_2569 S_2802 S_1841 S_2457 S_2116 S_2012 S_1330 S_3368 S_2948 S_571 S_1324 S_401 S_1512 S_2760 S_142 S_2535 S_476 S_826 S_2720 S_3163 S_3332 S_2152 S_2096 S_2957 S_2213 S_766 S_1036 S_51
E_95 10 3 S_0 S_3368 S_142 S_395 S_842 S_2098 S_634 S_903 S_1200 S_2116 S_1893 S_519 S_708 S_1512 S_1841 S_491 S_600 S_1285 S_2763
E_94 25 1 S_0 S_1998 S_891 S_2457 S_2923 S_2012 S_3368 S_2780 S_688 S_902 S_903 S_461 S_1573 S_1123 S_1512 S_3265 S_3151 S_2720 S_3163 S_1595 S_2267 S_240 S_925 S_51 S_3407 S_1841 S_2976 S_2291 S_65 S_2063 S_743 S_285 S_519 S_2257 S_3206 S_752 S_2309 S_299 S_1190 S_1295 S_1874 S_3216 S_101 S_1200 S_766 S_2792 S_3449 S_3451 S_2936 S_1893 S_779 S_2172 S_2116 S_2809 S_2811 S_1191 S_127 S_1903 S_3439 S_3469 S_1006 S_353 S_587 S_578 S_142 S_2369 S_1605 S_3271 S_2152 S_3488 S_1252 S_1723 S_2746 S_2624 S_3070 S_2825 S_3075 S_1539 S_175 S_2906 S_2187 S_634 S_639 S_2877 S_1070 S_3317 S_1971 S_2198 S_3320 S_653 S_3324 S_3326 S_3332 S_3106 S_1983 S_2213 S_665 S_1309 S_211 S_1990 S_3345 S_2446 S_2910
E_93 12 3 S_0 S_1998 S_1538 S_826 S_1555 S_1036 S_2457 S_2291 S_2116 S_1330 S_3368 S_571 S_903 S_1512 S_186 S_1971 S_2083 S_142 S_3267 S_2309 S_2778 S_2600 S_1190 S_2720 S_3455 S_3163 S_252 S_3332 S_3106 S_2152 S_1599 S_1306 S_2096 S_2957 S_1028 S_2617 S_766 S_2445
E_92 15 3 S_1946 S_0 S_1619 S_254 S_1046 S_3381 S_142 S_3216 S_3041 S_2309 S_1469 S_1070 S_3210 S_1512 S_3163 S_2457 S_203 S_3332 S_1971 S_3398
E_91 55 2 S_426 S_2952 S_771 S_1849 S_0 S_2282 S_752 S_3129 S_2440 S_2070 S_2055 S_3202 S_2291 S_2293
E_90 12 3 S_2152 S_0 S_3268 S_3028 S_759 S_2535 S_2309 S_2440 S_2948 S_1512 S_3455 S_2457 S_2353 S_768 S_3332 S_3365 S_3449
E_1990 100 3 S_0 S_136 S_153 S_235
E_2842 45 3 S_0 S_2169 S_725
E_4079 20 2 S_1330 S_0 S_2322 S_3267 S_2957 S_827 S_3377 S_745
E_4078 20 3 S_0 S_3399 S_1849 S_142 S_3022 S_752 S_2188 S_24 S_160 S_1841 S_2423 S_307
E_4077 50 1 S_0 S_526 S_677 S_606 S_2617 S_119 S_2345 S_2681 S_3465 S_2267 S_772
E_1997 40 1 S_2529 S_0 S_3253 S_2309 S_1051 S_1977 S_1512 S_578 S_3271 S_925 S_1248 S_1971 S_2763
E_4075 12 3 S_0 S_903 S_868 S_2957 S_1200 S_1977 S_160 S_2457
E_4074 80 1 S_0 S_2353 S_2128 S_1269 S_2336 S_2012
E_4073 30 1 S_0 S_2136 S_949 S_868 S_3227 S_3449
E_1920 30 2 S_0 S_1998 S_1521 S_1716 S_160 S_221 S_1076 S_903 S_1512 S_646 S_2423 S_1007 S_64 S_2353 S_2763 S_1248 S_2748 S_855
E_4071 50 1 S_0 S_1615 S_221 S_3022 S_3503 S_1841 S_1842 S_1682 S_64 S_903 S_1285 S_578 S_582 S_1971 S_2763 S_2083 S_802 S_1519 S_3332 S_307 S_1766 S_1512 S_646 S_160 S_1139 S_984
E_1996 12 3 S_966 S_0 S_119 S_3332
E_1995 50 1 S_0 S_2322 S_221 S_2334 S_1200 S_1195 S_103 S_1852 S_2758 S_3360 S_160 S_579 S_3283 S_556 S_3449
E_1994 20 2 S_0 S_3289 S_3407 S_2345 S_2457 S_395 S_571 S_635 S_1512 S_579 S_1971 S_2083 S_3267 S_2309 S_1019 S_3163 S_868 S_3332 S_1477 S_2322 S_759 S_2955 S_2957 S_766 S_160
E_4541 50 1 S_0 S_2322 S_3028 S_1639 S_2617 S_1367 S_2758 S_119 S_1474 S_2681 S_439 S_1010 S_1042
E_2080 40 2 S_0 S_3289 S_221 S_501 S_327 S_3399 S_2632 S_1500 S_13 S_3028 S_3439 S_1055 S_2758 S_579 S_2331 S_1175 S_868 S_431 S_2391 S_2681 S_1841 S_725 S_2195
E_3004 20 3 S_1330 S_1565 S_2322 S_3028 S_0 S_1306 S_1367 S_1512 S_868 S_2681 S_556 S_3400
E_1345 15 2 S_0 S_3368 S_3352 S_3332 S_3465 S_1785 S_501 S_3129 S_2877 S_609 S_1190 S_1841 S_3317 S_2948 S_3449
E_2081 25 1 S_1330 S_2966 S_501 S_0 S_385 S_2169 S_2309 S_31 S_1053 S_1841 S_2878 S_578 S_2012 S_3284 S_3212 S_3449 S_86 S_2307 S_984
E_3003 30 3 S_0 S_193 S_127 S_3009 S_1985 S_168 S_1841 S_641 S_2909 S_2345 S_966 S_1615 S_3449 S_258 S_3206 S_603
E_2082 75 1 S_0 S_3399 S_30 S_460
E_3002 90 1 S_0 S_1306 S_2040 S_2758 S_1500 S_868 S_835 S_2896
E_2083 40 1 S_0 S_309 S_3494 S_2536 S_1200 S_103 S_3001 S_2391 S_1500 S_91 S_501 S_2647 S_439 S_3088 S_485
E_3298 40 3 S_1195 S_1943 S_2322 S_2353 S_606 S_0 S_2617 S_579 S_1200 S_3289 S_1977 S_2345 S_677 S_351 S_3449
E_3299 40 3 S_0 S_3368 S_2804
E_2706 75 3 S_0 S_3289 S_2687 S_1965 S_2925 S_1330 S_3465 S_572 S_1977 S_2758 S_847 S_1512 S_579 S_3204 S_2083 S_1175 S_2309 S_3268 S_2353 S_2950 S_2322 S_1306 S_1367 S_2681 S_439
E_3297 30 1 S_2647 S_0 S_1500 S_868
E_3294 30 2 S_0 S_3291 S_1216 S_1688 S_10 S_893 S_677 S_2070 S_2063 S_3028 S_2353 S_1977 S_847 S_2703 S_2536 S_36 S_3101 S_868 S_1681 S_2322 S_606 S_1484 S_103 S_2391 S_2681 S_3449
E_3000 30 3 S_0 S_2826
E_3292 50 1 S_0 S_752 S_2391 S_10 S_1841 S_2012 S_3206 S_3449
E_3293 55 2 S_140 S_1753 S_3028 S_0 S_1351 S_752 S_501 S_2997 S_1392 S_2440 S_1309 S_2505 S_2213 S_1645 S_1841 S_491 S_804 S_3449
E_3290 50 1 S_1330 S_0 S_3289 S_2083 S_31 S_160 S_1306 S_2309 S_2758 S_3001 S_1512 S_2540 S_868 S_579 S_2681 S_835 S_1166 S_1971 S_3449
E_1811 70 1 S_0 S_787 S_1841
E_2989 25 3 S_0 S_2171 S_3289 S_2109 S_2802 S_1852 S_1904 S_1965 S_2758 S_579 S_3377 S_2331 S_2083 S_2826 S_85 S_868 S_602 S_2322 S_2617 S_1367 S_160 S_2681 S_439 S_556
E_84 15 3 S_0 S_1998 S_2825 S_3129 S_1953 S_1841 S_2291 S_1166 S_2923 S_2116 S_3368 S_3332 S_2354 S_571 S_2876 S_903 S_519 S_1512 S_289 S_578 S_1971 S_2939 S_142 S_2309 S_476 S_1190 S_788 S_3163 S_2948 S_2096 S_2957 S_766 S_2445 S_1036 S_51
E_3452 20 2 S_0 S_1361 S_3028 S_2353 S_2688 S_1200 S_235 S_2336 S_3284
E_3453 70 1 S_1449 S_2957 S_2322 S_2083 S_2353 S_0 S_1306 S_2309 S_947 S_1367 S_2845 S_903 S_686 S_1689 S_2440 S_868 S_2681 S_452 S_537
E_3454 25 3 S_0 S_2314
E_3455 20 3 S_0 S_2322 S_2083 S_1306 S_3267 S_1931 S_2957 S_103 S_3283 S_1512 S_849 S_160 S_868 S_2681 S_2012
E_3108 30 3 S_0 S_1195 S_3028 S_1615 S_160 S_1076 S_3430 S_2345 S_1841 S_1358 S_92 S_992
E_3109 30 2 S_0 S_1998 S_1784 S_3022 S_729 S_503 S_1841 S_782 S_837 S_2063 S_1744 S_903 S_1512 S_578 S_851 S_646 S_802 S_1766 S_1519 S_127 S_3332 S_307 S_2322 S_2096 S_491 S_2336
E_2981 18 1 S_0 S_1841
E_2980 45 1 S_0 S_1998 S_2778 S_221 S_1200 S_476 S_2758 S_160 S_2864 S_307
E_2983 8 2 S_1330 S_0 S_3268 S_2083 S_2353 S_1306 S_2440 S_1519 S_1512 S_2128 S_578 S_868 S_64
E_2982 30 1 S_0 S_2778 S_2582 S_221 S_1295 S_1104 S_103 S_2758 S_3204 S_3349 S_3449
E_2985 45 2 S_0 S_3289 S_2345 S_2457 S_1330 S_2353 S_1173 S_1977 S_286 S_579 S_1971 S_2083 S_2826 S_3267 S_2309 S_3268 S_868 S_3332 S_2322 S_1929 S_1306 S_2957 S_1367 S_315 S_2909
E_2984 105 3 S_0 S_3268 S_2345 S_1173 S_2391 S_2457 S_3332
E_2987 8 2 S_0 S_1841 S_142
E_2986 15 2 S_0 S_3289 S_221 S_1500 S_1682 S_1330 S_903 S_2758 S_1512 S_2878 S_578 S_579 S_3206 S_2083 S_160 S_2826 S_802 S_868 S_1306 S_2617 S_3551 S_2309 S_3283 S_2336 S_1547
E_3854 15 2 S_0 S_725 S_2391
E_950 8 2 S_0 S_1998 S_3332
E_3856 40 1 S_0 S_221 S_907 S_1500 S_2345 S_3088 S_2063 S_2353 S_2758 S_3521 S_1818 S_1512 S_1007 S_2647 S_2531 S_3320 S_3164 S_533 S_868 S_485 S_2322 S_309 S_606 S_2617 S_1367 S_2681
E_3167 60 2 S_0 S_3449 S_3028 S_2277 S_576 S_1841 S_1776 S_2891 S_2077 S_2094 S_2195 S_2626 S_491
E_2509 50 2 S_119 S_1998 S_2322 S_2309 S_0 S_868 S_2617 S_3268 S_802 S_579 S_3028 S_3289 S_1367 S_903 S_3271 S_3481 S_1841 S_578 S_2345 S_64
E_2508 40 2 S_0 S_3368 S_3028 S_903 S_3349 S_2487 S_1285 S_1841 S_1645 S_613 S_3365 S_2012 S_2116 S_3449
E_2705 40 3 S_0 S_3268 S_371 S_1583 S_501 S_2391 S_868
E_1471 8 2 S_2152 S_3368 S_3320 S_2257 S_0 S_2213 S_1070 S_1512 S_3163 S_2403 S_1827 S_1037 S_556 S_1971
E_2505 30 3 S_0 S_2083
E_2504 26 1 S_1330 S_1007 S_3289 S_2083 S_0 S_1306 S_868 S_827 S_1512 S_579
E_2507 26 3 S_0 S_1673 S_2457 S_1200 S_1841 S_752 S_3332 S_3206
E_2506 20 2 S_0 S_787
E_2501 8 3 S_0 S_24 S_2309 S_160 S_221 S_802 S_1519 S_903 S_578 S_2423 S_1547
E_1472 25 3 S_0 S_903 S_1841 S_142
E_2503 50 1 S_0 S_2322 S_3028 S_2387 S_5 S_1200 S_2004 S_1367 S_572 S_226 S_1243 S_2440 S_579 S_1841 S_3449
E_2502 60 1 S_0 S_3028 S_142 S_2440 S_1893 S_1841 S_160
E_2620 85 3 S_0 S_3028 S_2765 S_501 S_2004 S_2440 S_2070 S_1793 S_2746 S_3271 S_3005 S_1995 S_1742 S_2166
E_1473 10 2 S_2152 S_3368 S_142 S_2096 S_1723 S_2213 S_766 S_1512 S_1841 S_3163 S_2457 S_3332 S_2116 S_1971 S_0
E_3009 50 1 S_1330 S_0 S_3268 S_395 S_1173 S_1125 S_725 S_3400
E_1474 15 3 S_0 S_142 S_2309 S_1512 S_1841 S_2457 S_3332 S_1971
E_3008 35 1 S_0 S_3289 S_1377 S_514 S_579 S_1200 S_889 S_2440 S_2758 S_3028 S_103 S_868 S_3551 S_1010 S_2012
E_4251 30 3 S_0 S_903 S_1512 S_2746 S_3271 S_2336 S_2923
E_1475 8 2 S_2152 S_0 S_2309 S_1512 S_3163 S_3332 S_1971
E_2181 25 1 S_0 S_1496 S_3289 S_2687 S_1499 S_10 S_1841 S_2345 S_893 S_2746 S_395 S_1904 S_1568 S_2758 S_1512 S_2309 S_2090 S_599 S_2950 S_2322 S_2617 S_1428 S_1367 S_505 S_3449
E_2180 30 3 S_0 S_2083 S_1306 S_2309 S_1512 S_868
E_2183 10 3 S_0 S_903 S_578 S_3449
E_2182 28 3 S_0 S_1998 S_3289 S_2109 S_2345 S_3240 S_2457 S_1330 S_2063 S_903 S_2758 S_1512 S_578 S_579 S_1971 S_1007 S_2083 S_802 S_868 S_3332 S_3268 S_1716 S_1306 S_2309 S_1547
E_2185 50 3 S_140 S_1200 S_184 S_0 S_1483
E_344 12 2 S_770 S_0 S_2008 S_285 S_2619 S_2291 S_2293
E_2187 55 3 S_0 S_3028 S_2116 S_16
E_2186 24 2 S_0 S_1007 S_3268 S_2309 S_160 S_221 S_903 S_3279 S_3519 S_2758 S_1358 S_578 S_868 S_2681 S_837 S_1971
E_2189 15 1 S_0 S_2322 S_2353 S_868 S_3289 S_1367 S_1977 S_1512 S_579 S_3332
E_2188 26 2 S_0 S_3289 S_2083 S_2826 S_1306 S_3077 S_868 S_2957 S_2758 S_160 S_579 S_2012
E_4545 30 2 S_0 S_514 S_3449 S_3289 S_579
E_1477 11 3 S_0 S_3368 S_3332 S_142 S_2096 S_766 S_1036 S_3163 S_2291 S_2293 S_2948
E_1852 75 3 S_0 S_2322 S_2345 S_879 S_2391 S_2457 S_2681
E_2211 20 2 S_1330 S_0 S_3028 S_2353 S_501 S_235 S_2758 S_2128 S_2703 S_868 S_2075 S_3449 S_2224 S_3284
E_2210 26 3 S_2529 S_0 S_2309 S_221 S_802 S_903 S_2758 S_1512 S_578 S_1682 S_1547
E_2213 25 2 S_0 S_221 S_193 S_1688 S_2181 S_119 S_10 S_2572 S_787 S_3465 S_2758 S_2878 S_137 S_654 S_2989 S_351 S_732 S_3430 S_1007 S_2617 S_160 S_439 S_3449
E_2212 25 2 S_0 S_804 S_3465 S_1306 S_103 S_2758 S_1841 S_641 S_868 S_258
E_2068 30 1 S_0 S_1998 S_1766 S_2083 S_160 S_1356 S_2457 S_802 S_2309 S_735 S_1977 S_2758 S_903 S_119 S_1512 S_578 S_2345 S_3332 S_1248 S_1547 S_351
E_2214 30 3 S_0 S_2136 S_1306 S_2309 S_1512 S_2083 S_868
E_2217 30 2 S_0 S_3289 S_119 S_2083 S_1500 S_2345 S_1330 S_2147 S_2353 S_903 S_1977 S_2758 S_572 S_1512 S_579 S_747 S_2529 S_526 S_2309 S_3332 S_2322 S_1825 S_226 S_1367 S_2681 S_439
E_1479 15 2 S_0 S_2213 S_2876 S_766 S_1036 S_3163 S_3332
E_2219 65 3 S_0 S_3399 S_2083 S_1583 S_2957 S_1200 S_283 S_103 S_3028 S_1055 S_2804 S_868 S_3283 S_1306
E_2218 30 2 S_0 S_802 S_752 S_903 S_3028 S_1051 S_1893 S_1512 S_1841 S_276 S_16
E_1573 12 3 S_0 S_3083 S_652 S_862 S_2976 S_3163 S_2345
E_522 15 2 S_0 S_2345 S_2802 S_1036 S_2457 S_1682 S_127 S_903 S_3252 S_1512 S_3317 S_1971 S_2083 S_3267 S_2309 S_1190 S_2720 S_759 S_3332 S_2322 S_1716 S_2096 S_2957 S_766 S_315 S_2909
E_523 10 1 S_2213 S_1699 S_3317 S_3324 S_0
E_520 25 3 S_204 S_0 S_2940 S_3324 S_2213 S_1561 S_2560 S_3317 S_3332 S_1284 S_1249
E_521 30 2 S_0 S_2083 S_759 S_2247 S_1306 S_3267 S_2657 S_868 S_3023 S_2957 S_1621 S_504 S_1841 S_160 S_2457 S_2681 S_2353 S_2161 S_2012 S_3449
E_526 10 3 S_0 S_3368 S_142 S_653 S_2309 S_1200 S_1070 S_1190 S_1512 S_3163 S_2457 S_276 S_3332 S_1971
E_527 30 2 S_0 S_1512 S_3332 S_1971 S_2309
E_524 25 3 S_0 S_1785 S_3260 S_501 S_1105 S_2802 S_1841 S_2471 S_3365 S_3368 S_3252 S_1512 S_1288 S_1971 S_2083 S_3267 S_2828 S_2309 S_1599 S_1190 S_2204 S_868 S_1525 S_2152 S_2322 S_1306 S_2617 S_2957 S_2213 S_315 S_491 S_160
E_525 25 2 S_929 S_0 S_1835 S_1101 S_1011 S_1999 S_1841 S_2457 S_276 S_1271 S_1388 S_3368 S_634 S_903 S_519 S_1512 S_2257 S_1126 S_1971 S_142 S_653 S_530 S_2535 S_2309 S_1190 S_3163 S_3332 S_766 S_2445 S_51 S_3228
E_1746 30 1 S_0 S_2012 S_2878 S_3206
E_1747 40 3 S_0 S_395 S_3439 S_431 S_2758 S_2075 S_2009 S_160 S_1841
E_528 10 1 S_2152 S_571 S_1835 S_1716 S_2354 S_142 S_2096 S_2957 S_1070 S_3332 S_766 S_1512 S_1036 S_289 S_3163 S_2445 S_1841 S_2948 S_2116 S_1971 S_0
E_529 65 2 S_0 S_1496 S_2345 S_3455 S_1841 S_2440 S_2457 S_514 S_3252 S_2758 S_847 S_2877 S_1512 S_1803 S_3094 S_1971 S_2309 S_476 S_202 S_868 S_3332 S_2322 S_1306 S_2617 S_1367 S_2681
E_1742 60 3 S_0 S_2345 S_889 S_119 S_2457 S_2012 S_2353 S_395 S_2878 S_2083 S_2826 S_1403 S_2309 S_804 S_1190 S_868 S_3332 S_3268 S_1306 S_3217 S_2957 S_2161 S_160
E_1743 40 1 S_0 S_2179 S_1841 S_1842 S_2457 S_16 S_1330 S_3028 S_2188 S_903 S_1512 S_186 S_3332 S_2083 S_3267 S_2309 S_1190 S_868 S_1281 S_2322 S_2957 S_1200 S_1971 S_556
E_1740 45 2 S_1480 S_0 S_2083 S_1306 S_2188 S_2957 S_3028 S_1841 S_491 S_13 S_868 S_501 S_2012
E_1741 50 1 S_0 S_2063 S_2617 S_903 S_1256 S_1519 S_3306 S_2763
E_2439 25 3 S_0 S_3268 S_2353 S_1403 S_2197 S_2758 S_3240
E_2438 15 1 S_0 S_1271 S_1022
E_2069 15 2 S_0 S_2290 S_3439 S_5 S_2391 S_1500 S_1281 S_3088 S_485
E_3923 50 3 S_0 S_2322 S_2083 S_2536 S_1306 S_3267 S_1583 S_2957 S_3369 S_2440 S_2688 S_2758 S_3283 S_1841 S_2617 S_103 S_868 S_2681 S_1172 S_3449
E_3924 58 2 S_0 S_1615 S_10 S_2345 S_677 S_2747 S_1604 S_741 S_2758 S_407 S_193 S_2201 S_3324 S_1410 S_92 S_149 S_725 S_3107 S_1650 S_2617 S_556 S_2555 S_160 S_821 S_2195
E_3925 40 2 S_0 S_221 S_2802 S_2353 S_2758 S_1512 S_2083 S_1639 S_2826 S_2307 S_3267 S_2778 S_2309 S_3268 S_417 S_1019 S_868 S_3332 S_2322 S_1306 S_3077 S_1367 S_3283 S_3284 S_556
E_3926 15 2 S_0 S_193 S_3028 S_3465 S_221 S_498 S_2617 S_3430 S_1585 S_1195 S_180 S_2572 S_160 S_649 S_3449
E_3927 20 2 S_0 S_3028
E_2431 35 3 S_0 S_2322 S_2083 S_753 S_3267 S_514 S_2957 S_3028 S_2681 S_2166
E_2430 28 3 S_0 S_3320 S_1076 S_903 S_2758 S_1512 S_1841 S_160 S_3090
E_2433 26 2 S_3288 S_0 S_1113 S_3051 S_2746 S_2175 S_903 S_3055 S_1512 S_136 S_2221 S_1885 S_64 S_1281 S_3348 S_1742 S_3449
E_2432 50 1 S_0 S_2322 S_3441 S_501 S_657 S_103 S_2718 S_1841 S_2909 S_2457 S_2681 S_1977 S_2070 S_3449
E_2435 20 3 S_0 S_1200 S_3028 S_1841 S_142
E_2434 55 3 S_0 S_3289 S_2746 S_1195 S_579
E_2437 25 2 S_0 S_1195 S_3439 S_1175 S_476 S_2758 S_2632 S_1841
E_2436 150 2 S_0 S_1841 S_603
E_2659 20 1 S_0 S_3028 S_2267 S_2070 S_2028 S_646 S_752 S_725 S_556
E_3365 70 3 S_1330 S_0 S_3289 S_2095 S_1306 S_579 S_103 S_2075 S_160 S_868 S_3283 S_556 S_3449
E_2658 45 3 S_0 S_2063 S_501 S_606 S_2391 S_2688 S_1200 S_3396 S_1499 S_2632 S_2732 S_1500 S_3449 S_3088 S_485
E_1579 15 2 S_0 S_1998 S_221 S_2291 S_2116 S_3136 S_3368 S_198 S_2252 S_2876 S_1512 S_578 S_76 S_2256 S_1971 S_25 S_3163 S_966 S_3004 S_883 S_2617 S_3495 S_2906 S_766
E_2700 30 1 S_2529 S_1330 S_3268 S_2353 S_0 S_2309 S_1977 S_1512 S_2220 S_3400
E_3363 30 2 S_0 S_2617 S_160 S_868 S_725 S_603
E_1632 20 1 S_0 S_1998 S_3289 S_221 S_1841 S_3028 S_3246 S_514 S_2758 S_1512 S_579 S_3091 S_1351 S_476 S_868 S_2322 S_1306 S_2617 S_1367 S_160 S_556 S_1547
E_1633 30 1 S_2617 S_2063 S_3289 S_0
E_1630 15 1 S_0 S_309 S_514 S_2440 S_226 S_1512 S_1841 S_1019 S_2363 S_3088
E_1631 50 2 S_0 S_2617 S_444 S_103 S_235 S_2391
E_1636 80 2 S_0 S_1483 S_1965 S_868 S_2681 S_2523 S_1022 S_2331 S_2012
E_1637 50 1 S_0 S_3289 S_2083 S_1175 S_3220 S_3028 S_965 S_579 S_2681
E_1634 40 2 S_0 S_3289 S_221 S_1104 S_119 S_1500 S_3088 S_3439 S_514 S_2758 S_1818 S_579 S_2331 S_2778 S_868 S_2322 S_309 S_1306 S_103 S_2391 S_160 S_2681
E_1635 20 3 S_0 S_2353 S_226 S_1500 S_868 S_2950
E_1638 50 2 S_0 S_221 S_2345 S_422 S_119 S_1533 S_1500 S_2457 S_1269 S_1965 S_2147 S_2353 S_1977 S_2758 S_1512 S_2128 S_2878 S_1007 S_526 S_2940 S_3101 S_868 S_966 S_3268 S_2845 S_2681
E_1639 100 2 S_0 S_501 S_81 S_1483 S_5 S_1200 S_889 S_2391 S_3088 S_351 S_3449
E_1988 15 1 S_1330 S_0 S_2353 S_3439
E_1989 75 1 S_586 S_0 S_3332 S_1615 S_2826 S_498 S_2617 S_3293 S_1977 S_1745 S_2528 S_137 S_2989 S_677 S_149
E_585 8 3 S_0 S_1998 S_2457 S_361 S_1036 S_2345 S_2059 S_2825 S_2116 S_3368 S_788 S_127 S_2752 S_903 S_2758 S_2876 S_289 S_2083 S_1238 S_2535 S_1295 S_1190 S_2213 S_3163 S_868 S_3332 S_3106 S_2096 S_556 S_2957 S_2617 S_766 S_315 S_2195 S_2501
E_1298 10 2 S_0 S_3368 S_1827 S_2876 S_2300 S_1512 S_1036 S_3163 S_3271 S_276 S_51 S_2116 S_1971
E_1299 10 2 S_2720 S_3368 S_0 S_2213 S_903 S_3324 S_1621 S_2297 S_766 S_1883 S_1841 S_1193 S_3388 S_3389 S_2793 S_3317 S_3251 S_3449
E_1568 10 2 S_0 S_3163 S_3216 S_2309 S_2876 S_766 S_1512 S_1841 S_2257 S_2457 S_3332 S_51 S_1971
E_1569 8 3 S_0 S_2309 S_1403 S_514 S_903 S_847 S_1512 S_2128 S_3163 S_2457 S_966 S_3332 S_1971
E_1578 11 2 S_0 S_2778 S_3028 S_1132 S_221 S_1731 S_2440 S_504 S_1841
E_290 25 1 S_0 S_2230 S_501 S_1937 S_1841 S_1449 S_2353 S_2752 S_1512 S_3317 S_552 S_192 S_3267 S_3324 S_3432 S_2152 S_2322 S_2617 S_2957 S_155 S_2213 S_1609 S_3449
E_291 25 1 S_0 S_3289 S_3112 S_889 S_1324 S_1893 S_1841 S_718 S_2457 S_2291 S_276 S_1174 S_2116 S_16 S_1330 S_3368 S_127 S_903 S_1392 S_1977 S_2758 S_579 S_78 S_1968 S_713 S_1971 S_2421 S_142 S_2307 S_752 S_1144 S_1190 S_3163 S_868 S_2279 S_3332 S_3106 S_683 S_2496 S_1557 S_2322 S_1306 S_2957 S_1200 S_717 S_1367 S_766 S_160 S_1723 S_1610 S_1036 S_1545 S_3449 S_556 S_3400 S_2394
E_1292 8 2 S_2152 S_0 S_2213 S_634 S_1512 S_3163 S_2291 S_3332
E_293 15 3 S_0 S_3028 S_3267 S_936 S_1839 S_2040 S_668 S_2560 S_2486 S_650 S_332 S_1221 S_940 S_3389 S_2793 S_3475
E_294 20 3 S_2152 S_1998 S_221 S_3368 S_752 S_1309 S_375 S_1190 S_1512 S_646 S_578 S_2457 S_3332 S_1477 S_1971 S_0
E_295 15 2 S_0 S_1998 S_2825 S_1893 S_1841 S_2457 S_2291 S_276 S_16 S_1330 S_3368 S_3420 S_519 S_1512 S_1971 S_587 S_142 S_1138 S_3163 S_3332 S_2267 S_2268 S_2152 S_1252 S_665 S_1200 S_1723 S_214 S_51
E_1296 20 2 S_0 S_3368 S_1512 S_3163 S_3332 S_1971
E_297 15 2 S_0 S_1916 S_2617 S_1631 S_1800 S_1590 S_1365 S_61 S_2909 S_2345 S_2976
E_2725 50 1 S_0 S_3240
E_2651 20 2 S_0 S_1841 S_2147 S_2353 S_1977
E_2727 85 1 S_0 S_2731 S_868 S_1306
E_2726 150 1 S_0 S_1615 S_221 S_2284 S_119 S_677 S_787 S_3028 S_2989 S_3206 S_1519 S_3481 S_149 S_1195 S_872 S_2617 S_1200 S_2632 S_722 S_491 S_160 S_3284 S_725 S_3449
E_988 40 1 S_0 S_2967 S_3004 S_687 S_160 S_2617 S_532 S_2815 S_168 S_1499 S_2909 S_2345 S_966 S_3332 S_1200 S_1585 S_40
E_989 25 3 S_2152 S_3368 S_327 S_1562 S_2309 S_1200 S_1512 S_1893 S_476 S_3481 S_1841 S_3163 S_2457 S_3332 S_1971 S_0
E_458 8 2 S_0 S_2939 S_2322 S_1306 S_3267 S_2957 S_1288 S_160 S_868 S_1525 S_2012
E_459 10 3 S_0 S_3368 S_1099 S_653 S_2957 S_1070 S_3374 S_1512 S_3163 S_2457 S_229 S_1524 S_710 S_3332 S_1971
E_984 10 3 S_0 S_3289 S_727 S_893 S_1977 S_1330 S_2147 S_2353 S_903 S_1965 S_2758 S_847 S_1512 S_579 S_799 S_2529 S_2083 S_2681 S_1098 S_966 S_3332 S_2322 S_1306 S_3217 S_1618 S_3283
E_985 8 2 S_0 S_3368 S_3163
E_454 20 2 S_2152 S_0 S_3268 S_2309 S_2353 S_2957 S_3324 S_2361 S_766 S_1512 S_2457 S_2681 S_3332 S_1971
E_987 12 3 S_496 S_1998 S_2116 S_1101 S_0 S_1036 S_2457 S_2291 S_276 S_2242 S_3461 S_1905 S_525 S_2545 S_2876 S_1070 S_1971 S_2535 S_1295 S_3163 S_3212 S_3332 S_3106 S_2152 S_2096 S_1040 S_2957 S_766 S_1434
E_980 65 3 S_0 S_1195 S_221 S_2213 S_182 S_81 S_3206
E_453 10 1 S_2291 S_752 S_2293 S_2008 S_0
E_450 10 2 S_0 S_826 S_1841 S_2457 S_276 S_2116 S_3332 S_2353 S_1512 S_653 S_1589 S_3269 S_708 S_3163 S_127 S_2948 S_3268 S_2096 S_766 S_315 S_491 S_2681 S_1036
E_983 8 1 S_0 S_1998 S_1716 S_160 S_142 S_530 S_903 S_1841 S_578 S_2291 S_2353 S_1971
E_935 49 2 S_2244 S_0 S_2008 S_231 S_1492 S_2309 S_173 S_51 S_766 S_1512 S_3163 S_3332 S_2707 S_1971 S_2012
E_4401 60 2 S_0 S_1293 S_1306 S_476 S_1309 S_1841 S_160 S_868
E_2652 40 2 S_0 S_3289 S_2688 S_2758 S_579 S_3284 S_2116 S_2012
E_3431 40 3 S_0 S_2746 S_1841 S_491
E_852 15 3 S_0 S_1615 S_92 S_1143 S_557 S_125
E_853 12 2 S_0 S_2322 S_2083 S_3320 S_1049 S_1841 S_3267 S_2195 S_3407 S_2957 S_476 S_2440 S_1999 S_1512 S_2720 S_578 S_501 S_745 S_725 S_3332 S_556
E_850 8 2 S_0 S_2291 S_1036 S_2394 S_2457 S_2695 S_16 S_1330 S_3028 S_1744 S_1849 S_903 S_1512 S_289 S_578 S_2083 S_2309 S_1190 S_3163 S_3332 S_2152 S_2096 S_2957 S_766 S_2445 S_1841
E_851 65 1 S_0 S_1157 S_2652 S_1259 S_1841 S_2457 S_3028 S_2752 S_2758 S_579 S_3317 S_2763 S_142 S_3267 S_476 S_2309 S_3324 S_1590 S_478 S_2560 S_1525 S_2827 S_2322 S_1365 S_2957 S_1200 S_2486 S_1367 S_719 S_1660 S_2617 S_2793
E_1188 18 2 S_2152 S_82 S_142 S_2213 S_752 S_3407 S_2309 S_235 S_766 S_1512 S_1841 S_3163 S_2457 S_2695 S_3332 S_0 S_1971 S_3449
E_857 10 3 S_1330 S_2152 S_1295 S_571 S_2792 S_2309 S_766 S_3252 S_1190 S_1512 S_3163 S_2457 S_788 S_3332 S_3094 S_1971 S_0
E_854 20 1 S_2940 S_0 S_1192 S_2794 S_1337
E_855 40 1 S_0 S_2778 S_3429 S_1044 S_1132 S_221 S_2782 S_2189 S_1104 S_2440 S_504 S_1928 S_562
E_1184 20 1 S_0 S_3368 S_142 S_2309 S_519 S_1512 S_1841 S_3332 S_1971 S_2012
E_1185 8 2 S_3007 S_2152 S_0 S_2535 S_210 S_1512 S_3163 S_2291 S_3332 S_1971
E_858 10 3 S_0 S_3407 S_3295 S_1841 S_2457 S_998 S_1330 S_1849 S_1512 S_289 S_1971 S_2826 S_2309 S_1190 S_2720 S_3163 S_966 S_3332 S_2152 S_2096 S_766 S_315 S_1782
E_859 10 3 S_0 S_1381 S_1026 S_2802 S_1841 S_737 S_127 S_2354 S_2876 S_1070 S_3317 S_2715 S_2081 S_3153 S_2535 S_3324 S_1137 S_2087 S_3163 S_1477 S_348 S_2213 S_2957 S_666 S_393 S_766 S_2288 S_1609 S_2047 S_2445 S_1036 S_982
E_1180 8 3 S_0 S_142 S_1893 S_766 S_1841 S_3163 S_1036
E_1181 15 1 S_0 S_3368 S_142 S_3267 S_2957 S_1512 S_3163 S_3332 S_51 S_3449
E_1182 40 3 S_0 S_3289 S_221 S_501 S_10 S_1841 S_3264 S_619 S_2345 S_1166 S_66 S_2353 S_279 S_2751 S_1799 S_2521 S_2758 S_3267 S_2703 S_2989 S_2934 S_390 S_2940 S_3533 S_2778 S_2322 S_2964 S_2957 S_936 S_1367 S_976 S_816 S_2336 S_3449
E_1183 15 3 S_0 S_267 S_1132 S_221 S_2940 S_2440 S_520 S_273 S_562 S_537 S_3040
E_184 20 2 S_0 S_3260 S_501 S_1937 S_1841 S_2239 S_1166 S_3368 S_2353 S_395 S_3317 S_2420 S_142 S_3267 S_1587 S_3324 S_39 S_3332 S_2213 S_2957 S_2617 S_1609 S_768 S_3449
E_185 9 1 S_2152 S_0 S_1835 S_2535 S_1295 S_2177 S_3106 S_2906 S_766 S_1036 S_3163 S_2445 S_2948 S_2116 S_3332
E_186 15 3 S_0 S_1200 S_889 S_1841 S_2457 S_1790 S_2116 S_1388 S_3368 S_571 S_3030 S_634 S_903 S_1512 S_579 S_1971 S_3007 S_142 S_752 S_1356 S_320 S_3163 S_204 S_3332 S_2267 S_1285 S_2152 S_2098 S_766 S_2620 S_51
E_187 16 1 S_0 S_3289 S_676 S_3407 S_3129 S_3457 S_283 S_2059 S_16 S_1330 S_1573 S_3028 S_3465 S_2752 S_903 S_2519 S_2412 S_2758 S_3252 S_1512 S_1288 S_3317 S_3260 S_1971 S_2790 S_2530 S_2083 S_3320 S_767 S_3267 S_2309 S_3324 S_1766 S_3121 S_2681 S_1190 S_2720 S_2213 S_3163 S_868 S_1744 S_3332 S_2152 S_2322 S_1306 S_2617 S_51 S_2957 S_1200 S_103 S_3281 S_766 S_1033 S_1609 S_160 S_1369 S_3283 S_2792 S_768 S_556 S_1547 S_217
E_180 90 1 S_0 S_1998 S_1784 S_3022 S_57 S_1330 S_3368 S_2516 S_903 S_1977 S_24 S_1512 S_1971 S_142 S_2309 S_3163 S_3332 S_1303 S_1716 S_2096 S_1200 S_766
E_181 10 1 S_0 S_2367 S_2322 S_2083 S_127 S_395 S_2457 S_2230 S_2957 S_3324 S_2852 S_3267 S_766 S_289 S_3163 S_868 S_3332
E_182 30 2 S_0 S_1036 S_2012
E_183 15 2 S_2152 S_0 S_2322 S_1295 S_2353 S_571 S_2213 S_2309 S_2539 S_1367 S_1137 S_3206 S_766 S_1512 S_1036 S_1099 S_3163 S_2457 S_1596 S_2116 S_1971
E_3150 20 1 S_0 S_2169 S_501 S_119 S_2802 S_1841 S_1565 S_3028 S_2353 S_3519 S_847 S_1512 S_343 S_3206 S_491 S_2529 S_2309 S_2536 S_3268 S_103 S_2749 S_646 S_2681 S_3284
E_188 10 2 S_0 S_1099 S_3407 S_826 S_2457 S_3368 S_2948 S_2353 S_571 S_1512 S_2420 S_1971 S_653 S_752 S_2309 S_1070 S_1589 S_1590 S_1190 S_2720 S_3163 S_3332 S_2152 S_1365 S_2213
E_189 40 1 S_0 S_1998 S_2746 S_3028 S_142 S_1423 S_752 S_903 S_3348 S_504 S_1841 S_578 S_2291 S_276 S_1281 S_2267 S_3206
E_1166 11 3 S_0 S_1998 S_142 S_903 S_1893 S_1512 S_1971
E_1167 15 1 S_1330 S_0 S_2778 S_390 S_2353 S_2307 S_2940 S_2309 S_3289 S_2957 S_3267 S_1512 S_2457 S_3332 S_1971 S_3449
E_678 11 1 S_0 S_2603 S_1785 S_3078 S_1841 S_2457 S_1330 S_3368 S_788 S_127 S_902 S_340 S_3317 S_1971 S_142 S_3532 S_2309 S_3324 S_1190 S_3332 S_2152 S_2213 S_2389 S_3344 S_540 S_3449
E_679 30 3 S_0 S_221 S_182 S_3080 S_1475 S_2607
E_1162 20 2 S_0 S_3399 S_2096 S_752 S_1043 S_285 S_1511 S_766 S_1036 S_3163 S_2457 S_2291 S_1841 S_30
E_1163 8 2 S_0 S_868 S_2728 S_1937 S_1841 S_2012 S_3368 S_741 S_519 S_1288 S_2083 S_1402 S_476 S_2600 S_2489 S_2152 S_1599 S_1306 S_2957 S_315 S_1832 S_1055 S_3449
E_1160 8 1 S_0 S_1998 S_728 S_1943 S_1379 S_1295 S_2774 S_826 S_2802 S_1036 S_2345 S_2116 S_16 S_1330 S_352 S_3028 S_127 S_2408 S_842 S_1905 S_903 S_2758 S_2876 S_1512 S_578 S_3407 S_1971 S_2083 S_1585 S_2309 S_2537 S_2310 S_1190 S_2720 S_3163 S_868 S_3332 S_1285 S_2152 S_1716 S_1306 S_2096 S_2957 S_682 S_2617 S_766 S_1937 S_351 S_160 S_2681 S_51
E_1161 8 1 S_0 S_3289 S_13 S_2345 S_2852 S_1841 S_3188 S_2457 S_1330 S_3368 S_2353 S_395 S_1977 S_2758 S_1512 S_579 S_2014 S_1971 S_3320 S_2940 S_2309 S_476 S_2721 S_3332 S_1477 S_2322 S_2617 S_160 S_3449
E_672 39 3 S_0 S_1998 S_3399 S_3129 S_1893 S_59 S_1099 S_1382 S_2291 S_2116 S_3138 S_3028 S_1849 S_3219 S_3124 S_461 S_1573 S_1512 S_1971 S_353 S_402 S_142 S_3368 S_752 S_763 S_3270 S_3163 S_3332 S_2906 S_51 S_2277
E_673 25 2 S_0 S_3268 S_2353 S_1422 S_2396 S_2197 S_1173 S_2085 S_1785 S_868 S_2012
E_670 25 1 S_0 S_1998 S_2620 S_2957 S_1716 S_142 S_3368 S_2096 S_903 S_766 S_1512 S_1036 S_3163 S_1841 S_3332 S_51
E_671 15 3 S_0 S_1105 S_2678 S_1449 S_1640 S_3012 S_690 S_1583 S_2190 S_1069 S_2469 S_949 S_1512 S_2931 S_3528 S_467 S_1971 S_2530 S_3429 S_703 S_3267 S_2309 S_2719 S_1190 S_2152 S_1306 S_1090 S_2957 S_103
E_676 14 2 S_0 S_1214 S_504 S_3319 S_1036 S_2457 S_2695 S_2116 S_16 S_1330 S_3368 S_3028 S_127 S_1849 S_396 S_2187 S_3371 S_903 S_235 S_2758 S_1512 S_578 S_2383 S_3206 S_1010 S_802 S_160 S_752 S_1295 S_1070 S_1589 S_3163 S_3332 S_150 S_2354 S_1195 S_542 S_2957 S_1200 S_1309 S_211 S_2906 S_766 S_2083 S_2309 S_1841 S_3064
E_677 8 1 S_0 S_3289 S_501 S_2632 S_1841 S_2457 S_3246 S_1512 S_2703 S_1006 S_2083 S_3267 S_2309 S_1589 S_2720 S_868 S_3332 S_2322 S_2957 S_1200 S_160 S_556 S_3449
E_674 12 1 S_0 S_1841 S_3320 S_395 S_142 S_2096 S_752 S_3324 S_144 S_2213 S_766 S_1512 S_2720 S_3163 S_851 S_1036 S_556 S_2746 S_3449
E_675 10 2 S_0 S_2939 S_1599 S_3028 S_3163 S_2530 S_1200 S_1449 S_3324 S_283 S_235 S_766 S_3481 S_501 S_2703 S_160 S_2457 S_2291 S_3317 S_3332
E_4409 65 3 S_0 S_3420 S_1596 S_907 S_2457 S_1028 S_3028 S_501 S_289 S_868 S_966 S_3284 S_725 S_3332 S_3206 S_2166
E_3347 55 2 S_0 S_3289 S_2169 S_1309 S_2399 S_3269 S_2746 S_2878 S_2257 S_579 S_725 S_1072
E_3987 16 1 S_0 S_2309 S_752 S_903 S_1977 S_1512 S_578 S_3271 S_684 S_1547 S_2763
E_4010 50 2 S_0 S_2353
E_2628 20 1 S_0 S_2322 S_2083 S_2940 S_1367 S_1977 S_1512 S_2440 S_3429 S_3449
E_4406 35 2 S_0 S_1841 S_3271
E_3919 100 3 S_2617 S_2181 S_3449 S_0 S_3430
E_276 65 1 S_0 S_2322 S_691 S_2353 S_2940 S_5 S_1367 S_572 S_1662 S_2345
E_277 15 1 S_166 S_0 S_1099 S_142 S_2535 S_717 S_755 S_754 S_1512 S_1841 S_2457 S_276 S_2116 S_1971
E_274 50 1 S_0 S_1477 S_2309 S_2903
E_275 23 2 S_0 S_1998 S_1099 S_3022 S_731 S_3362 S_2457 S_276 S_2865 S_3307 S_903 S_1512 S_1971 S_142 S_2309 S_754 S_1190 S_3163 S_3332 S_2152 S_1716 S_2500
E_272 10 3 S_0 S_3368 S_142 S_1190 S_2802 S_2457 S_3332
E_273 9 3 S_0 S_3368 S_1835 S_566 S_142 S_1137 S_2876 S_766 S_1036 S_3163 S_2445 S_2291 S_3332 S_2116 S_2354
E_270 18 1 S_0 S_1271 S_2838 S_2213 S_2439 S_182 S_3324 S_100 S_3197 S_1512 S_1609 S_2792 S_3317 S_3332 S_2661 S_2166
E_271 15 3 S_2152 S_3368 S_1099 S_3332 S_142 S_571 S_2309 S_3324 S_766 S_2957 S_1190 S_1512 S_3163 S_3317 S_2948 S_0 S_1971 S_3449
E_2798 60 1 S_0 S_221 S_1841 S_1509 S_2251 S_1556 S_3519 S_2758 S_1007 S_351 S_140 S_859 S_925 S_1188 S_2144 S_439 S_1022 S_152 S_2494 S_2249 S_2045 S_160 S_1664 S_2681 S_1993 S_1547
E_1050 15 2 S_1330 S_0 S_2322 S_2457 S_2309 S_1977 S_2345 S_966 S_465 S_3332 S_2116 S_3400
E_278 12 3 S_0 S_1417 S_788 S_1958 S_571 S_2096 S_958 S_826 S_766 S_1036 S_289 S_3163 S_2457 S_2948 S_3332 S_928
E_279 20 3 S_2152 S_0 S_1928 S_2353 S_221 S_1117 S_2309 S_1512 S_1309 S_1555 S_2802 S_3512 S_3094 S_456 S_662
E_907 25 1 S_0 S_2852 S_1785 S_3407 S_3129 S_2974 S_3457 S_1735 S_1561 S_882 S_1283 S_1966 S_3252 S_2416 S_3094 S_885 S_2138 S_1014 S_918 S_3324 S_2230 S_2720 S_3106 S_2160 S_1373
E_900 8 2 S_929 S_3368 S_903 S_1903 S_142 S_2258 S_2098 S_2300 S_708 S_2746 S_578 S_1841 S_1971 S_0
E_2280 120 2 S_0 S_2687 S_1500 S_1977 S_2925 S_3088 S_1330 S_3465 S_1965 S_2758 S_847 S_1512 S_2647 S_485 S_2529 S_2353 S_1140 S_2950 S_2322 S_309 S_1306 S_2617 S_1367 S_2681 S_893 S_984
E_901 10 2 S_0 S_1835 S_3216 S_169 S_3163 S_2116
E_2061 50 1 S_0 S_3399 S_2161 S_2012
E_1054 35 3 S_0 S_3368 S_142 S_2825 S_1512 S_1841 S_1971
E_3262 35 1 S_0 S_3028 S_1175 S_741 S_476 S_2758 S_1841 S_160 S_2681 S_439
E_1055 12 2 S_0 S_220 S_2032 S_2219 S_641 S_1207 S_507 S_725 S_1039
E_4379 35 1 S_0 S_2083 S_160 S_221 S_498 S_2617 S_2957 S_3028 S_1937 S_137 S_2681 S_2989 S_149
E_4262 50 2 S_0 S_2957 S_1195 S_903 S_2368 S_2746 S_802 S_476 S_1309 S_2440 S_1499 S_3028 S_1841 S_578 S_2446 S_2161 S_2012
E_867 15 3 S_0 S_3368 S_142 S_221 S_3217 S_2536 S_1841 S_2334 S_2336 S_2576
E_4260 40 3 S_0 S_1519 S_1195 S_142 S_3348 S_903 S_2758 S_1512 S_1841 S_3271 S_2746 S_3365 S_1281 S_556 S_3449
E_4261 75 3 S_1480 S_0 S_2617 S_690 S_634 S_2957 S_1200 S_1785 S_160 S_2329
E_4266 12 1 S_0 S_1998 S_3028 S_142 S_297 S_221 S_2617 S_530 S_622 S_160 S_235 S_2443 S_1512 S_1841 S_351 S_578 S_2345 S_2346 S_1971 S_2406
E_4267 50 2 S_0 S_2695 S_1841 S_2291 S_2923 S_3368 S_235 S_1512 S_1971 S_2529 S_2083 S_3320 S_160 S_752 S_2536 S_868 S_3332 S_1480 S_3494 S_1200 S_2992 S_2309 S_725 S_556
E_4264 50 1 S_0 S_1496 S_3028 S_152 S_1931 S_2688 S_119 S_2161 S_849 S_3188 S_1483 S_2681 S_3284 S_2012 S_2116 S_16 S_3449
E_866 30 1 S_0 S_1512 S_1971 S_2763
E_4268 26 3 S_0 S_1214 S_2322 S_142 S_3368 S_752 S_1200 S_889 S_3222 S_1893 S_670 S_1841 S_646
E_4269 15 1 S_0 S_221 S_1731 S_1841 S_2440 S_2457 S_2115 S_16 S_3028 S_2353 S_2455 S_2758 S_1512 S_2077 S_3225 S_1971 S_3429 S_2582 S_3332 S_2778 S_103 S_766 S_160 S_1664
E_1191 8 2 S_0 S_2842 S_2396 S_1105 S_2802 S_1841 S_2012 S_3028 S_2353 S_395 S_2085 S_1512 S_293 S_2197 S_2083 S_3267 S_2309 S_2152 S_3268 S_2957 S_315 S_1971 S_160 S_3345
E_3458 20 1 S_92 S_0 S_1615 S_160 S_1904 S_1306 S_1200 S_2188 S_868 S_476 S_2440 S_3206 S_1688 S_641 S_1594 S_2457 S_3430 S_3332 S_3195
E_1190 8 3 S_0 S_2291 S_783 S_3194 S_3332 S_2012 S_3368 S_3028 S_519 S_1512 S_3317 S_1971 S_1859 S_142 S_653 S_3324 S_2031 S_3163 S_1981 S_1339 S_152 S_2213
E_2923 15 1 S_1519 S_2617 S_501 S_2703 S_0
E_863 35 2 S_1439 S_0 S_2247 S_2345 S_1056 S_2457 S_1330 S_2353 S_2874 S_2877 S_849 S_3317 S_2940 S_2537 S_2485 S_966 S_3332 S_1477 S_1305 S_3171 S_1931 S_1367 S_1988 S_3449
E_3264 20 1 S_0 S_2957 S_1567
E_862 10 1 S_0 S_1099 S_3129 S_1036 S_2457 S_3368 S_788 S_127 S_2354 S_571 S_1231 S_289 S_142 S_2535 S_2309 S_826 S_1190 S_3163 S_3332 S_2152 S_2096 S_2957 S_766
E_861 10 1 S_0 S_2450 S_1785 S_501 S_1036 S_2976 S_1382 S_2345 S_2695 S_2063 S_2697 S_1512 S_1949 S_142 S_3368 S_2924 S_3163 S_3211 S_3332 S_2267 S_2617 S_976
E_860 15 3 S_0 S_3368 S_142 S_2096 S_766 S_1841 S_3163 S_1036
E_3668 25 2 S_0 S_687 S_2345 S_966 S_3004 S_3449
E_1373 35 3 S_2152 S_0 S_653 S_2309 S_3324 S_766 S_1190 S_1512 S_1841 S_3163 S_3317 S_3332 S_2116 S_1971
E_2712 25 2 S_2617 S_0 S_3449
E_1372 8 2 S_0 S_2778 S_221 S_1200 S_2632 S_2012
E_4080 75 3 S_0 S_3028 S_1364 S_752 S_3551 S_903 S_1200 S_2613 S_1841 S_646
E_1371 15 2 S_0 S_2957 S_2353 S_3267 S_2309 S_1367 S_1071 S_1512 S_966 S_2012 S_1971 S_3449
E_3667 40 3 S_0 S_556 S_727 S_2413
E_3666 25 1 S_0 S_632 S_3430 S_1841 S_160 S_1664 S_1615 S_258 S_351 S_603
E_3665 60 3 S_0 S_3289 S_3353 S_827 S_2345 S_1330 S_947 S_2353 S_1567 S_514 S_1173 S_2758 S_1512 S_579 S_1971 S_526 S_2309 S_3268 S_2681 S_966 S_2322 S_1306 S_2617 S_1367 S_3283
E_1370 35 3 S_2152 S_1330 S_2322 S_2083 S_0 S_868 S_3267 S_2957 S_2617 S_1512 S_1971 S_2309 S_2457 S_3377 S_293
E_3663 30 1 S_0 S_3289 S_2083 S_31 S_1306 S_2309 S_954 S_2758 S_2109 S_1055 S_2331 S_868 S_579 S_3377 S_556 S_1971
E_3662 35 1 S_0 S_3212 S_903 S_2012
E_3661 50 2 S_0 S_221 S_2978 S_2345 S_2125 S_3028 S_902 S_3423 S_2878 S_137 S_1007 S_3091 S_141 S_2826 S_2989 S_2617 S_1933 S_1985 S_1609 S_160 S_725 S_2195 S_3449
E_3660 20 3 S_0 S_3430 S_193 S_787
E_1377 60 1 S_0 S_3368 S_142 S_1652 S_752 S_2309 S_1512 S_1841 S_3163 S_3332 S_3206 S_1971
E_3669 60 1 S_0 S_3289 S_2109 S_2345 S_2925 S_1330 S_2353 S_903 S_2758 S_847 S_1512 S_578 S_579 S_2083 S_1175 S_2309 S_2681 S_1098 S_2322 S_1306 S_2617 S_1367 S_3217 S_3283
E_1376 8 1 S_0 S_2778 S_2353 S_221 S_129 S_103 S_1512 S_1711 S_3332 S_1947 S_1971 S_2012
E_2713 40 3 S_0 S_2923 S_2116 S_3449
E_4468 35 2 S_0 S_514 S_2083 S_2957 S_3449
E_1375 50 2 S_0 S_1688 S_193 S_1615 S_651 S_787 S_1826 S_634 S_1568 S_2082 S_2440 S_2555 S_10 S_1841 S_1971 S_3430 S_3465 S_821 S_1667 S_40
E_16 10 1 S_0 S_276 S_1841
E_4464 50 3 S_0 S_2322 S_2083 S_1306 S_3267 S_3399 S_2758 S_868 S_3449
E_4465 50 1 S_0 S_634
E_4466 25 1 S_0 S_3368 S_3028 S_431 S_1200 S_3284 S_16
E_1374 12 2 S_0 S_3267 S_2957 S_1512 S_2457 S_3332 S_2195 S_2545
E_4460 25 1 S_2529 S_1998 S_3289 S_0 S_579 S_3534 S_1977 S_2758 S_3271 S_1533 S_3101 S_2257 S_2345 S_966 S_2195
E_3467 50 1 S_0 S_3289 S_103 S_3188 S_1330 S_3028 S_1904 S_2758 S_579 S_3429 S_2368 S_868 S_1140 S_2322 S_1306 S_2617 S_1483 S_3551 S_2957 S_2440 S_160 S_3283
E_4462 50 2 S_0 S_142 S_3271 S_476 S_2632 S_1841 S_491 S_1449 S_2116 S_3449
E_4463 50 1 S_0 S_3289 S_889 S_1841 S_835 S_846 S_1300 S_1330 S_3465 S_902 S_2073 S_2077 S_954 S_1565 S_2083 S_412 S_579 S_298 S_3440 S_3481 S_1281 S_1480 S_2095 S_3399 S_2094 S_2195
E_1572 22 3 S_0 S_2309 S_2957 S_976 S_3173 S_1190 S_1512 S_501 S_3449
E_2999 25 1 S_0 S_903
E_4400 8 1 S_0 S_1195 S_2083 S_3465 S_556 S_2815 S_2309 S_1512 S_28 S_579 S_3320 S_1248 S_1547
E_3633 100 1 S_0 S_804 S_460 S_1392 S_2758 S_407 S_3449
E_2799 35 1 S_0 S_3028 S_142 S_3551 S_2457 S_2758 S_708 S_1841 S_160 S_868
E_4486 35 2 S_2758 S_0 S_160
E_4487 50 3 S_0 S_2083 S_1200 S_1512 S_491 S_2277
E_4484 20 3 S_0 S_2778 S_2353 S_221 S_1200 S_2322 S_3289 S_1367 S_579
E_4485 15 3 S_0 S_1496 S_221 S_2341 S_2632 S_1841 S_2978 S_2758 S_1512 S_3377 S_31 S_2083 S_2826 S_2309 S_476 S_1356 S_868 S_2778 S_2617 S_1933 S_491 S_1207 S_3284 S_725
E_4482 15 2 S_0 S_1615 S_1931 S_1688 S_81 S_3465 S_2195 S_2572
E_3463 22 2 S_0 S_1998 S_1051 S_1382 S_2188 S_903 S_1977 S_24 S_1285 S_578 S_186 S_1971 S_2529 S_2309 S_2533 S_2826 S_802 S_1519 S_1356 S_868 S_2267 S_367 S_1716 S_1512 S_646
E_4480 75 3 S_0 S_984
E_4481 300 2 S_0 S_3028
E_10 8 1 S_0 S_2322 S_221 S_2188 S_3271 S_1555 S_2895 S_1577 S_1006 S_1664 S_2990 S_556 S_2887 S_1873
E_4488 40 3 S_0 S_1841 S_476
E_4489 50 3 S_0 S_1933 S_2978 S_182 S_1330 S_2 S_2412 S_2758 S_1512 S_465 S_3377 S_293 S_2083 S_2826 S_3267 S_2309 S_2778 S_868 S_2322 S_1306 S_2617 S_745 S_2957 S_103 S_3283
E_3591 65 1 S_2617 S_0 S_872 S_1841 S_498
E_3590 75 3 S_596 S_752 S_144 S_0 S_2432
E_3593 50 1 S_0 S_947 S_2353 S_501 S_3268 S_2440 S_1841 S_491 S_2161 S_3449
E_3592 20 1 S_0 S_1375 S_2322 S_3028 S_1639 S_634 S_119 S_1367 S_2801 S_10 S_1841 S_1658 S_346
E_3595 30 1 S_0 S_1200 S_2632 S_2508 S_3439
E_3594 55 2 S_0 S_221 S_1559 S_1533 S_2345 S_1269 S_1965 S_2147 S_1977 S_2758 S_847 S_3256 S_579 S_2529 S_526 S_3268 S_3101 S_868 S_2322 S_606 S_1367 S_2845 S_2681 S_2627
E_3597 50 3 S_0 S_2322 S_3353 S_2030 S_1618 S_3289 S_1367 S_2758 S_463 S_2582 S_160 S_579 S_3377 S_2012 S_556 S_3449
E_2993 30 3 S_0 S_103
E_3599 15 3 S_0 S_3449 S_3202 S_2070
E_3598 30 3 S_1330 S_0 S_3028 S_1583 S_1483 S_103 S_893 S_3400 S_1010
E_3500 20 2 S_0 S_3028 S_2457 S_2083 S_1220 S_3332
E_4559 100 1 S_0 S_3289 S_3399 S_1841 S_3028 S_902 S_903 S_2070 S_1512 S_579 S_1727 S_2529 S_2083 S_3320 S_2309 S_476 S_868 S_48 S_1195 S_1306 S_3217 S_1200 S_103 S_2617 S_3284 S_556
E_3061 40 1 S_0 S_3289 S_5 S_827 S_1500 S_2345 S_1330 S_2147 S_2353 S_1977 S_1512 S_2128 S_579 S_3377 S_2083 S_1403 S_2778 S_2309 S_480 S_868 S_966 S_2322 S_1306 S_1367 S_2681 S_893
E_885 15 2 S_0 S_3455 S_1036 S_2457 S_3368 S_634 S_182 S_3252 S_2077 S_292 S_2083 S_3267 S_1288 S_1599 S_1190 S_3163 S_1525 S_3332 S_2152 S_2322 S_2096 S_2957 S_766 S_315
E_3063 35 1 S_0 S_2171 S_2457 S_3259 S_2728 S_1841 S_2440 S_1449 S_3365 S_1965 S_3368 S_2353 S_1904 S_1977 S_2758 S_2331 S_2083 S_868 S_2322 S_1200 S_1367 S_491 S_160 S_2681 S_3449
E_3062 18 3 S_0 S_3289 S_1841 S_13 S_579
E_3065 50 3 S_2617 S_0 S_160
E_3064 125 1 S_0 S_2632 S_3028 S_3439
E_3067 25 1 S_0 S_1260
E_884 8 2 S_0 S_1998 S_1295 S_3163 S_3368 S_2096 S_2309 S_766 S_1512 S_1340 S_578 S_2457 S_3028 S_3332 S_1971 S_3153
E_3069 40 2 S_0 S_1214 S_2322 S_2221 S_2802 S_160 S_2116
E_3068 8 2 S_0 S_903
E_887 10 3 S_0 S_3368 S_127 S_142 S_766 S_1036 S_289 S_3163 S_2291 S_1546 S_2116 S_2703
E_3468 20 3 S_1330 S_2957 S_2322 S_2083 S_160 S_0 S_1306 S_3267 S_903 S_1367 S_2758 S_2617 S_1512 S_868 S_2457 S_3377 S_3332 S_293 S_3449
E_4554 50 3 S_1330 S_0 S_3289 S_2147 S_2353 S_1306 S_1785 S_3268 S_868 S_2778 S_2957 S_1852 S_2758 S_103 S_2299 S_1098 S_160 S_579 S_2681 S_3377 S_556
E_4008 35 3 S_0 S_2280 S_3465 S_142 S_3345 S_1841 S_160 S_1220 S_28 S_351
E_1176 20 3 S_0 S_3368 S_1835 S_142 S_2213 S_1070 S_1512 S_1841 S_3163 S_2116 S_1971
E_3504 30 2 S_0 S_1496 S_993 S_1841 S_2457 S_1330 S_1113 S_903 S_638 S_25 S_1512 S_186 S_3206 S_1971 S_2763 S_2119 S_2083 S_701 S_530 S_2309 S_3332 S_2617 S_2040 S_160 S_2195
E_3644 25 3 S_0 S_3289 S_498 S_374 S_61 S_2978 S_2748 S_1855 S_3028 S_1904 S_2758 S_137 S_579 S_642 S_258 S_193 S_1605 S_2778 S_148 S_868 S_1195 S_2322 S_1306 S_2440 S_160
E_4002 30 2 S_1330 S_0 S_3289 S_2083 S_2826 S_1306 S_2309 S_2758 S_1937 S_160 S_868 S_3377
E_1171 30 1 S_0 S_1538 S_3217 S_2957 S_3267 S_3332 S_3449
E_4000 20 2 S_0 S_787 S_193 S_1615 S_1841 S_160 S_3465
E_2995 50 1 S_0 S_759 S_2457 S_1200 S_868 S_2681
E_4006 75 2 S_2647 S_0 S_3289 S_3088
E_4007 50 1 S_0 S_3353 S_2802 S_1841 S_2040 S_235 S_3028 S_2353 S_132 S_1852 S_341 S_3267 S_3097 S_1019 S_3103 S_2322 S_312 S_2957 S_1367 S_197 S_556 S_3449
E_4004 18 2 S_0 S_2063 S_23 S_634 S_235 S_478
E_880 14 2 S_0 S_1214 S_1550 S_2291 S_1841 S_2457 S_2574 S_3368 S_395 S_1231 S_1285 S_1462 S_2194 S_1971 S_142 S_752 S_2924 S_1190 S_3332 S_2096 S_1512 S_766 S_3060 S_51 S_1042
E_4557 120 3 S_0 S_2171 S_2345 S_1735 S_1841 S_2457 S_3028 S_2353 S_2189 S_1852 S_2758 S_27 S_579 S_1912 S_3101 S_1098 S_868 S_537 S_2269 S_2322 S_2674 S_2617 S_1367 S_1029 S_556
E_883 125 3 S_586 S_0 S_632 S_55 S_311 S_1826 S_379 S_1908 S_641 S_92 S_1710 S_125 S_557 S_1143
E_1127 25 1 S_1330 S_0 S_2322 S_3439 S_681 S_3267 S_752 S_2957 S_3399 S_718 S_2291 S_949 S_1512 S_1202 S_2681 S_1736
E_3882 60 3 S_0 S_10 S_1447 S_998 S_1330 S_2638 S_3439 S_1977 S_2758 S_1512 S_2128 S_1583 S_868 S_2353 S_2894 S_3268 S_606 S_1306 S_1537 S_3220 S_2440 S_2681 S_1841 S_725 S_2195 S_1668
E_4222 50 3 S_1182 S_0 S_3028 S_127 S_2940 S_2345 S_1028 S_804 S_1985 S_1841 S_2909 S_2457 S_966 S_3332 S_1625
E_882 13 2 S_0 S_1099 S_1835 S_2177 S_826 S_1953 S_1036 S_276 S_2116 S_3461 S_2244 S_3368 S_3332 S_571 S_1905 S_1231 S_2242 S_1512 S_289 S_1971 S_1467 S_2083 S_2309 S_1190 S_2720 S_3163 S_3271 S_2948 S_3106 S_2152 S_2096 S_2957 S_1285 S_2906 S_766 S_315 S_2792
E_4223 50 3 S_0 S_2063 S_2322 S_677 S_3439 S_1904 S_1306 S_1583 S_868 S_1977 S_1594 S_2090 S_2681 S_439
E_764 12 3 S_0 S_1943 S_728 S_1785 S_2457 S_119 S_2345 S_2012 S_2063 S_687 S_1324 S_2877 S_851 S_2485 S_478 S_2489 S_966 S_3332 S_2382 S_2440 S_669 S_725 S_2774
E_4552 35 3 S_0 S_3289 S_578 S_221 S_160 S_2146 S_2116 S_3449
E_765 14 3 S_0 S_2096 S_634 S_3345 S_1573 S_3282 S_289 S_3163 S_2457 S_2291 S_3332 S_2012
E_3985 20 1 S_1893 S_1931 S_1841 S_0
E_4405 30 2 S_1330 S_3368 S_3289 S_142 S_1306 S_1007 S_1925 S_2758 S_1512 S_1841 S_160 S_868 S_2116 S_0
E_4553 35 1 S_0 S_1996 S_3449 S_2353 S_3439 S_1306 S_868 S_2309 S_1200 S_1309 S_2440 S_1977 S_2758 S_1162 S_646 S_578 S_579 S_3284 S_518 S_3206 S_2070
E_766 15 3 S_0 S_1099 S_221 S_1785 S_2309 S_3368 S_117 S_2758 S_3252 S_1512 S_1971 S_2530 S_2083 S_142 S_3267 S_1295 S_1813 S_868 S_2152 S_2322 S_1306 S_2957 S_103 S_160 S_3283
E_1271 15 2 S_770 S_3368 S_142 S_775 S_3324 S_285 S_766 S_1036 S_3163 S_2291 S_3317 S_3332 S_0
E_3289 80 1 S_2758 S_0 S_2815 S_2391 S_1615
E_3288 45 2 S_0 S_1281
E_4388 30 3 S_0 S_2083 S_2957
E_3285 45 1 S_1330 S_3368 S_2322 S_2083 S_160 S_2536 S_1306 S_3267 S_2957 S_2688 S_2758 S_1785 S_1512 S_1020 S_868 S_0 S_3449
E_760 150 3 S_0 S_2963 S_3429 S_3008 S_1931 S_3234 S_2829 S_476 S_2904 S_2440 S_1029 S_3028 S_562 S_1449 S_3225 S_2070 S_1224 S_2582 S_3449
E_3287 35 1 S_1330 S_0 S_2322 S_2083 S_2353 S_3267 S_1090 S_2188 S_1367 S_708 S_1841 S_868 S_2161 S_2012
E_3286 25 1 S_0 S_2778 S_2802 S_868
E_3281 20 1 S_0 S_3399 S_1615 S_2345 S_2572 S_2457 S_1330 S_3332 S_2353 S_903 S_341 S_578 S_642 S_28 S_258 S_2763 S_1076 S_868 S_3004 S_1306 S_3217 S_2617 S_160 S_1885 S_439 S_725
E_3280 70 3 S_0 S_1841 S_1392 S_2012
E_3283 150 3 S_0 S_725 S_2735 S_491
E_761 10 1 S_2152 S_1998 S_1099 S_2309 S_578 S_0 S_3216 S_3407 S_208 S_1200 S_1512 S_1589 S_1190 S_2802 S_3163 S_766 S_2267 S_1495 S_1971 S_2012
E_2728 40 2 S_0 S_1200
E_3119 100 3 S_0 S_787 S_3399 S_2280 S_193 S_3271
E_762 15 2 S_0 S_2171 S_421 S_145 S_1893 S_372 S_2802 S_1036 S_2457 S_2116 S_3368 S_1067 S_519 S_1512 S_1514 S_1971 S_142 S_653 S_2309 S_2261 S_1190 S_1759 S_3163 S_868 S_3332 S_3216 S_2096 S_2957 S_2213 S_1841 S_3449
E_3449 60 3 S_0 S_1306 S_103 S_2159 S_160 S_868 S_3283
E_2100 20 3 S_0 S_1841 S_2083 S_1306 S_1200 S_587 S_2440 S_1512 S_1243 S_868 S_2336 S_3206
E_2718 25 1 S_0 S_2868 S_759 S_2457 S_2388 S_1977 S_1356 S_1512 S_2345 S_966 S_3320 S_3332 S_40
E_3114 40 1 S_501 S_0 S_1195 S_2083 S_160 S_1306 S_2617 S_1055 S_2957 S_1731 S_2440 S_949 S_1841 S_2309 S_868 S_2164 S_3284
E_3117 45 3 S_0 S_501 S_2054 S_2728 S_1841 S_16 S_2758 S_3028 S_3519 S_906 S_670 S_2883 S_1132 S_2536 S_2483 S_2446 S_1281 S_2617 S_2678 S_2391 S_3560 S_725 S_2626 S_3449
E_763 40 1 S_0 S_3368 S_2213 S_3324 S_2486 S_1259 S_3317 S_3449
E_3111 20 2 S_0 S_2075 S_3465 S_1200
E_3110 60 1 S_0 S_2322 S_395 S_221 S_1306 S_3267 S_579 S_3289 S_1055 S_160 S_868 S_556
E_3113 30 2 S_0 S_3368 S_1999 S_3452 S_142 S_772 S_752 S_903 S_1200 S_103 S_2070 S_1321 S_1645 S_1285 S_1841 S_3222 S_1893 S_2195 S_670 S_987
E_3112 14 2 S_0 S_1281 S_375
E_2538 50 1 S_0 S_155 S_2398 S_501 S_2505 S_119 S_893 S_2457 S_2116 S_2353 S_1977 S_1512 S_1971 S_2367 S_2309 S_476 S_868 S_966 S_3332 S_3548 S_1694 S_2617 S_1200 S_2681 S_1841 S_3449
E_2539 90 3 S_1330 S_0 S_2322 S_2083 S_2353 S_160 S_1065 S_1306 S_3267 S_2957 S_1785 S_3240 S_868 S_556 S_2116
E_3841 20 3 S_0 S_1195 S_2923 S_142 S_1977 S_670 S_1841 S_2457 S_2291 S_3332 S_3449
E_2515 35 1 S_0 S_221 S_2345 S_1841 S_2457 S_2116 S_2063 S_2147 S_2353 S_2758 S_2331 S_1573 S_1348 S_1447 S_476 S_2336 S_537 S_3332 S_3268 S_1562 S_1659 S_2871 S_1996 S_2681 S_3284 S_3227
E_3847 100 2 S_0 S_2169 S_2457 S_2345 S_2807 S_1330 S_947 S_2353 S_1977 S_2758 S_847 S_2128 S_2083 S_1175 S_2309 S_3534 S_868 S_966 S_3332 S_1403 S_1304 S_2322 S_606 S_2617 S_1367 S_2681
E_3846 25 3 S_1330 S_0 S_142 S_1904 S_2957 S_1937 S_2758 S_1512 S_1841 S_160 S_2620 S_3449
E_3845 35 2 S_0 S_787 S_3465
E_3844 85 2 S_0 S_3289 S_501 S_1937 S_1330 S_2353 S_182 S_1965 S_1512 S_745 S_2331 S_2083 S_3397 S_2826 S_2307 S_3267 S_2778 S_868 S_2322 S_2385 S_1306 S_2617 S_1971 S_160 S_2164 S_2195
E_2530 50 3 S_0 S_2322 S_2957 S_2353 S_3267 S_2345 S_1200 S_1367 S_2617 S_103 S_160 S_2457 S_1154 S_3332
E_2531 25 3 S_0 S_3431 S_5 S_103 S_2758 S_10 S_160 S_868 S_556 S_1150
E_2532 90 2 S_0 S_498 S_2617 S_1664 S_1309 S_868 S_821 S_1306
E_2533 30 3 S_0 S_3271 S_903 S_2280 S_2257 S_1049 S_2188 S_802 S_1195 S_235 S_1519 S_902 S_578 S_186 S_3103 S_2195 S_3503 S_3449
E_2534 15 1 S_804 S_0
E_2535 40 1 S_0 S_3028 S_16
E_2536 25 2 S_0 S_221 S_168 S_2632 S_2345 S_835 S_2063 S_1228 S_3028 S_2353 S_3439 S_1977 S_2758 S_2701 S_137 S_3206 S_3320 S_752 S_3332 S_133 S_759 S_2617 S_1309 S_1030 S_2909 S_3449
E_2537 8 1 S_0 S_1766 S_221 S_1076 S_160 S_2763
E_4381 70 1 S_0 S_3399 S_3028 S_152 S_1483 S_460 S_1392 S_2440 S_1309 S_3297 S_1841 S_2077 S_1022
E_3980 40 2 S_0 S_3368 S_2083 S_2353 S_3217 S_2957 S_2758 S_1841 S_160 S_868 S_2681 S_556 S_2012
E_2719 40 2 S_2738 S_0 S_221 S_2688 S_2978 S_3028 S_1567 S_634 S_1852 S_2758 S_3377 S_745 S_2083 S_530 S_868 S_1480 S_2322 S_1306 S_2617 S_3077 S_1933 S_491 S_160 S_3283 S_556
E_2106 30 1 S_0 S_3289 S_3452 S_1500 S_1330 S_2063 S_2353 S_1965 S_2758 S_1512 S_579 S_2331 S_2083 S_533 S_2309 S_2681 S_868 S_2206 S_3268 S_3077 S_2957 S_2440 S_160 S_3283 S_725
E_4564 45 1 S_0 S_2896
E_4384 20 3 S_0 S_3289 S_677 S_221 S_119 S_1449 S_3439 S_1965 S_2758 S_3256 S_579 S_2331 S_1776 S_1583 S_956 S_2681 S_868 S_2778 S_2617 S_2440 S_491 S_3283 S_725 S_1833
E_2880 65 3 S_0 S_2322 S_501 S_2353 S_1931 S_5 S_2440 S_1793 S_103 S_10 S_849 S_2681 S_3449 S_1842
E_2881 40 2 S_2749 S_0 S_725
E_2882 20 2 S_0 S_152 S_972 S_2658 S_2452 S_160 S_1271
E_2883 50 1 S_0 S_2322 S_3028 S_2353 S_1367 S_10 S_3284 S_745 S_768 S_3449
E_2228 20 1 S_0 S_1999 S_3246 S_3217 S_2687 S_1051 S_2012 S_1403 S_3394 S_20 S_966 S_3449 S_2195 S_48 S_2763
E_2229 20 1 S_0 S_1043 S_752 S_902 S_903 S_1309 S_1893 S_1841 S_646 S_925 S_3449 S_2267 S_2113
E_2886 85 1 S_0 S_1441 S_221 S_3289 S_1841 S_835 S_3028 S_3439 S_2070 S_2758 S_579 S_2992 S_752 S_2004 S_1922 S_965 S_868 S_2322 S_1306 S_1200 S_1309 S_1367 S_925 S_1500 S_1316 S_3449
E_2887 75 2 S_0 S_787 S_2082 S_1615 S_651 S_2388 S_2555 S_1841
E_2224 50 3 S_0 S_1496 S_3028 S_221 S_1200 S_1202 S_847 S_1841 S_2440 S_160 S_868 S_2164
E_2225 125 2 S_0 S_677 S_431 S_5 S_847 S_119 S_2909 S_2345 S_2681 S_2925 S_957
E_2226 80 3 S_0 S_160 S_2012
E_2227 140 2 S_0 S_2957 S_2012
E_2220 25 3 S_0 S_3028 S_221 S_1351 S_2188 S_1841 S_925 S_3449
E_2221 14 1 S_0 S_3332 S_2457
E_2222 20 2 S_0 S_641
E_2223 45 3 S_0 S_3289 S_2345 S_2004 S_1841 S_1449 S_1330 S_3465 S_395 S_579 S_1565 S_2051 S_1348 S_2368 S_1583 S_862 S_91 S_868 S_2037 S_1460 S_40 S_1306 S_2440 S_2731 S_491 S_725
E_2156 25 1 S_0 S_2213 S_752 S_1674 S_2309 S_1512 S_2720 S_578 S_1971
E_2157 55 3 S_0 S_1195 S_2095 S_2188 S_1965 S_3059 S_868 S_2681 S_2331
E_2154 14 3 S_0 S_1977 S_1512 S_2457 S_3332 S_1971
E_2155 75 2 S_0 S_1200 S_1841 S_142
E_1759 80 3 S_0 S_1195 S_2617 S_1483 S_2758 S_868 S_28 S_3212 S_2195
E_1758 40 1 S_0 S_1998 S_3399 S_221 S_1735 S_1937 S_1330 S_127 S_882 S_1512 S_1971 S_2083 S_3267 S_2309 S_1599 S_1356 S_1190 S_868 S_2322 S_2957 S_1618 S_1367 S_315 S_646 S_160 S_741
E_519 10 2 S_0 S_2230 S_1735 S_1036 S_1561 S_3368 S_2948 S_2353 S_395 S_1392 S_2875 S_1512 S_3317 S_142 S_2309 S_3324 S_3163 S_2560 S_3332 S_2152 S_2096 S_766
E_518 10 2 S_0 S_3368 S_2322 S_1114 S_1931 S_1200 S_1367 S_2486 S_1512 S_1841 S_2926 S_2457 S_3365 S_3332 S_1971 S_849
E_517 10 3 S_0 S_2322 S_2083 S_3267 S_2957 S_1367 S_1512 S_2457 S_3332 S_1971
E_516 12 3 S_1330 S_3368 S_2948 S_142 S_571 S_2096 S_826 S_2486 S_1512 S_2720 S_3163 S_2457 S_1036 S_3332 S_51 S_2116 S_0
E_515 12 2 S_0 S_2464 S_2213 S_690 S_501 S_3173 S_2391 S_1841 S_491 S_2489 S_3449 S_2594 S_2703
E_514 9 1 S_2152 S_0 S_2354 S_1295 S_1190 S_1512 S_1971
E_513 35 2 S_0 S_2235 S_1449 S_1224 S_3243 S_2012 S_1330 S_2353 S_2517 S_2411 S_3267 S_1512 S_27 S_3317 S_1971 S_2940 S_2309 S_3324 S_2322 S_1367 S_1029 S_3449
E_512 15 2 S_2152 S_0 S_395 S_2213 S_1781 S_3324 S_1406 S_1555 S_2752 S_1512 S_491 S_1785 S_3317 S_2420 S_1609
E_511 8 3 S_0 S_1841 S_2457 S_3368 S_1903 S_2187 S_2467 S_1512 S_2257 S_241 S_30 S_1514 S_1971 S_142 S_653 S_2309 S_1070 S_1589 S_3163 S_3332 S_2152 S_1927 S_3216 S_2256 S_766 S_925
E_510 8 2 S_0 S_1998 S_802 S_2457 S_2345 S_1330 S_2147 S_2353 S_903 S_1173 S_1977 S_1512 S_578 S_2083 S_2826 S_2309 S_3268 S_2681 S_868 S_966 S_3332 S_2322 S_1306 S_1367 S_3283
E_4535 65 3 S_0 S_677 S_2826 S_234 S_2345 S_966 S_3465 S_725
E_3939 18 3 S_0 S_903
E_2290 50 3 S_0 S_2280 S_752 S_1519 S_1841 S_851
E_3937 30 3 S_1330 S_0 S_2322 S_3353 S_2353 S_2307 S_501 S_1367 S_2974 S_10 S_1841 S_868 S_2979 S_556 S_2273
E_3936 60 3 S_0 S_3289 S_1615 S_221 S_3399 S_10 S_1841 S_3028 S_2353 S_2758 S_2359 S_1512 S_579 S_2082 S_476 S_868 S_821 S_2778 S_1306 S_2617 S_1200 S_160 S_3284 S_725
E_3935 40 3 S_0 S_152 S_2169 S_1793 S_1512 S_2161 S_1019 S_3284 S_1072
E_3934 25 3 S_2758 S_0
E_2441 60 1 S_0 S_2322 S_2957 S_3267 S_2457 S_1367 S_2617 S_119 S_2161 S_1019 S_868 S_2012 S_3332 S_3449
E_3932 40 2 S_1330 S_0 S_3289 S_2083 S_1306 S_1055 S_868 S_103 S_2758 S_3283 S_1512 S_1841 S_579 S_2681 S_3284 S_556 S_3400 S_1303
E_2614 25 2 S_0 S_2040
E_3930 50 2 S_0 S_677 S_2617 S_1841 S_1709 S_2345 S_3284 S_725
E_2292 10 3 S_0 S_3399 S_221 S_530 S_3503 S_3271 S_1104 S_3222 S_2758 S_103 S_2572 S_202 S_851 S_2240 S_3449
E_1621 110 1 S_0 S_741 S_1977 S_1965 S_868 S_1271 S_2331
E_1620 30 2 S_0 S_2063 S_1306 S_1915 S_2440 S_2075 S_868 S_2681
E_1623 75 3 S_0 S_847 S_868 S_2331 S_1965
E_1622 40 1 S_0 S_1200 S_2440 S_1500 S_2647 S_3204 S_3088
E_1625 75 3 S_0 S_3271 S_3353 S_1501 S_801 S_2751 S_2617 S_2793 S_851 S_1200 S_2746 S_2486 S_1841 S_185 S_2345 S_1343 S_3449 S_1995 S_3437
E_1624 55 2 S_1480 S_3137 S_3028 S_772 S_2674 S_2188 S_1309 S_2136 S_2336 S_613 S_3204 S_2992 S_0
E_1627 30 1 S_1330 S_2063 S_1549 S_1639 S_727 S_0 S_634 S_5 S_1965 S_1480 S_119 S_1533 S_3101 S_868 S_2681 S_346 S_2331
E_1626 50 1 S_0 S_2012
E_1629 75 1 S_0 S_3511
E_1628 100 1 S_0 S_221 S_2802 S_1330 S_2147 S_2758 S_847 S_1512 S_799 S_2083 S_3267 S_2309 S_2322 S_2681 S_1019 S_868 S_1480 S_3268 S_1306 S_2617 S_2957 S_1664 S_3283
E_1999 30 1 S_0 S_2322 S_2309 S_1200 S_3268 S_1977 S_1512 S_3332
E_1998 35 3 S_0 S_2116
E_2084 15 2 S_0 S_2774 S_1977
E_2085 50 2 S_1330 S_0 S_2083 S_2353 S_2307 S_903 S_1519 S_1285 S_868 S_2681
E_2086 65 1 S_1330 S_0 S_3289 S_2083 S_1306 S_1785 S_868 S_2957 S_2758 S_2632 S_1937 S_579 S_745 S_537 S_556 S_31 S_3449
E_2087 25 1 S_0 S_3399 S_2345 S_1841 S_2457 S_3028 S_1965 S_2758 S_1512 S_405 S_2331 S_193 S_1639 S_2309 S_2778 S_868 S_966 S_3332 S_3268 S_2617 S_1618 S_2440 S_160 S_2681
E_3 20 2 S_0 S_3268 S_2353 S_2085 S_313 S_3510
E_2 12 1 S_0 S_1364 S_1571 S_755 S_1841 S_2763
E_1 10 1 S_0 S_3279 S_235 S_3345 S_2604 S_2148
E_0 10 1 S_0 S_1297 S_3345 S_1220 S_2604 S_2148
E_7 10 3 S_0 S_1875 S_326 S_221 S_3271 S_1841 S_646 S_1235 S_845 S_31
E_6 15 3 S_0 S_1998 S_1700 S_1716 S_3022 S_1861 S_2098 S_1893 S_2586 S_1512 S_2291 S_3332 S_1971
E_5 30 3 S_0 S_3368 S_2353 S_1561 S_142 S_3324 S_766 S_1512 S_3163 S_2457 S_3317 S_3332
E_4 8 1 S_0 S_1841 S_1903 S_3163
E_1571 75 2 S_0 S_1943 S_677 S_728 S_2774 S_119 S_2083 S_2345 S_690 S_641 S_2076 S_1909 S_390 S_3267 S_2309 S_2260 S_1591 S_868 S_2322 S_607 S_2617 S_2957 S_1200 S_2681 S_725
E_1570 16 1 S_2617 S_0 S_2815 S_1585 S_498
E_9 30 1 S_0 S_1998 S_930 S_3530 S_3156 S_2821 S_1438
E_8 8 3 S_0 S_726 S_1281 S_221 S_3345 S_3364 S_752 S_2936 S_1235 S_1178 S_3222 S_2070 S_136 S_961 S_1220 S_235 S_3541 S_253 S_559
E_1575 15 3 S_0 S_1483 S_1053 S_1949 S_16
E_1574 8 3 S_2152 S_0 S_2079 S_68 S_2457 S_634 S_2309 S_1512 S_2976 S_3163 S_1778 S_2291 S_3365 S_3332 S_725 S_1971
E_1577 25 2 S_2152 S_0 S_1099 S_142 S_2354 S_571 S_2096 S_2535 S_2309 S_766 S_3252 S_653 S_1190 S_1512 S_1036 S_3163 S_2457 S_3332 S_1971 S_3449
E_1576 18 1 S_0 S_1998 S_1955 S_1835 S_1744 S_2354 S_3138 S_653 S_1512 S_1589 S_1438 S_1070 S_3163 S_2291 S_1682 S_2116 S_1971
E_2710 50 2 S_0 S_3289 S_2083 S_1306 S_579 S_2957 S_2758 S_491 S_160 S_868
E_2711 25 3 S_0 S_2083 S_1306 S_2617 S_3023 S_1200 S_1785 S_1841 S_2703 S_868
E_469 50 3 S_0 S_2778 S_221 S_741 S_1200 S_2758 S_160 S_2012
E_468 12 2 S_0 S_1835 S_1841 S_383 S_2457 S_2059 S_2242 S_16 S_3368 S_788 S_127 S_903 S_637 S_2116 S_1512 S_136 S_289 S_578 S_2083 S_142 S_1070 S_3163 S_868 S_3332 S_3106 S_2322 S_3009 S_1306 S_3217 S_766 S_1095 S_2681 S_1036 S_51 S_3449
E_2714 30 3 S_0 S_3268 S_677 S_143 S_804 S_2681 S_2353 S_1464
E_2715 80 3 S_0 S_1841 S_351 S_2440 S_2345
E_2716 45 3 S_0 S_3028 S_634 S_2536 S_144 S_375 S_478 S_2116 S_3449
E_2717 8 1 S_0 S_3332 S_1200 S_826 S_3449
E_463 65 2 S_0 S_221 S_1736 S_1055 S_103 S_2758 S_949 S_644 S_3429 S_3478 S_476 S_868 S_2023 S_2778 S_1482 S_1306 S_543 S_1200 S_2440 S_1544 S_1668 S_3227 S_3449
E_462 14 3 S_0 S_1998 S_1999 S_2802 S_1841 S_2116 S_16 S_1744 S_395 S_690 S_2758 S_1285 S_578 S_31 S_2939 S_1190 S_966 S_1281 S_2267 S_2777 S_1258 S_51 S_609 S_2096 S_2195 S_3349
E_461 10 3 S_0 S_1998 S_3407 S_2453 S_1893 S_1036 S_2291 S_3365 S_2923 S_1330 S_3368 S_395 S_1512 S_3317 S_142 S_752 S_1295 S_2720 S_3163 S_3332 S_3106 S_426 S_2957 S_1995 S_1542 S_3449
E_460 15 3 S_0 S_571 S_2096 S_3324 S_1036 S_3163 S_3317 S_3332
E_467 65 2 S_0 S_3173 S_3028 S_1306 S_2758 S_868 S_2446 S_2012
E_466 10 2 S_0 S_1998 S_1321 S_1893 S_1953 S_1841 S_2403 S_2116 S_3368 S_903 S_1573 S_1285 S_289 S_578 S_530 S_3163 S_3332 S_1716 S_2096 S_2195 S_2957 S_766 S_725 S_51
E_465 40 1 S_0 S_2345 S_119 S_1841 S_3188 S_2457 S_1274 S_3028 S_1977 S_1971 S_390 S_142 S_2940 S_2140 S_966 S_3332 S_3548 S_2617 S_1200 S_1028 S_976 S_3173 S_1985 S_501 S_725 S_3449
E_464 30 2 S_0 S_2008 S_1006 S_504 S_1703 S_501 S_144 S_2906 S_3028 S_646 S_160 S_556 S_2116
E_1402 12 2 S_0 S_3368 S_3399 S_3028 S_142 S_3073 S_2957 S_285 S_2291 S_1841 S_3163 S_2695 S_3332 S_556 S_31 S_3449
E_2675 70 1 S_0 S_3268 S_2957 S_2638 S_160 S_2536 S_1200 S_2457 S_476 S_2531 S_2877 S_1841 S_1020 S_868 S_2681 S_1021 S_2116 S_2992
E_2648 45 3 S_0 S_1621 S_2674 S_2617 S_501 S_103 S_235 S_2749 S_119 S_1841 S_2703 S_2012 S_3284 S_3449 S_984
E_1199 8 3 S_2152 S_0 S_766 S_1190 S_1512 S_1036 S_3163 S_2720 S_3332 S_1971
E_1198 25 2 S_0 S_1998 S_1051 S_2802 S_3332 S_1330 S_2147 S_3465 S_571 S_903 S_2877 S_1512 S_745 S_1971 S_2939 S_2083 S_3267 S_2309 S_3268 S_1190 S_868 S_2353 S_2948 S_2322 S_2681
E_869 15 2 S_0 S_519 S_142
E_868 18 2 S_0 S_182 S_932 S_993 S_3129 S_733 S_1835 S_1841 S_2116 S_2012 S_3368 S_3420 S_519 S_1512 S_3404 S_142 S_2312 S_3163 S_3332 S_3106 S_1252 S_2746
E_1193 8 2 S_0 S_826 S_3455 S_1036 S_2457 S_2116 S_3332 S_788 S_127 S_395 S_1512 S_289 S_3317 S_1971 S_2309 S_3324 S_1190 S_2720 S_3163 S_2948 S_2096 S_2539 S_2617 S_766 S_1609
E_1192 30 2 S_0 S_3289 S_221 S_923 S_774 S_1200 S_3216 S_3091 S_2632 S_780 S_1841 S_2457 S_1271 S_1330 S_789 S_2871 S_634 S_2758 S_463 S_1512 S_27 S_579 S_3377 S_293 S_2763 S_2083 S_3267 S_2778 S_3481 S_868 S_2946 S_3332 S_2250 S_1361 S_2322 S_2674 S_1306 S_3011 S_2957 S_1618 S_103 S_3115 S_1292 S_160 S_2681 S_3449 S_556 S_3349 S_1042
E_865 10 1 S_0 S_3163
E_864 15 2 S_0 S_16 S_2178 S_1036 S_2457 S_2291 S_3332 S_788 S_395 S_571 S_903 S_1231 S_2876 S_1512 S_289 S_2939 S_142 S_2535 S_2096 S_1978 S_3163 S_2948 S_2152 S_2213 S_1310 S_766
E_1197 30 2 S_0 S_841 S_3216 S_2309 S_3495 S_1864 S_18 S_2485 S_1512 S_1841 S_1432 S_3163 S_3332 S_1971 S_2572
E_1196 15 3 S_2152 S_3368 S_142 S_3216 S_1512 S_3163 S_2457 S_3332 S_1971 S_0
E_1195 80 1 S_2758 S_0 S_2440 S_221 S_1132
E_1194 9 3 S_0 S_3217 S_1512 S_868 S_3332 S_1971
E_647 12 2 S_0 S_2400 S_2802 S_1036 S_2345 S_2116 S_3368 S_2948 S_571 S_1905 S_1231 S_289 S_3317 S_142 S_1295 S_3324 S_3163 S_3332 S_2096 S_2957 S_2213 S_1841
E_646 35 3 S_0 S_3289 S_3353 S_221 S_501 S_1788 S_827 S_1621 S_1937 S_1841 S_2440 S_2457 S_2678 S_514 S_2758 S_695 S_579 S_745 S_2083 S_3267 S_476 S_868 S_1480 S_2322 S_1306 S_2617 S_2957 S_1367 S_160 S_2681 S_3449
E_645 15 3 S_0 S_3368 S_1841 S_142
E_644 8 3 S_0 S_826 S_2802 S_1036 S_2457 S_2353 S_1512 S_3317 S_1971 S_2083 S_703 S_3267 S_2535 S_1295 S_3324 S_1190 S_3163 S_868 S_3332 S_2152 S_2322 S_2096 S_2957 S_766 S_315 S_2309
E_643 20 2 S_0 S_2322 S_2353 S_2188 S_3324 S_1367 S_2486 S_2746 S_3317 S_2793 S_2012
E_642 8 1 S_0 S_3268 S_2353 S_2085 S_2657 S_1555 S_1785 S_2488 S_3094
E_641 50 3 S_3095 S_3225 S_2322 S_3028 S_2353 S_2674 S_2940 S_2793 S_2536 S_1200 S_1367 S_1988 S_3251 S_2582 S_2746 S_28 S_579 S_835 S_3332 S_1224 S_0
E_640 10 3 S_0 S_2367 S_2322 S_3028 S_2213 S_918 S_3324 S_889 S_1367 S_3317 S_2852
E_1379 35 2 S_447 S_0 S_2778 S_2008 S_32 S_2940 S_1492 S_2309 S_2906 S_1233 S_1385 S_2707
E_1378 18 1 S_0 S_1982 S_2957 S_2997 S_892 S_1190 S_1512 S_595 S_3283 S_1299 S_2545 S_1971
E_649 12 3 S_0 S_2280 S_993 S_1036 S_2457 S_276 S_3368 S_2072 S_1512 S_1971 S_142 S_3267 S_2535 S_755 S_199 S_3163 S_3332 S_2957 S_1367 S_766 S_160 S_1841
E_648 20 2 S_1330 S_0 S_3268 S_2353 S_395 S_221 S_3172 S_2213 S_2309 S_2852 S_1921 S_3252 S_1512 S_2457 S_3317 S_3332 S_2242
E_1175 10 2 S_2152 S_3368 S_788 S_1835 S_142 S_2917 S_2309 S_519 S_766 S_1512 S_289 S_3163 S_2457 S_3317 S_3332 S_2825 S_1971 S_0
E_1174 12 1 S_560 S_0 S_3320 S_634 S_375 S_2071 S_1391 S_1512 S_1841 S_579 S_556
E_1177 8 1 S_0 S_3368 S_2852 S_759 S_2940 S_1200 S_3320 S_2457 S_2353 S_3332
E_886 15 1 S_0 S_221 S_1320 S_1788 S_226 S_1841 S_3368 S_3332 S_514 S_519 S_1512 S_2940 S_2309 S_2778 S_2604 S_2148 S_1281 S_3267 S_2322 S_3345 S_110 S_3248 S_3401
E_881 20 3 S_1330 S_0 S_501 S_2353 S_3345 S_2940 S_2657 S_2457 S_2040 S_1977 S_976 S_1512 S_3255 S_160 S_2345 S_759 S_3332 S_3449
E_1170 8 3 S_2152 S_0 S_2322 S_2353 S_1200 S_766 S_1367 S_1190 S_1841 S_3163 S_579 S_276 S_3332 S_2267
E_1173 30 1 S_0 S_1191 S_2517 S_2940 S_902 S_2774 S_1324 S_1367 S_2587 S_1983 S_3525 S_2345 S_3332 S_1477
E_1172 125 2 S_0 S_395 S_2230 S_3324 S_1735 S_80 S_2012
E_3411 50 3 S_0 S_1214 S_3028 S_1842 S_925 S_1248
E_1179 15 2 S_0 S_3368 S_1835 S_2535 S_766 S_1512 S_1036 S_3163 S_3332 S_1971
E_888 20 1 S_0 S_3289 S_1509 S_221 S_2940 S_1200 S_514 S_501 S_1788 S_2617 S_1969 S_81 S_2012 S_439 S_725 S_3248 S_1166 S_3449
E_3214 65 1 S_2681 S_0 S_725 S_2957 S_2779
E_4030 14 3 S_24 S_64 S_1841 S_755 S_0
E_1287 10 3 S_0 S_3368 S_3449 S_127 S_1849 S_142 S_2213 S_752 S_3324 S_750 S_1841 S_160 S_2560 S_3317 S_3332 S_2763
E_1286 8 2 S_1330 S_2152 S_759 S_0 S_826 S_1407 S_1190 S_3163 S_2457 S_3332 S_3094 S_2012
E_1285 35 2 S_0 S_2322 S_1363 S_2353 S_3 S_3267 S_501 S_2018 S_2372 S_1477 S_2708
E_1284 19 3 S_0 S_1043 S_2008 S_144 S_2619 S_2291 S_2293
E_1283 30 3 S_0 S_2778 S_1306 S_2617 S_868 S_1200 S_2440 S_2758 S_1937 S_160 S_2457 S_2012 S_3449
E_1282 10 3 S_0 S_2957 S_3449
E_1281 15 3 S_653 S_0 S_1512 S_81 S_1971
E_1280 12 3 S_0 S_1835 S_3163 S_3129 S_350 S_1573 S_1070 S_228 S_1095 S_2116
E_2018 55 3 S_336 S_501 S_3289 S_3028 S_0 S_1841 S_1879 S_2370 S_1195 S_2440 S_2758 S_3521 S_2391 S_1500 S_2703 S_160 S_579 S_2647 S_3204 S_103 S_3449
E_1289 40 2 S_0 S_3368 S_2825 S_142 S_519
E_1288 18 2 S_0 S_1953 S_766 S_1512 S_3163 S_1971 S_2012
E_4033 16 3 S_0 S_2083 S_903 S_1200 S_1512 S_1841 S_2309 S_186 S_1285 S_1971
E_3983 40 1 S_0 S_3289 S_2083 S_1931 S_103 S_2070 S_2758 S_3028 S_849 S_160 S_579 S_2681 S_3225 S_31
E_3330 20 1 S_0 S_193 S_2536 S_2322 S_1367 S_2746 S_2992
E_4472 50 1 S_0 S_2992
E_2447 40 1 S_0 S_2457 S_1499 S_226 S_2345 S_1330 S_3465 S_514 S_1977 S_186 S_407 S_799 S_2083 S_3320 S_2309 S_1519 S_1356 S_1190 S_422 S_2353 S_3332 S_2322 S_759 S_1825 S_1367 S_2617
E_3332 15 1 S_0 S_2322 S_3028 S_221 S_3503 S_2746 S_3449
E_2562 100 2 S_0 S_3268 S_2147 S_2353 S_2957 S_2681
E_3334 75 3 S_0 S_787 S_193 S_2826 S_2617 S_3430 S_1688 S_868
E_243 12 3 S_0 S_26 S_1835 S_3455 S_2342 S_1953 S_2802 S_1036 S_3332 S_571 S_2906 S_1512 S_1971 S_960 S_2535 S_2309 S_2310 S_146 S_2771 S_1190 S_807 S_3163 S_2948 S_3470 S_2152 S_2096 S_2549 S_2749 S_1310 S_766 S_2337
E_242 22 2 S_0 S_2457 S_315 S_3510 S_2353 S_949 S_1512 S_3317 S_1971 S_2083 S_3267 S_2309 S_868 S_3465 S_1525 S_3332 S_2322 S_1306 S_2617 S_2957 S_1200 S_1367 S_1033 S_3449
E_241 12 2 S_0 S_1670 S_3028 S_395 S_2309 S_1200 S_1512 S_1841 S_27 S_2457 S_2681 S_3332 S_1971 S_2012
E_240 12 3 S_2152 S_3368 S_0 S_1998 S_653 S_1070 S_1589 S_1512 S_755 S_3163 S_2457 S_3332
E_247 25 2 S_0 S_677 S_1785 S_119 S_1324 S_478 S_2345
E_246 15 2 S_0 S_3028
E_245 10 3 S_2152 S_3368 S_2948 S_142 S_2457 S_2309 S_1587 S_1337 S_1190 S_1512 S_1036 S_3163 S_868 S_276 S_3332 S_0 S_1971 S_3449
E_244 12 2 S_0 S_3368 S_934 S_2066 S_2752 S_304 S_2230 S_2309 S_3324 S_3066 S_1512 S_1609 S_39 S_1435 S_3317 S_2761 S_2420
E_249 80 2 S_0 S_3320 S_3403 S_2213 S_1200 S_2258 S_3324 S_1512 S_1519 S_519 S_2802 S_1841 S_851 S_3317
E_248 50 2 S_0 S_1785 S_1555 S_1735 S_1259 S_1220 S_2243 S_1330 S_1689 S_1004 S_2067 S_3252 S_1512 S_2012 S_1971 S_2763 S_2309 S_1132 S_3345 S_3324 S_1198 S_2486 S_2322 S_2213 S_1367 S_1207 S_3449
E_2448 30 2 S_0 S_677 S_2826 S_847 S_2391 S_1833
E_972 12 2 S_0 S_192 S_2322 S_3353 S_750 S_221 S_431 S_2957 S_1599 S_1367 S_2538 S_2399 S_160 S_725 S_3449
E_2564 15 2 S_0 S_947 S_3548 S_197 S_3268 S_1173 S_893 S_2345 S_2681 S_2128
E_3702 50 2 S_0 S_1766 S_84 S_221 S_2617 S_3430 S_2188 S_2758 S_2979 S_10 S_225 S_160 S_1007 S_2681 S_439 S_1509 S_307 S_351 S_634
E_438 75 3 S_0 S_1998 S_2711 S_802 S_142 S_3217 S_752 S_925 S_903 S_1893 S_1512 S_1841 S_807 S_578 S_186 S_2083 S_3332 S_1971
E_3703 40 3 S_0 S_3289 S_3439 S_221 S_1904 S_431 S_2778 S_103 S_235 S_2758 S_160 S_2391 S_2075 S_1594 S_579 S_3204
E_3378 80 2 S_0 S_235 S_1259 S_1841 S_160 S_3103 S_3449
E_439 80 2 S_0 S_3289 S_221 S_1937 S_1841 S_3028 S_634 S_2758 S_2257 S_579 S_3267 S_2778 S_1813 S_2399 S_868 S_2322 S_1306 S_2957 S_1367 S_491 S_160 S_925 S_1055 S_3449
E_2449 35 3 S_0 S_2934
E_2741 45 2 S_0 S_2083 S_1306 S_2758 S_119 S_868 S_3284
E_4271 30 3 S_0 S_1499
E_4270 60 3 S_0 S_221 S_501 S_1055 S_835 S_628 S_1330 S_2758 S_2077 S_3377 S_293 S_2083 S_3267 S_2536 S_868 S_537 S_2322 S_1306 S_2617 S_2957 S_160 S_2681 S_1841 S_3449
E_4273 25 3 S_0 S_3156
E_2740 40 2 S_0 S_3289 S_2971 S_1499 S_2457 S_1330 S_1512 S_578 S_3377 S_1971 S_2166 S_63 S_2083 S_2309 S_1190 S_868 S_3332 S_1306 S_2957 S_160 S_2681 S_556
E_4275 40 3 S_0 S_1615 S_10 S_2345 S_677 S_1566 S_632 S_572 S_137 S_526 S_2993 S_531 S_2718 S_92 S_127 S_149 S_40 S_712 S_2322 S_2617 S_3441 S_2960 S_2909 S_725 S_2108
E_4274 40 3 S_0 S_3289 S_221 S_2802 S_1965 S_1330 S_2353 S_3519 S_2758 S_847 S_2878 S_579 S_2083 S_1583 S_3267 S_2309 S_2681 S_868 S_2322 S_1306 S_2957 S_1618 S_1367 S_1659 S_2845 S_3283
E_4277 100 3 S_0 S_1496 S_3399 S_1959 S_3292 S_1965 S_2147 S_2353 S_1977 S_2758 S_954 S_2331 S_1483 S_3097 S_476 S_868 S_1195 S_1931 S_1200 S_197 S_2681 S_2627
E_4276 65 3 S_0 S_2322 S_152 S_772 S_1367 S_2161 S_491 S_3284 S_2353 S_2012
E_4279 50 3 S_0 S_3289 S_561 S_3399 S_1500 S_2457 S_3088 S_2011 S_947 S_3028 S_2353 S_579 S_954 S_2083 S_2536 S_1813 S_868 S_3332 S_2322 S_2674 S_1306 S_1367 S_2391 S_2681 S_3449
E_2747 40 2 S_0 S_2195 S_3206 S_2221
E_3707 40 3 S_0 S_3289 S_2345 S_2457 S_1330 S_2147 S_2353 S_1977 S_2758 S_1512 S_579 S_745 S_1971 S_2529 S_526 S_2309 S_3268 S_966 S_3332 S_2950 S_2322 S_309 S_606 S_1367 S_2681
E_2746 100 1 S_0 S_3449
E_1326 8 3 S_0 S_1512 S_1971 S_3332
E_2033 55 3 S_0 S_1195 S_3465 S_2815 S_804 S_2359 S_2878 S_2457 S_3332 S_3499
E_4429 35 1 S_0 S_2322 S_3231 S_1367 S_1977 S_954 S_1139 S_235
E_2032 75 1 S_0 S_2322 S_2353 S_152 S_752 S_1367 S_160 S_868 S_835 S_258
E_4138 75 2 S_0 S_3028 S_2083 S_641 S_868 S_642 S_258 S_16
E_3412 35 1 S_0 S_2309 S_1512 S_2457 S_3284 S_3332
E_430 8 3 S_0 S_571 S_2309 S_1512 S_3163 S_2116 S_1971
E_4139 50 1 S_0 S_3368 S_2309 S_119 S_1190 S_2681
E_3908 125 2 S_0 S_3028 S_152 S_3519 S_119 S_1841 S_2681
E_431 20 1 S_0 S_3368 S_3028 S_54 S_142 S_2535 S_2309 S_1019 S_1512 S_1036 S_1971 S_2457 S_2291 S_1841 S_3332 S_16 S_2012
E_4644 10 1 S_0 S_2083 S_903 S_1200 S_2957 S_868 S_186
E_924 10 1 S_0 S_3289 S_3429 S_221 S_1449 S_2778 S_2440 S_1965 S_1512 S_103 S_160 S_868 S_2681 S_1195 S_235 S_2331 S_2012
E_1033 15 3 S_0 S_2535 S_1036 S_289 S_3163 S_51 S_2116
E_1562 10 3 S_0 S_127 S_571 S_766 S_1036 S_3163 S_3332
E_4599 75 2 S_0 S_787 S_193 S_872 S_1197 S_498 S_2617 S_1483 S_1585 S_3028 S_1841 S_868 S_3206
E_1034 25 3 S_0 S_1998 S_3163 S_2242 S_1036 S_2345 S_2923 S_1625 S_3368 S_788 S_127 S_1905 S_2116 S_1512 S_1971 S_142 S_2940 S_2535 S_2485 S_478 S_1709 S_152 S_3332 S_759 S_1990 S_766 S_51 S_3449
E_2013 60 1 S_0 S_3028 S_2536 S_1785 S_2957 S_708 S_1841 S_491 S_501 S_1288 S_2446 S_3449 S_31 S_2992
E_1035 50 1 S_586 S_1496 S_2322 S_3028 S_1615 S_3168 S_0 S_1943 S_1076 S_399 S_579 S_1200 S_3491 S_1499 S_641 S_160 S_2345 S_677 S_725 S_149 S_603
E_3612 40 3 S_0 S_2063 S_3271 S_3028 S_2280 S_752 S_3156 S_851 S_1195 S_579 S_1285 S_306 S_725 S_351 S_3449
E_3613 70 1 S_0 S_827 S_2632 S_1841 S_1386 S_1330 S_2749 S_2147 S_2353 S_1567 S_132 S_1512 S_2128 S_2703 S_407 S_750 S_1403 S_2489 S_3268 S_2672 S_2617 S_1090 S_2440 S_1030 S_2681
E_3610 45 1 S_0 S_3268 S_2353 S_1977 S_1512 S_2457 S_3332
E_3611 30 2 S_2107 S_0 S_1766 S_802 S_160 S_221 S_903 S_735 S_1556 S_307 S_1188 S_2758 S_3206 S_3271 S_2878 S_578 S_1007 S_3212 S_1547
E_2724 50 1 S_0 S_1441 S_3028 S_1132 S_3303 S_1841 S_2440 S_2077 S_3449
E_920 10 1 S_2152 S_192 S_0 S_3368 S_2213 S_1516 S_903 S_2486 S_1190 S_186 S_2763 S_2420 S_3449
E_3614 35 1 S_0 S_193 S_40
E_3615 8 2 S_0 S_142 S_752 S_1200 S_1841 S_1925 S_31
E_3618 15 2 S_0 S_2322 S_2617 S_431 S_2536 S_1200 S_491 S_1367 S_1852 S_2441 S_1841 S_1098 S_835 S_3449 S_556 S_2540
E_921 15 3 S_2152 S_0 S_2096 S_2309 S_766 S_1512 S_1036 S_3163 S_2457 S_2291 S_3332 S_1971
E_4422 65 2 S_0 S_325 S_1202 S_2758 S_3449 S_2012
E_1328 10 3 S_0 S_1841 S_2440 S_1330 S_634 S_2070 S_2758 S_849 S_2083 S_3267 S_2309 S_476 S_1190 S_1993 S_2322 S_2617 S_1931 S_2957 S_1200 S_1367 S_160 S_1664 S_2681 S_1447 S_2040
E_4479 40 2 S_0 S_1496 S_476 S_2758 S_868 S_1022
E_4423 40 1 S_0 S_2957 S_2083 S_868 S_1306
E_1563 15 3 S_0 S_2322 S_395 S_514 S_170 S_1367
E_2619 20 3 S_0 S_3028 S_152 S_2440 S_670 S_2363 S_253
E_4424 20 3 S_0 S_395 S_804 S_119 S_1841 S_3284
E_4471 75 2 S_0 S_1615 S_868 S_2978 S_220 S_2181 S_1841 S_2345 S_677 S_3462 S_3028 S_3465 S_1007 S_2082 S_2826 S_1356 S_1358 S_1710 S_2617 S_1933 S_491 S_160 S_725 S_556
E_4470 85 2 S_0 S_2083 S_3439 S_1306 S_875 S_3028 S_2758 S_1512 S_1841 S_160 S_868 S_1397
E_2012 40 2 S_0 S_1195
E_3917 35 2 S_0 S_2171 S_395 S_142 S_3164 S_1483 S_2688 S_1200 S_2440 S_3001 S_1841 S_1132
E_4475 50 3 S_0 S_1306 S_160 S_868 S_314 S_1833
E_4425 55 1 S_0 S_787 S_1447 S_3028 S_221 S_1904 S_1841 S_2617 S_431 S_868 S_1200 S_193 S_2440 S_2758 S_134 S_2391 S_1500 S_2090 S_1269 S_439 S_3206
E_3916 35 1 S_0 S_3028
E_4426 20 3 S_2758 S_0 S_725 S_1709 S_3449
E_4135 100 2 S_0 S_677 S_868 S_2735 S_2345 S_2915 S_3030 S_1965 S_2331 S_1348 S_2489 S_537 S_1195 S_872 S_2440 S_491 S_2681 S_1841 S_725 S_2232 S_3227 S_2627
E_4495 100 1 S_0 S_2171 S_3289 S_1794 S_1202 S_2353 S_690 S_906 S_847 S_1512 S_579 S_2083 S_3267 S_530 S_476 S_2164 S_868 S_2322 S_1367 S_2845 S_2731 S_160 S_2681 S_725 S_3227
E_4494 70 3 S_0 S_2322 S_1615 S_1483 S_2957 S_2552 S_1367 S_1965 S_1688 S_624 S_1841 S_491 S_868 S_2681 S_3377 S_235 S_2331 S_3449
E_1560 20 3 S_1330 S_1943 S_759 S_0 S_2940 S_2774 S_1512 S_2345 S_1969 S_2748
E_4496 20 3 S_0 S_3180 S_2030 S_1583 S_1449 S_1200 S_103 S_579 S_1447 S_1885 S_3283 S_2116
E_4491 40 2 S_0 S_1195 S_2617 S_1931 S_1585 S_3173 S_2572 S_849 S_868 S_3449 S_1547 S_2878
E_4490 90 3 S_0 S_3289 S_3353 S_727 S_1499 S_2345 S_2147 S_286 S_2758 S_847 S_1512 S_2370 S_2843 S_2529 S_2083 S_579 S_1098 S_2322 S_3171 S_1306 S_1618 S_1367 S_2681 S_439 S_1547
E_2618 15 3 S_0 S_2322 S_2083 S_2353 S_142 S_1306 S_2309 S_1200 S_1367 S_119 S_1841 S_160 S_868 S_745
E_4492 15 2 S_0 S_395
E_4499 20 2 S_2617 S_1499 S_1828 S_0 S_3286
E_4498 60 2 S_0 S_1599 S_3246 S_1904 S_1306 S_3267 S_2957 S_1200 S_2322 S_103 S_2300 S_1190 S_1841 S_160 S_868 S_3283 S_2090 S_2012
E_4059 85 1 S_0 S_533 S_2997 S_3519 S_2856 S_1841 S_868 S_2681 S_1194 S_943
E_4133 45 1 S_0 S_1195 S_3028 S_1639 S_1483 S_1841 S_2681 S_2280 S_3212 S_2224 S_3449
E_3093 60 3 S_0 S_2309 S_142 S_1673 S_3503 S_903 S_1999 S_1512 S_1841 S_646 S_868 S_2457 S_3332 S_2195 S_3206 S_1971
E_4461 50 1 S_0 S_1499 S_3546 S_1309 S_835
E_1561 60 2 S_0 S_1998 S_3289 S_221 S_385 S_2687 S_2341 S_2090 S_2925 S_1330 S_2063 S_2638 S_1904 S_2758 S_572 S_579 S_2681 S_1594 S_868 S_2353 S_2322 S_1306 S_3283 S_439 S_1547 S_984
E_3058 70 1 S_0 S_2322 S_3267 S_1483 S_2536 S_1367 S_2617 S_119 S_646 S_1020 S_2934
E_3059 20 3 S_0 S_2083 S_1306 S_2457 S_2758 S_160 S_868
E_3728 85 1 S_1330 S_1214 S_3268 S_677 S_0 S_1306 S_2309 S_1512 S_868 S_2681 S_2353 S_1925 S_3400
E_3729 30 3 S_0 S_1615 S_868 S_2457 S_677 S_3141 S_2201 S_1007 S_2826 S_2993 S_2345 S_1410 S_992 S_966 S_3107 S_3491 S_606 S_1306 S_311 S_609 S_2617 S_160 S_2681 S_984 S_1042
E_3054 75 3 S_0 S_868 S_1841 S_2457 S_3368 S_3332 S_634 S_1512 S_76 S_1971 S_2083 S_160 S_3267 S_2309 S_1190 S_3271 S_1281 S_2322 S_1306 S_2617 S_431 S_2957 S_2221 S_1438
E_3055 30 2 S_0 S_827 S_10 S_2063 S_1065 S_2758 S_3267 S_1512 S_3377 S_293 S_2083 S_1175 S_1019 S_868 S_1022 S_1480 S_2322 S_1306 S_2617 S_745 S_2957 S_2992 S_2681 S_725
E_3056 60 3 S_2529 S_1330 S_3268 S_3028 S_2353 S_0 S_1694 S_1055 S_1306 S_1309 S_1173 S_1977 S_2644 S_847 S_2083 S_2128 S_103 S_2309 S_868 S_966 S_835
E_3057 10 3 S_0 S_2353 S_578 S_634 S_903 S_1512 S_160
E_3050 50 1 S_0 S_2054 S_868 S_2681 S_1965 S_2331
E_3051 35 2 S_0 S_3289 S_3028 S_221 S_2169 S_3042 S_73 S_81 S_160 S_579 S_3449
E_3052 25 3 S_0 S_3259 S_2322 S_1367 S_3449
E_3053 45 3 S_0 S_3271
E_4019 30 2 S_0 S_2195
E_3098 45 3 S_0 S_1496 S_2322 S_3028 S_1849 S_3267 S_752 S_634 S_2440 S_2617 S_2359 S_1645 S_2746 S_1367 S_868 S_2376 S_3449 S_750
E_3099 60 3 S_0 S_2083 S_1306 S_3077 S_868 S_2440 S_547 S_2161 S_160 S_1664 S_2012 S_3449
E_4011 40 3 S_0 S_2109
E_3376 35 3 S_0 S_3289 S_2957 S_221 S_2617 S_868 S_2778 S_103 S_2758 S_642 S_160 S_579 S_3283 S_439 S_2012 S_258 S_351 S_603
E_4013 100 3 S_1195 S_2126 S_3399 S_137 S_1615 S_2621 S_0 S_787 S_3430 S_3365 S_1200 S_193 S_2758 S_1023 S_92 S_2989 S_821 S_3206 S_3449
E_4012 80 2 S_0 S_787 S_2617 S_1813 S_1745 S_603
E_4015 60 3 S_0 S_3465 S_1132 S_3439 S_670 S_2161 S_2992 S_3449
E_4014 40 1 S_0 S_2171 S_2322 S_3353 S_46 S_1931 S_501 S_1200 S_1367 S_2758 S_1499 S_1841 S_849 S_3449 S_2703 S_957
E_1566 11 3 S_0 S_2778 S_2309 S_231 S_221 S_3251 S_1492 S_2957 S_103 S_160 S_1449 S_2707
E_4016 30 2 S_0 S_221 S_1841 S_1965 S_1743 S_2926 S_1330 S_3028 S_1977 S_2758 S_847 S_1512 S_2331 S_2529 S_2083 S_3267 S_752 S_868 S_2322 S_1306 S_2617 S_3077 S_2957 S_2681 S_556
E_1211 8 1 S_0 S_3368 S_2008 S_1849 S_752 S_2291 S_954 S_2293
E_1966 80 1 S_0 S_3399 S_3028 S_395 S_3073 S_1202 S_2632 S_160 S_1271 S_3449
E_1567 10 3 S_1330 S_2152 S_152 S_0 S_1306 S_3267 S_3260 S_2957 S_2617 S_1512 S_868 S_3317 S_315 S_2116 S_1971 S_3449
E_1212 18 1 S_0 S_2457 S_889 S_1259 S_3189 S_2923 S_1684 S_2353 S_395 S_2752 S_76 S_1856 S_3317 S_2707 S_2420 S_2309 S_142 S_3267 S_2258 S_3324 S_708 S_2322 S_2326 S_2213 S_1367 S_2617 S_3449
E_4524 30 2 S_0 S_2322 S_2083 S_221 S_1306 S_2617 S_431 S_2957 S_2942 S_1228 S_2440 S_2758 S_180 S_3028 S_2075 S_103 S_160 S_868 S_501 S_2148
E_3986 20 2 S_0 S_2353 S_2169 S_2309 S_1512 S_2681
E_3128 50 2 S_0 S_193 S_1615 S_3517 S_804 S_3449
E_3129 40 1 S_0 S_1621 S_3268 S_2353 S_1403 S_2440 S_2245 S_1645 S_2128 S_827 S_537 S_2012 S_1841 S_2161 S_3449 S_491
E_3438 100 3 S_0 S_2012
E_3439 10 2 S_0 S_2195 S_3271
E_3120 35 2 S_0 S_163 S_2457 S_1977 S_1220 S_3345 S_556
E_3121 12 2 S_0 S_3368 S_3028 S_1849 S_221 S_752 S_634 S_2309 S_1200 S_1977 S_2758 S_1512 S_552 S_160 S_579 S_2291 S_3332
E_1564 14 3 S_0 S_2852 S_2353 S_2213 S_3324 S_3252 S_1259 S_646 S_2457 S_3317 S_2242 S_2196
E_3123 28 1 S_0 S_221 S_1051 S_835 S_837 S_735 S_2353 S_1977 S_2758 S_1512 S_1007 S_2763 S_2529 S_1700 S_2309 S_917 S_802 S_1519 S_1594 S_966 S_1744 S_1766 S_373 S_160 S_1547
E_3124 50 2 S_0 S_448 S_1855 S_1904 S_2188 S_2 S_136 S_578 S_1397 S_471 S_802 S_2997 S_1019 S_2090 S_1281 S_2725 S_2617 S_1483 S_431 S_1200 S_103 S_2391 S_1841 S_1547 S_3449
E_3125 35 1 S_0 S_2082 S_2758 S_3359 S_119 S_1841
E_3126 70 2 S_0 S_3028 S_2440 S_3449
E_3127 40 3 S_0 S_3449
E_1213 11 3 S_0 S_1440 S_1622 S_2570 S_2826 S_2110 S_155 S_3407 S_2291 S_119 S_1036 S_2457 S_1269 S_452 S_2116 S_336 S_3368 S_2948 S_2353 S_3321 S_571 S_1905 S_2188 S_903 S_2877 S_2758 S_401 S_2071 S_519 S_3252 S_1512 S_851 S_1006 S_2131 S_3317 S_3050 S_2708 S_1971 S_2166 S_1330 S_2197 S_2083 S_3320 S_142 S_2063 S_1403 S_476 S_1516 S_1295 S_3324 S_1723 S_1356 S_1190 S_708 S_2720 S_925 S_3163 S_868 S_966 S_2939 S_3332 S_3106 S_1479 S_3246 S_3268 S_152 S_2245 S_2096 S_51 S_1537 S_2957 S_1200 S_103 S_3206 S_2213 S_766 S_315 S_160 S_197 S_3121 S_768 S_3449 S_556 S_1306 S_3019
E_4642 15 2 S_0 S_103 S_160 S_221
E_4036 15 1 S_0 S_3051 S_987 S_221 S_1320 S_3503 S_1893 S_1841 S_2063 S_903 S_1512 S_851 S_578 S_2814 S_3206 S_31 S_1809 S_1521 S_1281 S_2267 S_2952 S_2964 S_646 S_1153 S_3345
E_1565 15 1 S_2152 S_0 S_750 S_1365 S_2657 S_2535 S_1295 S_1231 S_1512 S_1590 S_766 S_2802 S_1036 S_3163 S_2457 S_3332 S_1477 S_1971
E_1214 18 1 S_0 S_2802 S_2457 S_3028 S_2353 S_514 S_182 S_2877 S_2878 S_1006 S_3317 S_2083 S_2826 S_3324 S_3332 S_3475 S_2322 S_2617 S_2957 S_1200 S_1367 S_2213 S_556 S_3449
E_1645 65 3 S_3038 S_0 S_2582 S_2353 S_431 S_1004 S_2128 S_3449
E_4593 26 3 S_0 S_3028 S_2353 S_1742 S_752 S_235 S_1519 S_1841 S_646 S_2457 S_1971
E_3546 50 3 S_0 S_3289 S_2083 S_395 S_1175 S_2309 S_2957 S_3028 S_2681
E_3547 25 1 S_0 S_3028 S_1849 S_752 S_1512 S_2291 S_2293 S_3206 S_1971
E_2239 50 3 S_0 S_725 S_2195
E_2238 50 1 S_0 S_2826 S_1306 S_1049 S_2758 S_160 S_868 S_684
E_3542 20 3 S_1480 S_0 S_3028 S_2368 S_1306 S_2440 S_1621 S_1841 S_160 S_868 S_2363 S_745 S_3449
E_3543 100 1 S_1330 S_0 S_2322 S_2353 S_2307 S_3097 S_1367 S_119 S_197 S_2012
E_2899 25 3 S_1330 S_0 S_2353 S_1862 S_155 S_103 S_1965 S_868 S_2681 S_2336 S_2331
E_2898 50 1 S_3137 S_804 S_3399 S_3028 S_0 S_1483 S_1519 S_2399 S_2161 S_835 S_3449 S_2896
E_2233 60 2 S_0 S_63 S_514 S_103 S_2397 S_3283 S_556
E_2232 30 2 S_0 S_2322 S_1962 S_1200 S_2309 S_2997 S_1588 S_835 S_1220 S_1841 S_160 S_2457 S_3204 S_3332
E_2231 50 1 S_0 S_2778 S_1306 S_925 S_103 S_2758 S_160 S_868 S_3283 S_835 S_3449
E_2230 60 2 S_0 S_54 S_1500 S_2807 S_1504 S_1330 S_947 S_2147 S_2353 S_572 S_1173 S_847 S_1512 S_2128 S_745 S_2529 S_2309 S_3268 S_868 S_1480 S_2322 S_2672 S_1306 S_1367 S_2681
E_1215 45 2 S_586 S_1688 S_3449 S_1615 S_0 S_3430 S_2126 S_1745 S_10 S_505 S_2572 S_220 S_725 S_149 S_1667 S_821 S_40 S_712
E_2236 35 1 S_0 S_1998 S_1841 S_64 S_735 S_20 S_903 S_1977 S_24 S_1285 S_578 S_1971 S_1700 S_1521 S_701 S_2309 S_1766 S_1519 S_3270 S_1281 S_307 S_3268 S_1716 S_373 S_1512
E_2235 16 3 S_0 S_3368 S_587 S_3028 S_2353 S_221 S_2617 S_2188 S_903 S_2070 S_2758 S_1512 S_1841 S_2257 S_1178 S_3481 S_1281 S_3449
E_2234 35 2 S_0 S_3377 S_3028 S_2997
E_508 20 1 S_0 S_3368 S_1512 S_142
E_509 15 3 S_0 S_1195 S_1157 S_2253 S_741 S_2457 S_476 S_2749 S_2681 S_1841 S_2572 S_3292 S_1126 S_2489 S_3551 S_2627
E_2147 40 3 S_0 S_2083 S_431 S_903 S_2758 S_2309 S_1971
E_2146 40 3 S_2012 S_0 S_868 S_1306
E_2141 40 3 S_0 S_3028 S_752 S_1309 S_1841 S_13 S_2896
E_2140 40 2 S_0 S_390 S_759 S_1306 S_476 S_2052 S_1965 S_119 S_868 S_2681
E_2143 55 3 S_0 S_2165 S_2280 S_556
E_2142 50 3 S_0 S_3028 S_431 S_2536 S_925 S_537 S_725
E_500 50 3 S_2152 S_3368 S_3332 S_127 S_0 S_2096 S_2309 S_2457 S_1512 S_868 S_2345 S_687 S_29 S_1971
E_501 10 1 S_0 S_1998 S_3129 S_2632 S_2291 S_2293 S_2116 S_1573 S_1744 S_395 S_903 S_2758 S_1512 S_578 S_3317 S_285 S_1971 S_2083 S_1238 S_3202 S_142 S_3267 S_802 S_3268 S_3163 S_2353 S_3106 S_2322 S_2096 S_2957 S_1609 S_2309 S_767 S_2195
E_502 25 3 S_0 S_3368 S_2322 S_1006 S_571 S_3267 S_1200 S_340 S_766 S_1512 S_1036 S_3163 S_868 S_1035 S_3332 S_556 S_1971
E_503 65 1 S_1330 S_0 S_2778 S_221 S_2518 S_1200 S_103 S_2235 S_2802 S_995 S_160 S_3483 S_3407
E_504 50 1 S_0 S_1615 S_498 S_3260 S_868 S_889 S_3365 S_3465 S_137 S_2989 S_3206 S_193 S_1585 S_804 S_1356 S_1710 S_712 S_1306 S_2617 S_1826 S_2213 S_3499
E_505 15 2 S_2152 S_3368 S_142 S_653 S_1512 S_2457 S_3332 S_3106 S_1971 S_0
E_506 19 1 S_0 S_390 S_2353 S_501 S_1200 S_889 S_1977 S_1512 S_1841 S_3332 S_1971
E_507 8 2 S_0 S_1999 S_3503 S_2345 S_3454 S_779 S_1841 S_2394 S_2403 S_2291 S_955 S_3206 S_2136 S_142 S_530 S_3163 S_3271 S_3332 S_2095 S_504 S_2440 S_2906 S_670 S_646 S_2195 S_3449
E_3948 30 1 S_0 S_1673 S_1512 S_1841 S_1971
E_3417 15 2 S_3121 S_0 S_1200
E_4621 75 3 S_0 S_3028 S_961 S_2070 S_3345 S_2148 S_3449
E_3942 15 2 S_0 S_1893 S_3271 S_2083 S_3368 S_2617 S_902 S_903 S_1519 S_519 S_119 S_1512 S_1841 S_851 S_868 S_2345 S_954 S_725 S_2012 S_3156 S_984
E_3146 65 3 S_0 S_1195 S_3028 S_142 S_136 S_2676 S_903 S_2098 S_754 S_3222 S_930 S_1841 S_1842 S_1326 S_3362 S_3156 S_716 S_3307
E_1216 10 1 S_0 S_2353 S_2213 S_1200 S_1322 S_2486 S_3317 S_2420
E_3941 80 2 S_0 S_2322 S_3028 S_879 S_1655 S_3359 S_2731 S_1952 S_2489 S_1271 S_3206
E_1500 9 3 S_1330 S_353 S_2746 S_0 S_2752 S_1781 S_3324 S_1406 S_2974 S_1785 S_3252 S_2802 S_1841 S_2792 S_3317 S_2166
E_3947 35 1 S_1330 S_0 S_193 S_2083 S_1694 S_1306 S_2617 S_530 S_2309 S_1813 S_1512 S_2075 S_868 S_2681 S_3377 S_2195 S_3400 S_3284
E_3944 80 1 S_0 S_3028 S_501 S_2860 S_2758 S_2036 S_2681
E_3147 30 1 S_0 S_847 S_119 S_1977
E_2097 35 3 S_0 S_1195 S_2116 S_221 S_579
E_2096 15 1 S_0 S_1998 S_3289 S_3353 S_727 S_221 S_2011 S_2147 S_2353 S_1173 S_2758 S_1512 S_579 S_3377 S_2083 S_2826 S_2309 S_868 S_2322 S_2672 S_1306 S_3077 S_1367 S_3283 S_1547
E_2095 50 1 S_0 S_1998 S_903 S_1716 S_221 S_3022 S_2617 S_802 S_2309 S_1519 S_373 S_2443 S_1512 S_24 S_578 S_1007 S_701 S_622 S_307 S_1971 S_984
E_2094 50 3 S_0 S_1195 S_2536 S_2154 S_1306 S_868 S_1295 S_160 S_2457 S_3332
E_2093 70 3 S_0 S_752 S_2161 S_954 S_1841 S_3206
E_2092 30 1 S_0 S_903 S_2423 S_221 S_3306 S_802 S_1051 S_578 S_3271
E_2091 100 2 S_0 S_2322 S_1657 S_3217 S_1200 S_476 S_3399 S_375 S_3206 S_3028 S_2077 S_2116 S_16
E_2090 25 2 S_0 S_2568 S_827 S_1330 S_2147 S_2353 S_1173 S_2245 S_847 S_1512 S_2128 S_1403 S_143 S_3534 S_3044 S_966 S_1477 S_3268 S_344 S_2157 S_155 S_3279 S_725
E_1720 25 2 S_0 S_677 S_1785 S_1841 S_2345 S_3082 S_1330 S_1977 S_85 S_1512 S_3377 S_293 S_3267 S_476 S_868 S_3332 S_2322 S_2957 S_1200 S_1367 S_609 S_160 S_2681 S_2625 S_3449
E_3145 15 3 S_2758 S_0
E_2099 50 2 S_0 S_1615 S_2617 S_902 S_220 S_804 S_505 S_1609 S_3188 S_3465 S_407 S_725
E_2098 75 1 S_0 S_2309 S_2457 S_2957 S_160 S_868 S_3332
E_2527 20 1 S_0 S_766 S_782 S_2310 S_868
E_2526 50 3 S_0 S_2322 S_2083 S_1306 S_3267 S_2957 S_2508 S_868 S_3377 S_725 S_556 S_293 S_3449
E_2525 35 2 S_0 S_2915 S_1785 S_2957 S_1841 S_537 S_3449
E_2524 40 3 S_0 S_2322 S_2353 S_533 S_1367 S_1965 S_868 S_2681 S_2331
E_1618 80 1 S_0 S_193 S_498 S_2617 S_3399 S_491 S_30 S_2748 S_3449
E_1619 30 2 S_0 S_2353
E_1968 12 3 S_0 S_1518
E_1969 50 1 S_0 S_1496 S_221 S_1841 S_1904 S_2758 S_1007 S_1010 S_1348 S_3267 S_476 S_2778 S_868 S_2090 S_2322 S_872 S_152 S_1306 S_2617 S_2957 S_2440 S_1447 S_725
E_1217 12 1 S_0 S_2957 S_160 S_142 S_868 S_903 S_1512 S_1036 S_578 S_2457 S_2681 S_3332 S_3163 S_2116 S_1971
E_1615 65 2 S_0 S_872 S_1615 S_35 S_220 S_1841 S_641 S_3465 S_725 S_821
E_1616 30 2 S_2146 S_2336 S_160 S_0
E_1617 15 2 S_0 S_1727 S_622 S_119 S_1841 S_2457 S_835 S_2115 S_3368 S_687 S_2188 S_2758 S_578 S_954 S_476 S_868 S_3332 S_2440 S_2443 S_160 S_2681 S_725 S_1547
E_1412 8 2 S_0 S_3317 S_2309 S_3163 S_2457
E_1611 15 1 S_2758 S_0
E_1612 48 2 S_0 S_2322 S_2083 S_1306 S_3267 S_1090 S_2957 S_1367 S_1841 S_491 S_868 S_2681 S_3449
E_1613 50 2 S_0 S_3028 S_3551 S_1200 S_2620 S_491 S_1398 S_3449
E_474 25 2 S_0 S_2967 S_1963 S_1615 S_3188 S_728 S_1943 S_1786 S_3430 S_2345 S_2454 S_3165 S_1688 S_1499 S_119 S_505 S_2440 S_2379 S_2457 S_835 S_2114 S_235 S_966 S_1846 S_2063 S_3332 S_3465 S_2408 S_3439 S_3395 S_182 S_1631 S_2245 S_1977 S_2758 S_137 S_465 S_2989 S_3320 S_160 S_2826 S_2993 S_2940 S_532 S_862 S_3031 S_1154 S_1566 S_2774 S_422 S_2353 S_149 S_821 S_40 S_712 S_586 S_2322 S_759 S_3548 S_2617 S_2957 S_1200 S_1828 S_1367 S_1985 S_489 S_2909 S_2681 S_725 S_3449 S_2976
E_475 10 3 S_0 S_1998 S_2008 S_1785 S_2457 S_2291 S_2242 S_1330 S_17 S_285 S_2877 S_1512 S_578 S_3317 S_2256 S_1971 S_2309 S_1295 S_3324 S_1190 S_3163 S_966 S_3332 S_3050 S_766 S_2910 S_616
E_476 18 3 S_2152 S_1496 S_3399 S_2353 S_0 S_1117 S_2957 S_1309 S_1555 S_1110 S_2802 S_144 S_1449 S_2543 S_3332 S_456 S_2012
E_477 10 2 S_2213 S_0 S_1200 S_351
E_470 25 3 S_0 S_1998 S_2508 S_1682 S_64 S_2353 S_1567 S_903 S_2758 S_1512 S_578 S_799 S_2083 S_3268 S_1518 S_868 S_3332 S_1766 S_2322 S_1716 S_1306 S_2957 S_1367 S_1488 S_2681
E_471 25 1 S_0 S_3368 S_142 S_903 S_1512 S_1841 S_3163 S_1036 S_2116
E_472 50 2 S_2291 S_0 S_1043 S_328 S_1000
E_473 8 1 S_0 S_1998 S_1099 S_1835 S_2802 S_2457 S_2116 S_3368 S_3332 S_571 S_903 S_2519 S_2300 S_1512 S_3317 S_243 S_1971 S_3007 S_3267 S_476 S_2309 S_3324 S_3268 S_1190 S_1191 S_3163 S_204 S_2948 S_1477 S_3106 S_2152 S_2322 S_3217 S_2957 S_925 S_2792 S_51
E_3418 45 1 S_0 S_2939 S_2083 S_2309 S_1190 S_868 S_1971
E_478 10 2 S_0 S_771 S_2857 S_3129 S_2692 S_2394 S_2695 S_2291 S_2293 S_509 S_68 S_564 S_224 S_2282 S_647 S_752 S_3384 S_592 S_2268 S_3285 S_1147 S_209 S_876 S_1730 S_1772 S_3177 S_1494
E_479 8 2 S_0 S_849 S_31
E_2940 60 1 S_0 S_3268 S_2147 S_2353 S_279 S_1200 S_2681
E_327 10 1 S_0 S_1835 S_826 S_2802 S_1036 S_3190 S_276 S_2116 S_3461 S_1388 S_3368 S_788 S_1849 S_1905 S_1512 S_289 S_358 S_142 S_752 S_2535 S_1295 S_3129 S_429 S_3163 S_421 S_3332 S_3106 S_2152 S_2096 S_1367 S_1179 S_2213 S_766 S_1491 S_1841 S_881 S_51 S_2501
E_1218 100 3 S_0 S_3399 S_182 S_220 S_221 S_919 S_61 S_16 S_3368 S_3028 S_3308 S_2748 S_1007 S_30 S_3206 S_1753 S_2082 S_142 S_2258 S_3432 S_3103 S_586 S_2617 S_52
E_2708 25 2 S_0 S_2083 S_152 S_2826 S_1306 S_2213 S_3077 S_2957 S_1309 S_2440 S_119 S_3481 S_1841 S_501 S_868 S_2681 S_3377 S_556 S_293
E_2707 35 1 S_0 S_2169 S_1072 S_2878 S_2012
E_320 15 1 S_0 S_1998 S_1785 S_2457 S_1330 S_901 S_1324 S_2940 S_1512 S_1971 S_3153 S_653 S_2309 S_1070 S_478 S_2720 S_3163 S_966 S_3332 S_2152 S_2322 S_2096 S_1367 S_766 S_51
E_1413 15 3 S_0 S_1893 S_2632 S_1841 S_2291 S_3365 S_2116 S_16 S_2012 S_3368 S_3028 S_395 S_1342 S_2083 S_142 S_752 S_144 S_3332 S_2095 S_2957 S_1200 S_3449
E_2704 45 2 S_0 S_3449
E_2703 45 2 S_0 S_1195 S_900 S_501 S_476 S_3028 S_1841 S_3170 S_3449
E_2702 15 3 S_0 S_3289 S_1500 S_3240 S_2345 S_1330 S_2353 S_1904 S_572 S_1965 S_2758 S_847 S_1512 S_579 S_2083 S_2654 S_1175 S_2309 S_2681 S_1594 S_2322 S_2617 S_1367 S_3283
E_2701 50 1 S_0 S_1519 S_3289 S_2083 S_1281 S_1977 S_2758 S_2746 S_1285 S_893 S_579 S_1841 S_3332 S_3348
E_321 10 3 S_0 S_2008 S_826 S_2802 S_1036 S_2394 S_2457 S_2116 S_1330 S_3368 S_127 S_2188 S_903 S_3317 S_1971 S_2939 S_354 S_2083 S_3446 S_2762 S_3324 S_1190 S_3163 S_3003 S_3332 S_2434 S_2152 S_2096 S_2957 S_766 S_160 S_1841
E_322 12 3 S_1439 S_0 S_2486 S_1785 S_1200 S_3260 S_2152 S_826 S_1555 S_3457 S_2291 S_918 S_1036 S_383 S_144 S_2457 S_2695 S_2116 S_509 S_1330 S_3368 S_3332 S_3465 S_1849 S_571 S_1689 S_1674 S_903 S_235 S_639 S_2877 S_1512 S_578 S_579 S_3317 S_3094 S_1971 S_646 S_192 S_2083 S_142 S_3267 S_752 S_2309 S_3324 S_1599 S_3129 S_1190 S_2720 S_1288 S_3163 S_868 S_127 S_1525 S_2948 S_2268 S_2230 S_1893 S_2322 S_1306 S_2617 S_2224 S_2957 S_155 S_478 S_103 S_3206 S_2213 S_766 S_315 S_1609 S_160 S_1841 S_2792 S_51
E_323 20 2 S_0 S_3399 S_2848 S_221 S_889 S_445 S_1841 S_2247 S_2345 S_3368 S_3028 S_2353 S_395 S_3219 S_634 S_2758 S_954 S_3317 S_1132 S_142 S_1351 S_752 S_3324 S_1645 S_3163 S_127 S_1597 S_3332 S_1849 S_2096 S_2440 S_2213 S_766 S_160 S_925
E_878 9 3 S_0 S_2322 S_3320 S_3267 S_775 S_1309 S_491 S_3332 S_556 S_3094 S_3449
E_879 45 2 S_0 S_2322 S_3267 S_2957 S_1813 S_103 S_235 S_2758 S_1055 S_160 S_868 S_3283 S_3204
E_3387 30 3 S_2617 S_1182 S_725 S_2731 S_0
E_1219 8 3 S_0 S_2957 S_1306 S_3267 S_2309 S_2758 S_2617 S_1512 S_3556 S_3283 S_1525 S_1971 S_2012
E_3037 125 1 S_0 S_2939 S_3399 S_3028 S_3368 S_752 S_2398 S_903 S_889 S_2505 S_3481 S_944
E_1516 8 3 S_2152 S_2951 S_1099 S_3153 S_142 S_1905 S_653 S_2309 S_3324 S_754 S_766 S_1070 S_1841 S_3368 S_3163 S_276 S_3362 S_3332 S_1971 S_0
E_870 25 2 S_0 S_2354 S_1137 S_1036 S_3163 S_2445
E_871 15 3 S_0 S_3368 S_3028 S_1835 S_709 S_142 S_2213 S_752 S_461 S_1512 S_1841 S_3163 S_2291 S_276 S_2116 S_1971
E_872 25 2 S_0 S_1998 S_3457 S_1735 S_1841 S_1561 S_2291 S_3368 S_2353 S_2066 S_2752 S_519 S_1512 S_3317 S_2420 S_1971 S_142 S_2309 S_3324 S_755 S_2152 S_2213
E_873 8 3 S_0 S_2957 S_2322 S_2083 S_2353 S_2368 S_142 S_1306 S_3267 S_903 S_3268 S_1367 S_3028 S_1841 S_3289 S_868 S_2440 S_3332 S_799
E_874 15 3 S_1330 S_0 S_2322 S_2083 S_1306 S_3267 S_868 S_3289 S_2957 S_2758 S_3283 S_1736 S_2600 S_160 S_579 S_2681 S_3400 S_103
E_875 20 1 S_0 S_2230 S_2235 S_2632 S_1937 S_1841 S_3368 S_2353 S_2586 S_634 S_519 S_1512 S_76 S_1971 S_3320 S_142 S_3267 S_1076 S_2309 S_3324 S_3163 S_1893 S_2322 S_1200 S_1735 S_3449
E_876 15 3 S_2345 S_0 S_2322 S_2957 S_3465 S_2842 S_2940 S_2309 S_1512 S_1367 S_3267 S_2491 S_2457 S_2089 S_1971
E_877 35 2 S_0 S_3368 S_1195 S_3332 S_578 S_142 S_2187 S_902 S_2455 S_755 S_18 S_2291 S_1512 S_1971 S_3163 S_1558 S_1281 S_2936 S_2116 S_16 S_289
E_650 80 1 S_2152 S_0 S_2309 S_1716 S_142 S_498 S_634 S_182 S_3022 S_1512 S_1841 S_137 S_868 S_2989 S_823 S_2748
E_651 15 3 S_0 S_395 S_3269 S_826 S_1190 S_315 S_1841 S_1019 S_2012
E_652 10 2 S_0 S_3368 S_3285 S_2353 S_142 S_2096 S_752 S_3252 S_3129 S_1053 S_1394 S_766 S_1512 S_3163 S_2291 S_2293 S_3332
E_653 10 1 S_0 S_1998 S_2345 S_889 S_2802 S_2457 S_1330 S_3465 S_571 S_903 S_2758 S_1512 S_578 S_3317 S_1744 S_1971 S_2083 S_2826 S_1190 S_868 S_966 S_2353 S_3332 S_3268 S_2681
E_654 15 3 S_0 S_3289 S_2109 S_727 S_1295 S_2345 S_1055 S_2457 S_235 S_2059 S_2012 S_1330 S_3368 S_2147 S_2408 S_519 S_1556 S_1965 S_2758 S_2164 S_1512 S_579 S_3377 S_1971 S_1007 S_2083 S_2826 S_3267 S_2309 S_3268 S_1642 S_2681 S_868 S_3332 S_3050 S_2322 S_1306 S_2617 S_2957 S_1618 S_103 S_2331 S_293 S_160 S_925 S_3283 S_1547
E_655 10 2 S_929 S_2002 S_0 S_1555 S_2457 S_2922 S_2147 S_2353 S_2411 S_2488 S_519 S_3252 S_1512 S_2708 S_1971 S_2670 S_2085 S_1862 S_2309 S_3434 S_2681 S_1190 S_105 S_1318 S_868 S_966 S_1827 S_2152 S_3268 S_1879 S_1200 S_2791 S_2792 S_3449
E_656 15 1 S_0 S_3399 S_1835 S_2280 S_1673 S_1893 S_2291 S_1053 S_1259 S_1841 S_2457 S_2695 S_276 S_2116 S_16 S_3368 S_3028 S_2869 S_2242 S_2300 S_2877 S_1512 S_3461 S_3317 S_1971 S_142 S_2535 S_3324 S_3163 S_3332 S_1822 S_2213 S_1200 S_925 S_1036 S_3449
E_657 18 3 S_2152 S_0 S_2213 S_3324 S_1512 S_3317 S_1971
E_658 20 3 S_0 S_2322 S_3028 S_152 S_2584 S_431 S_2997 S_1309 S_462 S_2802 S_2446 S_835 S_1741 S_556 S_3227
E_659 12 3 S_2152 S_3368 S_587 S_2309 S_1835 S_142 S_2096 S_2535 S_903 S_2242 S_1190 S_1512 S_1036 S_3163 S_2457 S_3332 S_51 S_2116 S_1971 S_0
E_1384 8 2 S_1330 S_3368 S_3365 S_395 S_0 S_2213 S_1200 S_3324 S_3457 S_3252 S_1841 S_76 S_3317 S_2420
E_1385 15 2 S_2152 S_0 S_1200 S_1512 S_1841 S_3163 S_507 S_725 S_3332 S_1971
E_1382 11 2 S_0 S_3407 S_3455 S_1841 S_3368 S_3332 S_3246 S_571 S_1512 S_1971 S_2309 S_1295 S_476 S_1190 S_2720 S_1019 S_3163 S_868 S_2948 S_2152 S_766 S_315 S_1036
E_1383 10 2 S_2152 S_1894 S_127 S_571 S_3368 S_2213 S_2309 S_2519 S_0 S_2420 S_478 S_1285 S_3163 S_2457 S_2291 S_152 S_3332 S_600 S_2116 S_3449
E_1380 11 1 S_0 S_1835 S_3407 S_1953 S_2457 S_2116 S_3368 S_1512 S_578 S_1971 S_2083 S_3267 S_2535 S_2309 S_2720 S_3163 S_3332 S_2152 S_2322 S_2957 S_766 S_160
E_329 10 3 S_0 S_1214 S_2322 S_127 S_1849 S_752 S_634 S_3129 S_2730 S_1841 S_2293 S_954 S_2291 S_3465 S_264 S_2116 S_3449
E_1140 15 3 S_0 S_1099 S_1555 S_1105 S_2802 S_2116 S_2012 S_1330 S_3368 S_3252 S_1512 S_1288 S_1971 S_2530 S_2083 S_703 S_3267 S_2309 S_1190 S_868 S_2152 S_2322 S_2674 S_1306 S_2957 S_1200 S_315 S_160
E_897 40 3 S_0 S_221
E_1142 15 2 S_0 S_2353 S_1200 S_1512 S_160 S_2457 S_2681 S_3091
E_1143 20 2 S_0 S_1441 S_221 S_501 S_777 S_1593 S_3299 S_2461 S_1392 S_134 S_1123 S_31 S_752 S_2997 S_2778 S_1104 S_537 S_1195 S_3220 S_1309 S_2440 S_2482 S_160 S_2195
E_892 10 3 S_0 S_1099 S_994 S_1841 S_2457 S_2116 S_1330 S_2758 S_2353 S_903 S_132 S_1573 S_1512 S_1971 S_799 S_1238 S_142 S_3368 S_2309 S_476 S_3163 S_868 S_3332 S_2152 S_1306 S_1537 S_2440 S_766 S_2195 S_2307
E_893 24 3 S_0 S_903 S_1483 S_802 S_3222 S_1893 S_1841 S_578 S_3271 S_2763
E_1146 12 3 S_1330 S_0 S_142 S_2213 S_1295 S_3324 S_1679 S_3252 S_2802 S_1841 S_1785 S_3317 S_2012 S_2195 S_2242 S_3449
E_1147 250 3 S_0 S_1941 S_2353 S_3545 S_3390
E_1148 15 2 S_0 S_3019
E_1149 20 3 S_2682 S_1375 S_3120 S_1767 S_0 S_2940 S_2345 S_1029 S_994 S_2803 S_1449 S_1156 S_3334 S_1337 S_1450 S_3449
E_1510 8 1 S_929 S_3368 S_1835 S_3153 S_142 S_1070 S_1893 S_766 S_1512 S_1841 S_3163 S_2457 S_3332 S_51 S_0
E_3795 75 3 S_0 S_3465 S_160 S_498
E_898 8 1 S_0 S_3368 S_1835 S_1252 S_3153 S_142 S_1953 S_766 S_1512 S_1841 S_3163 S_2267
E_899 8 2 S_2152 S_1998 S_2353 S_0 S_1190 S_1512 S_1841 S_3271 S_1581
E_2736 35 2 S_0 S_2063 S_1583 S_1306 S_1202 S_1533 S_3101 S_868 S_2195 S_3227 S_3449
E_4450 20 2 S_0 S_787 S_193 S_609 S_160 S_1695
E_3794 65 2 S_0 S_501 S_634 S_1731 S_2440 S_235 S_3173 S_1841 S_2883
E_2737 50 1 S_0 S_787 S_3284 S_1615 S_651 S_3430 S_35 S_1688 S_1841 S_491 S_92 S_3465 S_632 S_821 S_641
E_3793 35 2 S_1330 S_2738 S_0 S_3028 S_1012 S_2536 S_2617 S_2049 S_868 S_3186 S_73 S_1785 S_2391 S_1841 S_2703 S_501 S_2077 S_2746 S_3449 S_1224 S_1901
E_2734 16 3 S_0 S_2941 S_2083 S_160 S_903 S_2957 S_2758 S_1937 S_1841 S_3222 S_578 S_3377 S_556 S_799
E_3792 35 1 S_0 S_2778 S_868 S_221 S_1306
E_1544 10 1 S_0 S_1099 S_826 S_1036 S_566 S_2457 S_2116 S_1330 S_3368 S_395 S_902 S_1070 S_289 S_1971 S_2309 S_1190 S_3163 S_3332 S_2152 S_1512 S_766 S_315 S_51
E_1545 8 2 S_0 S_1070 S_142 S_3163 S_3216
E_1546 15 3 S_0 S_1337
E_1547 8 3 S_2152 S_0 S_571 S_1905 S_2096 S_2309 S_1231 S_766 S_1190 S_1512 S_1036 S_3163 S_2291 S_954 S_3332 S_1971
E_1416 25 1 S_0 S_2457 S_3411 S_1841 S_3540 S_127 S_1965 S_1512 S_3265 S_3206 S_2331 S_3319 S_476 S_1190 S_3163 S_868 S_2353 S_3332 S_2152 S_766 S_1971 S_2681 S_725 S_1782
E_1541 12 3 S_0 S_1835 S_2096 S_2535 S_1036 S_3163 S_2445 S_3332
E_1542 8 1 S_549 S_3368 S_63 S_0 S_2110
E_1543 8 3 S_2291 S_3368 S_1841 S_0
E_449 12 2 S_0 S_1998 S_3289 S_676 S_987 S_1785 S_2825 S_1459 S_1893 S_1036 S_2457 S_2116 S_1330 S_3332 S_653 S_395 S_571 S_1392 S_2876 S_1512 S_289 S_186 S_3377 S_3094 S_293 S_2083 S_142 S_3267 S_530 S_2535 S_2309 S_1589 S_1190 S_2617 S_3163 S_868 S_2353 S_2948 S_772 S_2152 S_2322 S_3217 S_2957 S_2096 S_766 S_1971 S_1841 S_556
E_1141 12 1 S_0 S_2322 S_2353 S_3267 S_2957 S_1367 S_2070 S_3449
E_3790 25 1 S_0 S_352 S_3028 S_2617 S_2632 S_1609 S_3206 S_2748 S_3449
E_1548 10 1 S_2152 S_3368 S_2083 S_0 S_1306 S_1785 S_2957 S_3252 S_1190 S_1512 S_868
E_1549 15 1 S_2152 S_3368 S_2353 S_0 S_2722 S_1512 S_3332 S_1971
E_1818 30 3 S_0 S_827 S_2457 S_1330 S_2353 S_1173 S_1977 S_2758 S_847 S_1512 S_2128 S_1007 S_745 S_1971 S_526 S_3320 S_2309 S_1190 S_868 S_966 S_3332 S_1480 S_3268 S_2845 S_2681
E_448 10 1 S_0 S_3229 S_2177 S_826 S_3455 S_1835 S_1841 S_2457 S_2291 S_2116 S_3368 S_639 S_1512 S_2707 S_1971 S_653 S_2535 S_1070 S_2771 S_3163 S_3332 S_2096 S_1200 S_766 S_51
E_3898 110 3 S_2738 S_0 S_3399 S_2688 S_889 S_3360 S_1808 S_60 S_1271 S_3514 S_2351 S_3028 S_1655 S_2703 S_501 S_2489 S_2952 S_1195 S_152 S_1200 S_1309 S_670 S_556 S_3449
E_3791 15 3 S_0 S_2322 S_3028 S_1568 S_1200 S_480 S_1367 S_1559 S_1802 S_2345
E_2730 10 1 S_2529 S_2063 S_2322 S_2353 S_0 S_2617 S_2309 S_1200 S_1556 S_591 S_1977 S_119 S_1512 S_160 S_3271
E_3899 8 3 S_0 S_1893 S_3271 S_2309 S_762 S_903 S_1200 S_3222 S_2758 S_1512 S_1841 S_160 S_868 S_2681 S_2012
E_904 15 3 S_0 S_2230 S_1105 S_835 S_3368 S_3028 S_514 S_2021 S_3377 S_293 S_2083 S_3267 S_2536 S_3324 S_2600 S_868 S_3332 S_2322 S_152 S_1306 S_2617 S_3494 S_2957 S_1200 S_1309 S_1033 S_3345 S_3349 S_3449
E_2731 40 2 S_0 S_1496 S_1195 S_3028 S_1348 S_2368 S_530 S_2660 S_2040 S_1409 S_1645 S_794 S_2440 S_537
E_4375 90 2 S_0 S_868 S_1306
E_1417 40 2 S_0 S_3028 S_1977 S_1190 S_868 S_725 S_1971
E_1317 55 1 S_0 S_2063 S_1200 S_1295 S_476 S_2440 S_478 S_2802 S_2457 S_1397 S_3332
E_447 10 3 S_0 S_1998 S_1999 S_3129 S_449 S_2457 S_1330 S_3368 S_903 S_461 S_1732 S_3377 S_2939 S_1585 S_1521 S_922 S_2957 S_1367 S_2152 S_491 S_925 S_1841 S_1383 S_2293 S_1173 S_1852 S_2758 S_289 S_2273 S_2529 S_2083 S_752 S_2309 S_1190 S_3028 S_966 S_2353 S_758 S_3268 S_759 S_2096 S_762 S_1200 S_3222 S_766 S_315 S_2792 S_556 S_2109 S_775 S_119 S_2802 S_2345 S_2147 S_3465 S_1229 S_1977 S_578 S_351 S_2826 S_3267 S_143 S_802 S_2322 S_3044 S_2376 S_1477 S_2609 S_1953 S_3077 S_609 S_1258 S_160 S_3283 S_2746 S_3289 S_2398 S_826 S_2291 S_1937 S_1036 S_103 S_352 S_1744 S_395 S_1065 S_182 S_847 S_1512 S_3320 S_3324 S_144 S_2204 S_868 S_3332 S_1306 S_2617 S_431 S_2903 S_2220 S_2681 S_2195
E_1819 60 2 S_0 S_1195 S_3028 S_1306 S_2957 S_1200 S_708 S_1841 S_160 S_868
E_446 50 2 S_0 S_1998 S_3289 S_2169 S_1500 S_2345 S_2925 S_1330 S_2353 S_1904 S_903 S_1977 S_2758 S_572 S_1512 S_578 S_579 S_2083 S_2309 S_966 S_3332 S_2322 S_2617 S_2681 S_439 S_1547
E_258 35 2 S_0 S_221 S_1785 S_155 S_2802 S_1741 S_1274 S_3368 S_2353 S_1456 S_182 S_2758 S_1512 S_1288 S_3317 S_3267 S_476 S_868 S_966 S_1306 S_2957 S_1200 S_3449
E_259 25 2 S_0 S_688 S_2213 S_3324 S_708 S_1841 S_3271 S_3317 S_1303
E_2007 15 1 S_0 S_3439 S_1306 S_2957 S_868 S_835
E_905 10 1 S_0 S_2957 S_2322 S_2083 S_2353 S_395 S_3267 S_868 S_3324 S_2852 S_1367 S_3271 S_1609 S_2457 S_3317 S_3332
E_254 10 1 S_0 S_1998 S_3289 S_2345 S_1841 S_2394 S_2457 S_2291 S_276 S_2293 S_16 S_1330 S_3368 S_3028 S_2353 S_1849 S_903 S_1392 S_1852 S_2758 S_1512 S_578 S_579 S_1076 S_351 S_2763 S_2083 S_2826 S_3267 S_752 S_2309 S_2537 S_868 S_966 S_1744 S_3332 S_2322 S_1716 S_1306 S_2617 S_2957 S_1200 S_1028 S_766 S_160 S_556
E_255 50 3 S_2345 S_0 S_2322 S_2536 S_759 S_2186 S_1799 S_2457 S_862 S_3252 S_1367 S_3094 S_1190 S_2440 S_868 S_2543 S_3449 S_3333 S_2294 S_40 S_1650
E_256 20 3 S_0 S_2116 S_2354
E_257 15 3 S_2152 S_1998 S_802 S_1744 S_3163 S_142 S_903 S_1070 S_766 S_1512 S_1841 S_578 S_2309 S_2910 S_3332 S_0 S_1971 S_3153
E_250 20 3 S_2738 S_0 S_1485 S_3129 S_1841 S_2457 S_2116 S_3368 S_788 S_3465 S_903 S_3028 S_1110 S_578 S_2083 S_1295 S_2997 S_708 S_3163 S_868 S_127 S_3332 S_152 S_3217 S_2957 S_2096 S_766 S_160 S_1036 S_3449
E_251 25 2 S_1330 S_2152 S_2322 S_2957 S_0 S_3267 S_2309 S_2778 S_1190 S_1512 S_1841 S_27 S_868 S_2457 S_3332 S_1971
E_252 20 3 S_1330 S_1998 S_1716 S_142 S_3368 S_929 S_903 S_2178 S_1512 S_578 S_3504 S_1971 S_0
E_253 10 1 S_0 S_1998 S_501 S_826 S_3455 S_2632 S_2802 S_1036 S_2457 S_276 S_3368 S_2353 S_395 S_2877 S_1512 S_851 S_1971 S_142 S_653 S_1190 S_3163 S_1021 S_3332 S_2152 S_152 S_1200 S_766 S_1841 S_3449
E_1414 16 3 S_0 S_2457 S_2807 S_1166 S_1330 S_2758 S_2353 S_2752 S_1173 S_2245 S_2128 S_3317 S_2365 S_2309 S_1813 S_1190 S_127 S_3332 S_3268 S_152 S_3548 S_2213 S_2957 S_315 S_160 S_197 S_2681 S_3400
E_2738 45 3 S_0 S_253
E_3891 45 1 S_0 S_1195 S_3515 S_530 S_804 S_2746 S_258 S_2195
E_1316 8 3 S_0 S_3317
E_2739 15 1 S_0 S_3289 S_221 S_741 S_2778 S_2758 S_160 S_579
E_2136 60 2 S_0 S_3431 S_119 S_2878 S_3188
E_3892 30 1 S_1330 S_0 S_903 S_3425
E_2472 40 2 S_0 S_1195 S_552 S_2333 S_603 S_3449
E_4034 30 1 S_0 S_1998 S_3289 S_2083 S_2353 S_2826 S_221 S_868 S_2617 S_579 S_1682 S_2758 S_903 S_1512 S_1841 S_578 S_2345 S_439 S_1547 S_1971
E_3893 30 1 S_2529 S_1330 S_2309 S_0 S_3368 S_903 S_1977 S_1512 S_1841 S_186 S_3332 S_1971
E_4009 50 1 S_2758 S_0 S_1512 S_103 S_160
E_3030 65 2 S_0 S_677 S_827 S_119 S_10 S_2746 S_947 S_2353 S_847 S_1512 S_2992 S_2529 S_2083 S_3268 S_1019 S_1473 S_868 S_2322 S_1306 S_2617 S_1618 S_1367 S_1841
E_1415 11 2 S_2923 S_1998 S_1043 S_182 S_3163 S_0 S_3022 S_802 S_501 S_826 S_1893 S_1937 S_1036 S_2394 S_2291 S_1977 S_686 S_3271 S_3028 S_2353 S_1849 S_903 S_3503 S_1110 S_3267 S_1512 S_2703 S_578 S_2948 S_3317 S_127 S_3260 S_1971 S_2081 S_2529 S_1700 S_2083 S_3202 S_142 S_3368 S_2940 S_752 S_2309 S_3324 S_289 S_2230 S_2602 S_2617 S_2204 S_868 S_1744 S_3332 S_2220 S_307 S_1285 S_2322 S_1716 S_2213 S_3253 S_716 S_2957 S_1200 S_1999 S_2096 S_766 S_1609 S_160 S_1841 S_2763 S_2195 S_555
E_3895 50 2 S_0 S_1841 S_2440
E_4248 40 2 S_0 S_3289 S_2353 S_1200 S_2758 S_160 S_579
E_3896 25 2 S_0 S_2967 S_1766 S_1566 S_137 S_2617 S_2345 S_1985 S_160 S_2909 S_2457 S_966 S_2989 S_3332 S_3293 S_2379 S_31
E_1311 30 3 S_0 S_3399 S_221 S_5 S_891 S_1500 S_1449 S_1269 S_609 S_3088 S_2758 S_2647 S_2536 S_868 S_537 S_2950 S_3507 S_309 S_2617 S_2727 S_1200 S_2440 S_1659 S_2391 S_160
E_2678 40 3 S_0 S_3399 S_2054 S_1937 S_1841 S_1330 S_341 S_395 S_741 S_1852 S_2758 S_1512 S_1971 S_2083 S_2309 S_868 S_1022 S_1694 S_2617 S_3077 S_2957 S_1618 S_2802 S_160 S_556
E_4244 35 1 S_0 S_2322 S_2083 S_3267 S_2957 S_1367 S_2617 S_3353 S_556
E_4245 50 3 S_0 S_2083 S_2457 S_2681 S_1819 S_725 S_3449
E_2748 50 2 S_0 S_1615 S_3430 S_3324 S_379 S_149 S_1667
E_4247 50 3 S_0 S_3399 S_2632 S_103 S_3188 S_2758 S_3465 S_3310 S_813 S_2611 S_851 S_954 S_3206 S_3430 S_2536 S_1410 S_1020 S_3204 S_98 S_2617 S_2440 S_609 S_160 S_725 S_3449
E_4240 30 2 S_2738 S_0 S_431 S_1841
E_4241 45 1 S_0 S_1488 S_903 S_2098 S_1893 S_1519 S_1512 S_1841 S_1285
E_4242 40 2 S_0 S_3180 S_221 S_1937 S_1202 S_2345 S_1330 S_2353 S_182 S_2758 S_1512 S_1007 S_2083 S_2307 S_3267 S_868 S_1569 S_2322 S_1306 S_2957 S_2440 S_2845 S_160 S_2681 S_725
E_4243 50 3 S_0 S_2687 S_2457 S_2083 S_2345 S_1330 S_2353 S_21 S_1965 S_2758 S_1512 S_1007 S_1971 S_526 S_3320 S_2654 S_2826 S_2309 S_868 S_966 S_3332 S_3268 S_759 S_2681 S_439
E_4116 100 3 S_3449 S_0 S_3289 S_2446 S_606 S_2826 S_2957 S_3028 S_1512 S_2306 S_160 S_868 S_1841 S_1901 S_448 S_3141
E_1310 8 1 S_0 S_2353 S_2940 S_2309 S_2161 S_2345 S_3365 S_3449
E_1519 8 1 S_0 S_2746 S_2291 S_2293 S_2758 S_1392 S_235 S_285 S_3206 S_2083 S_752 S_3384 S_868 S_2148 S_1281 S_426 S_758 S_1147 S_2957 S_103 S_3313 S_160 S_925 S_1306
E_4039 35 2 S_0 S_1195 S_2083 S_1306 S_460 S_103 S_2758 S_1512 S_1055 S_2878 S_160 S_868 S_556 S_2012
E_1502 17 3 S_0 S_1621 S_2322 S_1306 S_3267 S_2957 S_1937 S_682 S_2617 S_1512 S_1841 S_293 S_160 S_868 S_3377 S_2012 S_1971 S_3449
E_4103 45 3 S_0 S_2322 S_2353 S_1306 S_3267 S_514 S_1200 S_1841 S_868
E_3601 20 1 S_0 S_1496 S_119 S_1841 S_2116 S_2012 S_3028 S_3439 S_2878 S_3256 S_476 S_1867 S_1194 S_2907 S_41 S_606 S_2617 S_2440 S_2391 S_2681 S_725 S_3449
E_3600 45 1 S_0 S_3449
E_1313 15 2 S_2012 S_0 S_2948 S_3332 S_3449
E_3602 50 2 S_0 S_1615 S_2746 S_2572 S_3465 S_725
E_3605 75 1 S_1480 S_0 S_3028 S_3246 S_1306 S_1055 S_476 S_2440 S_2758 S_3283 S_3481 S_1841 S_103 S_868 S_2681 S_2446
E_3604 100 3 S_1330 S_0 S_3399 S_2353 S_501 S_2070 S_2758 S_2280 S_3206 S_2012
E_1518 12 1 S_2152 S_3368 S_0 S_519 S_1512 S_725 S_3106 S_1971
E_3606 50 3 S_0 S_3028 S_3439 S_2688 S_1309 S_319 S_3449
E_3609 15 2 S_0 S_1195 S_2083 S_2188 S_903 S_2758 S_1512 S_1841 S_3271
E_3608 30 3 S_0 S_3222 S_221
E_4618 15 2 S_0 S_893 S_2345 S_1965 S_1330 S_947 S_2147 S_2353 S_1173 S_1977 S_847 S_1512 S_1386 S_3204 S_2529 S_2083 S_2309 S_3268 S_966 S_3332 S_2322 S_3171 S_1367 S_2681 S_439
E_1423 10 2 S_1330 S_2367 S_1225 S_2122 S_834 S_268 S_2957 S_3252 S_1105 S_2469 S_1190 S_1541 S_2145 S_1823 S_2545 S_0
E_4001 12 3 S_0 S_802 S_772 S_903 S_779 S_1512 S_1841 S_3271 S_954 S_1281
E_1422 8 1 S_0 S_2322 S_2353 S_221 S_3267 S_2778 S_2957 S_3289 S_1367 S_2758 S_868
E_4102 65 2 S_0 S_2778 S_903 S_2353 S_2957 S_2758 S_160
E_1421 10 3 S_0 S_440 S_501 S_889 S_1036 S_2457 S_2291 S_3368 S_3465 S_903 S_1512 S_2703 S_1971 S_2081 S_2083 S_3267 S_1295 S_1599 S_3129 S_3163 S_868 S_127 S_3332 S_40 S_2322 S_1306 S_2096 S_2957 S_766 S_1841 S_3449
E_3369 40 2 S_0 S_1998 S_2345 S_2457 S_1965 S_1330 S_2063 S_2353 S_1977 S_2758 S_1512 S_745 S_1971 S_3320 S_2309 S_1356 S_1019 S_868 S_966 S_3332 S_1248 S_3268 S_2221 S_2681
E_1312 8 2 S_0 S_2322 S_1689 S_1367 S_2486 S_3449 S_2926 S_2763
E_4649 100 1 S_2409 S_725 S_1841
E_4398 15 3 S_0 S_3028 S_3465 S_1977 S_1533 S_3101 S_1220 S_2604 S_725
E_842 15 3 S_0 S_3429 S_221 S_2309 S_476 S_2440 S_235 S_2758 S_2070 S_2457 S_1269 S_3332 S_307 S_1971
E_1517 9 2 S_0 S_3289 S_3271 S_1841 S_2457 S_276 S_2116 S_903 S_3106 S_2758 S_1512 S_289 S_578 S_1971 S_2083 S_2309 S_1190 S_3163 S_868 S_3332 S_2267 S_1285 S_2152 S_759 S_2955 S_2957 S_2096 S_766 S_160 S_1036
E_4392 40 1 S_0 S_1483 S_2536 S_2040 S_1841 S_103 S_2077 S_3283 S_3227 S_3449
E_1427 10 1 S_2345 S_2152 S_3163 S_142 S_1998 S_2617 S_2309 S_1070 S_766 S_1512 S_1036 S_3368 S_868 S_2457 S_276 S_3332 S_1971 S_0
E_4390 50 1 S_0 S_2075 S_585
E_4391 25 2 S_214 S_0 S_431 S_1579
E_4396 45 1 S_0 S_889 S_10 S_947 S_2147 S_2353 S_903 S_1173 S_2758 S_1512 S_578 S_855 S_2083 S_3320 S_2826 S_2309 S_3268 S_1519 S_868 S_2322 S_1367 S_1488 S_2681 S_984
E_4397 80 2 S_0 S_2299 S_868 S_1594 S_1306
E_4394 40 3 S_0 S_1615 S_498 S_168 S_10 S_1841 S_2978 S_2063 S_3028 S_2359 S_137 S_2989 S_193 S_3430 S_591 S_149 S_40 S_2617 S_1828 S_1609 S_160 S_821 S_557
E_1426 8 2 S_0 S_2957 S_766 S_1036 S_3163 S_2291 S_3317 S_3332
E_1425 65 1 S_0 S_3399 S_561 S_3465 S_81 S_3449 S_2572
E_4101 15 3 S_0 S_2687 S_501 S_1788 S_1841 S_2457 S_835 S_2116 S_1330 S_514 S_903 S_1512 S_2257 S_1967 S_957 S_5 S_2309 S_476 S_3332 S_2322 S_2617 S_1200 S_1367
E_1424 13 2 S_0 S_3028 S_152 S_752 S_383 S_1281 S_1438 S_1010 S_3449
E_1580 8 2 S_2152 S_3368 S_1099 S_788 S_0 S_653 S_2068 S_2309 S_1512 S_3163 S_1971
E_3734 20 3 S_0 S_3399 S_160 S_2992 S_395
E_2479 45 2 S_0 S_3353 S_498 S_827 S_1330 S_947 S_2353 S_1965 S_2758 S_1007 S_3377 S_293 S_2083 S_2826 S_3267 S_868 S_2322 S_1306 S_745 S_2957 S_1367 S_2331 S_160 S_2681
E_848 10 3 S_0 S_1099 S_1835 S_2969 S_1295 S_826 S_1555 S_1105 S_2235 S_1953 S_1937 S_1036 S_449 S_392 S_2457 S_2059 S_1225 S_2012 S_3368 S_738 S_2948 S_127 S_142 S_571 S_2187 S_1231 S_2116 S_1033 S_355 S_1345 S_1971 S_2083 S_2826 S_3267 S_2535 S_2309 S_476 S_3216 S_3163 S_3271 S_966 S_3332 S_3106 S_2152 S_1306 S_2096 S_2957 S_1512 S_549 S_766 S_315 S_1095 S_3449
E_1850 28 1 S_0 S_2083 S_3465 S_578 S_221 S_1306 S_868 S_1076 S_903 S_3534 S_1519 S_160 S_10 S_2309 S_2457 S_2418 S_471 S_3332 S_2763
E_4024 50 1 S_0 S_677 S_2054 S_119 S_10 S_893 S_3291 S_1330 S_2353 S_741 S_160 S_1403 S_1410 S_868 S_2206 S_3275 S_2322 S_606 S_2617 S_1367 S_552 S_2621 S_2681 S_725
E_4025 50 2 S_0 S_3284 S_2322
E_3049 90 3 S_0 S_2322 S_3353 S_2617 S_1367 S_562 S_537
E_1851 40 1 S_2152 S_0 S_2778 S_2083 S_221 S_1306 S_3217 S_690 S_2309 S_3324 S_2957 S_315 S_2617 S_1512 S_160 S_868 S_3028 S_3317 S_1426 S_498 S_1971
E_3739 60 1 S_0 S_1998 S_727 S_2169 S_119 S_2457 S_1965 S_3088 S_1330 S_2147 S_2353 S_1173 S_1977 S_2758 S_1512 S_2878 S_1403 S_2309 S_3268 S_966 S_2322 S_1306 S_1618 S_1367 S_2681
E_3738 15 1 S_0 S_3289 S_1615 S_221 S_119 S_10 S_2345 S_677 S_2353 S_1977 S_2758 S_1512 S_137 S_579 S_578 S_2303 S_480 S_868 S_966 S_2322 S_2617 S_1367 S_160 S_2681
E_4022 10 3 S_0 S_2785 S_2322 S_2536 S_142 S_221 S_1931 S_102 S_3289 S_1367 S_1104 S_1488 S_1512 S_1841 S_849 S_579 S_1547
E_4023 15 1 S_0 S_20 S_1841 S_3320 S_142
E_3043 85 3 S_0 S_3481 S_2083 S_3345
E_1856 25 3 S_0 S_1688 S_193 S_3028 S_1615 S_787 S_3430 S_2126 S_1841
E_3041 85 2 S_0 S_3289 S_1549 S_226 S_2802 S_835 S_1330 S_2353 S_1567 S_579 S_3094 S_2992 S_957 S_1639 S_3267 S_3001 S_868 S_2322 S_3439 S_1306 S_2617 S_2957 S_491 S_160 S_984
E_3040 50 1 S_0 S_152 S_2309 S_1309 S_1512 S_2896
E_3047 35 1 S_0 S_2322 S_2083 S_2957
E_3046 24 2 S_1330 S_2957 S_2322 S_2083 S_0 S_2309 S_3289 S_1367 S_3028 S_579 S_16
E_3045 45 2 S_0 S_1615 S_160 S_221 S_3430 S_476 S_2758 S_92 S_2681 S_2925 S_2012
E_1857 45 1 S_0 S_193 S_501 S_2040 S_2758 S_2399 S_1447 S_2440 S_160 S_2075 S_725 S_3449
E_1515 18 2 S_0 S_1306 S_759 S_2457
E_2478 40 1 S_0 S_2073
E_4081 15 3 S_0 S_1195 S_3449
E_1854 65 3 S_0 S_1211 S_677 S_221 S_3399 S_2054 S_1010 S_3519 S_3141 S_1965 S_847 S_2878 S_2331 S_1583 S_533 S_868 S_1022 S_606 S_1306 S_2440 S_552 S_160 S_2681 S_439 S_556
E_3616 75 3 S_0 S_622 S_1051 S_64 S_735 S_1330 S_2353 S_903 S_24 S_1512 S_578 S_2309 S_802 S_1766 S_1519 S_1248 S_307 S_2322 S_1716 S_3217 S_2884 S_1367 S_2443 S_2393
E_1855 25 1 S_1403 S_0 S_3268 S_643
E_2735 50 3 S_2529 S_0 S_3289 S_2083 S_221 S_1977 S_2758 S_1512
E_3617 25 1 S_0 S_2746 S_185 S_142 S_3156 S_1925 S_136 S_3202 S_3271 S_1841 S_2175 S_2763
E_4597 35 3 S_0 S_2345 S_119 S_1841 S_2457 S_1330 S_2147 S_2353 S_395 S_1977 S_2758 S_1512 S_2083 S_2309 S_476 S_966 S_3332 S_2322 S_1367 S_2161 S_2681 S_3449
E_4117 15 3 S_0 S_2676
E_1514 10 1 S_0 S_2322 S_2083 S_1306 S_3267 S_2957 S_1288 S_868
E_2608 55 1 S_0 S_1670 S_677 S_226 S_1269 S_835 S_1965 S_2982 S_2063 S_3519 S_2758 S_1007 S_2331 S_1583 S_956 S_1096 S_868 S_1194 S_1480 S_2322 S_2617 S_2440 S_160 S_2681 S_439
E_2732 20 3 S_0 S_3465 S_772 S_2314 S_987 S_3449
E_4088 25 2 S_2758 S_0 S_2012
E_2175 60 1 S_0 S_1195 S_142 S_221 S_2537 S_1200 S_1309 S_1841 S_578 S_3449
E_3136 40 1 S_0 S_2082 S_1794 S_2617 S_1585 S_1841
E_3135 15 2 S_0 S_2778 S_1309 S_1441 S_2070 S_2758 S_1841 S_160 S_868 S_445
E_3134 15 2 S_0 S_3289 S_2083 S_3246 S_476 S_3268 S_2758 S_2632 S_579 S_2681
E_3133 25 3 S_0 S_1841
E_3132 30 3 S_1330 S_1998 S_3268 S_2083 S_2353 S_3548 S_1694 S_257 S_2309 S_847 S_119 S_1512 S_868 S_2457 S_439 S_390 S_1971 S_0
E_2958 30 3 S_0 S_235
E_2959 60 1 S_0 S_476 S_879 S_1841 S_491 S_2681 S_537
E_2956 35 1 S_0 S_1615 S_498 S_1688 S_1841 S_2978 S_220 S_3028 S_407 S_3430 S_476 S_804 S_92 S_868 S_149 S_872 S_2095 S_1306 S_3551 S_2440 S_2161 S_491 S_160 S_725 S_556
E_2957 55 1 S_1330 S_0 S_2169 S_2309 S_1512 S_2878 S_3206 S_2012
E_2954 25 1 S_0 S_2440
E_2955 75 2 S_0 S_3399 S_1841 S_2345 S_3028 S_3465 S_2408 S_182 S_862 S_2758 S_2359 S_1909 S_579 S_351 S_2826 S_2369 S_851 S_2422 S_149 S_821 S_40 S_2617 S_2440 S_160 S_725 S_556
E_1513 49 1 S_2152 S_0 S_210 S_1977 S_105 S_807
E_2953 30 3 S_0 S_3269 S_491
E_2950 20 2 S_0 S_2083 S_1306 S_1512 S_868 S_2681
E_2951 45 1 S_0 S_752 S_1195 S_1841 S_461
E_2609 30 3 S_0 S_3028 S_1508
E_3428 25 2 S_0 S_3289 S_2391 S_868 S_835 S_2075 S_1500 S_2878 S_3240 S_579 S_3204
E_1224 25 1 S_0 S_2587 S_1367 S_1590 S_119 S_1512 S_3202 S_3332 S_1477 S_2116 S_1971
E_3421 50 3 S_0 S_2083 S_772 S_1904 S_2307 S_2309 S_2957 S_1512 S_2161 S_160 S_3377 S_293 S_3449
E_3420 30 3 S_0 S_2063 S_403 S_2688 S_2860 S_889 S_591 S_2552 S_830 S_10 S_1500 S_2703 S_2075 S_871 S_3449
E_2733 40 1 S_0 S_3289 S_160 S_579
E_3422 20 3 S_0 S_3289 S_727 S_2568 S_1841 S_3316 S_3028 S_2758 S_579 S_3377 S_2083 S_1348 S_297 S_752 S_868 S_537 S_426 S_1306 S_2617 S_2957 S_1309 S_2440 S_160 S_2681 S_2446
E_3425 55 2 S_0 S_1195 S_3028 S_1028 S_2070 S_2749 S_46 S_1841 S_2195 S_3462
E_3424 30 3 S_0 S_2322 S_634 S_2991 S_893 S_1977 S_3206
E_3427 20 1 S_0 S_2617 S_2758 S_2878 S_160 S_439
E_3426 60 1 S_2617 S_0 S_1585 S_603
E_2394 40 2 S_1330 S_0 S_2322 S_2083 S_3126 S_3267 S_903 S_2957 S_3206 S_1785 S_3028 S_2309 S_2457 S_3332 S_2116 S_16
E_2395 12 2 S_0 S_3268 S_2353 S_1190 S_2457
E_2396 55 1 S_0 S_2617 S_501 S_119 S_2391 S_1269
E_2397 45 3 S_0 S_3332 S_1841 S_1971 S_2457
E_2390 15 2 S_0 S_3368 S_1348 S_476 S_2440 S_1841 S_954 S_537
E_2391 40 3 S_1330 S_3137 S_1072 S_2353 S_160 S_221 S_1306 S_223 S_2169 S_2309 S_1309 S_1632 S_2758 S_1512 S_2878 S_868 S_2457 S_2681 S_725 S_3332 S_0
E_2392 25 3 S_2681 S_0 S_2353 S_2457
E_2393 35 2 S_0 S_3368 S_2322 S_3449 S_3217 S_226 S_1512 S_3332 S_1971 S_984
E_1512 8 2 S_2152 S_0 S_1281 S_142 S_3216 S_1070 S_504 S_1053 S_1512 S_1841 S_3163 S_2457 S_3332 S_2256 S_1971
E_2398 35 2 S_0 S_3368 S_3439 S_103 S_2758 S_81 S_2457 S_2681 S_1397 S_3332 S_3449
E_2399 40 2 S_0 S_1998 S_160
E_3195 40 2 S_2529 S_1330 S_2322 S_1741 S_759 S_0 S_1618 S_1977 S_1512 S_868 S_966 S_835 S_1965 S_3094 S_2331 S_2012
E_3241 75 1 S_0 S_2012 S_925
E_3318 30 2 S_0 S_649 S_1306 S_2617 S_2572 S_160 S_868
E_4476 60 1 S_0 S_2322 S_2083 S_3267 S_2957 S_476 S_1841 S_2161 S_2012
E_3240 60 1 S_0 S_2957 S_2322 S_501 S_395 S_1306 S_3267 S_690 S_1055 S_868 S_103 S_1190 S_1841 S_491 S_160 S_2457 S_2681 S_537 S_13 S_2593 S_3449
E_3243 20 3 S_0 S_3028 S_1615 S_2815 S_2440 S_2632 S_1841 S_725
E_4577 16 2 S_0 S_1841 S_235
E_1210 10 3 S_0 S_3368 S_1859 S_3332 S_2353 S_142 S_571 S_2876 S_2096 S_3106 S_3324 S_3326 S_2213 S_1835 S_1036 S_3163 S_2720 S_3317 S_2948 S_1179 S_3449
E_3242 45 3 S_0 S_1841
E_1318 8 2 S_2951 S_3368 S_1841 S_142 S_903 S_754 S_954 S_2746 S_766 S_1285 S_1036 S_3163 S_3271 S_184 S_3332 S_2195 S_2116 S_0
E_3619 35 3 S_0 S_2063 S_587 S_3028 S_2916 S_221 S_235 S_2758 S_1053 S_1512 S_1841 S_3271 S_2336 S_1281 S_1285 S_1971 S_2763
E_668 15 1 S_0 S_2530 S_182 S_3267 S_2957 S_1512 S_2457 S_1309 S_2096 S_766 S_315 S_1036 S_3163 S_868 S_204 S_3332 S_1070 S_3512 S_1971 S_662
E_1511 8 2 S_0 S_3368 S_3289 S_3332 S_2408 S_65 S_2345 S_766 S_1512 S_2746 S_3163 S_579 S_1596 S_1281 S_3348 S_1971
E_3245 20 1 S_0 S_3268 S_3548 S_143 S_1173 S_2245 S_2681
E_744 8 1 S_0 S_1099 S_3183 S_2859 S_889 S_2802 S_1841 S_2457 S_276 S_2059 S_2116 S_3332 S_3465 S_395 S_2758 S_1512 S_289 S_1971 S_2309 S_653 S_1295 S_1190 S_3163 S_127 S_2948 S_2152 S_3216 S_766 S_315 S_160 S_1036
E_3194 15 2 S_0 S_3289 S_221 S_2687 S_5 S_1500 S_1269 S_3088 S_2758 S_572 S_579 S_2083 S_2826 S_2778 S_868 S_2950 S_2322 S_309 S_1306 S_2617 S_1367 S_160 S_439 S_1547
E_3244 20 1 S_0 S_3289 S_221 S_1306 S_868 S_1618 S_103 S_2483 S_2758 S_1500 S_160 S_579 S_1558 S_556
E_3555 60 1 S_0 S_3212 S_2195 S_902
E_3554 20 3 S_586 S_0 S_1615 S_221 S_2815 S_1787 S_160 S_149 S_460
E_3557 20 2 S_0 S_3465 S_641 S_258 S_351 S_3449
E_745 10 2 S_3267 S_3368 S_561 S_152 S_142 S_1306 S_2213 S_476 S_1199 S_2957 S_1200 S_2031 S_401 S_2617 S_2152 S_1512 S_868 S_2291 S_0 S_1971 S_3449
E_3551 75 2 S_0 S_1998 S_1615 S_498 S_2169 S_10 S_893 S_2345 S_1566 S_3465 S_903 S_2758 S_3521 S_1512 S_578 S_2083 S_2826 S_2309 S_868 S_966 S_149 S_2617 S_2409 S_2681 S_725
E_3247 55 3 S_0 S_1615 S_221 S_2617 S_3430 S_2815 S_1688 S_160 S_3465
E_3553 60 1 S_0 S_1195 S_460 S_2997 S_103 S_3449
E_3552 75 1 S_0 S_1688 S_3465 S_221 S_2617 S_3430 S_2758 S_10 S_160 S_439 S_3206
E_742 35 2 S_0 S_1998 S_802 S_142 S_3022 S_902 S_903 S_755 S_3156 S_1512 S_1841 S_578 S_276 S_64 S_837 S_556 S_3206 S_1971
E_3918 35 1 S_0 S_3449 S_2083 S_578 S_752 S_802 S_903 S_1519 S_1512 S_1841 S_925 S_2309 S_2457 S_64 S_3332 S_307 S_1971 S_1132
E_3246 80 1 S_1330 S_0 S_3268 S_2353 S_2307 S_2309 S_1200 S_1512 S_868 S_3332 S_3400
E_3559 18 1 S_0 S_142 S_903 S_1285 S_1841 S_276 S_3212
E_2059 60 3 S_0 S_3449
E_743 25 1 S_166 S_3368 S_2008 S_1716 S_142 S_2876 S_752 S_461 S_519 S_766 S_1187 S_2720 S_1998 S_1841 S_0 S_2116 S_2012
E_2170 15 3 S_0 S_2082 S_3028 S_3465 S_2368 S_2040 S_1841 S_2440 S_160 S_2978 S_61
E_2171 90 1 S_1726 S_0 S_2095 S_3439 S_533 S_741 S_501 S_2997 S_2440 S_3519 S_119 S_1055 S_103 S_1397 S_2681 S_835 S_2860 S_1194
E_2172 15 3 S_0 S_3289 S_2536 S_3053 S_221 S_1306 S_2617 S_868 S_2758 S_2728 S_10 S_160 S_579 S_2802 S_835 S_2992 S_3449
E_2173 55 3 S_804 S_1688 S_3028 S_127 S_0 S_3500 S_862 S_2758 S_1499 S_119 S_2391 S_1841 S_2765 S_2161 S_149 S_1995
E_2174 15 1 S_0 S_2136
E_740 15 2 S_0 S_1944 S_2401 S_1835 S_1036 S_2457 S_276 S_2116 S_571 S_1337 S_2524 S_3317 S_2763 S_2535 S_3324 S_755 S_3163 S_3332 S_2267 S_1767 S_2213 S_2096 S_766
E_2176 25 2 S_0 S_1375 S_824 S_2345
E_2177 25 1 S_0 S_1251 S_3028 S_1841 S_142
E_2178 25 2 S_2529 S_0
E_2179 30 1 S_0 S_221 S_2632 S_1500 S_1202 S_2457 S_1965 S_1977 S_2758 S_847 S_1007 S_2331 S_956 S_2997 S_868 S_2322 S_152 S_1367 S_2845 S_160 S_2681 S_1447
E_741 20 2 S_0 S_2322 S_3267 S_2778 S_1367 S_1659 S_1349 S_1269
E_3507 65 2 S_0 S_3368 S_2263 S_221 S_1200 S_3001 S_2440 S_2758 S_3396 S_103 S_160
E_3959 40 2 S_0 S_530 S_2169 S_2116 S_2878 S_3449 S_3206 S_2477
E_1351 30 3 S_0 S_2322 S_3267 S_1367 S_1841 S_2521 S_3436 S_318 S_1995 S_2294 S_2012
E_660 15 2 S_0 S_3004 S_2017 S_501 S_1271 S_2632 S_1036 S_2457 S_2923 S_2116 S_1388 S_1030 S_3028 S_2353 S_395 S_2584 S_741 S_2110 S_2300 S_1512 S_3317 S_1971 S_2030 S_3368 S_653 S_530 S_1585 S_3324 S_1190 S_3163 S_868 S_251 S_3332 S_3106 S_2152 S_152 S_2096 S_1309 S_2749 S_2213 S_766 S_2620 S_491 S_1841 S_725 S_3449
E_3951 16 2 S_0 S_1228 S_2083 S_2195 S_1007
E_3950 45 3 S_0 S_2263 S_1270 S_752 S_2860 S_2690 S_2440 S_3001 S_3481 S_91 S_835 S_2779
E_3953 8 3 S_0 S_3289 S_1512 S_2353 S_925
E_3952 75 1 S_0 S_2322 S_3028 S_1615 S_1309 S_587 S_1977 S_1841 S_2116
E_3955 40 1 S_0 S_3028 S_431 S_2536 S_1461 S_835 S_2757
E_663 15 1 S_0 S_2345 S_2457 S_2807 S_1330 S_947 S_2147 S_2353 S_1173 S_1977 S_1512 S_2128 S_1971 S_2826 S_1403 S_3268 S_3101 S_868 S_966 S_3332 S_1480 S_2322 S_759 S_1367 S_2681
E_889 10 2 S_0 S_3289 S_221 S_2758 S_1512 S_160 S_579 S_307
E_3956 35 3 S_0 S_2075 S_3439
E_662 10 2 S_2152 S_0 S_2322 S_1306 S_3267 S_2957 S_2617 S_1512 S_1785 S_868
E_2122 15 1 S_0 S_2778 S_221 S_2997 S_1200 S_1309
E_197 25 2 S_0 S_2213 S_3324 S_2088 S_507 S_2012
E_3963 50 3 S_1330 S_0 S_1306 S_2957 S_868 S_2681
E_664 25 2 S_2152 S_3368 S_1099 S_0 S_2309 S_766 S_1512 S_3163 S_2910 S_1971 S_2501
E_2552 85 2 S_1195 S_0 S_3399 S_163 S_1639 S_752 S_1890 S_193 S_103 S_1220 S_2572 S_81 S_3345 S_954 S_2195 S_3206 S_3449
E_2553 50 2 S_0 S_1306 S_2440 S_949 S_160 S_868 S_2164
E_1609 40 2 S_0 S_2171 S_3399 S_889 S_2632 S_1841 S_3028 S_2353 S_1447 S_3267 S_2536 S_476 S_1421 S_2944 S_534 S_868 S_2723 S_2322 S_1306 S_879 S_2200 S_1761 S_1055 S_1725
E_1608 45 1 S_0 S_3289 S_1615 S_221 S_168 S_2181 S_2978 S_2063 S_3465 S_2758 S_1007 S_3320 S_2826 S_579 S_591 S_868 S_149 S_2322 S_1306 S_2617 S_3077 S_3283 S_1547
E_1979 12 1 S_0 S_3289 S_385 S_752 S_461 S_2758 S_1841 S_160 S_579 S_235
E_667 20 2 S_2152 S_3368 S_2620 S_142 S_3492 S_1652 S_2213 S_519 S_2309 S_2235 S_46 S_1512 S_1841 S_3163 S_1790 S_0 S_1971 S_2012
E_2554 50 2 S_0 S_3289 S_2083 S_2309 S_1200 S_1977 S_868 S_2457 S_3332
E_2555 30 2 S_0 S_3289 S_2345 S_1965 S_1271 S_2353 S_395 S_1977 S_2758 S_2645 S_579 S_2331 S_526 S_2307 S_1403 S_868 S_2322 S_606 S_1306 S_2617 S_1200 S_1367 S_491 S_160 S_2681
E_1603 15 1 S_0 S_3289 S_2083 S_2826 S_514 S_2309 S_519 S_1512 S_579 S_2012 S_1885
E_1602 55 2 S_0 S_3449 S_3028 S_3465 S_2617 S_2688 S_3499 S_804 S_1841 S_491 S_2345 S_149 S_712
E_1601 25 1 S_0 S_3289 S_3028 S_3439 S_431 S_579 S_103 S_2758 S_3001 S_1841 S_160 S_835 S_3204 S_1281 S_598
E_666 20 2 S_0 S_3332 S_142 S_571 S_2535 S_1310 S_1835 S_1841 S_3163 S_2457 S_2445 S_2948 S_2012
E_1607 55 2 S_0 S_802 S_142 S_136 S_2195 S_903 S_1519 S_1512 S_1841 S_578 S_64 S_3449 S_1248 S_1285 S_2763
E_1606 25 1 S_0 S_2322 S_1618 S_1367 S_1512 S_868
E_1605 50 3 S_1330 S_0 S_3289 S_2083 S_2353 S_2826 S_1306 S_1785 S_3077 S_2309 S_3268 S_2957 S_2878 S_868 S_579 S_3126 S_1803 S_556
E_1604 100 1 S_0 S_1952 S_1483 S_3424 S_3028 S_491 S_2293 S_1271
E_401 10 3 S_2152 S_0 S_2309 S_1512 S_2457 S_3332 S_1971
E_400 30 3 S_0 S_1998 S_1051 S_1893 S_1841 S_2457 S_3368 S_1904 S_903 S_2758 S_847 S_2021 S_2083 S_2826 S_868 S_966 S_1716 S_1650 S_1306 S_1200 S_2749 S_160
E_403 25 2 S_1330 S_0 S_2322 S_2083 S_3267 S_2957 S_1200 S_1367 S_2845 S_2156 S_676 S_1019 S_2457 S_3332
E_402 35 3 S_0 S_2322 S_2083 S_3267 S_2957 S_1785 S_315 S_1166 S_1345 S_1525
E_405 15 2 S_0 S_2700 S_2825 S_707 S_1266 S_1053 S_1841 S_2291 S_65 S_2116 S_1061 S_3368 S_3332 S_2187 S_690 S_903 S_1068 S_519 S_744 S_1512 S_1342 S_587 S_1165 S_142 S_2762 S_2771 S_3163 S_1596 S_2948 S_809 S_3215 S_1252 S_665 S_1048 S_214 S_1036
E_404 12 2 S_0 S_3399 S_127 S_395 S_2213 S_681 S_1546
E_407 8 2 S_0 S_3399 S_2802 S_1036 S_2457 S_3368 S_3332 S_571 S_1070 S_3317 S_3206 S_1971 S_3326 S_1190 S_3163 S_1596 S_2948 S_2152 S_3216 S_2213 S_2539 S_766 S_3449
E_406 8 2 S_0 S_3368 S_2309 S_1716 S_142 S_1998 S_1321 S_754 S_3022 S_1512 S_1841 S_3163 S_276 S_3332 S_1070 S_2116 S_1971 S_2763
E_409 10 1 S_2152 S_3368 S_0 S_2096 S_1690 S_1200 S_1190 S_1563 S_2693 S_1512 S_1841 S_3163 S_767 S_766 S_3332 S_3273 S_1971
E_408 25 2 S_0 S_3368 S_1835 S_142 S_2187 S_1070 S_1512 S_1841 S_3163 S_2457 S_2620 S_3332 S_1971
E_3889 45 1 S_0 S_787 S_220 S_2941 S_2126 S_725 S_149 S_821
E_4172 8 1 S_0 S_1841 S_755
E_3969 50 2 S_0 S_3345 S_160 S_142 S_3022 S_1673 S_903 S_2455 S_1256 S_1512 S_1841 S_3400 S_578 S_186 S_614 S_1971
E_2778 25 3 S_0 S_3289 S_3353 S_2345 S_827 S_2457 S_2147 S_2353 S_1173 S_2758 S_1512 S_579 S_1971 S_1403 S_2309 S_3268 S_1594 S_966 S_3332 S_2322 S_1306 S_1618 S_1367 S_2681
E_2779 60 2 S_0 S_3430 S_149 S_1615 S_787
E_4108 50 1 S_0 S_1893 S_1132 S_221 S_476 S_2758 S_1841
E_2772 30 3 S_0 S_1200
E_2773 14 3 S_0 S_1998 S_903 S_1716 S_160 S_221 S_385 S_802 S_1051 S_578 S_954 S_307
E_2770 40 2 S_2681 S_0 S_649 S_103 S_851
E_2771 40 2 S_0 S_1496 S_2345 S_1841 S_2457 S_2353 S_903 S_1977 S_2877 S_1512 S_465 S_1971 S_2367 S_2309 S_3324 S_1519 S_1190 S_868 S_966 S_3465 S_3332 S_2152 S_1306 S_2096 S_2792
E_2776 60 2 S_2617 S_0 S_1200 S_279
E_2777 10 1 S_0 S_1904 S_1784 S_903 S_3345 S_2090 S_1547
E_2774 45 1 S_0 S_2083 S_1065 S_2826 S_1306 S_2617 S_868 S_2957 S_2457
E_2775 20 1 S_0 S_3465 S_772 S_385 S_86 S_460
E_2034 50 3 S_2758 S_0 S_103
E_4318 25 3 S_0 S_3368 S_752 S_1200 S_461 S_1512 S_1841 S_235 S_1971
E_1467 25 1 S_1330 S_2152 S_2309 S_1348 S_221 S_2788 S_2802 S_2593 S_2457 S_3252 S_1977 S_2617 S_1190 S_1512 S_386 S_491 S_2345 S_315 S_1971 S_0
E_3645 50 1 S_3476 S_0 S_2082 S_1309 S_3173 S_2632 S_1841 S_491 S_725 S_3449
E_1777 15 2 S_0 S_1937 S_1841 S_2440 S_1965 S_2758 S_1512 S_578 S_1007 S_745 S_2331 S_2083 S_2826 S_3267 S_2309 S_868 S_1480 S_2322 S_1306 S_2957 S_1618 S_1367 S_1971 S_2681 S_725
E_1776 60 2 S_0 S_2688 S_221 S_1306 S_2957 S_1499 S_1841 S_160 S_868 S_603 S_1042
E_1775 50 1 S_426 S_0 S_2280 S_3270 S_1841 S_491 S_2195 S_2277
E_1774 35 1 S_1330 S_0 S_3028 S_3049 S_501 S_476 S_1202 S_1965 S_3411 S_3283 S_1841 S_103 S_868 S_2681 S_1055 S_2331
E_1773 40 1 S_0 S_2322 S_2083 S_2353 S_2617 S_1367 S_2758 S_3353 S_197 S_28 S_725
E_1772 50 2 S_0 S_1615 S_1688 S_1499 S_787 S_3028 S_1123 S_137 S_3430 S_2989 S_3206 S_2992 S_193 S_530 S_752 S_2536 S_664 S_2582 S_3107 S_872 S_2617 S_1309 S_2555 S_2409
E_1771 40 2 S_0 S_2322 S_2083 S_2051 S_1306 S_3267 S_1931 S_2957 S_572 S_3028 S_849 S_160 S_868 S_674
E_1770 35 2 S_0 S_1195 S_1281
E_1779 40 3 S_1330 S_0 S_2322 S_2353 S_2309 S_2537 S_3268 S_1367 S_1512 S_3400
E_1778 40 3 S_0 S_1670 S_3353 S_727 S_3289 S_1500 S_1269 S_1977 S_3088 S_947 S_1965 S_2758 S_847 S_579 S_2647 S_1803 S_533 S_3283 S_2322 S_309 S_1306 S_2617 S_1618 S_1367 S_2681
E_4026 125 3 S_0 S_193 S_498 S_2617 S_1306 S_2758 S_2213 S_2572 S_160 S_868 S_3284 S_725 S_149 S_3449
E_1399 8 1 S_2609 S_2152 S_3268 S_2353 S_0 S_2457 S_2309 S_2903 S_1099 S_1555 S_2041 S_3434 S_2085 S_1512 S_2488 S_492 S_2681 S_2708
E_1398 25 3 S_2152 S_3368 S_1099 S_0 S_2096 S_2235 S_1158 S_766 S_1512 S_3163 S_3332 S_1971
E_1395 15 2 S_0 S_2530 S_3360 S_1937 S_2345 S_1330 S_3368 S_1904 S_2412 S_2758 S_1512 S_578 S_1971 S_409 S_2083 S_2826 S_3267 S_1516 S_2309 S_476 S_2778 S_1190 S_3163 S_868 S_2322 S_1306 S_2957 S_609 S_1990 S_315 S_491
E_1394 40 3 S_1439 S_0 S_759 S_3439 S_2457 S_315 S_3163 S_868 S_2012 S_2353 S_3332 S_3449
E_1397 16 3 S_2152 S_3368 S_1099 S_142 S_1066 S_2213 S_2309 S_3324 S_0 S_519 S_1512 S_1841 S_3163 S_3535 S_3332 S_51 S_2116 S_1971 S_2277
E_1396 10 1 S_2152 S_0 S_1099 S_2257 S_2213 S_3407 S_2309 S_3324 S_1589 S_3326 S_653 S_1190 S_1512 S_1841 S_3163 S_2457 S_3332 S_3206 S_1971 S_634
E_1391 8 2 S_2152 S_0 S_2322 S_142 S_2096 S_2535 S_2957 S_766 S_1512 S_1841 S_3163 S_2457 S_1036 S_3332 S_1971 S_2012
E_1390 8 2 S_1330 S_0 S_771 S_752 S_634 S_876 S_2440 S_2070 S_285 S_2376 S_2746 S_2291 S_1494 S_509
E_1393 10 2 S_0 S_1822 S_142 S_3368 S_1841 S_3163 S_2291 S_2267
E_1392 15 3 S_0 S_3368 S_2213 S_1512 S_2791 S_1971
E_2606 15 2 S_0 S_3289 S_677 S_501 S_2568 S_119 S_1055 S_2457 S_3284 S_395 S_1977 S_2758 S_847 S_579 S_2992 S_2083 S_2826 S_2309 S_864 S_868 S_966 S_1306 S_2617 S_1776 S_1841
E_2607 25 3 S_0 S_2322 S_3291 S_1367
E_2604 60 2 S_0 S_1893 S_1841 S_395 S_949 S_2075 S_596 S_258 S_2420 S_2166 S_3076 S_2083 S_3267 S_476 S_1190 S_868 S_603 S_2322 S_1306 S_2213 S_2957 S_2904 S_2617 S_491 S_160
E_2605 20 2 S_0 S_3289 S_221 S_2778 S_2758 S_160 S_579 S_1397 S_3206
E_319 11 3 S_0 S_858 S_752 S_1092 S_461 S_285 S_2906 S_2055 S_2863 S_2394 S_2291 S_2293 S_2395
E_318 15 2 S_0 S_3368 S_2083 S_2617 S_690 S_2957
E_1159 50 1 S_1467 S_0 S_442 S_142 S_752 S_1053 S_766 S_1512 S_1971 S_2953
E_1158 12 1 S_1330 S_3368 S_2309 S_2353 S_0 S_3324 S_903 S_1512 S_766 S_2957 S_826 S_1190 S_788 S_1036 S_3163 S_768 S_3332 S_2116 S_1971 S_1042
E_315 15 1 S_0 S_3389 S_2213 S_903 S_3324 S_1606 S_2297 S_2746 S_28 S_3317 S_3332 S_3212
E_314 10 3 S_0 S_3399 S_779 S_1036 S_2457 S_276 S_3368 S_2353 S_1849 S_903 S_1512 S_30 S_2763 S_3163 S_3332 S_2267 S_1285 S_2152 S_1423 S_2096 S_2957 S_766
E_317 10 3 S_0 S_3163 S_1841 S_2116 S_2012 S_1330 S_3368 S_788 S_903 S_519 S_1512 S_289 S_2939 S_2083 S_142 S_2536 S_1190 S_1020 S_3271 S_3332 S_2096 S_431 S_2957 S_766 S_1036
E_316 70 2 S_0 S_2161 S_1441 S_3028 S_2121 S_606 S_1090 S_431 S_119 S_2582 S_1841 S_491 S_2345 S_2681 S_745 S_537 S_3449 S_1142 S_999 S_448 S_2627
E_311 25 1 S_2152 S_2530 S_2322 S_2957 S_921 S_1402 S_1306 S_3267 S_812 S_3068 S_2309 S_1599 S_1028 S_1692 S_1288 S_3363 S_868 S_2921 S_1525 S_0
E_310 15 1 S_0 S_759 S_2457 S_2411 S_868 S_2681
E_313 25 1 S_0 S_3028 S_142 S_1190 S_1841 S_578 S_2457 S_3365 S_3332
E_312 12 3 S_0 S_3289 S_54 S_1785 S_2345 S_239 S_2632 S_1937 S_103 S_2457 S_1330 S_2245 S_2147 S_2353 S_395 S_3321 S_2519 S_1977 S_2758 S_2940 S_1512 S_2128 S_578 S_579 S_3317 S_1971 S_2083 S_750 S_2826 S_1403 S_3324 S_3268 S_2087 S_2681 S_868 S_966 S_3332 S_3267 S_2322 S_2672 S_3548 S_1306 S_2617 S_922 S_2957 S_155 S_119 S_1367 S_2213 S_160 S_197 S_3283 S_768 S_1782
E_4493 30 2 S_0 S_2322 S_3353 S_1367
E_1465 16 2 S_0 S_3368 S_395 S_2084 S_2096 S_2018 S_2957 S_3324 S_2213 S_1036 S_3163 S_1208 S_3317 S_3332 S_2116 S_3449
E_4111 20 2 S_0 S_1195 S_3028 S_789 S_2030 S_2617 S_103 S_1688 S_3481 S_893 S_1744 S_1579 S_3449
E_791 10 1 S_0 S_1998 S_3289 S_2802 S_2457 S_1330 S_3465 S_2758 S_1512 S_578 S_1971 S_2083 S_127 S_802 S_1190 S_3163 S_868 S_2353 S_3332 S_2322 S_2096 S_2957 S_766 S_2309 S_1885 S_725
E_790 20 1 S_0 S_3368 S_2322 S_2457 S_2309 S_1367 S_1977 S_2617 S_1512 S_351 S_3163 S_2345 S_966 S_2291 S_3332 S_76 S_1971
E_793 35 2 S_3449 S_0 S_2322 S_3353 S_1454 S_1200 S_2674 S_1689 S_3267 S_35 S_2957 S_1937 S_1367 S_2617 S_10 S_725 S_2934 S_3243 S_2763
E_792 15 1 S_0 S_3368 S_1841 S_2116 S_3163
E_795 12 1 S_0 S_826 S_2178 S_2457 S_3332 S_395 S_571 S_903 S_1977 S_2877 S_1512 S_186 S_2939 S_2309 S_1190 S_3163 S_966 S_1980 S_2948 S_1477 S_3217 S_2440 S_609 S_2096 S_766 S_491
E_794 30 1 S_2681 S_0 S_514
E_797 8 3 S_0 S_1512 S_1841 S_142 S_578
E_796 20 1 S_0 S_2213 S_3324 S_2234 S_3456 S_2745 S_3317 S_3449 S_2420 S_2166
E_799 10 1 S_0 S_1841 S_3163 S_1095
E_798 15 3 S_0 S_2171 S_771 S_2008 S_3163 S_142 S_3368 S_285 S_752 S_1195 S_2070 S_1996 S_766 S_3028 S_1841 S_3202 S_851 S_2291 S_1281
E_1559 10 2 S_2152 S_1998 S_1099 S_1835 S_2354 S_0 S_653 S_1070 S_766 S_1512 S_3163 S_3332 S_2116 S_1971
E_1558 10 2 S_2152 S_1998 S_1099 S_2353 S_142 S_653 S_2957 S_1832 S_766 S_1512 S_1841 S_3163 S_2457 S_2695 S_3332 S_51 S_1971 S_0
E_1809 12 1 S_1330 S_0 S_3289 S_2826 S_1306 S_3217 S_2676 S_2309 S_2758 S_1512 S_868 S_2457 S_2681 S_3377 S_3332 S_1971
E_1808 90 2 S_0 S_1700 S_2083 S_2353 S_3217 S_1200 S_903 S_476 S_1113 S_1512 S_1841
E_1464 15 3 S_0 S_3028 S_2536 S_476 S_1309 S_2440 S_2441 S_1841 S_2446 S_835 S_746
E_3215 65 2 S_0 S_1615 S_3503 S_1382 S_3138 S_3465 S_903 S_847 S_1512 S_579 S_408 S_2992 S_2763 S_2083 S_2309 S_1519 S_1521 S_2267 S_1285 S_2617 S_2676 S_1488 S_3017 S_1885
E_4351 20 1 S_0 S_3399 S_1931 S_2957 S_889 S_1392 S_160 S_30 S_3449
E_1501 25 2 S_0 S_2457 S_1330 S_2147 S_2353 S_395 S_1512 S_3087 S_3094 S_1971 S_3320 S_143 S_2309 S_1190 S_966 S_3268 S_759 S_3548 S_1200 S_315 S_491 S_3345 S_1782
E_2124 50 2 S_2529 S_3368 S_2322 S_2353 S_3188 S_0 S_2457 S_1367 S_1977 S_677 S_2221 S_2345 S_759 S_3449
E_229 12 2 S_0 S_1998 S_2957 S_3163 S_991 S_2457 S_1050 S_3129 S_830 S_1036 S_1789 S_2920 S_229 S_2923 S_2116 S_3368 S_1149 S_1656 S_73 S_462 S_3147 S_1512 S_796 S_3317 S_1844 S_1404 S_1971 S_295 S_2504 S_2386 S_2199 S_3267 S_1516 S_2769 S_3479 S_977 S_3021 S_2374 S_1686 S_3332 S_797 S_3006 S_2706 S_2152 S_1716 S_2384 S_1720 S_1932 S_260 S_2551 S_766 S_3498 S_3283 S_2217 S_3019
E_228 35 1 S_0 S_3039 S_2403 S_395 S_2213 S_2230 S_3271 S_3324 S_2160 S_3345 S_3204 S_3317 S_80 S_772
E_1463 8 1 S_2609 S_0 S_3153 S_1724 S_766 S_1070 S_1036 S_3163 S_3133 S_3317 S_3106
E_3641 75 3 S_0 S_3399 S_1306 S_2758 S_160 S_868 S_1140 S_1022
E_4402 60 3 S_2617 S_0
E_221 12 1 S_2152 S_1753 S_2608 S_2353 S_395 S_0 S_2617 S_3324 S_2632 S_3457 S_1735 S_1609 S_76 S_3317 S_1249 S_2420 S_2166
E_220 16 2 S_0 S_3368 S_571 S_1306 S_1200 S_2957 S_1231 S_2457 S_2681 S_3332 S_3324 S_2116
E_223 25 1 S_0 S_1496 S_3028 S_160 S_1306 S_476 S_2161 S_2621 S_868
E_222 20 2 S_2152 S_3368 S_3153 S_2928 S_1652 S_653 S_2309 S_1070 S_761 S_1512 S_2620 S_229 S_3062 S_348 S_2643 S_0 S_486 S_1971 S_2050
E_225 20 1 S_0 S_3028 S_142 S_752 S_3129 S_1841
E_224 15 1 S_2152 S_0 S_1744 S_2096 S_993 S_766 S_1512 S_3163 S_2457 S_3332 S_1971
E_227 75 3 S_2923 S_1998 S_0 S_2345 S_1953 S_1036 S_2457 S_2291 S_2059 S_2012 S_1330 S_3368 S_2948 S_2353 S_571 S_519 S_1512 S_3317 S_1971 S_2309 S_142 S_653 S_1295 S_3324 S_2312 S_3163 S_3332 S_2152 S_2322 S_1716 S_1367 S_766 S_1775 S_1841 S_2910 S_51
E_226 20 1 S_0 S_192 S_772 S_2617 S_2291 S_634 S_2537 S_1309 S_1110 S_2213 S_1841 S_1609 S_2681 S_2075 S_3317
E_4527 15 1 S_0 S_2778 S_142 S_2676 S_2322 S_3289 S_2505 S_3222 S_1841 S_1367 S_578 S_579 S_3449
E_2938 55 2 S_0 S_804 S_2105 S_3430 S_235 S_2758 S_505 S_851 S_835 S_725 S_149 S_2166
E_1462 50 2 S_0 S_221 S_385 S_2457 S_2353 S_3252 S_2758 S_2877 S_1512 S_2083 S_2309 S_3163 S_868 S_1477 S_307 S_2778 S_759 S_1306 S_2957 S_315 S_160 S_2681 S_2336
E_4640 45 3 S_2738 S_835 S_0
E_1503 25 3 S_0 S_1496 S_728 S_2457 S_3272 S_1036 S_2976 S_2345 S_2063 S_3028 S_127 S_2245 S_2128 S_351 S_390 S_3320 S_2826 S_359 S_2485 S_3163 S_966 S_1356 S_2617 S_1200 S_556 S_1782
E_704 20 1 S_2758 S_0 S_2778 S_1200 S_160
E_4258 75 3 S_469 S_0 S_1566 S_2547 S_2993 S_2617 S_2454 S_2345 S_532 S_1906 S_2976 S_1985 S_10 S_1841 S_1358 S_2457 S_465 S_390 S_3449 S_984
E_2935 70 2 S_2758 S_0 S_868
E_4253 50 1 S_501 S_0 S_3289 S_2083 S_2826 S_1306 S_1117 S_2309 S_103 S_1055 S_868 S_579 S_3283 S_3284 S_556 S_602
E_4252 45 2 S_0 S_2309 S_476 S_1841 S_868 S_64
E_4038 70 3 S_0 S_3465 S_3246 S_3431 S_1202 S_1841 S_2621 S_2681 S_152 S_3449
E_4250 30 1 S_0 S_1195 S_152 S_2144 S_1841 S_3449
E_4257 30 2 S_0 S_1306 S_3217 S_2309 S_1512 S_868 S_1260
E_4256 24 1 S_0 S_1766 S_802 S_3320 S_903 S_1512 S_1841 S_556
E_1461 40 1 S_0 S_3028
E_4254 50 3 S_3351 S_0 S_3028 S_1132 S_1818 S_1841 S_1500
E_135 12 2 S_0 S_3189 S_1322 S_1259 S_1036 S_1561 S_2457 S_2291 S_3368 S_2353 S_1689 S_3317 S_2420 S_142 S_3267 S_3324 S_476 S_3163 S_2560 S_3332 S_2213 S_1367 S_3281 S_766
E_134 15 3 S_0 S_1785 S_3260 S_501 S_2802 S_1841 S_2457 S_634 S_3252 S_3317 S_1132 S_752 S_3324 S_2087 S_3332 S_725 S_2322 S_2617 S_3173 S_2213 S_1609 S_768
E_137 18 3 S_0 S_2247 S_1785 S_155 S_2152 S_1555 S_1733 S_2457 S_1398 S_1330 S_3368 S_2147 S_2353 S_2018 S_2755 S_1173 S_2245 S_1403 S_2472 S_2253 S_1245 S_3094 S_2867 S_2063 S_2307 S_2085 S_1014 S_3434 S_3044 S_478 S_3046 S_2003 S_2541 S_3483 S_3106 S_1714 S_1267 S_3268 S_759 S_3548 S_1306 S_1424 S_313 S_1190 S_2708 S_3497 S_437 S_2792 S_1356 S_2872 S_3400
E_136 20 2 S_1330 S_2361 S_2322 S_2083 S_221 S_1306 S_3267 S_2957 S_1200 S_2778 S_1392 S_2758 S_1512 S_160 S_868 S_1821 S_0
E_131 15 1 S_0 S_2651 S_2457 S_2177 S_3129 S_2345 S_2291 S_3368 S_1690 S_3252 S_1512 S_1971 S_3335 S_2309 S_826 S_1190 S_3163 S_421 S_3332 S_2152 S_3216 S_2096 S_1200 S_3536 S_766 S_459
E_130 40 1 S_2152 S_3368 S_2923 S_2353 S_0 S_2309 S_1200 S_519 S_1190 S_1512 S_2457 S_2291 S_1596 S_3332 S_51 S_1971
E_133 60 1 S_0 S_1200 S_476
E_132 12 3 S_0 S_1998 S_826 S_1841 S_2457 S_3368 S_571 S_690 S_1392 S_1070 S_348 S_2083 S_3153 S_142 S_653 S_3163 S_868 S_3332 S_2957 S_766 S_160 S_2681
E_2930 30 3 S_0 S_1841 S_2457 S_2353 S_395 S_2227 S_1965 S_2245 S_1697 S_2331 S_2083 S_956 S_476 S_1190 S_868 S_127 S_3268 S_2957 S_2440 S_3227 S_2681 S_1447 S_1782
E_1504 8 2 S_2152 S_3368 S_127 S_0 S_2802 S_2657 S_2309 S_2310 S_2235 S_2096 S_766 S_1512 S_2213 S_3163 S_2457 S_966 S_3317 S_3332 S_3365 S_1971 S_2012
E_139 8 3 S_0 S_2457 S_476 S_2758 S_868 S_2681
E_138 30 1 S_0 S_1099 S_2247 S_826 S_2457 S_2116 S_3368 S_394 S_1965 S_2657 S_1516 S_2309 S_476 S_2310 S_1138 S_3163 S_868 S_1762 S_3332 S_1477 S_2152 S_1306 S_2957 S_766 S_2681
E_2933 65 2 S_0 S_1211 S_2688 S_2860 S_103 S_2345 S_1330 S_3028 S_2353 S_3246 S_3519 S_2856 S_465 S_1583 S_533 S_2997 S_868 S_1306 S_2617 S_2440 S_160 S_2681 S_725 S_2040 S_3449
E_1460 8 2 S_0 S_3368 S_142 S_1893 S_1512 S_1841 S_3163 S_2457 S_3332 S_1971
E_3642 95 2 S_0 S_690 S_634
E_1505 10 2 S_1573 S_0 S_1841 S_3163
E_2546 15 2 S_2758 S_0
E_4457 55 3 S_0 S_2353 S_3246 S_2169 S_1568 S_2758 S_2878 S_868 S_2681
E_2549 75 1 S_0 S_3488 S_3028
E_3638 8 1 S_2529 S_0 S_221 S_2940 S_2309 S_3279 S_1977 S_1512 S_160 S_2457 S_3332 S_1547
E_3639 30 1 S_1931 S_0 S_2322 S_2083 S_2353 S_2826 S_1306 S_2778 S_2169 S_868 S_1200 S_3289 S_1367 S_197 S_2758 S_2109 S_2878 S_160 S_579 S_530 S_849
E_3198 40 2 S_0 S_872 S_3206
E_2548 40 1 S_0 S_2322 S_3353 S_2993 S_1367 S_609 S_2440 S_966 S_3206
E_3634 45 3 S_0 S_2063 S_1766 S_802 S_3414 S_221 S_1841 S_2280 S_903 S_1200 S_2440 S_2758 S_1512 S_2309 S_578 S_1007 S_501 S_64 S_2336 S_1248 S_3449
E_3635 25 3 S_0 S_3289 S_677 S_221 S_2473 S_3279 S_2345 S_1330 S_2353 S_903 S_2763 S_1285 S_1007 S_799 S_2529 S_2083 S_2826 S_2309 S_1519 S_2322 S_1716 S_1512 S_2086 S_855 S_2195 S_984
E_3636 50 1 S_1330 S_0 S_2353 S_3217 S_2309 S_1512 S_242
E_3637 60 2 S_0 S_1306 S_2617 S_2687 S_2341 S_501 S_119 S_160 S_868 S_439 S_1695 S_258 S_351
E_3630 35 2 S_3283 S_1483 S_103 S_0
E_3631 20 1 S_0 S_373 S_903 S_25 S_646 S_189 S_1971 S_2763
E_3632 20 2 S_2758 S_286 S_1132 S_2440 S_0
E_3352 8 3 S_0 S_2322 S_3320
E_4389 50 1 S_0 S_2815
E_2975 25 2 S_0 S_2322 S_2957 S_221 S_2778 S_868 S_3289 S_1965 S_2758 S_1841 S_160 S_579 S_2681 S_2195 S_2331
E_2088 150 3 S_0 S_3289 S_2109 S_3399 S_46 S_1841 S_1330 S_1852 S_2758 S_579 S_3377 S_2083 S_142 S_2307 S_868 S_1306 S_1483 S_103 S_160 S_1090 S_3283 S_1055 S_556 S_3449
E_2145 20 2 S_966 S_0 S_1761 S_2572 S_851
E_4380 40 1 S_1330 S_0 S_2322 S_2353 S_501 S_1367 S_2802 S_1386
E_4383 60 2 S_0 S_2322 S_2083 S_1200 S_1306 S_3217 S_752 S_2957 S_2997 S_461 S_3267 S_3028 S_2617 S_160 S_868 S_2012 S_3449
E_4382 45 3 S_2758 S_2195 S_2536 S_1022 S_0
E_4385 25 2 S_3217 S_0 S_2136 S_3028
E_3724 50 1 S_0 S_677 S_2993 S_501 S_119 S_1410 S_137 S_2681
E_4387 25 3 S_0 S_2083 S_3465 S_1931 S_2957 S_1200 S_1190 S_1512 S_641 S_2309 S_596 S_849
E_4386 20 3 S_0 S_3289 S_2109 S_1841 S_3365 S_3465 S_2758 S_1512 S_579 S_642 S_3377 S_2083 S_2309 S_868 S_603 S_2322 S_2617 S_1200 S_1367 S_160 S_439 S_3449
E_3725 115 3 S_0 S_3206
E_1507 20 1 S_0 S_2353 S_1512 S_1841 S_3255 S_3345 S_1971
E_1992 70 2 S_3095 S_0
E_3722 15 1 S_1220 S_0 S_3449 S_2536 S_3345
E_3723 15 2 S_0 S_2322 S_1065 S_3267 S_2957 S_1200 S_1841 S_160 S_868 S_745
E_3720 50 3 S_0 S_3289 S_1785 S_1841 S_2457 S_3028 S_2353 S_903 S_1512 S_186 S_1076 S_2083 S_142 S_1917 S_752 S_2309 S_1190 S_3332 S_3268 S_1309 S_2794 S_3449
E_661 10 2 S_0 S_3368 S_587 S_1252 S_142 S_653 S_665 S_2825 S_1070 S_3163 S_348
E_2047 35 2 S_2758 S_0 S_3162 S_2195 S_1309
E_3721 30 3 S_0 S_226 S_1500 S_2345 S_893 S_3465 S_3141 S_310 S_1965 S_2758 S_572 S_579 S_2647 S_2991 S_526 S_3101 S_1594 S_2322 S_309 S_606 S_1306 S_2617 S_1367 S_2681 S_439
E_2806 20 2 S_0 S_2116
E_3708 20 2 S_2617 S_2979 S_3449 S_0 S_3099
E_3709 95 2 S_0 S_677 S_2617 S_501 S_1841 S_2703 S_2345 S_3465 S_3449 S_351 S_984
E_4031 20 2 S_0 S_103 S_1965 S_868 S_3283 S_2331
E_3726 10 2 S_0 S_1113 S_802 S_578 S_2536 S_2617 S_3156 S_903 S_2070 S_1220 S_1512 S_2309 S_160 S_851 S_1742
E_4037 60 1 S_0 S_258 S_632 S_641
E_414 50 2 S_2152 S_0 S_476 S_2985 S_2309 S_993 S_2342 S_1893 S_1512 S_1036 S_3163 S_2457 S_2291 S_1830 S_2293 S_51 S_2116 S_1971
E_4035 45 2 S_0 S_2109 S_677 S_2632 S_1841 S_579 S_2353 S_2188 S_132 S_2758 S_1512 S_578 S_1007 S_745 S_2309 S_3268 S_868 S_422 S_3332 S_2322 S_2617 S_3279 S_1367 S_1425 S_725
E_4018 50 3 S_0 S_1841 S_2116
E_3700 75 1 S_0 S_1998 S_2457 S_2063 S_3465 S_903 S_2758 S_1512 S_137 S_1971 S_2083 S_578 S_2826 S_2309 S_1356 S_868 S_2353 S_3332 S_307 S_1306 S_2617 S_2957 S_646 S_160
E_3701 90 1 S_0 S_1441 S_677 S_1727 S_1841 S_598 S_2807 S_16 S_2147 S_2353 S_395 S_1173 S_1512 S_2128 S_2826 S_2309 S_476 S_3028 S_687 S_3268 S_1028 S_197 S_2681
E_2039 35 2 S_2758 S_0 S_160
E_415 15 2 S_0 S_2778 S_221
E_3704 75 3 S_0 S_1841 S_835 S_395 S_3439 S_2758 S_1512 S_581 S_579 S_2083 S_2826 S_1351 S_476 S_868 S_3540 S_2952 S_2322 S_1306 S_2617 S_2957 S_3220 S_2440 S_491 S_160 S_725 S_2195
E_3705 30 1 S_0 S_727 S_827 S_1841 S_1224 S_1330 S_1852 S_579 S_745 S_2763 S_1012 S_3267 S_2536 S_1098 S_868 S_2322 S_1306 S_2617 S_312 S_2957 S_1200 S_1367 S_1029 S_160 S_556 S_431
E_3706 20 2 S_0 S_3028 S_103 S_2758 S_3284 S_3283 S_2446 S_725
E_3696 50 1 S_0 S_3028 S_2536 S_2083 S_868 S_626
E_1401 15 3 S_903 S_2152 S_3028 S_142 S_1321 S_1070 S_755 S_1893 S_286 S_1512 S_1841 S_16 S_3163 S_1285 S_1971 S_0
E_4153 55 1 S_3267 S_0 S_2322 S_2083 S_2957
E_1400 25 2 S_0 S_2778 S_221 S_530 S_1200 S_1104 S_2758 S_868 S_3206
E_1014 8 3 S_2152 S_2957 S_2322 S_2083 S_0 S_2457 S_2309 S_3289 S_1367 S_2004 S_1512 S_2572 S_579 S_3332
E_3090 45 3 S_0 S_2688 S_152 S_1124 S_3449
E_3091 15 2 S_0 S_561 S_2457 S_1841 S_1449 S_16 S_3368 S_2353 S_1965 S_1512 S_2331 S_2083 S_3267 S_2309 S_476 S_1190 S_868 S_3332 S_2152 S_2322 S_1306 S_2957 S_2440 S_1971 S_2446
E_3092 30 3 S_0 S_2322 S_3028 S_3551 S_579 S_1200 S_3289 S_1893 S_3271 S_3253 S_1841 S_868 S_3481 S_1285 S_2763
E_419 50 2 S_0 S_3502 S_2340 S_1669 S_3039 S_1893 S_172 S_2457 S_2287 S_2116 S_16 S_3368 S_3332 S_687 S_2641 S_1512 S_3148 S_853 S_1971 S_1467 S_1237 S_142 S_3203 S_2309 S_1589 S_1190 S_2834 S_966 S_1085 S_2148 S_3004 S_3106 S_1302 S_2152 S_3484 S_3492 S_2675 S_2096 S_2345 S_2392 S_2620 S_1129 S_2222 S_51 S_741
E_3094 35 1 S_0 S_1375 S_1799 S_119 S_10 S_1841 S_3264 S_2345 S_2294 S_3141 S_1568 S_2758 S_851 S_1017 S_1639 S_804 S_2322 S_606 S_2617 S_1200 S_1367 S_491 S_2746 S_1995 S_3449
E_3095 75 2 S_0 S_1496 S_1195 S_3494 S_2536 S_476 S_1004 S_3522 S_1841 S_2489 S_2681 S_537 S_2161 S_2923 S_556 S_2992
E_3096 35 3 S_0 S_3268 S_160 S_221 S_868 S_3289 S_2758 S_578 S_579 S_1547
E_3097 35 2 S_1330 S_0 S_2169 S_2309 S_1512 S_1072
E_2038 20 2 S_0 S_3368 S_3289 S_2083 S_1200 S_142 S_1306 S_530 S_579 S_476 S_2957 S_2758 S_1841 S_2040 S_868 S_2457 S_1555
E_1405 12 3 S_0 S_1099 S_3129 S_1841 S_1268 S_2457 S_2291 S_2116 S_2948 S_3465 S_1849 S_571 S_637 S_1070 S_1971 S_1638 S_142 S_752 S_1186 S_2311 S_1190 S_3163 S_3212 S_3332 S_3106 S_3268 S_2096 S_2957 S_1309 S_766 S_1036 S_1512
E_4029 50 1 S_2617 S_0
E_1404 20 3 S_2345 S_0 S_3293 S_687 S_2826 S_2993 S_2617 S_1986 S_3193 S_804 S_478 S_2572 S_160 S_868 S_966 S_1289 S_3206 S_2748 S_3449
E_4158 20 3 S_0 S_1512
E_1407 25 2 S_2152 S_3368 S_0 S_2309 S_476 S_2235 S_519 S_1512 S_1841 S_868 S_1971 S_2012
E_3857 60 3 S_0 S_1615 S_221 S_2572 S_632 S_2758 S_641 S_137 S_2989 S_258 S_3206 S_193 S_3430 S_92 S_868 S_149 S_1195 S_872 S_2617 S_2555 S_160 S_1667
E_1406 15 3 S_0 S_788 S_2917 S_790 S_361 S_1110 S_1310 S_1835 S_1036 S_289 S_3163
E_719 35 3 S_2152 S_0 S_1512 S_3163 S_725 S_3332 S_2012
E_4404 90 3 S_0 S_2353 S_879 S_847 S_1841 S_2681
E_3142 75 1 S_0 S_3289 S_221 S_1841 S_1330 S_3439 S_1173 S_2758 S_1351 S_1512 S_579 S_3377 S_293 S_2083 S_2307 S_3267 S_2309 S_3268 S_868 S_2322 S_1306 S_2957 S_160 S_2681 S_319
E_2440 25 1 S_0 S_439 S_2353
E_3140 50 2 S_1330 S_0 S_2083 S_221 S_2826 S_1306 S_28 S_2309 S_1852 S_2758 S_1053 S_1512 S_491 S_160 S_868 S_3377 S_1140 S_851 S_2257
E_3141 65 1 S_0 S_371 S_2172 S_1977 S_2457 S_3332
E_2949 20 2 S_0 S_1220
E_2948 20 1 S_0 S_3289 S_3353 S_2457 S_1499 S_2345 S_2147 S_2353 S_3268 S_1977 S_2083 S_1012 S_2309 S_2778 S_5 S_2313 S_868 S_422 S_3332 S_2322 S_2617 S_2957 S_1618 S_1367 S_2681 S_439
E_3144 20 3 S_3288 S_0 S_1716 S_1076 S_1281 S_2763
E_1798 40 1 S_0 S_3314
E_1470 20 3 S_1269 S_0
E_2944 85 2 S_0 S_3399 S_3465 S_2632 S_1841 S_3271 S_537
E_2947 40 1 S_0 S_1998 S_3399 S_677 S_1841 S_2345 S_64 S_149 S_3465 S_903 S_2359 S_1285 S_641 S_578 S_258 S_193 S_2309 S_802 S_1744 S_1281 S_1512 S_160 S_725 S_1547 S_984
E_2946 15 3 S_0 S_2341 S_2457 S_1855 S_2353 S_1965 S_847 S_1512 S_27 S_1330 S_2083 S_2826 S_2309 S_3268 S_2681 S_868 S_966 S_3332 S_2322 S_1306 S_2617 S_1367 S_3217 S_3283 S_439
E_2941 15 1 S_0 S_3289 S_2848 S_13 S_501 S_2536 S_2440 S_609 S_2758 S_2399 S_1841 S_103 S_160 S_579 S_3283 S_1646 S_31 S_3449
E_2442 12 3 S_0 S_3271
E_2943 50 1 S_0 S_3368 S_3028 S_2457 S_2758 S_925 S_16
E_2942 20 3 S_0 S_3368 S_3028 S_1977 S_1841 S_3332
E_3384 50 2 S_3449 S_0 S_1766 S_1553 S_221 S_2617 S_654 S_2341 S_802 S_851 S_2758 S_119 S_2746 S_2878 S_160 S_1007 S_2146 S_1682 S_1741 S_984
E_3385 45 2 S_0 S_3289 S_827 S_119 S_2345 S_1977 S_1330 S_2147 S_2353 S_514 S_400 S_1965 S_1512 S_579 S_745 S_1971 S_2529 S_3268 S_3101 S_868 S_966 S_1194 S_2322 S_1367 S_2681 S_984
E_3386 50 2 S_642 S_0 S_258
E_2443 40 1 S_0 S_3368 S_3028 S_893 S_3377 S_745 S_2328 S_293 S_3449
E_3380 20 3 S_0 S_1998 S_221 S_622 S_1330 S_2758 S_2353 S_903 S_1977 S_24 S_1512 S_578 S_1007 S_1971 S_2083 S_2309 S_591 S_1519 S_868 S_3332 S_1716 S_1306 S_2443 S_160 S_2681
E_3381 40 2 S_0 S_3268 S_2147 S_1567 S_3028 S_1512 S_2336 S_3206 S_16
E_3382 50 3 S_0 S_3028 S_1849 S_142 S_752 S_1629 S_903 S_476 S_1309 S_2440 S_2070 S_504 S_1841 S_646 S_1449 S_1084 S_445 S_3206 S_244
E_3383 35 3 S_0 S_3291 S_226 S_2345 S_677 S_1330 S_2147 S_2353 S_572 S_2758 S_286 S_27 S_745 S_2133 S_1971 S_1012 S_2307 S_2309 S_868 S_966 S_3268 S_2617 S_3186 S_1639 S_2681
E_3686 30 3 S_0 S_804 S_1615 S_2341 S_1828 S_2758 S_1499 S_407
E_3388 18 1 S_0 S_1998 S_3289 S_221 S_3022 S_1051 S_226 S_2083 S_64 S_1330 S_2353 S_20 S_903 S_1512 S_578 S_579 S_2529 S_2309 S_3320 S_802 S_1519 S_2322 S_1367 S_2443 S_1547
E_3389 15 2 S_0 S_3268 S_2147 S_2353 S_395 S_1931 S_1618 S_849 S_3449
E_2468 50 3 S_0 S_501 S_1202 S_1841 S_2009 S_1885 S_2195
E_2383 30 2 S_0 S_2083 S_3217 S_2309 S_2758 S_1512 S_2746 S_578 S_684 S_1248 S_1971
E_2382 35 2 S_0 S_1998 S_3289 S_186 S_474 S_2802 S_1330 S_2638 S_903 S_2758 S_1512 S_579 S_3377 S_293 S_2083 S_2826 S_3267 S_802 S_2778 S_868 S_2290 S_2322 S_1306 S_2957 S_1971 S_2681
E_2381 25 1 S_0 S_670 S_1248
E_2380 20 3 S_0 S_2802 S_1841 S_1330 S_2147 S_2353 S_1173 S_1965 S_695 S_2128 S_745 S_2331 S_1403 S_476 S_868 S_3268 S_1306 S_1694 S_2440 S_10 S_491 S_2681 S_1782
E_2387 65 1 S_0 S_1766 S_1716 S_373 S_735 S_1519 S_160 S_1248 S_1547
E_2386 15 1 S_0 S_2322 S_1306 S_1200 S_1618 S_947 S_1367 S_1852 S_2758 S_119 S_2391 S_1098 S_160 S_868 S_2681 S_28 S_556 S_1483
E_2385 80 1 S_0 S_2290 S_1615 S_787 S_3430 S_2070 S_2391 S_1841 S_2572 S_92 S_2746 S_3088
E_2384 50 1 S_0 S_2322 S_2997 S_226 S_1977
E_3890 40 1 S_0 S_1615 S_1688 S_2632 S_10 S_1841 S_2345 S_677 S_1566 S_1568 S_2758 S_137 S_2989 S_526 S_3430 S_2399 S_1358 S_966 S_149 S_606 S_2617 S_2440 S_2555 S_2909 S_725 S_1667
E_3402 20 3 S_0 S_1555 S_103 S_2206 S_3204 S_3206
E_2389 20 2 S_0 S_3028 S_3220 S_3284 S_1970 S_3449
E_2388 20 3 S_0 S_137 S_2617 S_2878 S_160 S_2989 S_3206
E_3894 50 1 S_0 S_3289 S_561 S_220 S_3399 S_3297 S_2804 S_3028 S_3465 S_1904 S_1977 S_2758 S_579 S_3430 S_868 S_2090 S_149 S_821 S_603 S_1306 S_1200 S_160 S_725 S_3449
E_2089 15 3 S_0 S_3289 S_221 S_5 S_1500 S_3240 S_2638 S_1904 S_1556 S_1965 S_2758 S_572 S_2878 S_579 S_2647 S_2992 S_1594 S_868 S_2950 S_2290 S_2322 S_2617 S_2858 S_1367 S_2681
E_665 20 1 S_929 S_2152 S_2257 S_142 S_1998 S_2096 S_276 S_766 S_1512 S_1036 S_2213 S_3163 S_2457 S_1841 S_3368 S_3332 S_1971 S_0
E_3897 70 1 S_0 S_1998 S_3289 S_2109 S_2341 S_2345 S_3399 S_579 S_1841 S_2457 S_1682 S_16 S_2063 S_2758 S_1512 S_186 S_3206 S_1971 S_2309 S_1358 S_966 S_3332 S_307 S_2617 S_2221
E_1791 50 1 S_0 S_309 S_2617 S_2440 S_1269 S_1512 S_3222 S_3429 S_2457 S_2647 S_3332
E_1790 20 3 S_0 S_3289 S_221 S_579 S_2778 S_2758 S_868
E_1991 35 1 S_1330 S_0 S_2083 S_2957
E_2469 85 1 S_0 S_1841
E_1793 40 1 S_0 S_1615 S_221 S_889 S_103 S_3028 S_182 S_1965 S_2758 S_1007 S_3206 S_2331 S_1132 S_1583 S_2681 S_1645 S_868 S_1022 S_1306 S_102 S_1309 S_1202 S_160 S_3283
E_3143 40 3 S_2617 S_0 S_448 S_3206
E_1792 25 1 S_0 S_152 S_2957 S_119 S_3149 S_160
E_1795 20 3 S_0 S_2322 S_2083 S_1306 S_3267 S_2957 S_868
E_1794 30 3 S_0 S_2322 S_2083 S_2617 S_2957 S_868 S_2012
E_3560 40 2 S_0 S_1615 S_2993 S_3217 S_3430 S_2457 S_1985 S_759 S_92 S_2345 S_966 S_3465 S_821 S_1625
E_3561 50 2 S_0 S_3289 S_2083 S_903 S_2758 S_3206
E_3562 40 2 S_0 S_725 S_1841
E_3563 30 2 S_0 S_3399 S_2051 S_504 S_1841 S_103 S_3028 S_1904 S_2758 S_954 S_3429 S_2536 S_476 S_1189 S_1645 S_3103 S_537 S_1195 S_1200 S_1309 S_2440 S_160 S_3283 S_2195 S_3449
E_3564 50 1 S_0 S_3028 S_752 S_1309 S_103 S_2758 S_91 S_160 S_2896
E_1797 25 1 S_3173 S_0 S_501 S_2703 S_1363
E_3566 95 3 S_0 S_1998 S_1330 S_2188 S_903 S_1173 S_2758 S_1512 S_1971 S_2763 S_2083 S_2307 S_3267 S_2309 S_3268 S_1190 S_868 S_3050 S_2322 S_1306 S_3217 S_2957 S_373 S_2681
E_3567 75 3 S_0 S_3439 S_2617 S_1309 S_2758 S_149 S_2195
E_3568 30 3 S_0 S_1615 S_1828 S_1688 S_2345 S_3465 S_40
E_3569 75 2 S_0 S_2322 S_3028 S_3267 S_119 S_3449
E_1796 40 3 S_2617 S_0 S_641 S_3206
E_3964 15 2 S_0 S_3289 S_221 S_1330 S_2353 S_1904 S_1965 S_2758 S_1512 S_579 S_3204 S_140 S_2681 S_1594 S_868 S_2322 S_606 S_1306 S_2617 S_2845 S_378 S_3283 S_439 S_2627
E_3965 35 1 S_0 S_3368 S_221 S_2084 S_1320 S_1483 S_2169 S_954 S_2399 S_1512 S_2878 S_160 S_3345 S_2336 S_2148 S_2012 S_2992 S_3284
E_3966 15 3 S_1357 S_556 S_2353 S_0
E_3967 40 1 S_1688 S_1519 S_193 S_872 S_1615 S_651 S_906 S_1826 S_787 S_501 S_2758 S_1356 S_3481 S_1841 S_3430 S_3028 S_725 S_149 S_821 S_0
E_3960 20 1 S_2758 S_0 S_725
E_3961 100 2 S_0 S_3399 S_3548 S_1403 S_1200 S_2245 S_2802 S_2128 S_2681 S_556
E_2169 26 2 S_0 S_1999 S_2195 S_609 S_3271 S_1899
E_2168 20 1 S_0 S_3377
E_2167 40 1 S_0 S_1615 S_168 S_10 S_1841 S_2345 S_677 S_2126 S_137 S_1007 S_2989 S_2826 S_3324 S_1519 S_1356 S_1358 S_966 S_149 S_40 S_712 S_2617 S_2555 S_1745 S_160 S_379 S_821
E_2166 30 3 S_0 S_3028 S_3439 S_1200 S_2309 S_2997 S_891 S_1885 S_3332
E_2165 20 3 S_0 S_3332 S_634 S_1977 S_868 S_2923 S_1316 S_3449
E_2164 50 1 S_0 S_1998 S_2169 S_1688 S_3368 S_3028 S_634 S_903 S_2758 S_1329 S_578 S_1072 S_3206 S_351 S_2826 S_2993 S_3430 S_3431 S_802 S_804 S_1195 S_2617 S_160 S_439 S_3449
E_2163 50 2 S_0 S_2322 S_2083 S_677 S_1403 S_1483 S_1367 S_1852 S_2093 S_1351 S_119 S_1512 S_1098 S_556
E_2162 30 2 S_0 S_2322 S_578 S_1367 S_634
E_2161 35 3 S_0 S_3368 S_142 S_903 S_1841 S_276 S_2763
E_2160 60 1 S_0 S_1670 S_956 S_103 S_1965 S_671 S_868 S_2681 S_2331 S_2012
E_1178 15 1 S_0 S_2928 S_385 S_826 S_2802 S_2457 S_3365 S_3332 S_3368 S_3028 S_1512 S_1971 S_2083 S_86 S_2309 S_476 S_1190 S_3163 S_2948 S_2152 S_3216 S_2957 S_1200 S_766 S_925 S_2445
E_4452 15 1 S_336 S_0 S_634 S_501 S_976 S_1519 S_2703 S_2594 S_3449
E_3413 50 3 S_0 S_3289 S_3028 S_2805 S_221 S_3164 S_1306 S_1618 S_2778 S_2758 S_847 S_160 S_868 S_579 S_2647 S_3227
E_4614 50 1 S_0 S_868 S_1676 S_1841 S_1742 S_1330 S_788 S_2353 S_634 S_903 S_3028 S_1512 S_16 S_1971 S_2309 S_476 S_3481 S_3271 S_966 S_3332 S_2322 S_922 S_3279 S_2440 S_491 S_3284
E_1948 70 1 S_0 S_1998 S_2322 S_2083 S_221 S_3022 S_3267 S_2936 S_2957 S_1937 S_1367 S_3259 S_3353 S_160 S_2012 S_2336 S_1281 S_3216 S_3449
E_1949 40 1 S_0 S_3289 S_2536 S_2899 S_2688 S_3481 S_1841 S_160 S_579 S_1925
E_2543 60 2 S_0 S_1306 S_3217 S_119 S_949 S_1055 S_491 S_868 S_2164 S_3332 S_2116
E_2542 18 2 S_0 S_902 S_221
E_2545 30 1 S_0 S_1841 S_3320 S_1330 S_2147 S_2353 S_1965 S_1512 S_465 S_2331 S_799 S_2083 S_1348 S_2826 S_3267 S_3268 S_868 S_537 S_2322 S_1306 S_2617 S_2957 S_160 S_2681 S_556
E_2544 40 3 S_0 S_1688 S_221 S_2617 S_3430 S_2758 S_2540 S_160 S_2345 S_835 S_1741 S_3449
E_2547 50 3 S_0 S_2688 S_1200 S_1309 S_2440 S_1841 S_1084 S_2896
E_1884 90 1 S_0 S_3399 S_2083 S_160 S_1306 S_2957 S_2632 S_1512 S_868 S_1007 S_3028
E_1940 150 3 S_0 S_787 S_3399 S_3028 S_2213 S_2083 S_30
E_1941 8 1 S_0 S_2676 S_2728 S_3449
E_1942 55 3 S_0 S_1670 S_889 S_966 S_119 S_2161 S_2681 S_2012
E_1943 30 1 S_0 S_2171 S_2322 S_3028 S_1639 S_1841 S_3185 S_1200 S_2632 S_1367 S_1977 S_677 S_695 S_226 S_1512 S_1500 S_2572 S_3291 S_2925 S_2331 S_2843
E_1944 25 2 S_0 S_3028 S_1132 S_752 S_1200 S_2440 S_1621 S_1645 S_1841 S_491 S_3449
E_1945 125 3 S_0 S_641 S_603
E_1946 30 3 S_0 S_2322 S_1567 S_2826 S_1306 S_1200 S_2398 S_501 S_476 S_1251 S_1367 S_1841 S_2440 S_160 S_868 S_2012 S_1397 S_3449 S_2368
E_1947 55 2 S_0 S_3289 S_3353 S_385 S_1788 S_3082 S_1330 S_2353 S_514 S_2758 S_1512 S_579 S_2307 S_85 S_868 S_307 S_2322 S_2672 S_1306 S_1367 S_491 S_2681 S_2336 S_2625
E_412 50 2 S_0 S_3368 S_142 S_2300 S_766 S_1841 S_3163 S_51
E_413 12 2 S_0 S_3317 S_3324 S_2346 S_2326
E_410 15 3 S_0 S_3368 S_2083 S_2096 S_2957 S_1512 S_435 S_766 S_315 S_2309 S_3163 S_868 S_2822 S_3332 S_3106 S_1971
E_411 55 2 S_2152 S_0 S_1099 S_2309 S_2826 S_703 S_3267 S_2957 S_1105 S_3252 S_1512 S_868 S_767 S_1971
E_416 10 3 S_2152 S_2957 S_2322 S_2083 S_0 S_3368 S_3267 S_2309 S_766 S_1367 S_3252 S_519 S_226 S_1512 S_3163 S_868 S_1971 S_2012
E_417 15 3 S_2152 S_1998 S_0 S_903 S_755 S_1512 S_578 S_2457 S_3332 S_1971
E_1018 50 1 S_1530 S_0 S_142 S_1841 S_2457 S_3332
E_1019 10 1 S_0 S_1554 S_1566 S_728 S_1985 S_3293 S_1631 S_2485 S_3385 S_2976 S_2457 S_966 S_2375 S_1141 S_1737
E_1016 15 2 S_2087 S_0 S_3317 S_2486 S_1609
E_1017 15 3 S_0 S_1214 S_3028 S_3163 S_142 S_3368 S_752 S_902 S_3265 S_1512 S_2293 S_1971 S_160 S_3345 S_2291 S_2602 S_3206 S_2024
E_418 15 3 S_1250 S_0 S_3028 S_152 S_476 S_103 S_1138 S_2582 S_1449 S_3449
E_1015 10 1 S_2152 S_0 S_1043 S_3028 S_142 S_2096 S_2957 S_766 S_1512 S_1841 S_3163 S_2309 S_1036 S_2602 S_3332 S_1971
E_1012 12 2 S_0 S_2818 S_2629 S_3131 S_2345 S_1191 S_127 S_458 S_741 S_3309 S_669 S_404 S_2362 S_697 S_3028 S_1476 S_1142 S_2670 S_2209 S_1195 S_158 S_791 S_53 S_3449
E_1013 15 1 S_2923 S_0 S_788 S_127 S_1905 S_1295 S_2242 S_1953 S_2876 S_3332 S_2116
E_1010 15 1 S_0 S_3449
E_1011 20 1 S_0 S_3368 S_2197 S_1649 S_2353 S_252 S_3407 S_1905 S_2213 S_247 S_2957 S_3324 S_1672 S_1190 S_448 S_3482 S_2720 S_3317 S_1284 S_2402 S_3449
E_2769 15 2 S_0 S_2353 S_155 S_2245 S_2457 S_2365
E_2768 45 2 S_0 S_1586 S_1742
E_2761 75 2 S_0 S_3289 S_1615 S_2687 S_2341 S_168 S_1500 S_3240 S_1269 S_3088 S_2063 S_2758 S_572 S_2878 S_579 S_2647 S_485 S_3164 S_868 S_2950 S_2322 S_309 S_606 S_3200 S_2960 S_439
E_2760 80 2 S_0 S_1214 S_2322 S_3028 S_152 S_2499 S_3449
E_2763 50 2 S_0 S_2663 S_3439 S_1200 S_2457 S_476 S_2440 S_1977 S_1841 S_2345 S_966 S_2336 S_2626
E_1882 40 2 S_0 S_1441 S_221 S_1057 S_2115 S_2012 S_3028 S_3439 S_460 S_3519 S_2758 S_954 S_31 S_160 S_533 S_868 S_1306 S_1309 S_646 S_2621 S_319 S_786 S_3449
E_1476 10 3 S_0 S_2948 S_2696 S_501 S_1099 S_1621 S_8 S_2802 S_1841 S_2457 S_2923 S_2116 S_3368 S_3028 S_2354 S_2929 S_633 S_1512 S_3317 S_3153 S_653 S_3324 S_1070 S_3536 S_1191 S_1019 S_3163 S_1886 S_3332 S_2152 S_1983 S_3216 S_210 S_1190 S_766 S_1036 S_765 S_3449
E_2764 75 2 S_3476 S_0 S_3320 S_2632 S_2960 S_1841 S_2379
E_2767 40 1 S_0 S_2632 S_501 S_1195
E_2766 70 3 S_0 S_725 S_309
E_1492 30 1 S_0 S_3368 S_2353 S_1561 S_142 S_3324 S_766 S_1512 S_3163 S_2457 S_3317 S_3332
E_1493 20 1 S_0 S_3289 S_498 S_501 S_3297 S_1956 S_2572 S_2748 S_3368 S_3028 S_903 S_1512 S_137 S_2989 S_1971 S_193 S_2083 S_1585 S_2483 S_2617 S_160 S_823 S_61
E_1490 20 2 S_0 S_3268 S_2353 S_2085 S_313 S_3510
E_1491 8 3 S_0 S_1841 S_1903 S_3163
E_1496 10 3 S_0 S_1835 S_3326 S_1573 S_3163 S_1095 S_2012
E_1497 8 1 S_0 S_2070 S_1178
E_1494 10 1 S_0 S_2457 S_2309 S_1512 S_3163 S_868 S_3332 S_1971
E_1495 25 2 S_1330 S_2152 S_0 S_3368 S_2309 S_1512 S_2457 S_3332
E_1498 14 2 S_0 S_826 S_3455 S_1036 S_2457 S_395 S_903 S_1512 S_289 S_3317 S_1971 S_2940 S_3324 S_2310 S_1190 S_2720 S_3163 S_966 S_3332 S_1477 S_2096 S_2957 S_3217 S_766 S_315 S_2445
E_1499 9 3 S_0 S_3022 S_1049 S_1893 S_1841 S_2457 S_2291 S_903 S_1512 S_578 S_1971 S_142 S_802 S_3326 S_1519 S_478 S_2720 S_3163 S_3271 S_3332 S_2322 S_2096 S_211 S_375 S_766 S_3449
E_2046 25 1 S_2617 S_0 S_872 S_868
E_1702 60 1 S_0 S_3289 S_2109 S_727 S_221 S_827 S_1841 S_395 S_2758 S_1512 S_1007 S_954 S_2368 S_3267 S_579 S_2778 S_364 S_868 S_2322 S_2617 S_745 S_2957 S_2440
E_1703 60 3 S_0 S_1306 S_2617 S_2688 S_1568 S_868 S_149 S_712
E_1700 30 2 S_0 S_2169 S_2878 S_235
E_1701 75 3 S_0 S_3028 S_1012
E_1706 40 3 S_0 S_2860 S_2083 S_2536 S_31
E_1707 50 1 S_0 S_220 S_2140 S_501 S_804 S_507 S_3540 S_725
E_1704 60 1 S_0 S_2322 S_2353 S_476 S_1367 S_1977 S_847 S_2457 S_2681 S_3332
E_1705 40 1 S_0 S_1499 S_3284
E_1708 20 3 S_0 S_2440 S_3449
E_1709 80 3 S_0 S_2322 S_2536 S_1977 S_1579 S_1020 S_3271 S_235 S_351
E_3404 40 1 S_0 S_3289 S_2083 S_789 S_1583 S_2617 S_2957 S_3220 S_2440 S_1852 S_160 S_579 S_3284 S_3449
E_2041 40 1 S_0 S_2845 S_3028 S_395 S_142 S_1306 S_956 S_1449 S_476 S_1392 S_2440 S_2758 S_3283 S_2731 S_1841 S_103 S_868 S_2681 S_3284 S_725 S_2116
E_3533 65 1 S_0 S_2505 S_3399 S_772 S_142 S_1200 S_2676 S_3220 S_1195 S_1519 S_708 S_1841 S_902
E_2042 60 3 S_0 S_2322 S_882 S_1200 S_1977 S_307
E_3532 75 3 S_0 S_3180 S_3289 S_3353 S_221 S_2802 S_1741 S_182 S_2758 S_579 S_3377 S_2083 S_3267 S_1190 S_868 S_2322 S_1306 S_2617 S_2957 S_1618 S_1367 S_2731 S_160 S_1833
E_2043 65 3 S_2681 S_0 S_725 S_1447
E_2137 40 2 S_0 S_2063 S_3028 S_763 S_2908 S_1007
E_2615 70 1 S_0 S_725 S_61 S_3188
E_1063 20 3 S_0 S_3368 S_142 S_51 S_2309 S_766 S_1512 S_1841 S_3163 S_2291 S_3332 S_556 S_2116 S_2012
E_1128 35 1 S_2152 S_0 S_1442 S_1512 S_2572 S_3163 S_3332 S_1971
E_1129 50 2 S_0 S_1998 S_2519 S_1893 S_1841 S_62 S_2457 S_3368 S_2599 S_3219 S_338 S_903 S_3233 S_1512 S_578 S_1971 S_2939 S_1700 S_1238 S_1351 S_752 S_2309 S_476 S_1190 S_3271 S_3332 S_1285 S_2152 S_1195 S_1200 S_2195 S_3449
E_2611 20 3 S_0 S_193 S_3449 S_1200 S_168 S_591 S_2572 S_1358 S_149 S_712
E_2610 15 3 S_0 S_1937 S_2457 S_16 S_1330 S_2353 S_903 S_2758 S_1512 S_578 S_579 S_1971 S_2083 S_2307 S_3267 S_802 S_3268 S_1018 S_3332 S_2322 S_371 S_2957 S_2309 S_2681
E_308 15 2 S_0 S_3368 S_3332 S_142 S_571 S_1231 S_232 S_476 S_2310 S_1019 S_2948 S_1334
E_309 30 1 S_0 S_3407 S_501 S_3129 S_1841 S_1382 S_2457 S_2291 S_276 S_2293 S_2116 S_3368 S_3028 S_3465 S_903 S_653 S_1512 S_2703 S_578 S_3206 S_1971 S_2083 S_2063 S_3267 S_752 S_2309 S_476 S_1589 S_1190 S_2720 S_3163 S_868 S_3332 S_2267 S_307 S_3050 S_2322 S_2096 S_2957 S_211 S_3173 S_766 S_31 S_160 S_2746 S_2792
E_306 10 1 S_0 S_1496 S_1099 S_2345 S_993 S_826 S_119 S_1841 S_2457 S_2291 S_2116 S_16 S_2012 S_3368 S_2354 S_2242 S_1512 S_1971 S_142 S_2535 S_2309 S_476 S_3129 S_1190 S_868 S_966 S_3332 S_2152 S_759 S_2213 S_1200 S_766 S_725
E_307 25 3 S_0 S_3289 S_3128 S_3260 S_891 S_1841 S_1901 S_1330 S_3028 S_395 S_1781 S_2468 S_3244 S_2300 S_579 S_2012 S_2083 S_3267 S_868 S_1480 S_2322 S_2154 S_1306 S_2617 S_1483 S_2957 S_1200 S_2213 S_315 S_160 S_3449
E_304 30 2 S_0 S_3407 S_2825 S_2457 S_2012 S_2361 S_519 S_3252 S_849 S_3317 S_2657 S_3324 S_1190 S_2720 S_3332 S_2152 S_2322 S_759 S_2548 S_3217 S_1931 S_1367 S_925 S_556
E_305 8 3 S_2152 S_3368 S_1099 S_142 S_2797 S_2213 S_752 S_2457 S_83 S_1190 S_1512 S_1841 S_1177 S_3163 S_3271 S_3332 S_0 S_2116 S_1971 S_2763
E_1126 8 2 S_0 S_1615 S_2247 S_1705 S_2345 S_3368 S_1529 S_2752 S_635 S_1630 S_1512 S_1347 S_2082 S_2940 S_2657 S_2309 S_2485 S_868 S_3332 S_1477 S_40 S_2213 S_1028 S_725
E_955 12 2 S_929 S_3368 S_1835 S_142 S_2535 S_1841 S_2792 S_2457 S_2291 S_1036 S_3332 S_0 S_2116 S_2192 S_1000
E_300 15 1 S_0 S_1099 S_385 S_2825 S_1053 S_1259 S_1841 S_3240 S_2457 S_3368 S_3332 S_2353 S_395 S_2297 S_903 S_519 S_3252 S_1512 S_3317 S_1971 S_2083 S_2368 S_142 S_2309 S_3324 S_2486 S_2720 S_2948 S_2152 S_2213 S_2957 S_1190 S_2440 S_315 S_491 S_160 S_556
E_301 24 1 S_0 S_2008 S_221 S_504 S_2802 S_1841 S_2012 S_741 S_3252 S_2703 S_2077 S_1397 S_2657 S_708 S_2720 S_537 S_1027 S_2731 S_160 S_1447 S_111 S_418 S_3227
E_2149 60 3 S_1714 S_2063 S_2322 S_872 S_1132 S_0 S_2802 S_465 S_1618 S_1367 S_2758 S_10 S_160 S_868 S_2195
E_4217 25 1 S_0 S_3353 S_827 S_1500 S_1330 S_2353 S_2758 S_847 S_1512 S_3377 S_2992 S_2083 S_1012 S_2826 S_2309 S_868 S_2322 S_1306 S_2617 S_745 S_1618 S_1367 S_2681
E_1060 9 1 S_0 S_1070 S_1512 S_1841 S_3163 S_2291 S_276 S_2116 S_1971
E_3535 40 1 S_2555 S_0 S_1248 S_81 S_2345
E_953 10 1 S_0 S_3368 S_142 S_1879 S_501 S_1841 S_3449
E_1066 35 1 S_0 S_2322 S_2536 S_2940 S_2345 S_2372 S_1337 S_2617 S_2802 S_501 S_1020 S_76 S_1477 S_40
E_782 30 1 S_0 S_395 S_2957 S_375 S_478 S_3317 S_1741
E_783 8 2 S_0 S_2948 S_2353 S_395 S_142 S_2096 S_2309 S_3324 S_1893 S_766 S_1512 S_1036 S_3163 S_3317 S_3332 S_1971
E_780 8 1 S_929 S_3368 S_395 S_142 S_2096 S_2213 S_766 S_1841 S_0 S_3449
E_781 15 2 S_0 S_2322 S_2083 S_1306 S_3267 S_2957 S_160 S_868 S_2681 S_3449
E_786 12 3 S_0 S_2440 S_2457 S_2147 S_2353 S_1512 S_3377 S_3317 S_293 S_1609 S_2083 S_3320 S_2309 S_3324 S_3268 S_1190 S_868 S_3332 S_491 S_2322 S_2617 S_2957 S_1367 S_1971 S_2681
E_787 80 2 S_0 S_618 S_45 S_167 S_2495 S_2238 S_3427 S_220 S_725 S_1097
E_784 8 2 S_0 S_1998 S_142 S_3368 S_2096 S_2535 S_766 S_1512 S_3163 S_2457 S_3332 S_1971
E_785 10 3 S_2923 S_3368 S_788 S_142 S_1200 S_3129 S_766 S_1036 S_3163 S_3271 S_1841 S_2948 S_3106 S_3332 S_0
E_1838 75 3 S_0 S_152 S_3465
E_1839 150 3 S_0 S_2161 S_2353
E_788 20 1 S_0 S_1099 S_221 S_1841 S_2457 S_2758 S_1512 S_644 S_1971 S_552 S_2083 S_3267 S_476 S_868 S_2322 S_1306 S_2617 S_2957 S_2040 S_491 S_160 S_3449
E_789 12 3 S_2152 S_0 S_1099 S_2957 S_315 S_3332
E_3539 40 2 S_0 S_2688
E_2148 75 2 S_0 S_3399 S_1306 S_2617 S_2345 S_1621 S_847 S_119 S_1841 S_868 S_2681 S_351 S_3449
E_737 8 1 S_0 S_3229 S_3465 S_3183 S_3129 S_3295 S_2005 S_2771 S_2720 S_421 S_968
E_3538 50 3 S_0 S_221 S_956 S_119 S_2758 S_1818 S_1500 S_3227 S_160 S_868 S_2681 S_1055 S_2331 S_2950
E_2402 60 1 S_0 S_2083 S_3182 S_1306 S_1397 S_868 S_835 S_31
E_1242 38 3 S_0 S_1064 S_2617 S_2345 S_2976 S_3188 S_2489 S_819 S_1289 S_2319 S_2572
E_735 14 3 S_3335 S_3368 S_1099 S_0 S_653 S_2535 S_1070 S_1589 S_2152 S_1512 S_1841 S_2291 S_929 S_1971
E_2805 40 2 S_2681 S_0 S_3449 S_160 S_868
E_1236 8 2 S_929 S_3368 S_0 S_2083 S_2353 S_142 S_2957 S_1070 S_2152 S_1512 S_3163 S_127 S_3332 S_51 S_2116 S_2923
E_1237 25 1 S_0 S_2581 S_255 S_1687 S_1147 S_1863 S_2692 S_3202 S_2695 S_2750 S_16
E_1234 8 1 S_0 S_1649 S_3407 S_2440 S_2633 S_2291 S_2720 S_2293
E_1235 10 2 S_0 S_2070 S_2172 S_31 S_1449
E_1232 8 3 S_2152 S_3368 S_1835 S_2354 S_0 S_1998 S_2213 S_2309 S_766 S_1512 S_3163 S_3317 S_3332 S_1971
E_1233 15 2 S_0 S_561 S_3465 S_221 S_2123 S_3267 S_2957 S_1392 S_3358 S_2758 S_10 S_868 S_3449
E_1230 25 2 S_2758 S_0 S_2778 S_160 S_221
E_1231 8 3 S_0 S_3153 S_142 S_653 S_3056 S_1070 S_766 S_1512 S_1841 S_3163 S_3332 S_2267
E_1247 10 3 S_0 S_3368 S_3028 S_395 S_142 S_903 S_2728 S_766 S_1036 S_3163 S_1841 S_3332 S_2116 S_16
E_1238 10 1 S_1439 S_0 S_3332 S_571 S_1231 S_826 S_766 S_1036 S_3163 S_2948
E_732 30 2 S_0 S_3320 S_902 S_2957 S_2457 S_1166 S_3332 S_556 S_3449
E_1535 12 3 S_2152 S_1998 S_0 S_2309 S_1512 S_1589 S_1190 S_1070 S_3163 S_3332 S_1971 S_3449
E_238 30 1 S_0 S_3399 S_919 S_734 S_2124 S_741 S_1333 S_2703 S_3206 S_491 S_192 S_2308 S_2258 S_1590 S_478 S_1414 S_3273 S_1365 S_1654 S_1990 S_2162 S_2790 S_767 S_2276 S_725 S_769
E_239 30 1 S_0 S_3268 S_2353 S_3267 S_2957 S_1200 S_2322 S_1367 S_2974 S_2875 S_2617 S_2802 S_2213 S_2345 S_1995 S_76 S_3449
E_1245 25 3 S_778 S_0 S_2778 S_221 S_3354 S_2617 S_2957 S_1029 S_577 S_376 S_380 S_1969 S_905 S_468
E_232 20 3 S_0 S_221 S_775 S_826 S_994 S_2457 S_1450 S_2012 S_1330 S_3368 S_1337 S_519 S_1512 S_2257 S_1971 S_2309 S_476 S_1190 S_3332 S_1767 S_1200 S_1028 S_31 S_2336
E_233 20 3 S_0 S_2802 S_1841 S_2353 S_571 S_903 S_1512 S_3317 S_1971 S_2826 S_3324 S_1190 S_3271 S_966 S_2948 S_2096 S_2957 S_766 S_1609 S_1034 S_3283 S_1782
E_230 70 1 S_0 S_2309 S_1093 S_1965 S_2681 S_3561
E_730 10 2 S_2152 S_0 S_2096 S_2535 S_2309 S_2213 S_766 S_1512 S_1036 S_3163 S_2457 S_2291 S_3332 S_1971
E_236 10 2 S_0 S_1101 S_1673 S_826 S_1036 S_2116 S_3368 S_2948 S_395 S_571 S_2300 S_1512 S_289 S_3317 S_142 S_3324 S_755 S_3163 S_3332 S_1252 S_2096 S_766 S_925 S_1841 S_51
E_237 15 2 S_2152 S_3368 S_1099 S_2065 S_571 S_3407 S_2309 S_1512 S_3163 S_2457 S_3332 S_315 S_1971 S_0
E_234 8 2 S_0 S_2008 S_504 S_1841 S_2394 S_2291 S_276 S_3365 S_3368 S_3028 S_2353 S_461 S_1512 S_1971 S_142 S_127 S_752 S_2602 S_3163 S_788 S_3332 S_2152 S_2096 S_2906 S_766
E_235 12 1 S_0 S_889 S_3295 S_1841 S_2394 S_2457 S_2695 S_2116 S_2353 S_1849 S_1905 S_903 S_1512 S_851 S_3317 S_3206 S_1971 S_2939 S_2083 S_3320 S_752 S_3324 S_1190 S_2720 S_3271 S_3332 S_3268 S_2213 S_2957 S_556
E_3655 20 1 S_0 S_3180 S_2617 S_2978 S_180 S_81 S_160 S_1007 S_2681 S_2195 S_307 S_3449
E_3408 60 1 S_0 S_3268 S_2083 S_2353 S_3217 S_2309 S_1271 S_2957 S_1512 S_868 S_954 S_725 S_3332 S_556
E_4173 65 2 S_0 S_3028 S_3511 S_2070 S_2370
E_1534 10 1 S_2152 S_0 S_2309 S_1976 S_519 S_1190 S_1512 S_3332 S_2012
E_1420 15 1 S_0 S_2322 S_3320 S_1337 S_3271 S_1200 S_1367 S_2070 S_1841 S_235 S_1449 S_1269 S_2336 S_1281 S_556 S_31
E_2023 40 3 S_336 S_1480 S_1195 S_501 S_0 S_907 S_948 S_2957 S_3173 S_2594 S_1519 S_3521 S_81 S_235 S_1170 S_3280 S_341
E_2945 55 3 S_0 S_3289 S_2457 S_1330 S_2188 S_903 S_1965 S_2758 S_1512 S_137 S_579 S_3206 S_2331 S_2083 S_2826 S_861 S_868 S_3332 S_1306 S_2617 S_556 S_2440 S_2681 S_3284 S_2195
E_1441 10 1 S_0 S_1998 S_1835 S_2253 S_826 S_2235 S_1036 S_2242 S_788 S_2353 S_903 S_1231 S_2245 S_2877 S_1070 S_578 S_3317 S_1971 S_2996 S_3153 S_2309 S_3324 S_3163 S_3332 S_2152 S_2213 S_1512 S_2096 S_766 S_2681 S_2910 S_51
E_3432 30 2 S_0 S_2309 S_2353 S_1859 S_1483 S_2169 S_1295 S_830 S_1512 S_1841 S_3271 S_2075 S_2116 S_3284
E_3433 50 3 S_0 S_1195 S_3465
E_1537 8 3 S_0 S_2852 S_2230 S_2457 S_3295 S_1893 S_1735 S_1841 S_2345 S_2012 S_2353 S_395 S_2472 S_3317 S_3260 S_3267 S_3324 S_708 S_3483 S_3465 S_3332 S_3547 S_2213 S_1367 S_2792 S_725
E_3122 75 2 S_0 S_1615 S_2082 S_1688 S_2632 S_1841 S_220 S_2748 S_632 S_3517 S_1908 S_1007 S_258 S_193 S_3430 S_1585 S_3324 S_804 S_3465 S_2617 S_160 S_725
E_4609 75 1 S_0 S_2322 S_371 S_152 S_1210 S_3439 S_752 S_3399 S_2440 S_1309 S_3360 S_3028 S_60 S_91 S_2077 S_835 S_1794 S_1271 S_556 S_3449
E_126 15 2 S_1135 S_0 S_501 S_152 S_395 S_1563 S_2096 S_690 S_634 S_2659 S_3324 S_2087 S_2213 S_561 S_1609 S_3163 S_1449 S_2681 S_3317 S_1271 S_3449
E_127 15 3 S_856 S_3368 S_0 S_3355 S_2309 S_1200 S_1512 S_2457 S_3332 S_1971
E_124 30 1 S_0 S_3368 S_3399 S_2825 S_142 S_2213 S_925 S_3345 S_587 S_679 S_3210 S_1053 S_1512 S_1841 S_685 S_2444 S_1790 S_2620 S_3332 S_1514 S_1971
E_125 30 1 S_1439 S_0 S_824 S_2917 S_2345 S_2177 S_826 S_3455 S_119 S_2802 S_1036 S_566 S_2457 S_1682 S_2923 S_2116 S_3368 S_788 S_127 S_903 S_1392 S_2876 S_3252 S_1512 S_289 S_1971 S_160 S_2940 S_2309 S_144 S_1589 S_1190 S_2720 S_2213 S_3163 S_2792 S_759 S_3332 S_1477 S_2152 S_1195 S_1716 S_1652 S_2096 S_1200 S_2617 S_766 S_315 S_2909 S_1841 S_2774
E_122 25 1 S_0 S_2322 S_2536 S_2353 S_3171 S_3267 S_2309 S_1200 S_1367 S_694 S_868 S_3346 S_3332 S_49 S_2166
E_123 12 1 S_0 S_2339 S_2230 S_501 S_1555 S_2974 S_1735 S_2059 S_3028 S_2353 S_395 S_3407 S_2752 S_2518 S_3252 S_3317 S_2420 S_2166 S_1295 S_3324 S_708 S_2720 S_1821 S_1649 S_2617 S_155 S_3094 S_2792 S_3449
E_120 20 1 S_0 S_2083 S_759 S_2309 S_2957 S_1977 S_1512 S_868 S_2457 S_725 S_3332 S_1971
E_121 14 1 S_0 S_1132 S_2213 S_634 S_3324 S_1512 S_1841 S_28 S_3317 S_431
E_3436 50 1 S_0 S_3028 S_3128 S_634 S_103 S_2070 S_670 S_2440
E_4359 20 2 S_0 S_2322 S_3267 S_2309 S_2457 S_3332 S_1971
E_2617 80 1 S_0 S_3368 S_1849 S_3219 S_752 S_1309 S_2040 S_504 S_670 S_2291 S_2037
E_128 12 3 S_0 S_826 S_1036 S_2291 S_2116 S_3368 S_3028 S_127 S_1781 S_721 S_3204 S_3153 S_2535 S_2537 S_1406 S_3163 S_3332 S_2096 S_2213 S_766 S_3019 S_3449
E_129 50 2 S_0 S_677 S_2345 S_2632 S_1937 S_1841 S_1501 S_2012 S_1062 S_2353 S_27 S_1007 S_1343 S_851 S_1805 S_351 S_501 S_1639 S_3267 S_579 S_2033 S_3436 S_3437 S_804 S_2322 S_2617 S_2957 S_1367 S_1995 S_3449
E_4604 30 1 S_0 S_258
E_2616 30 3 S_2107 S_1998 S_221 S_3022 S_2746 S_306 S_1682 S_0 S_900 S_2302 S_903 S_136 S_578 S_851 S_160 S_3156 S_802 S_1518 S_1519 S_1195 S_307 S_1766 S_2221 S_3449
E_3434 60 3 S_0 S_2280 S_971 S_1309
E_4605 75 2 S_0 S_2457 S_16 S_1330 S_3028 S_772 S_1977 S_1512 S_1732 S_1802 S_2526 S_799 S_2309 S_2765 S_2940 S_2536 S_3271 S_966 S_3332 S_600 S_1285 S_1431 S_2952 S_2681 S_3284
E_1536 8 1 S_0 S_3368 S_3028 S_766 S_1512 S_1036 S_3163 S_2457 S_3332 S_1971
E_3435 35 1 S_0 S_3028 S_2617 S_476 S_2345 S_1200 S_1965 S_1977 S_119 S_1841 S_868 S_2489 S_2681 S_3004 S_556 S_2925 S_2331
E_4606 20 2 S_0 S_2848 S_1615 S_2617 S_119 S_2359 S_2572 S_137 S_2345 S_725 S_3206
E_4355 45 3 S_0 S_787 S_193 S_149 S_1615 S_92 S_1567 S_3430 S_360 S_1688 S_3481 S_1841 S_160 S_1710 S_2082 S_220 S_725 S_2133 S_556 S_821 S_3449
E_2613 60 2 S_0 S_2778 S_3028 S_3465 S_1483 S_1841 S_160 S_2345 S_725 S_603
E_4352 40 2 S_966 S_0 S_2345
E_2612 25 2 S_1330 S_0 S_1195 S_2083 S_501 S_2309 S_3028 S_3289 S_2440 S_1512 S_1841 S_578 S_3414 S_2363 S_3377 S_2144 S_3449
E_433 15 1 S_2152 S_3368 S_1099 S_0 S_2940 S_3253 S_2309 S_2233 S_1512 S_1555 S_1988 S_767 S_1190 S_1233 S_2418 S_1971
E_4601 20 1 S_0 S_2083 S_2957 S_1841 S_954 S_3377 S_3332 S_293
E_1122 15 2 S_0 S_1621 S_1036 S_2291 S_2116 S_3368 S_3332 S_1849 S_1512 S_289 S_142 S_653 S_752 S_2535 S_1070 S_3163 S_3271 S_2948 S_2354 S_2096 S_766 S_646 S_2445 S_1841 S_51 S_3449
E_3629 125 2 S_0 S_787 S_193 S_220 S_501 S_3409 S_725
E_3628 35 1 S_2107 S_0 S_1615 S_1915 S_10 S_3465 S_903 S_1977 S_2758 S_1512 S_578 S_2083 S_2826 S_802 S_1356 S_2353 S_599 S_149 S_84 S_2617 S_2309 S_439 S_725 S_1547
E_4602 40 3 S_0 S_804 S_3465 S_2617 S_2758 S_1773 S_119 S_1841 S_160 S_2345 S_220 S_725 S_3206 S_3449
E_3858 20 1 S_0 S_2322 S_501 S_1367 S_2632 S_3449
E_1123 12 1 S_2213 S_0
E_1531 8 3 S_0 S_3368 S_142 S_3324 S_3317 S_3449
E_3622 30 2 S_0 S_2632 S_3429 S_1841 S_103 S_1901 S_1330 S_3028 S_2353 S_515 S_1512 S_2083 S_1583 S_2536 S_3481 S_1020 S_868 S_2250 S_1306 S_2617 S_2957 S_3220 S_2440 S_160 S_3449
E_3621 50 1 S_1330 S_0 S_2083 S_2638 S_1306 S_2617 S_431 S_235 S_1055 S_160 S_868 S_3377 S_556 S_3400
E_3520 26 2 S_0 S_903 S_1512 S_1841 S_1382 S_2267 S_3206
E_3627 10 3 S_0 S_3289 S_579 S_2758 S_1512 S_2457 S_3332 S_1971
E_1120 25 3 S_2152 S_0 S_2309 S_127 S_2213 S_2345 S_2752 S_2877 S_3163 S_2457 S_966 S_3332 S_2012
E_3625 50 2 S_0 S_563 S_2322 S_677 S_1200 S_1621 S_1841 S_3271 S_2681 S_2353 S_1925 S_3449
E_3624 15 1 S_0 S_501 S_976 S_1519 S_1124 S_3280 S_3449
E_4622 45 3 S_0 S_3289 S_2109 S_221 S_1330 S_2353 S_2188 S_2758 S_579 S_3377 S_2083 S_2826 S_3267 S_868 S_2322 S_1306 S_2617 S_1537 S_2957 S_1367 S_491 S_160
E_4623 45 1 S_180 S_0 S_160
E_2557 40 2 S_1195 S_0 S_3399 S_152 S_1306 S_530 S_2957 S_2077 S_2012 S_1055 S_81 S_160 S_868 S_567 S_835 S_2161 S_925 S_3449
E_1121 15 1 S_0 S_3332 S_3163 S_1893 S_1512 S_1841 S_289 S_578 S_1281 S_1438
E_4626 40 3 S_0 S_2083 S_3077 S_925 S_3023 S_1512 S_1841 S_868 S_2075 S_556
E_4627 65 1 S_0 S_1841 S_1615 S_160
E_4624 35 1 S_0 S_3289 S_1377 S_2826 S_221 S_2617 S_2957 S_2758 S_3193 S_160 S_579 S_927 S_2748
E_4625 45 2 S_804 S_3368 S_2322 S_0 S_3267 S_1200 S_2758 S_2934 S_2926
E_302 8 3 S_0 S_3368 S_1249 S_142 S_2213 S_1587 S_3324 S_3252 S_1785 S_766 S_950 S_1841 S_3163 S_2457 S_3317 S_3332 S_51 S_2116 S_3449
E_434 55 1 S_2152 S_1439 S_2353 S_1081 S_0 S_826 S_2309 S_1231 S_1735 S_2930 S_2235 S_1190 S_2457 S_3332 S_3449
E_3651 55 2 S_0 S_3332 S_1977
E_303 13 3 S_0 S_1998 S_3399 S_1999 S_889 S_1893 S_1841 S_64 S_1682 S_2059 S_2116 S_2353 S_903 S_1693 S_578 S_30 S_31 S_1917 S_2309 S_2267 S_1716 S_2096 S_2195 S_2445 S_556
E_4207 20 2 S_0 S_2322 S_3465 S_1076 S_3289 S_1367 S_3297 S_1512 S_579 S_1285 S_2763
E_1124 15 2 S_0 S_1099 S_1036 S_2457 S_2291 S_2293 S_3368 S_127 S_395 S_285 S_1512 S_1971 S_2083 S_752 S_476 S_3163 S_868 S_3332 S_2152 S_3009 S_2957 S_1200 S_766 S_315 S_3449
E_1530 8 2 S_2152 S_0 S_1070 S_519 S_1512 S_3163 S_3332 S_1971 S_2012
E_3732 20 3 S_0 S_3289 S_759 S_160 S_463 S_579 S_1499 S_868 S_2457 S_3332 S_3449
E_3521 50 2 S_1330 S_0 S_2083 S_221 S_2617 S_2758 S_119 S_2878 S_1150
E_4517 40 3 S_0 S_3392 S_2997 S_847 S_119 S_2391 S_581 S_2896
E_1125 15 1 S_0 S_142 S_766 S_276 S_2923 S_51 S_2116
E_2245 40 3 S_0 S_2322 S_2083 S_2353 S_3231 S_2457 S_579 S_3289 S_1367 S_677 S_1512 S_2345 S_2681 S_1615 S_3332
E_435 20 3 S_0 S_3289 S_221 S_235 S_2758 S_579 S_1281
E_3717 75 1 S_0 S_3289 S_3028 S_221 S_2778 S_2440 S_2758 S_908 S_103 S_160 S_579 S_835 S_1271 S_31 S_2896
E_3716 20 2 S_0 S_1727 S_242 S_395 S_1825 S_2309 S_1977 S_2940 S_1512 S_1841 S_3332 S_1477
E_3715 60 2 S_0 S_986 S_1330 S_2245 S_2147 S_2353 S_2350 S_3267 S_1512 S_2128 S_1971 S_2307 S_1403 S_860 S_2309 S_3268 S_3332 S_1142 S_2322 S_3548 S_2957 S_1200 S_3279
E_3714 20 3 S_0 S_2778 S_221 S_103 S_160 S_556
E_1533 10 2 S_0 S_3465
E_3712 25 3 S_0 S_519 S_1645 S_1925 S_2012
E_3711 30 3 S_0 S_3289 S_2095 S_221 S_431 S_1195 S_2758 S_579
E_3710 40 2 S_0 S_1841
E_2138 70 3 S_0 S_1397 S_2878 S_1309
E_3719 10 1 S_0 S_2952 S_2581 S_3452 S_3503 S_103 S_235 S_1281
E_3718 20 3 S_0 S_2731 S_3028 S_965
E_3188 20 1 S_2758 S_0 S_2778 S_501 S_103
E_4526 25 2 S_0 S_903 S_2457 S_1841 S_782 S_837 S_3332 S_2 S_1556 S_1512 S_851 S_3206 S_1971 S_2083 S_752 S_802 S_3268 S_1281 S_307 S_1766 S_2676 S_766 S_2221 S_3158
E_436 15 2 S_2152 S_3368 S_1099 S_2825 S_2354 S_571 S_2213 S_2309 S_766 S_519 S_1190 S_1512 S_1036 S_3163 S_2445 S_3332 S_0 S_2116 S_1971 S_1388
E_3789 75 3 S_140 S_787 S_2302 S_0
E_4280 20 2 S_0 S_2063 S_1716 S_221 S_903 S_160 S_868
E_4281 40 1 S_0 S_1998 S_3289 S_2169 S_2345 S_1330 S_3465 S_903 S_2758 S_1512 S_2878 S_578 S_579 S_2083 S_2309 S_2353 S_3332 S_2322 S_2617 S_1367 S_3217 S_2681 S_439 S_984
E_1532 8 3 S_2152 S_0 S_1835 S_1070 S_2877 S_2300 S_1190 S_1512 S_3163 S_3332 S_2116 S_1971
E_4283 20 3 S_0 S_2083 S_395 S_1306 S_2617 S_2398 S_3533 S_2758 S_1841 S_1019 S_160 S_868 S_3449 S_491
E_4284 20 1 S_0 S_2993 S_2617 S_20 S_752 S_903 S_2181 S_1841 S_2345 S_2681 S_3206 S_3449
E_4285 40 2 S_0 S_2322 S_2353
E_4286 150 2 S_0 S_537 S_1776 S_235
E_4287 45 2 S_0 S_2957 S_2322 S_2083 S_1306 S_2572 S_1007 S_1195 S_827 S_2758 S_3091 S_1645 S_1841 S_2440 S_160 S_868 S_3028 S_3449
E_4288 35 2 S_0 S_1220 S_1200 S_3345
E_4289 75 3 S_0 S_1276 S_1348 S_1644 S_814 S_794 S_491 S_2681 S_537 S_2161 S_1172
E_4534 50 3 S_0 S_2083 S_1200 S_868
E_2139 15 3 S_1330 S_0 S_2322 S_3028 S_152 S_2866 S_1583 S_752 S_119 S_2688 S_1200 S_1309 S_804 S_2731 S_1449 S_2681 S_465 S_799
E_4532 55 2 S_0 S_2322 S_3353 S_727 S_2617 S_160 S_868 S_1017 S_3377
E_4533 30 1 S_0 S_193 S_2195
E_4530 40 1 S_0 S_3028 S_1583 S_2582 S_103 S_119 S_1018 S_1269 S_3284 S_984
E_4531 65 2 S_3476 S_2063 S_193 S_3028 S_1794 S_2826 S_498 S_2617 S_1483 S_2632 S_1841 S_160 S_725 S_149 S_821 S_0
E_3189 20 1 S_0 S_2128 S_390 S_2353 S_235
E_437 15 3 S_2152 S_0 S_2309 S_3267 S_2957 S_1105 S_1190 S_1512 S_868 S_315 S_1971
E_3089 50 1 S_0 S_868 S_160 S_1306
E_3088 65 3 S_0 S_2688 S_1841 S_3240 S_835 S_2063 S_3028 S_2070 S_572 S_579 S_2536 S_476 S_1500 S_753 S_2997 S_1195 S_1645 S_1020 S_868 S_1480 S_60 S_1868 S_1309 S_2440 S_2306 S_3449
E_3087 80 3 S_0 S_385 S_2457 S_827 S_1500 S_2345 S_1965 S_2925 S_1330 S_2353 S_1977 S_2758 S_1512 S_579 S_3320 S_2826 S_1403 S_868 S_966 S_3332 S_2322 S_1306 S_2617 S_1367 S_2845 S_2681
E_3086 20 1 S_0 S_1931 S_849
E_3085 15 1 S_10 S_0 S_3289 S_1977 S_579
E_3084 45 1 S_0 S_3289 S_221 S_1330 S_2353 S_2758 S_847 S_1512 S_579 S_745 S_2992 S_2083 S_2826 S_3267 S_2077 S_2681 S_868 S_2269 S_2322 S_1306 S_3077 S_2957 S_2440 S_2845 S_3283
E_3083 35 3 S_0 S_3289 S_1615 S_1794 S_2341 S_3399 S_1841 S_2345 S_16 S_2409 S_2758 S_579 S_530 S_1519 S_868 S_2037 S_149 S_2617 S_1745 S_552 S_1664 S_1993 S_725
E_3082 50 3 S_3283 S_0 S_2322 S_501 S_103
E_3081 20 3 S_0 S_1849 S_142 S_752 S_1200 S_2440 S_1893 S_1841 S_3365
E_3080 8 1 S_0 S_2322 S_5 S_1367 S_3449
E_3183 26 2 S_0 S_1998 S_3271 S_2353 S_221 S_903 S_1309 S_2758 S_160 S_2457 S_3332 S_1547
E_2978 50 2 S_1330 S_0 S_3028 S_750 S_81 S_2957 S_889 S_235 S_2012 S_1645 S_1841 S_491 S_851 S_3103 S_3204 S_2882 S_3449 S_3206 S_2703
E_1830 75 2 S_0 S_160
E_3153 30 2 S_0 S_2815
E_3152 35 3 S_3288 S_900 S_2309 S_0 S_1281 S_903 S_3028 S_1977 S_1512 S_2746 S_2457 S_2012 S_3284 S_3332 S_3348 S_2936 S_3118 S_3449
E_3155 20 1 S_1330 S_0 S_3028 S_752 S_1051 S_466 S_1139 S_582
E_3154 14 1 S_0 S_3332 S_1971
E_3157 35 2 S_1330 S_2171 S_2083 S_0 S_1306 S_2957 S_476 S_2440 S_3173 S_1512 S_1841 S_1906 S_501 S_868 S_1731 S_2012
E_1831 25 3 S_0 S_1998 S_3289 S_2109 S_802 S_2345 S_837 S_3465 S_903 S_1977 S_2758 S_1512 S_2878 S_578 S_579 S_2529 S_2083 S_2309 S_2353 S_3332 S_1716 S_1306 S_2617 S_2681
E_2970 90 2 S_0 S_2171 S_3353 S_3260 S_2974 S_1841 S_2457 S_3028 S_27 S_2990 S_3280 S_353 S_1639 S_3267 S_3324 S_476 S_868 S_2322 S_1306 S_2617 S_312 S_2957 S_1367 S_491 S_2681
E_2971 25 3 S_0 S_3289 S_3353 S_727 S_1499 S_2345 S_2925 S_2147 S_572 S_2758 S_847 S_1512 S_2878 S_579 S_2083 S_2681 S_2322 S_309 S_1306 S_2617 S_1618 S_1367 S_3283 S_439 S_984
E_2972 20 2 S_0 S_2441 S_2322 S_2083 S_2617 S_3289 S_1367 S_2758 S_3028 S_2746 S_160 S_579 S_835
E_2973 30 1 S_0 S_3353 S_474 S_2802 S_1841 S_1330 S_395 S_2189 S_1852 S_1512 S_1455 S_1006 S_3094 S_3319 S_2536 S_1098 S_3429 S_537 S_371 S_2617 S_1200 S_2440 S_2905 S_670 S_556
E_2974 25 1 S_0 S_1727 S_3028 S_2353 S_530 S_752 S_3271 S_1200 S_2440 S_1965 S_2136 S_2703 S_868 S_1269 S_1172 S_2331
E_1832 30 1 S_0 S_3289 S_221 S_1306 S_902 S_579 S_1200 S_1392 S_2758 S_2632 S_160 S_868 S_2012 S_556 S_3449
E_2976 20 3 S_0 S_3457 S_1841 S_2926 S_2353 S_2758 S_2940 S_851 S_3317 S_2083 S_3267 S_918 S_2422 S_1876 S_868 S_2322 S_2617 S_2957 S_155 S_1367 S_160 S_3121 S_556 S_76
E_2977 20 2 S_0 S_2778 S_2582 S_2368 S_221 S_1200 S_2440 S_2758 S_2391 S_835
E_3393 24 3 S_0 S_3399 S_221 S_2401 S_1893 S_1841 S_3368 S_3028 S_2353 S_634 S_903 S_1977 S_2758 S_1512 S_137 S_2529 S_2083 S_2309 S_3332 S_2617 S_2957 S_160
E_3392 50 2 S_0 S_2778 S_221 S_3271 S_1200 S_1285 S_537 S_551
E_3391 45 3 S_2617 S_0
E_1833 20 2 S_0 S_3289 S_2536 S_1652 S_579 S_1195 S_2040 S_891 S_3175 S_1841 S_2440 S_868 S_3365 S_2703
E_3397 40 3 S_966 S_2749 S_0
E_3396 15 2 S_0 S_868 S_103 S_1306
E_3395 45 3 S_2529 S_1330 S_677 S_0 S_501 S_119 S_1841 S_2345 S_725 S_2195
E_3394 30 1 S_0 S_2116
E_1834 15 3 S_1330 S_1998 S_2083 S_1716 S_578 S_0 S_903 S_2957 S_1512 S_2309 S_1682 S_3332 S_1971
E_3399 20 3 S_0 S_868
E_3398 30 3 S_0 S_3289 S_221 S_827 S_119 S_2345 S_1330 S_3465 S_1904 S_903 S_1173 S_1977 S_1512 S_579 S_745 S_526 S_1175 S_2309 S_480 S_2353 S_2322 S_1306 S_2617 S_1367 S_2681
E_1835 75 3 S_2681 S_0 S_2627
E_616 8 1 S_0 S_1998 S_1835 S_826 S_1953 S_1036 S_2457 S_2291 S_2116 S_3368 S_571 S_285 S_1512 S_289 S_3317 S_1971 S_3153 S_142 S_2309 S_3324 S_2771 S_3163 S_3332 S_2152 S_2096 S_766 S_1841
E_1836 35 3 S_0 S_3268 S_3028 S_2353 S_3439 S_1173 S_2128 S_2681 S_2012 S_1782 S_3449
E_2378 35 1 S_0 S_2778 S_3028 S_221 S_2957 S_1309 S_103 S_2758 S_3059 S_160 S_3377 S_2012
E_2379 45 1 S_0 S_1998 S_3271 S_1937 S_3028 S_741 S_903 S_1965 S_2758 S_1512 S_581 S_578 S_579 S_3377 S_293 S_2309 S_2681 S_91 S_868 S_602 S_2778 S_1306 S_2617 S_1202 S_2331 S_3283
E_2376 15 2 S_0 S_889 S_10 S_1386 S_3463 S_947 S_2147 S_2353 S_1173 S_2758 S_1512 S_2128 S_596 S_745 S_799 S_2309 S_3097 S_2672 S_2617 S_491 S_2221 S_2681 S_725
E_2377 35 2 S_0 S_193 S_1841 S_1195
E_2374 40 2 S_0 S_2171 S_1195 S_3028 S_1483 S_741 S_501 S_1309 S_1841 S_2703 S_2020 S_3551 S_351 S_3449
E_1837 50 3 S_0 S_2778 S_1306 S_2309 S_1977 S_1512 S_868 S_1971
E_2372 30 1 S_0 S_1348 S_3217 S_476 S_1841 S_2457 S_537
E_2373 100 3 S_0 S_2478 S_1195 S_371 S_1671 S_2213 S_1200 S_2440 S_804 S_3028 S_1841 S_996 S_3449 S_2166
E_2370 16 1 S_0 S_2322 S_2083 S_1904 S_1403 S_3268 S_3289 S_1977 S_2096 S_1937 S_579 S_2090 S_3332
E_2371 45 1 S_0 S_2063 S_3399 S_3028 S_1794 S_1570 S_2457 S_1200 S_1392 S_1621 S_1512 S_1500 S_501 S_868 S_1841 S_3332 S_3449
E_4360 60 2 S_0 S_677 S_1841 S_1613 S_2457 S_835 S_2116 S_3028 S_741 S_2070 S_2703 S_752 S_954 S_526 S_1583 S_530 S_1645 S_1472 S_422 S_2896 S_2617 S_3441 S_160 S_2681 S_2195
E_1918 60 2 S_0 S_787 S_193 S_1841 S_2302 S_40
E_2028 25 3 S_1688 S_0 S_1309
E_1445 18 2 S_0 S_3368 S_3028 S_395 S_142 S_2213 S_1879 S_772 S_1841 S_2746 S_16 S_3449
E_3414 15 2 S_0 S_3368 S_2322 S_2083 S_2353 S_519 S_3267 S_1585 S_2957 S_3289 S_1367 S_1852 S_2617 S_119 S_1937 S_2457 S_3332 S_556 S_2012
E_2152 20 2 S_0 S_1841 S_476 S_1971
E_3770 25 1 S_0 S_1943 S_728 S_2345 S_966 S_119 S_10 S_2457 S_2063 S_3028 S_127 S_2408 S_1977 S_137 S_390 S_3320 S_2993 S_1358 S_2774 S_422 S_3332 S_2909 S_725
E_4151 100 1 S_0 S_648 S_872 S_1813 S_2440 S_2901 S_725 S_3154
E_2029 25 2 S_300 S_835 S_3449 S_0 S_752
E_1444 8 2 S_0 S_1998 S_1841 S_3332 S_2096 S_1070 S_1589 S_766 S_1512 S_1036 S_3163 S_1682 S_3317 S_2948 S_1971 S_2012
E_3451 30 2 S_1519 S_0 S_2676
E_3415 15 2 S_0 S_2778 S_3028 S_3077 S_103 S_2758 S_3283 S_2681 S_3377
E_3577 20 1 S_0 S_1397 S_119 S_1260 S_1885
E_1443 20 1 S_1330 S_2152 S_1835 S_0 S_2096 S_2457 S_993 S_1070 S_766 S_1512 S_1036 S_3163 S_868 S_3332 S_2116 S_1971 S_1388
E_3575 80 3 S_0 S_3289 S_221 S_1104 S_1841 S_103 S_2012 S_751 S_3028 S_1632 S_2758 S_134 S_579 S_954 S_1132 S_868 S_2778 S_872 S_1483 S_2440 S_491 S_160 S_2195
E_3574 30 1 S_0 S_2063 S_1306 S_753 S_893 S_868 S_3377 S_787
E_610 12 2 S_0 S_1998 S_1099 S_3407 S_2345 S_2177 S_826 S_388 S_1953 S_1841 S_1790 S_2291 S_276 S_1330 S_3368 S_2948 S_2869 S_1849 S_571 S_903 S_2457 S_1110 S_1573 S_1512 S_3206 S_1971 S_2083 S_142 S_752 S_2535 S_2309 S_2681 S_1190 S_3163 S_868 S_127 S_3332 S_1285 S_2152 S_3548 S_3217 S_2957 S_2098 S_2096 S_766 S_491 S_925 S_3535 S_1036 S_2195 S_2277
E_1911 50 2 S_0 S_804 S_2322 S_3353 S_2030 S_2536 S_1306 S_2309 S_3289 S_1367 S_2758 S_2083 S_103 S_868 S_3283 S_2105 S_556 S_3449
E_3571 75 3 S_0 S_1841 S_476 S_2116
E_3570 25 2 S_0 S_1998 S_2322 S_2083 S_2899 S_1306 S_3267 S_2309 S_2957 S_2758 S_2617 S_1512 S_1055 S_103 S_868 S_3283 S_3377 S_3206 S_1885
E_3973 40 1 S_2529 S_0 S_2083 S_2826 S_1977 S_2758 S_2220 S_868 S_966
E_3972 20 2 S_1688 S_0 S_3449
E_2118 15 3 S_0 S_3289 S_2083 S_152 S_2309 S_1449 S_251 S_1271
E_2119 30 1 S_0 S_3028 S_2353 S_2826 S_498 S_2617 S_1583 S_1841 S_613 S_3284
E_3977 30 3 S_0 S_186 S_1051 S_1841 S_64 S_900 S_903 S_1977 S_2758 S_1512 S_578 S_851 S_1971 S_2529 S_2083 S_3156 S_802 S_1519 S_3332 S_3158 S_3217 S_2309 S_2393 S_3449
E_3777 30 3 S_0 S_670
E_3975 26 1 S_0 S_2936 S_3271 S_1281 S_2267 S_3156
E_3974 35 3 S_0 S_752 S_1841 S_142
E_2112 15 1 S_1330 S_0 S_2322 S_1904 S_3267 S_2957 S_3400
E_2113 40 1 S_0 S_2309
E_2110 40 1 S_0 S_3204 S_258
E_2111 20 1 S_0 S_1195 S_802 S_221 S_1521 S_1051 S_1519
E_2116 50 2 S_0 S_160
E_2117 60 3 S_0 S_752 S_1309 S_491 S_579 S_646
E_2114 50 2 S_0 S_3289 S_3028 S_221 S_1306 S_2617 S_579 S_2077 S_2758 S_1841 S_160 S_868 S_501 S_1055 S_725
E_2115 60 2 S_0 S_2322 S_2492 S_1367 S_1841 S_2269
E_1447 15 1 S_0 S_2322 S_2353 S_2345 S_1200 S_1367 S_2721
E_2289 20 3 S_0 S_193 S_221 S_2617 S_2815 S_103 S_2359 S_160
E_3416 20 2 S_0 S_3411 S_3289 S_1126 S_2489 S_579 S_1965 S_2758 S_160 S_868 S_2681 S_2331
E_2282 70 3 S_0 S_629 S_2322 S_2083 S_3267 S_2957 S_2997 S_1276 S_103 S_1965 S_2688 S_119 S_390 S_868 S_2681 S_1033 S_2331
E_2283 20 3 S_0 S_903 S_2353 S_1328 S_2676 S_802 S_1309 S_3222 S_1521 S_160 S_1716 S_2195
E_611 15 3 S_2758 S_0 S_2778 S_556
E_2281 80 3 S_1449 S_3180 S_2322 S_2083 S_0 S_1306 S_3267 S_2957 S_2758 S_2164 S_1496 S_160 S_868 S_2681 S_1841 S_1569 S_2332
E_2286 15 1 S_0 S_2322 S_3028 S_2353 S_395 S_2674 S_1014 S_2536 S_476 S_1367 S_2974 S_804 S_2746 S_1841 S_13 S_868 S_1967 S_3243 S_16 S_2166
E_2287 35 3 S_2758 S_0 S_160
E_2284 25 2 S_0 S_2322
E_2285 50 3 S_0 S_3289 S_3028 S_2353 S_1904 S_2083
E_1957 55 2 S_642 S_0 S_641
E_1956 50 1 S_0 S_3289 S_385 S_1500 S_2440 S_2457 S_2982 S_2353 S_1904 S_514 S_2758 S_2128 S_1007 S_745 S_3268 S_1594 S_868 S_2638 S_1480 S_2322 S_1306 S_1367 S_160 S_2681 S_893 S_725
E_1955 20 3 S_0 S_3289 S_3353 S_3263 S_226 S_1841 S_3028 S_514 S_2021 S_579 S_3377 S_2990 S_5 S_439 S_1019 S_868 S_2322 S_152 S_1306 S_3551 S_1367 S_1344 S_2508 S_556 S_312 S_3122
E_1954 10 1 S_3267 S_0 S_2322 S_2083 S_2957
E_1953 35 2 S_0 S_2063 S_221 S_2826 S_3449
E_1952 25 1 S_0 S_2063 S_2993 S_2454 S_2345 S_422 S_821 S_3449
E_1951 55 1 S_0 S_2915 S_1306 S_501 S_3173 S_1841 S_868 S_2681 S_537
E_1950 80 2 S_0 S_1841
E_3529 45 3 S_0 S_1496 S_3028 S_103 S_1583 S_2489 S_2440 S_1965 S_2749 S_847 S_119 S_2391 S_893 S_3227 S_160 S_868 S_2681 S_2331 S_3449
E_3544 75 3 S_0 S_2322 S_2868 S_160 S_3267 S_2345 S_862 S_1367 S_1512 S_868 S_2457 S_3332 S_40
E_1959 55 2 S_2529 S_0 S_2083 S_2957 S_3028 S_2681
E_1958 8 3 S_0 S_1195 S_2213 S_3128 S_3222 S_1519 S_1841 S_1931 S_3212 S_508
E_1446 12 3 S_0 S_3465 S_196 S_3407 S_3129 S_3212 S_3332 S_2753
E_3886 20 1 S_0 S_3289 S_2083 S_221 S_2617 S_2758 S_160 S_868
E_3885 12 2 S_1825 S_0 S_2322
E_3545 50 2 S_0 S_3368 S_3439 S_1841 S_2681 S_3284 S_3449
E_2578 15 3 S_0 S_3289 S_889 S_119 S_1500 S_2345 S_1977 S_2353 S_572 S_1965 S_847 S_1512 S_579 S_2529 S_2083 S_1175 S_2309 S_966 S_3332 S_2322 S_1306 S_2617 S_1367 S_2681 S_1547
E_2579 30 1 S_0 S_3180 S_3289 S_2732 S_3240 S_1965 S_1977 S_2758 S_572 S_579 S_2647 S_699 S_1361 S_2940 S_868 S_485 S_2290 S_2322 S_309 S_1716 S_2617 S_1618 S_2409 S_3283 S_439
E_3881 50 2 S_0 S_3289 S_2083 S_2916 S_903 S_1766 S_1051 S_307 S_1519 S_3271 S_1512 S_578 S_579 S_3449 S_1547 S_1504 S_2763
E_3880 55 3 S_0 S_1293 S_3289 S_2051 S_1694 S_160 S_1306 S_634 S_2309 S_1309 S_2688 S_2758 S_1818 S_1500 S_868 S_579 S_2681 S_1803 S_2116 S_2012
E_2151 20 3 S_0 S_2997 S_152 S_3449
E_2336 20 1 S_0 S_2322 S_2957 S_3465 S_160 S_2826 S_1306 S_2617 S_2778 S_1585 S_868 S_3289 S_2758 S_3267 S_10 S_578 S_579 S_307
E_2576 50 1 S_0 S_3399 S_592 S_2440 S_2116
E_2577 30 2 S_0 S_3289 S_2109 S_221 S_1306 S_868 S_1200 S_103 S_2758 S_1499 S_1512 S_1841 S_160 S_579
E_2570 55 2 S_0 S_3289 S_3028 S_2353 S_1567 S_827 S_2391 S_1841 S_579
E_2571 50 2 S_0 S_2952 S_3399 S_3028 S_142 S_2171 S_752 S_2188 S_501 S_1200 S_1813 S_1309 S_695 S_1053 S_1512 S_1841 S_2703 S_3271 S_1195 S_2116 S_1971
E_927 40 3 S_0 S_1841 S_2457 S_2012 S_3368 S_3332 S_1512 S_851 S_1971 S_2763 S_1639 S_3156 S_2309 S_1190 S_1281 S_1285 S_2322 S_1200 S_1256 S_2040 S_1885 S_2746
E_2337 45 1 S_0 S_3138 S_3271 S_2083 S_142 S_1306 S_3217 S_802 S_2309 S_1195 S_903 S_1512 S_1841 S_1769 S_578 S_868 S_1281 S_1971
E_2026 50 3 S_0 S_903 S_1295 S_2345 S_1051 S_2309 S_2457 S_2063 S_3465 S_56 S_1512 S_289 S_578 S_1971 S_2529 S_2083 S_802 S_1137 S_1190 S_1521 S_3332 S_307 S_3050 S_2322 S_2096 S_160
E_2027 30 1 S_0 S_2939 S_2083 S_160 S_2368 S_1306 S_2187 S_762 S_903 S_2957 S_2758 S_3222 S_1512 S_2440 S_868 S_2457 S_3449 S_3050
E_2024 15 1 S_2681 S_0
E_2025 50 1 S_0 S_3028 S_753 S_1841
E_1009 18 2 S_0 S_1998 S_221 S_1785 S_2345 S_1893 S_2309 S_2457 S_2291 S_2059 S_2116 S_3368 S_3028 S_127 S_903 S_1392 S_578 S_2077 S_2083 S_750 S_142 S_1295 S_1190 S_3163 S_868 S_3332 S_3106 S_2322 S_1716 S_2155 S_1306 S_2096 S_2957 S_478 S_2617 S_766 S_160 S_1723 S_1841 S_217
E_1008 25 1 S_2152 S_0 S_620 S_2309 S_1200 S_1977 S_2457 S_3332 S_3449
E_429 12 2 S_0 S_1214 S_3129 S_1841 S_2457 S_276 S_3368 S_3028 S_3465 S_395 S_634 S_903 S_235 S_2300 S_578 S_1971 S_2368 S_142 S_1190 S_3481 S_3163 S_3271 S_3332 S_2096 S_1200 S_2440 S_925 S_613
E_428 20 1 S_0 S_3399 S_2012 S_394 S_395 S_903 S_2758 S_1512 S_579 S_2939 S_2083 S_3267 S_476 S_3268 S_1190 S_2322 S_1483 S_2957 S_155 S_3341 S_1367 S_491 S_556
E_427 14 1 S_0 S_3216 S_501 S_2040 S_1841 S_3163 S_3365
E_426 10 2 S_0 S_3368 S_3332 S_1512 S_2457
E_425 85 2 S_929 S_192 S_3289 S_788 S_221 S_2345 S_2309 S_826 S_2957 S_766 S_1512 S_1841 S_289 S_2457 S_3332 S_0 S_1585 S_1971 S_3449
E_936 8 3 S_0 S_788 S_1252 S_2535 S_766 S_1835 S_1036 S_3163 S_276 S_2291 S_1841 S_3332
E_931 15 1 S_0 S_2914 S_570 S_728 S_1231 S_826 S_3272 S_680 S_1163 S_362 S_3188 S_2345 S_122 S_2837 S_1191 S_3465 S_1115 S_692 S_1232 S_2879 S_3025 S_2639 S_2458 S_2659 S_3028 S_2891 S_2774 S_2670 S_3491 S_256 S_2617 S_3057 S_489 S_658 S_495 S_2634
E_930 20 3 S_2152 S_3368 S_3028 S_0 S_2309 S_476 S_1190 S_1512 S_1841 S_1971 S_2457 S_276 S_3106 S_16
E_933 10 2 S_929 S_0 S_1099 S_826 S_3455 S_2802 S_1036 S_2291 S_3368 S_571 S_519 S_1512 S_289 S_3317 S_1971 S_3007 S_142 S_3324 S_708 S_1318 S_3163 S_3332 S_3106 S_2152 S_2213
E_932 15 3 S_0 S_3138 S_1835 S_3216 S_1925 S_2572 S_3163 S_1723 S_2291 S_2116
E_2596 12 2 S_0 S_1841
E_2597 50 3 S_2529 S_0 S_2322 S_2083 S_634 S_868 S_1200 S_3289 S_1977 S_1841 S_579 S_3332 S_3449
E_2594 90 1 S_0 S_2188 S_2309
E_2595 15 1 S_0 S_2322 S_3320 S_2309 S_2904 S_1367 S_1309 S_1621 S_119 S_1841 S_3449 S_2269
E_2592 90 1 S_0 S_634 S_491 S_3449
E_2593 30 1 S_0 S_3028 S_498 S_2617 S_341 S_3079 S_835 S_725 S_149
E_2590 65 1 S_0 S_677 S_641
E_2591 100 2 S_0 S_1200
E_4455 65 2 S_0 S_221 S_385 S_64 S_1330 S_24 S_2698 S_903 S_2758 S_1512 S_578 S_1007 S_1971 S_2083 S_802 S_3268 S_1248 S_1766 S_2617 S_1547 S_2443 S_2309 S_76
E_4420 30 2 S_2529 S_3368 S_2083 S_0 S_903 S_1977 S_1512 S_1841 S_578 S_868
E_2895 75 2 S_0 S_3289 S_221 S_1200 S_2778 S_1977 S_160
E_2598 25 2 S_0 S_2322 S_3028 S_279 S_2617 S_579 S_1200 S_3289 S_1367 S_572 S_160 S_868 S_2934 S_2224 S_3449
E_2599 60 2 S_0 S_1330 S_3028 S_2353 S_2188 S_1965 S_849 S_3094 S_2331 S_3320 S_2307 S_3267 S_753 S_3268 S_868 S_966 S_2322 S_2957 S_1200 S_2440 S_160 S_2681 S_2336 S_556 S_634
E_1481 15 3 S_0 S_3368 S_3320 S_142 S_2068 S_519 S_766 S_3163 S_556 S_1514
E_1480 25 2 S_0 S_3429 S_221 S_2997 S_1104 S_2440 S_103 S_1741
E_1483 21 3 S_0 S_3368 S_2535 S_224 S_3163 S_3332 S_2012
E_1482 23 2 S_0 S_2322 S_2083 S_1306 S_3267 S_2957 S_3295 S_235 S_315 S_1841 S_160 S_868 S_767 S_501 S_3449 S_556 S_182 S_1347
E_1485 10 2 S_0 S_2354 S_1512 S_1841 S_3163 S_2445 S_2116 S_1971
E_1484 50 2 S_0 S_1615 S_2345 S_168 S_3272 S_1841 S_2457 S_3332 S_1631 S_1977 S_2126 S_137 S_651 S_2993 S_3430 S_966 S_149 S_2379 S_712 S_3031 S_2555 S_1745 S_1154 S_505 S_821 S_1667
E_1487 8 3 S_0 S_2096 S_1002 S_2309 S_1070 S_766 S_1512 S_289 S_3163 S_2457 S_3332 S_1971
E_1486 15 3 S_0 S_2322 S_2353 S_2940 S_1367 S_1977
E_1489 15 3 S_0 S_2778 S_221 S_1306 S_1509 S_868 S_2489 S_823
E_1488 8 2 S_0 S_587 S_2112 S_142 S_2252 S_752 S_2985 S_3325 S_1275 S_2692 S_1512 S_2720 S_2394 S_3163 S_2695 S_2072 S_2291 S_3332 S_2267
E_4104 30 2 S_0 S_2083 S_2617 S_1309 S_2440 S_609 S_2758 S_160 S_3271 S_439 S_3449
E_1440 8 3 S_0 S_135 S_3163 S_3216
E_2892 65 3 S_0 S_1441 S_3028 S_1132 S_2440 S_1841 S_160 S_2250
E_1711 55 2 S_0 S_3289 S_802 S_2345 S_2457 S_1330 S_2353 S_903 S_2758 S_3267 S_1512 S_578 S_579 S_3377 S_2083 S_2940 S_2309 S_2681 S_868 S_2322 S_1306 S_2617 S_1367 S_3283
E_1710 30 1 S_0 S_2957 S_2322 S_3028 S_3267 S_1931 S_1605 S_3289 S_1367 S_849 S_579 S_3449 S_2224 S_1901
E_1713 50 1 S_0 S_3289 S_868 S_2345 S_1977 S_1330 S_947 S_2353 S_1965 S_1512 S_579 S_3377 S_293 S_2529 S_1007 S_2083 S_2826 S_2309 S_1098 S_745 S_2322 S_1306 S_1825 S_2957 S_2617 S_2681
E_1712 90 1 S_0 S_3271 S_3449 S_2617 S_1521 S_1200 S_1977 S_829 S_119 S_893 S_199 S_851 S_2681 S_2746 S_3005 S_2763 S_984
E_1715 35 3 S_0 S_3289 S_677 S_2345 S_119 S_3429 S_893 S_2440 S_2206 S_2925 S_2353 S_1977 S_2758 S_1512 S_2076 S_579 S_390 S_2309 S_868 S_789 S_1480 S_2322 S_2617 S_1367 S_2681 S_439
E_1714 45 2 S_2529 S_10 S_2322 S_0 S_2802 S_2617 S_474 S_1367 S_3259 S_1512 S_1841 S_2345 S_3206 S_3449
E_1717 45 3 S_0 S_1841
E_1716 50 3 S_0 S_2171 S_3268 S_3353 S_2353 S_2617 S_2681 S_954 S_3449
E_1719 40 1 S_3251 S_0
E_1718 25 3 S_0 S_2136 S_1309 S_103 S_3271 S_835 S_725
E_2890 15 2 S_0 S_1931 S_634 S_501 S_1200 S_849 S_160 S_1885 S_3365 S_351 S_3449
E_4109 40 3 S_0 S_3289 S_2083 S_2353 S_1306 S_152 S_2758 S_868 S_3377 S_3284
E_1768 25 1 S_0 S_13 S_221 S_501 S_2758 S_3269 S_1841 S_160 S_3449 S_3349 S_1347
E_689 27 2 S_2345 S_586 S_2163 S_1615 S_2281 S_1400 S_498 S_1826 S_3308 S_0 S_2748 S_2191 S_478 S_379 S_641 S_160 S_2978 S_258 S_1306 S_603
E_688 57 1 S_0 S_561 S_891 S_1841 S_2457 S_2291 S_2012 S_2752 S_1512 S_76 S_3317 S_2420 S_2083 S_2309 S_3324 S_1190 S_966 S_3332 S_2152 S_152 S_2213 S_2957 S_1200 S_491 S_3449
E_605 50 2 S_2152 S_3368 S_677 S_0 S_2617 S_868 S_476 S_119 S_2457 S_1977 S_966 S_1410 S_1512 S_1841 S_2345 S_2681 S_3332 S_1971
E_1682 25 1 S_0 S_1195 S_1841 S_2440 S_2012
E_683 16 1 S_0 S_826 S_2235 S_1841 S_2457 S_2116 S_2012 S_2948 S_2522 S_2587 S_1512 S_745 S_1698 S_390 S_2309 S_3163 S_3483 S_3332 S_2152 S_766 S_315 S_1971 S_51
E_682 10 1 S_0 S_127 S_3268 S_3332 S_2353
E_681 10 3 S_0 S_3356 S_2799 S_3455 S_2457 S_2012 S_1330 S_3368 S_571 S_637 S_3106 S_1512 S_3254 S_289 S_1971 S_2142 S_1589 S_1190 S_3163 S_3332 S_1872 S_2211 S_274
E_604 25 1 S_0 S_579 S_2322 S_2309 S_2353 S_2940 S_5 S_514 S_2957 S_3268 S_1367 S_1519 S_903 S_1512 S_578 S_2345 S_2681 S_759 S_3332 S_2457
E_687 15 2 S_2152 S_1998 S_587 S_1295 S_1716 S_3153 S_0 S_3368 S_653 S_2068 S_2309 S_1070 S_1589 S_1512 S_1841 S_3163 S_3332 S_2116 S_1971 S_2406
E_686 15 1 S_0 S_1998 S_1841 S_2457 S_3368 S_2890 S_2353 S_519 S_1231 S_2876 S_1512 S_1971 S_142 S_653 S_2309 S_1589 S_1190 S_3163 S_3332 S_3106 S_2152 S_2955
E_685 10 2 S_0 S_3368 S_3153 S_142 S_653 S_51 S_1295 S_1070 S_766 S_1512 S_1841 S_3163 S_2291 S_276 S_2910 S_3332 S_2267 S_1971 S_1388
E_684 16 1 S_2152 S_0 S_2948 S_571 S_826 S_3336 S_766 S_1512 S_1036 S_289 S_3163 S_2457 S_1008 S_3527 S_3332 S_2116 S_1971
E_1139 28 3 S_0 S_1377 S_2842 S_501 S_2945 S_1621 S_1841 S_2240 S_1166 S_2810 S_1330 S_395 S_514 S_1512 S_1006 S_351 S_3267 S_413 S_868 S_3332 S_2617 S_1367 S_556 S_3449
E_1138 30 1 S_0 S_1998 S_1099 S_392 S_1200 S_1589 S_1512 S_1841 S_3163 S_2457 S_3332 S_1971
E_339 25 1 S_0 S_3368 S_1252 S_1382 S_142 S_1446 S_2096 S_1899 S_3503 S_2869 S_1070 S_3249 S_461 S_653 S_766 S_1512 S_1841 S_3163 S_2353 S_1545 S_2267
E_338 10 2 S_0 S_1099 S_221 S_1785 S_172 S_1219 S_2802 S_2457 S_2059 S_3368 S_3332 S_395 S_1337 S_2758 S_3375 S_1512 S_3206 S_1971 S_2081 S_2083 S_3267 S_2309 S_1190 S_2720 S_2948 S_2152 S_2322 S_1694 S_2096 S_2957 S_2730 S_766
E_2624 35 3 S_1330 S_0 S_2778 S_3284 S_2353 S_221 S_1306 S_3217 S_2536 S_103 S_1965 S_255 S_31 S_160 S_868 S_2681 S_3204 S_2331 S_2012
E_2625 60 3 S_0 S_2083 S_802 S_160 S_3217 S_514 S_2309 S_2758 S_903 S_1512 S_578 S_3284 S_835 S_2116 S_1132
E_2626 45 1 S_0 S_3028 S_3154 S_2440 S_872
E_2627 35 3 S_0 S_2778 S_142 S_476 S_103 S_2758 S_1512 S_1841 S_160 S_2681
E_1131 20 1 S_0 S_2322 S_3449 S_3171 S_2940 S_1367 S_1977 S_519 S_1512 S_27 S_2773 S_2345 S_2360 S_3317 S_3332 S_3264
E_1130 15 3 S_0 S_2309 S_519 S_1512 S_3163 S_2457 S_3332 S_1971 S_2012
E_1133 20 2 S_0 S_3407 S_3295 S_2802 S_1036 S_2457 S_2059 S_3332 S_571 S_903 S_1512 S_578 S_3317 S_1971 S_2763 S_1295 S_3324 S_1356 S_478 S_2720 S_3455 S_3163 S_2948 S_3050 S_766 S_1609
E_1132 8 1 S_0 S_3368 S_3332 S_2096 S_766 S_3163 S_2948
E_1135 8 3 S_2152 S_0 S_2957 S_1190 S_1512 S_136 S_2457 S_2746 S_3332 S_1971
E_1134 14 3 S_0 S_3368 S_1903 S_752 S_1512 S_1070 S_3163 S_2291 S_3332 S_1971 S_1849
E_1137 8 2 S_0 S_2322 S_2674 S_3267 S_2457 S_1367 S_2070 S_1662 S_62 S_868 S_2012 S_2981 S_3449
E_1136 10 1 S_0 S_1599 S_2353 S_3267 S_2309 S_155 S_1643 S_1512 S_2457 S_3449 S_1971 S_2012
E_3888 60 3 S_0 S_3289 S_3028 S_677 S_119 S_2126 S_422 S_2632 S_2161 S_579 S_2681 S_725
E_1334 15 1 S_3543 S_0 S_2325 S_2940 S_2320 S_3407 S_2457 S_1200 S_517 S_1988 S_2527 S_156 S_2720 S_191 S_868 S_1337 S_584 S_1373
E_2415 15 1 S_0 S_3289 S_3399 S_827 S_1500 S_3088 S_1330 S_2353 S_1173 S_1512 S_2128 S_2647 S_485 S_2083 S_2826 S_1403 S_2950 S_3268 S_309 S_606 S_2617 S_2681 S_439
E_1442 8 1 S_0 S_2322 S_2353 S_2617 S_2345 S_1200 S_1367 S_2457 S_3332
E_2414 20 3 S_2291 S_903 S_802 S_2083 S_0
E_1760 25 1 S_0 S_2063 S_1766 S_802 S_1744 S_578 S_221 S_24 S_843 S_1076 S_903 S_1051 S_1519 S_1512 S_1841 S_2309 S_2746 S_1248 S_1971 S_2763
E_1829 25 2 S_2758 S_2617 S_0 S_221 S_603
E_1761 50 1 S_2681 S_0 S_725 S_2267 S_3439
E_1827 25 3 S_0 S_3138 S_2083 S_142 S_221 S_1200 S_16 S_2309 S_1937 S_2957 S_307 S_2758 S_1512 S_1841 S_944 S_578 S_3271 S_3028 S_1547 S_1971
E_1826 65 3 S_0 S_1512 S_2909 S_868 S_2457
E_1825 25 2 S_0 S_2322 S_2083 S_2353 S_2674 S_1754 S_1200 S_1421 S_868 S_768
E_1239 8 1 S_2152 S_0 S_571 S_2535 S_2309 S_1190 S_1573 S_766 S_1512 S_3163 S_3332 S_1971
E_1823 70 2 S_0 S_3268 S_3028 S_2307 S_1785 S_1173 S_1965 S_2749 S_3283 S_315 S_1841 S_103 S_868 S_2681 S_745 S_2331 S_3449
E_1762 30 2 S_0 S_787 S_193 S_1615 S_2758 S_1499 S_147 S_1841 S_725
E_1821 30 2 S_0 S_1998 S_2083 S_2776 S_160 S_221 S_2617 S_802 S_903 S_1051 S_2758 S_1512 S_578 S_868 S_2109 S_439 S_1248 S_902 S_984
E_1820 80 2 S_1480 S_0 S_3028 S_530 S_2536 S_2758 S_2703 S_1021
E_1763 60 3 S_0 S_3028 S_677 S_1200 S_3033 S_2345 S_3465
E_1764 40 2 S_1855 S_0 S_1904 S_339 S_902 S_2536 S_2997 S_1841 S_646 S_1594 S_3204
E_2650 20 2 S_0 S_2322 S_3353 S_1306 S_868 S_1200 S_3289 S_1367 S_1965 S_2758 S_572 S_1512 S_579 S_2681 S_3377 S_3332 S_2331 S_1042
E_1765 25 3 S_1330 S_0 S_2083
E_1225 45 1 S_0 S_137 S_498 S_2617 S_1585 S_996 S_2333 S_2989 S_1289 S_2748 S_3449
E_754 25 3 S_2152 S_0 S_1099 S_1306 S_3217 S_2457 S_2127 S_315 S_105 S_868 S_3332 S_2012
E_757 15 1 S_0 S_142 S_1953 S_2096 S_2876 S_766 S_1036 S_289 S_3163 S_2445 S_1396 S_3332
E_756 55 3 S_2681 S_0 S_390 S_2345 S_1977
E_1221 18 1 S_0 S_2174 S_2322 S_2353 S_3225 S_127 S_2940 S_2457 S_1200 S_2852 S_1367 S_1977 S_724 S_3267 S_2617 S_2909 S_2345 S_2681 S_759 S_3332 S_3449
E_1220 12 1 S_0 S_1998 S_903 S_3180 S_2345 S_2457 S_835 S_1330 S_395 S_1689 S_2 S_3519 S_1512 S_1971 S_2083 S_1583 S_708 S_868 S_3332 S_3050 S_3268 S_2617 S_2957 S_2681 S_2195
E_753 80 1 S_0 S_142 S_2096 S_1200 S_766 S_1841 S_2804 S_3163 S_1036
E_1222 15 1 S_2152 S_0 S_1190 S_1512 S_2457 S_3332 S_1971
E_1767 50 3 S_0 S_2368 S_1904 S_2440 S_2758 S_1841 S_2040 S_160 S_868 S_2572
E_1229 13 2 S_0 S_3368 S_1841 S_2612 S_142 S_2309 S_1099 S_1512 S_2620 S_415 S_1790 S_1971
E_1228 25 3 S_0 S_2322 S_3267 S_705 S_1054 S_1367 S_1735 S_3253 S_2560 S_2959
E_209 16 2 S_2152 S_0 S_3268 S_2353 S_2085 S_3260 S_3324 S_1555 S_1512 S_3317
E_208 50 2 S_0 S_2083 S_2096 S_903 S_2957 S_766 S_1512 S_868
E_4513 35 1 S_0 S_2531 S_3028 S_752 S_1441 S_3220 S_3399 S_1309 S_2758 S_2731 S_1447 S_160
E_3824 60 3 S_1330 S_3368 S_2322 S_2083 S_2353 S_0 S_1306 S_868 S_1195 S_1367 S_2758 S_119 S_160 S_579 S_2681 S_3449
E_3827 20 1 S_3038 S_787 S_193 S_2083 S_160 S_221 S_2617 S_431 S_1933 S_2758 S_119 S_3028 S_501 S_2878 S_2221 S_2978 S_0 S_351 S_3449
E_4421 100 2 S_1330 S_0 S_3268 S_2083 S_1306 S_1937 S_868 S_2273 S_3400
E_3826 20 3 S_1269 S_0 S_1200
E_1403 35 2 S_0 S_1998 S_903 S_578 S_3216 S_1295 S_1512 S_3106 S_1835 S_3368 S_3163 S_3365 S_3332 S_2116 S_1971
E_1962 20 2 S_0 S_802 S_578
E_231 12 2 S_2152 S_0 S_182 S_2059 S_2917 S_2457 S_752 S_903 S_461 S_285 S_1512 S_1036 S_3163 S_2309 S_2291 S_3332 S_556 S_1971
E_2158 65 2 S_0 S_1113 S_2309 S_2869 S_3348 S_634 S_903 S_1519 S_2746 S_1512 S_1841 S_1924 S_3271 S_276 S_1281 S_2195 S_2949 S_2763
E_3943 20 1 S_0 S_2617 S_1309 S_1841 S_725 S_258 S_3449
E_3940 30 2 S_1288 S_0 S_2322 S_2083 S_1306 S_3267 S_514 S_2957 S_2758 S_847 S_1937 S_893 S_2617 S_160 S_868 S_2681 S_1841 S_3332 S_3449
E_113 8 3 S_0 S_1849 S_3056 S_1309 S_2291 S_2293 S_2192
E_112 15 1 S_0 S_2083 S_1849 S_142 S_2457 S_1231 S_2957 S_2537 S_3267 S_1512 S_1036 S_3163 S_868 S_2291 S_3332
E_111 27 2 S_0 S_1599 S_1829 S_3267 S_2657 S_3260 S_2957 S_1105 S_1785 S_315 S_2617 S_1525 S_2828 S_2798 S_2145
E_110 16 3 S_0 S_3283 S_1157 S_3023 S_1447 S_2289 S_2457 S_1832 S_2059 S_1055 S_2411 S_1965 S_2758 S_696 S_2939 S_1348 S_357 S_767 S_2681 S_868 S_966 S_1480 S_3268 S_759 S_812 S_3339 S_814 S_612 S_2164 S_2792 S_3227
E_117 90 1 S_0 S_3368 S_1200
E_116 12 2 S_0 S_2177 S_1841 S_2457 S_229 S_16 S_3368 S_127 S_395 S_3267 S_1070 S_1971 S_3153 S_653 S_2309 S_1190 S_3163 S_2152 S_2213 S_2957 S_1512 S_766 S_51
E_115 10 3 S_0 S_2368 S_1785 S_501 S_2802 S_1036 S_2457 S_1790 S_2116 S_2012 S_3368 S_3332 S_2353 S_395 S_2752 S_3421 S_1392 S_1512 S_3317 S_2083 S_750 S_142 S_3267 S_476 S_1589 S_1190 S_868 S_2948 S_2152 S_2322 S_2957 S_1200 S_2040 S_3173 S_1094 S_3345 S_2792
E_114 10 1 S_929 S_3368 S_0 S_653 S_2825 S_3505 S_1512 S_2588 S_3163 S_139 S_3486 S_1971
E_2159 30 3 S_0 S_2632 S_3449 S_2686 S_2070
E_3946 50 2 S_1330 S_192 S_2322 S_3028 S_2353 S_0 S_2617 S_2457 S_3457 S_1461 S_3449 S_2345 S_2336 S_2136 S_3332 S_3400 S_984
E_119 25 3 S_0 S_3399 S_3457 S_1841 S_2457 S_2116 S_3368 S_395 S_2758 S_1512 S_3317 S_2420 S_1971 S_2083 S_3267 S_1190 S_868 S_966 S_2957 S_315 S_556 S_1782
E_118 14 1 S_0 S_1998 S_2802 S_1841 S_2116 S_2353 S_903 S_1573 S_1512 S_578 S_3317 S_3206 S_1971 S_2083 S_1238 S_802 S_1519 S_1190 S_1716 S_2155 S_2096 S_2957 S_766 S_2309 S_2195
E_4027 55 2 S_0 S_5 S_889 S_1841 S_3088 S_2353 S_1818 S_1512 S_1579 S_28 S_2647 S_954 S_439 S_868 S_485 S_309 S_2617 S_1986 S_2391 S_2681 S_1500 S_3449
E_3945 45 3 S_0 S_1998 S_3289 S_1499 S_1330 S_3465 S_903 S_2758 S_1512 S_579 S_2083 S_2309 S_2681 S_1098 S_2353 S_2322 S_1306 S_2617 S_1618 S_1367 S_3283 S_439
E_4469 30 2 S_0 S_2322 S_3267 S_1200 S_327 S_2440 S_235 S_1937 S_1841 S_1367 S_1483 S_3204 S_3449
E_4005 20 1 S_0 S_2848 S_2632 S_1841 S_2457 S_2291 S_2116 S_3028 S_1508 S_3419 S_1512 S_2703 S_1971 S_142 S_1295 S_476 S_144 S_3332 S_1195 S_2377 S_766 S_925
E_3419 20 1 S_0 S_961
E_4631 40 2 S_0 S_3308 S_10 S_2345 S_1330 S_3465 S_903 S_1977 S_2758 S_1512 S_2529 S_2083 S_2826 S_2309 S_35 S_868 S_966 S_2952 S_1766 S_3392 S_2617 S_1991 S_160 S_2195
E_4630 15 3 S_0 S_2997 S_3268 S_2353 S_868
E_4633 125 2 S_0 S_2322 S_2536 S_1029 S_2161 S_491
E_4632 50 1 S_0 S_136 S_1999 S_2195
E_4635 40 2 S_1330 S_0 S_514 S_2758 S_2397 S_2540 S_835 S_439 S_1741 S_1542 S_3449
E_4634 70 2 S_0 S_3028 S_1175 S_847 S_1512 S_1055 S_160 S_868 S_1682 S_1547
E_4637 15 1 S_0 S_1670 S_903 S_1306 S_3217 S_2398 S_2309 S_1200 S_3289 S_2457 S_2350 S_1512 S_1841 S_868 S_579 S_2681 S_1971 S_2012
E_2913 60 3 S_0 S_3353 S_727 S_221 S_10 S_2508 S_2294 S_1330 S_3521 S_2273 S_799 S_2529 S_336 S_2083 S_868 S_2322 S_1306 S_2617 S_1367 S_3281 S_1937 S_160 S_2681 S_725
E_2790 50 2 S_0 S_1818 S_725 S_3088 S_485
E_4638 35 1 S_0 S_220 S_772 S_556 S_2536 S_2440 S_3206 S_3173 S_1356 S_1512 S_1841 S_2345 S_3204 S_725 S_235 S_292 S_2195
E_3580 35 3 S_0 S_221 S_830 S_1937 S_1841 S_1330 S_2063 S_3028 S_2758 S_1512 S_2075 S_2083 S_2826 S_3267 S_2309 S_2778 S_868 S_1022 S_2322 S_1306 S_2957 S_682 S_2299 S_160
E_3581 20 3 S_0 S_3028 S_3465 S_221 S_2353 S_2617 S_2341 S_1325 S_282 S_2758 S_1509 S_1512 S_1639 S_2572 S_160 S_2978 S_225 S_439 S_307 S_3449
E_4448 30 2 S_0 S_804 S_220 S_2758 S_725 S_2990
E_4145 70 2 S_0 S_2617 S_2567 S_501 S_2572 S_160 S_93 S_1585
E_3587 60 3 S_0 S_2778 S_1309 S_221
E_4569 75 2 S_0 S_2063 S_2778 S_3465 S_2826 S_221 S_3431 S_2309 S_476 S_889 S_2758 S_1512 S_1841 S_160 S_2978 S_2681 S_556 S_1547 S_984
E_2791 15 3 S_0 S_2322 S_2957 S_2457 S_2309 S_3289 S_1367 S_1977 S_2758 S_1512 S_579 S_2681 S_3332 S_1925
E_2915 50 1 S_0 S_1195 S_3188 S_221 S_2617 S_2188 S_3289 S_609 S_2632 S_2572 S_2878 S_160 S_451 S_258 S_3449
E_3762 15 1 S_0 S_2778 S_2083 S_2536 S_1306 S_2309 S_2758 S_519 S_1053 S_1512 S_160 S_868 S_2012
E_3763 20 1 S_0 S_1200 S_119 S_258 S_868
E_3760 50 1 S_0 S_3449 S_2896
E_3761 30 3 S_0 S_2353 S_221 S_2309 S_1512 S_1841
E_3766 25 1 S_2617 S_0 S_193
E_3767 90 2 S_0 S_3268 S_922 S_3097 S_3314 S_322 S_197 S_2188
E_3764 40 3 S_0 S_3377 S_2688 S_160
E_3765 40 2 S_0 S_2367 S_1841 S_646 S_752
E_423 12 2 S_0 S_3399 S_3028 S_2440 S_1621 S_1841 S_3163 S_2116 S_3449
E_3768 40 2 S_0 S_221 S_2083 S_2345 S_1330 S_2063 S_3332 S_3465 S_2758 S_1512 S_579 S_526 S_3320 S_2826 S_3267 S_1358 S_868 S_149 S_3107 S_2322 S_3217 S_2617 S_10 S_160 S_2979 S_725
E_3769 50 3 S_0 S_3289 S_3399 S_1500 S_3240 S_835 S_3088 S_70 S_1965 S_847 S_1512 S_579 S_1803 S_2331 S_1175 S_530 S_868 S_1194 S_2322 S_152 S_2617 S_974 S_1661 S_2681 S_1841 S_314
E_2851 100 3 S_0 S_152
E_3036 20 3 S_0 S_1049 S_119 S_1841 S_2923 S_2116 S_2063 S_903 S_1977 S_1512 S_578 S_579 S_3206 S_1971 S_2529 S_2536 S_802 S_2428 S_3271 S_966 S_1021 S_1248 S_1364 S_491 S_1547 S_1042
E_2144 100 3 S_0 S_192 S_3289 S_2353 S_2195 S_868 S_1200 S_2322 S_1367 S_3271 S_579 S_1195 S_2982 S_2992
E_3589 18 3 S_2457 S_0 S_903 S_3332 S_579
E_2792 100 1 S_0 S_1195 S_903 S_802 S_1841 S_1547
E_1099 25 1 S_0 S_1998 S_2280 S_3450 S_1716 S_3022 S_2213 S_2532 S_3237 S_755 S_1573 S_723 S_1187 S_1841 S_2787 S_2255 S_3261 S_3123 S_2524 S_3449
E_4529 50 1 S_2107 S_0 S_727 S_221 S_889 S_226 S_2345 S_1330 S_2758 S_1512 S_3377 S_2083 S_2826 S_2309 S_3268 S_1431 S_2322 S_1306 S_2617 S_1367 S_3217 S_2681 S_1547
E_4528 20 3 S_2758 S_0 S_2083 S_1618 S_160
E_422 25 2 S_0 S_3368 S_2353 S_142 S_3058 S_2957 S_476 S_766 S_1512 S_3163 S_868 S_2681 S_3332 S_2116
E_4017 15 3 S_0 S_2322 S_2826 S_1306 S_514 S_1367 S_160 S_868 S_2273
E_4297 40 1 S_0 S_221 S_501 S_1055 S_465 S_16 S_3028 S_235 S_1512 S_2075 S_2077 S_954 S_2083 S_2309 S_961 S_868 S_1306 S_2617 S_1483 S_103 S_2958 S_2161 S_646 S_3284 S_556
E_2523 25 3 S_0 S_533 S_2481 S_1200 S_235 S_3519
E_3508 40 3 S_1330 S_0 S_2083 S_2617 S_1512 S_160 S_1971 S_3449
E_4294 60 1 S_0 S_2353
E_4293 70 1 S_0 S_2195
E_4292 20 1 S_0 S_1841
E_4291 60 2 S_0 S_103 S_1859 S_3439
E_2522 15 2 S_0 S_439 S_2572
E_2793 15 3 S_0 S_3268 S_2147 S_2353 S_1403 S_2309 S_3269 S_1512 S_491
E_2521 35 3 S_0 S_1841
E_3073 30 1 S_0 S_821 S_546
E_2520 24 1 S_1330 S_0 S_142 S_2300 S_752 S_2188 S_903 S_2098 S_3554 S_1841 S_186 S_136 S_2195 S_1971
E_2967 50 3 S_0 S_2322 S_3353 S_395 S_3267 S_1200 S_889 S_1367 S_2617 S_160
E_1614 25 3 S_0 S_2322 S_3353 S_1306 S_3267 S_1200 S_2957 S_476 S_2617 S_1055 S_160 S_868 S_501
E_2965 50 1 S_0 S_2711 S_2620 S_491 S_1841 S_2277
E_2964 75 2 S_0 S_3028
E_421 15 2 S_0 S_1036 S_2457 S_127 S_2753 S_289 S_3204 S_2937 S_2083 S_3267 S_530 S_2309 S_1190 S_3163 S_868 S_3332 S_2322 S_2096 S_2957 S_766 S_160 S_2746
E_2962 125 3 S_0 S_3028 S_2997 S_1309 S_804 S_3001 S_91 S_31 S_2992
E_2961 25 1 S_2126 S_1972 S_3462 S_0 S_465
E_1967 40 2 S_0 S_461 S_752 S_2175 S_15 S_25 S_2746 S_1281 S_189
E_1964 18 3 S_0 S_25 S_1281 S_1715 S_1742
E_2969 40 3 S_0 S_3289 S_221 S_168 S_1937 S_1500 S_1202 S_2353 S_1965 S_2758 S_579 S_3206 S_2331 S_2083 S_1862 S_868 S_1194 S_2778 S_1306 S_2617 S_2957 S_3220 S_2440 S_160 S_2681
E_2968 35 1 S_0 S_3289 S_1386 S_1330 S_2063 S_2147 S_2353 S_1965 S_2758 S_1512 S_2878 S_579 S_745 S_2083 S_1403 S_2309 S_3268 S_868 S_966 S_1304 S_2322 S_1306 S_1618 S_1367 S_2681
E_2794 30 1 S_0 S_1281 S_1049 S_221 S_3022 S_2175 S_903 S_25 S_3156 S_2746 S_2676 S_189 S_3503
E_1965 20 1 S_2529 S_1330 S_1766 S_2353 S_0 S_917 S_1518 S_1977 S_2220 S_2776 S_2763
E_3168 25 3 S_0 S_1132 S_1306 S_752 S_119 S_1309 S_2632 S_868 S_1483
E_3074 35 2 S_0 S_3289 S_677 S_221 S_10 S_336 S_3028 S_2353 S_2758 S_3521 S_2878 S_2077 S_1347 S_2083 S_579 S_1519 S_868 S_2617 S_2440 S_2391 S_552 S_160 S_2681 S_439
E_3164 50 1 S_0 S_2992
E_1610 30 2 S_0 S_3551 S_3028 S_1841 S_142
E_3166 35 3 S_0 S_3289 S_2309 S_480 S_3173 S_1802 S_3449
E_3075 50 1 S_0 S_2391 S_1368 S_3200 S_1500 S_3240 S_579
E_3160 75 1 S_0 S_395
E_3161 40 1 S_0 S_2807 S_1330 S_947 S_2147 S_2353 S_1904 S_2758 S_847 S_1512 S_2128 S_745 S_2826 S_2309 S_1594 S_868 S_966 S_3268 S_2672 S_1306 S_1618 S_2556 S_2681 S_725
E_3162 8 3 S_0 S_2353
E_1963 30 3 S_0 S_3289 S_2109 S_727 S_868 S_2457 S_2353 S_1904 S_514 S_1965 S_2758 S_286 S_579 S_3377 S_1007 S_2083 S_2309 S_745 S_3332 S_2322 S_1306 S_2617 S_1618 S_1367 S_2681
E_3988 24 2 S_0 S_2536 S_2457
E_1960 30 1 S_0 S_2290 S_390 S_3392 S_2391 S_2681 S_119 S_1533 S_3101 S_2647
E_3368 55 3 S_0 S_2826 S_2617 S_1483 S_1028 S_1785 S_160
E_3172 50 1 S_0 S_1228 S_2083 S_1306 S_103 S_2758 S_3028 S_160 S_868 S_2195
E_3366 60 3 S_0 S_2409 S_81
E_3367 15 1 S_0 S_2309 S_2440 S_119 S_1512 S_1500 S_103 S_868 S_3271
E_3364 20 1 S_0 S_3028 S_1309 S_2440 S_1938 S_2446
E_1961 75 2 S_0 S_787 S_193 S_3028 S_395 S_385 S_2617 S_476 S_1618 S_1309 S_103 S_445 S_1841 S_646 S_2789 S_752 S_3204 S_1597 S_2195 S_2490 S_2012
E_3362 24 3 S_0 S_530 S_903 S_1893 S_1512 S_1841 S_684 S_2267 S_1971
E_3078 15 1 S_0 S_3368 S_3439 S_1306 S_752 S_1965 S_2758 S_2632 S_2703 S_160 S_868 S_2681 S_835 S_556 S_2331 S_81
E_2795 45 1 S_0 S_1150
E_3361 15 1 S_0 S_5 S_2391 S_1500 S_2647 S_3088 S_485
E_3186 40 1 S_0 S_1043 S_68 S_772 S_144 S_89 S_646 S_160 S_2291
E_3187 24 2 S_0 S_579 S_903 S_142 S_160 S_221 S_3368 S_752 S_3156 S_802 S_670 S_1893 S_3028 S_1841 S_578 S_1007 S_556 S_307
E_3184 85 1 S_0 S_1195 S_3028 S_2860 S_2997 S_1309 S_1627 S_2632 S_1841 S_2446 S_835
E_3079 55 2 S_0 S_2083 S_160 S_2617 S_476 S_802 S_2309 S_1618 S_2758 S_1841 S_578 S_868 S_3377 S_3332 S_2195 S_3284
E_2369 75 3 S_0 S_1367 S_2432
E_2368 20 1 S_0 S_3449 S_903 S_2552 S_2457
E_3180 100 2 S_0 S_3431
E_3181 75 1 S_0 S_2083 S_752 S_1309 S_868 S_2116 S_2012
E_2365 80 2 S_1330 S_0 S_2353 S_160
E_2364 25 3 S_1330 S_2367 S_3271 S_2309 S_186 S_142 S_353 S_2398 S_903 S_826 S_2179 S_1190 S_1841 S_3368 S_578 S_2457 S_3332 S_1971 S_0
E_2367 35 3 S_0 S_1306 S_2440 S_2758 S_160 S_868 S_2164
E_2366 20 1 S_0 S_903 S_2280 S_802 S_1519 S_578 S_701
E_2361 30 1 S_0 S_1998 S_3289 S_1330 S_903 S_1556 S_1977 S_2758 S_1512 S_578 S_579 S_2083 S_2826 S_802 S_1519 S_868 S_3332 S_2322 S_1716 S_1306 S_2957 S_1367 S_1488 S_2309 S_2393
E_2360 65 2 S_0 S_2322 S_801 S_337 S_501 S_480 S_119 S_1533 S_3101 S_1802 S_1042
E_2363 35 3 S_0 S_3028 S_1931 S_2632 S_849 S_16
E_2362 90 2 S_0 S_3225 S_849 S_1931
E_2558 20 2 S_0 S_64 S_1766 S_1518 S_735
E_4048 25 2 S_0 S_1200 S_3271
E_2660 175 3 S_0 S_2195
E_3174 35 1 S_0 S_3138 S_3268 S_1306 S_2957 S_1893 S_2758 S_695 S_3271 S_1512 S_1841 S_868 S_2681 S_3365 S_3332
E_2796 20 3 S_0 S_2063 S_3289 S_2147 S_2353 S_1742 S_1931 S_802 S_903 S_1200 S_954 S_1173 S_1519 S_849 S_578 S_579 S_1682 S_1386 S_1547 S_2393 S_2776
E_2661 35 1 S_0 S_1327 S_221 S_3022 S_889 S_1893 S_1841 S_64 S_837 S_902 S_903 S_2758 S_25 S_1512 S_578 S_186 S_189 S_1971 S_2763 S_701 S_802 S_1285 S_160
E_1469 10 2 S_0 S_788 S_142 S_1306 S_2096 S_752 S_3503 S_2957 S_1512 S_1036 S_3163 S_2457 S_276 S_2910 S_3332 S_1899 S_3551 S_31 S_3449
E_2699 35 1 S_0 S_2090 S_1841 S_1200 S_1904
E_1468 10 2 S_0 S_3028 S_1835 S_2257 S_2213 S_1070 S_1589 S_1512 S_3163 S_1095 S_1971 S_1388
E_609 10 1 S_0 S_3368 S_2083 S_578 S_142 S_688 S_2792 S_903 S_2498 S_2267 S_1512 S_2720 S_2309 S_2457 S_1841 S_3332 S_1477 S_1382
E_17 15 2 S_0 S_2437 S_1280 S_1104 S_3386 S_1741 S_31
E_377 8 3 S_0 S_1998 S_653 S_1589 S_1070 S_3163
E_15 8 3 S_0 S_2632 S_3028 S_3178
E_14 15 1 S_0 S_1998 S_2322 S_1999 S_221 S_903 S_1367 S_1841 S_755 S_160 S_954 S_2267
E_13 10 3 S_0 S_2457 S_2309 S_1512 S_3163 S_868 S_3332 S_1971
E_12 10 3 S_3543 S_0 S_221 S_2536 S_1104 S_2785 S_31 S_1020 S_307 S_1010
E_11 20 1 S_0 S_3289 S_498 S_501 S_3297 S_1956 S_2572 S_2748 S_3368 S_3028 S_903 S_1512 S_137 S_2989 S_1971 S_193 S_2083 S_1585 S_2483 S_2617 S_160 S_823 S_61
E_376 15 3 S_0 S_395 S_1689 S_2213 S_3253 S_1841 S_491 S_3271 S_3317 S_2763 S_725 S_3449
E_3502 12 2 S_0 S_3399 S_1841 S_16 S_3028 S_2353 S_395 S_903 S_1173 S_2877 S_849 S_578 S_142 S_3267 S_3268 S_1190 S_127 S_2322 S_2213 S_1931 S_2957 S_2681 S_1782
E_3503 70 1 S_1726 S_0 S_1931 S_2860 S_849 S_835
E_2797 70 1 S_0 S_2322 S_2353 S_3548 S_966 S_1512 S_817 S_2681
E_3501 35 1 S_0 S_1615 S_2201 S_3430 S_235 S_1688 S_92 S_3103 S_2925
E_3506 50 2 S_0 S_2536 S_1965 S_1776 S_868 S_2681 S_2331
E_807 35 3 S_0 S_221 S_3022 S_1673 S_1893 S_1036 S_2457 S_2291 S_2116 S_687 S_2354 S_1512 S_578 S_1007 S_1971 S_2309 S_3326 S_3163 S_868 S_3332 S_2152 S_1716 S_3216 S_160 S_2445 S_1841
E_19 18 3 S_0 S_2852 S_561 S_988 S_2230 S_3129 S_1990 S_919 S_1105 S_2258 S_51 S_1735 S_3361 S_1036 S_2457 S_2291 S_3511 S_2116 S_16 S_1132 S_2720 S_3368 S_2948 S_2353 S_395 S_1186 S_720 S_690 S_181 S_182 S_1231 S_3531 S_2875 S_529 S_2877 S_1512 S_2235 S_3317 S_2680 S_2420 S_1971 S_646 S_3076 S_2083 S_1449 S_421 S_142 S_1860 S_3267 S_2995 S_2309 S_3324 S_2096 S_1015 S_1493 S_1190 S_2223 S_659 S_2213 S_3163 S_981 S_2082 S_3212 S_3332 S_2316 S_772 S_3052 S_1306 S_2617 S_2097 S_100 S_2957 S_1200 S_2143 S_1005 S_3217 S_766 S_1609 S_1779 S_1841 S_556 S_3449
E_18 85 1 S_0 S_2396 S_2345 S_2440 S_2457 S_2147 S_2353 S_903 S_1977 S_3252 S_1971 S_2309 S_3268 S_1190 S_3028 S_966 S_3332 S_2322 S_759 S_1985 S_2957 S_1367 S_2681
E_2109 50 1 S_1348 S_0 S_2322 S_2353 S_1841 S_196 S_2489 S_2845 S_794 S_378 S_197 S_2681 S_537 S_3449
E_2108 85 1 S_0 S_1306 S_119 S_868 S_2681 S_2012
E_806 8 3 S_0 S_3368 S_2322 S_2083 S_2871 S_3267 S_2957 S_1367 S_2617 S_994 S_3222 S_1785 S_1449 S_2792 S_2012 S_2166
E_1456 35 1 S_0 S_221 S_476 S_1309 S_2440 S_401 S_2758 S_103
E_2698 50 2 S_2595 S_0 S_2778 S_2083 S_127 S_501 S_1200 S_1512 S_1841 S_160 S_3377 S_2161 S_2012 S_293 S_3555
E_3989 100 3 S_0 S_1615 S_498 S_2341 S_1841 S_2345 S_1847 S_3465 S_1512 S_2878 S_137 S_1007 S_1695 S_2169 S_2826 S_2993 S_92 S_1744 S_2617 S_2676 S_2440 S_491 S_160 S_725
E_2101 40 1 S_0 S_2676 S_609
E_373 15 2 S_0 S_2322 S_2083 S_127 S_3267 S_2957 S_2096 S_766 S_3163 S_3332
E_2103 15 1 S_0 S_1293 S_3431 S_1309 S_2572 S_81 S_2240 S_3449
E_2102 55 2 S_0 S_3028 S_2997 S_103 S_1965 S_2758 S_119 S_3101 S_868 S_2681 S_3511 S_2267 S_2331
E_2105 15 1 S_0 S_28
E_2104 35 1 S_0 S_1841 S_2221
E_2107 25 1 S_0 S_3028 S_1309 S_891 S_1776 S_160 S_868
E_372 15 2 S_0 S_1157 S_3260 S_2688 S_1265 S_1841 S_1449 S_2291 S_2293 S_461 S_1166 S_2012 S_3368 S_2826 S_2457 S_2116 S_530 S_3317 S_2420 S_2427 S_2083 S_3320 S_142 S_3267 S_752 S_2309 S_476 S_3433 S_2102 S_1356 S_1190 S_868 S_3332 S_968 S_604 S_2322 S_1768 S_2213 S_2957 S_1200 S_1309 S_2617 S_160 S_3019 S_556 S_3449
E_2299 40 1 S_0 S_2082 S_3028 S_1813 S_2391 S_1841 S_1995 S_3449
E_2298 15 2 S_0 S_3289 S_2473 S_1670 S_119 S_1330 S_2353 S_1965 S_2758 S_2856 S_1512 S_579 S_699 S_2083 S_2826 S_1175 S_3268 S_1594 S_2322 S_2617 S_1367 S_2681 S_439 S_1547
E_803 8 3 S_2152 S_3368 S_0 S_1512 S_1036 S_3163 S_2457 S_3332 S_51 S_1971 S_1388
E_4076 20 3 S_0 S_2309 S_903 S_1571 S_235 S_1321 S_1190 S_1512 S_1841 S_186 S_2291 S_3332 S_1285 S_1971
E_2291 50 1 S_1182 S_0 S_3028 S_3247 S_2161 S_613 S_855 S_2763
E_1439 35 3 S_0 S_2213 S_2230 S_918 S_3324 S_1735 S_3317
E_2293 26 1 S_0 S_752 S_1049 S_2537 S_235 S_1573 S_670 S_491 S_3202 S_2012 S_2268 S_2277
E_802 14 1 S_0 S_3289 S_1482 S_1306 S_2957 S_476 S_2054 S_2758 S_2457 S_3283 S_176
E_2295 50 1 S_0 S_3289 S_3028 S_727 S_221 S_1306 S_2997 S_868 S_1618 S_2758 S_160 S_579 S_2681 S_2413 S_2334
E_2294 75 3 S_0 S_2322 S_3267 S_2957 S_1195 S_2681
E_2297 50 2 S_0 S_3268 S_2147 S_2353 S_2778 S_1965 S_1645 S_160 S_868 S_2681 S_3377 S_2331
E_2296 10 3 S_0 S_3368 S_1228 S_2083 S_2280 S_142 S_1512 S_1841
E_1922 75 2 S_0 S_1195 S_3028 S_127 S_2940 S_1014 S_2345 S_1200 S_3222 S_2418 S_1841 S_16 S_2909 S_2457 S_966 S_2746 S_3332 S_1900 S_1971 S_2012
E_1923 75 3 S_2617 S_0 S_1585 S_258 S_3449
E_1457 8 3 S_0 S_3368 S_68 S_1663 S_1778 S_2291
E_1921 40 3 S_0 S_1132 S_221 S_501 S_103 S_2758 S_3283 S_2681 S_835 S_2115
E_1926 75 1 S_0 S_1309
E_1927 30 2 S_0 S_501
E_1924 15 3 S_2617 S_0 S_3289 S_2303 S_579
E_1925 55 2 S_1330 S_3368 S_3268 S_501 S_2353 S_0 S_1841 S_868 S_3320 S_2440 S_1694 S_1512 S_1447 S_491 S_344 S_2457 S_2681 S_745 S_315
E_1928 45 1 S_0 S_1251 S_1088 S_2116
E_1929 75 3 S_0 S_533 S_579 S_103 S_3519 S_868 S_2681
E_3984 20 2 S_0 S_2322 S_3465 S_727 S_3267 S_2957 S_1618 S_1965 S_804 S_3499 S_868 S_2681 S_3332 S_2331
E_4072 30 3 S_1200 S_1841 S_476 S_1464 S_0
E_3216 50 2 S_0 S_3289 S_2083 S_1306 S_2309 S_168 S_2957 S_2758 S_2164 S_1512 S_103 S_868 S_3283 S_3377 S_556 S_293
E_3217 15 1 S_0 S_2280 S_3196 S_3330 S_3449
E_2569 45 1 S_0 S_2309 S_142 S_1200 S_1673 S_2457 S_752 S_3503 S_903 S_476 S_1309 S_2179 S_1512 S_1841 S_646 S_186 S_2371 S_670
E_2568 100 2 S_0 S_2083 S_1904 S_752 S_431 S_2309 S_3028 S_1445 S_2440 S_1512 S_1841 S_835 S_2090 S_556
E_3212 50 3 S_0 S_530 S_3206 S_2257 S_3345
E_3213 20 1 S_1330 S_0 S_2322 S_2147 S_2353 S_1937 S_3267 S_143 S_2957 S_3320 S_3268 S_2083 S_491 S_160 S_579 S_3377 S_556 S_293 S_3449
E_3210 100 3 S_0 S_1615 S_2687 S_868 S_10 S_1841 S_2978 S_2925 S_2126 S_137 S_526 S_2993 S_1710 S_149 S_40 S_712 S_2345 S_606 S_1306 S_2617 S_1745 S_725 S_2195
E_3211 50 2 S_0 S_3439 S_431 S_1309 S_2728 S_868 S_2164 S_2592 S_3449
E_2563 37 3 S_0 S_3289 S_221 S_2345 S_2457 S_835 S_3028 S_1977 S_2758 S_1633 S_2878 S_579 S_27 S_2763 S_2940 S_76 S_2778 S_480 S_966 S_2322 S_759 S_2617 S_1367 S_160
E_2462 20 3 S_1330 S_0 S_3268 S_2147 S_2353 S_3548 S_3321 S_1652 S_1173 S_2128 S_868 S_2681 S_1841 S_1971
E_2561 20 2 S_2617 S_0 S_3269
E_2560 25 1 S_1330 S_3543 S_3268 S_3548 S_2040 S_1841 S_491 S_966 S_2336 S_0
E_2567 60 3 S_0 S_3268 S_2083 S_2353 S_1175 S_1124 S_2195
E_2566 50 3 S_1182 S_1496 S_872 S_0 S_1306 S_2489 S_160 S_868 S_580
E_2565 14 3 S_2758 S_0 S_160 S_221
E_2463 35 2 S_0 S_3180 S_3289 S_221 S_1841 S_1904 S_2758 S_847 S_2075 S_579 S_3091 S_3105 S_1594 S_868 S_2146 S_2090 S_2095 S_2617 S_431 S_160 S_2681 S_439 S_497
E_1038 50 1 S_0 S_337 S_5 S_889 S_1533 S_2345 S_2294 S_221 S_2457 S_1977 S_2758 S_3201 S_292 S_2083 S_1639 S_2826 S_2322 S_3101 S_868 S_966 S_2778 S_2617 S_1367 S_160 S_725 S_1995
E_1039 25 2 S_0 S_3368 S_142 S_2825 S_2300 S_1841
E_2037 35 3 S_0 S_634 S_889 S_491 S_1166 S_2195 S_3449
E_2036 50 3 S_0 S_2322 S_395 S_2617 S_1367 S_1464
E_2031 100 1 S_2681 S_0 S_2572 S_2489
E_2030 50 2 S_1330 S_0 S_2322 S_2083 S_1065 S_2826 S_1306 S_3077 S_1937 S_947 S_1367 S_2758 S_2109 S_556 S_868 S_2778
E_928 30 2 S_2152 S_0 S_826 S_1512 S_2457 S_3332
E_929 8 1 S_0 S_2322 S_1377 S_221 S_3267 S_1653 S_2957 S_3289 S_1367 S_2945 S_1841 S_1288 S_868 S_2457 S_1525 S_2778
E_1030 15 3 S_0 S_1200 S_3260 S_1735 S_2457 S_2116 S_16 S_1330 S_3028 S_2353 S_1512 S_3317 S_2230 S_1971 S_2309 S_3324 S_1190 S_3332 S_2152 S_2322 S_2617 S_155 S_2213 S_1609
E_1031 20 2 S_2152 S_3368 S_1099 S_142 S_1998 S_2213 S_1090 S_2309 S_1652 S_1893 S_1190 S_1512 S_1841 S_868 S_3163 S_2457 S_3332 S_1971 S_0
E_1032 100 2 S_0 S_3368 S_3028 S_988 S_3114 S_46 S_30
E_925 16 2 S_2152 S_0 S_1599 S_182 S_1306 S_3267 S_2957 S_1512 S_160 S_1832 S_1971
E_922 8 2 S_0 S_174 S_3098 S_1036 S_2345 S_3332
E_923 10 2 S_0 S_1998 S_1835 S_2345 S_1953 S_2802 S_1841 S_2457 S_2291 S_2012 S_2353 S_2752 S_903 S_519 S_1512 S_1579 S_849 S_2257 S_3317 S_1744 S_1971 S_2996 S_2309 S_3324 S_1190 S_3163 S_966 S_127 S_3332 S_2152 S_2322 S_759 S_3536 S_766 S_1036
E_1036 8 3 S_0 S_3268 S_1306 S_868 S_1200 S_519 S_2457 S_2012
E_1037 8 3 S_2152 S_0 S_3332 S_152 S_395 S_571 S_1512 S_3163 S_127 S_2948 S_1971 S_1859
E_2585 15 1 S_0 S_1615 S_2802 S_168 S_889 S_119 S_1533 S_3465 S_3141 S_1977 S_2758 S_847 S_1512 S_1175 S_480 S_3101 S_868 S_1480 S_2322 S_606 S_2617 S_1367 S_10 S_2960 S_2681 S_725
E_2584 55 2 S_0 S_835
E_2587 20 1 S_0 S_2171 S_2322 S_501 S_1506 S_1931 S_2536 S_1200 S_1367 S_2070 S_849 S_2345 S_1224
E_2586 30 2 S_0 S_2083 S_1483 S_2957 S_119 S_2391 S_2012
E_2581 20 2 S_0 S_1841 S_476 S_2116
E_2580 35 3 S_0 S_2322 S_2353 S_606 S_1403 S_143 S_1367 S_1977 S_2617 S_1173 S_2345 S_3332
E_2583 35 3 S_0 S_3289 S_2676 S_579 S_2758 S_1512 S_160 S_868
E_2582 40 3 S_1330 S_2758 S_3289 S_2083 S_578 S_0 S_868 S_1785 S_2957 S_2322 S_804 S_903 S_3267 S_1512 S_1841 S_1776 S_160 S_2309 S_1597 S_3094 S_2307
E_2589 30 2 S_1330 S_2957 S_2322 S_2083 S_2353 S_0 S_3217 S_2309 S_3268 S_1367 S_1512 S_1841 S_868 S_2457 S_3332 S_1971 S_3449
E_2588 25 3 S_0 S_2731
E_1455 8 1 S_0 S_2353 S_766 S_3163 S_2791 S_3317 S_3332
E_4473 55 1 S_0 S_1985 S_2169 S_2309 S_1977 S_119 S_2345 S_966 S_3332
E_3982 35 2 S_900 S_24 S_1766 S_307 S_160 S_221 S_903 S_0 S_1188 S_1519 S_1999 S_578 S_1558 S_3284 S_2195 S_1547 S_2257
E_1728 65 3 S_0 S_2083 S_510 S_431 S_2957 S_1200 S_2004 S_2440 S_1243 S_501 S_579 S_835
E_1729 45 1 S_0 S_3289 S_226 S_2345 S_3028 S_3465 S_395 S_1285 S_2075 S_2083 S_1348 S_2309 S_3268 S_3271 S_2353 S_830 S_2322 S_2617 S_2957 S_2632 S_160 S_1207 S_2681 S_439 S_725 S_984
E_1724 50 3 S_0 S_2322 S_2536 S_3267 S_514 S_2457 S_2021 S_868 S_1832 S_3332
E_1725 50 2 S_0 S_3180 S_1306 S_2997 S_3519 S_2758 S_892 S_160 S_868 S_2681 S_1803
E_1726 20 1 S_0 S_3284 S_103
E_1727 50 1 S_0 S_2848 S_1615 S_2173 S_1499 S_2632 S_1841 S_787 S_3028 S_641 S_258 S_193 S_3430 S_1585 S_3209 S_603 S_1195 S_2617 S_1483 S_646 S_160 S_1664
E_1452 25 3 S_0 S_2457 S_993 S_1893 S_1500 S_782 S_16 S_3028 S_2353 S_1841 S_2187 S_903 S_1573 S_1512 S_289 S_2083 S_530 S_2309 S_3268 S_1137 S_3163 S_868 S_1596 S_3332 S_2322 S_2096 S_766 S_160 S_925 S_1036 S_2910
E_1721 25 1 S_2107 S_1998 S_3289 S_2109 S_0 S_2345 S_1330 S_2353 S_514 S_903 S_1977 S_2758 S_1512 S_578 S_579 S_3204 S_2083 S_2309 S_3332 S_2322 S_1306 S_2617 S_1618 S_1367 S_1547
E_1722 25 2 S_0 S_1195
E_1723 45 2 S_0 S_1615 S_2617 S_3193 S_2391 S_1841 S_641 S_137 S_2989 S_725 S_821 S_2748
E_1104 23 1 S_0 S_1621 S_1841 S_103 S_2457 S_1330 S_2353 S_903 S_1852 S_2758 S_1512 S_2703 S_1288 S_2939 S_2083 S_750 S_3267 S_1599 S_1098 S_868 S_1525 S_3332 S_2322 S_1306 S_2096 S_2957 S_1367 S_2213 S_160 S_556 S_3449
E_1105 15 1 S_0 S_3289 S_1785 S_2089 S_2457 S_1337 S_3252 S_1512 S_3225 S_1971 S_1967 S_1528 S_3267 S_2309 S_476 S_2600 S_1190 S_1019 S_868 S_2152 S_2674 S_1306 S_2957
E_1106 30 3 S_0 S_2778 S_2582 S_2368 S_2826 S_1931 S_2440 S_2758 S_2083 S_849 S_160 S_579 S_2195 S_750
E_1107 30 3 S_0 S_1881 S_687 S_498 S_2617 S_1585 S_1324 S_1365 S_478 S_10 S_2572 S_1785 S_769 S_823
E_1100 12 2 S_0 S_1214 S_3399 S_2398 S_681 S_2632 S_1036 S_2457 S_3368 S_3028 S_903 S_1512 S_3317 S_1971 S_142 S_2535 S_3324 S_3163 S_3332 S_2213 S_766 S_1841
E_1101 20 1 S_1330 S_0 S_2353 S_903 S_1190 S_1512 S_2457 S_3332 S_3449
E_1102 20 1 S_0 S_3289 S_3260 S_1937 S_1841 S_2457 S_2353 S_2188 S_2758 S_579 S_2083 S_3324 S_3268 S_1190 S_2720 S_2617 S_868 S_2322 S_3217 S_2957 S_1367 S_2096 S_766 S_2802 S_160
E_1103 20 1 S_0 S_9 S_792 S_3115 S_897 S_2148
E_3199 75 1 S_1330 S_0 S_2083 S_2353 S_221 S_3077 S_1852 S_160 S_3284 S_556 S_2195
E_1108 8 2 S_2670 S_0 S_1983 S_3465 S_2213 S_2188 S_3324 S_3129 S_2749 S_2720 S_1006 S_1841 S_556 S_3206 S_2012
E_1109 8 2 S_0 S_2353 S_1785 S_2258 S_3098 S_1324 S_1333 S_478 S_3087 S_2734 S_3332
E_1458 45 3 S_0 S_2778 S_2083 S_1306 S_2957 S_235 S_2758 S_479 S_1841 S_160 S_868 S_3365
E_1459 11 3 S_0 S_3028 S_2213 S_3324 S_80 S_476 S_1392 S_2300 S_2632 S_954 S_3317 S_3449
E_2639 70 2 S_0 S_3028 S_646 S_2457 S_966 S_3332 S_556 S_3206 S_3449
E_2638 50 1 S_0 S_3028 S_1841 S_491
E_2637 8 3 S_0 S_3368 S_2083 S_142 S_2098 S_903 S_1200 S_2957 S_1512 S_1841 S_2457
E_2636 30 1 S_0 S_1931 S_2195 S_849
E_1453 25 3 S_0 S_2457 S_1621 S_119 S_1447 S_2345 S_16 S_2012 S_3028 S_395 S_3467 S_1512 S_476 S_1190 S_3163 S_868 S_3332 S_1849 S_1200 S_2730 S_1841 S_3449
E_2634 40 3 S_0 S_3028 S_152 S_1279 S_2617 S_1200 S_1621 S_119 S_1841 S_3204 S_3475 S_3449
E_2633 15 2 S_0 S_3368 S_2322 S_2353 S_1200 S_3289 S_1367 S_579
E_2632 60 3 S_0 S_2322 S_1549 S_2353 S_3377 S_3267 S_2957 S_3289 S_1367 S_1639 S_579 S_2807 S_556 S_293 S_3449
E_2631 50 2 S_0 S_3289 S_3028 S_2353 S_1859 S_1583 S_1931 S_3449 S_3220 S_193 S_2552 S_2758 S_1841 S_160 S_579 S_835 S_1741 S_314 S_1833
E_2630 40 1 S_0 S_3158 S_3439 S_431 S_868 S_3156 S_851 S_1060 S_514
E_1588 10 2 S_0 S_1200 S_221
E_1589 11 1 S_0 S_2171 S_2793 S_2353 S_2617 S_3260 S_3324 S_1735 S_1367 S_2213 S_3252 S_1785 S_868 S_2560 S_3317 S_2934 S_556 S_602
E_1858 60 2 S_0 S_3348 S_1281 S_2746
E_1859 30 1 S_0 S_2083 S_127 S_1512 S_3206 S_2081
E_1450 50 3 S_0 S_1070 S_3163
E_1581 30 2 S_2152 S_0 S_3268 S_1191 S_2353 S_1534 S_2781 S_2085 S_2309 S_3434 S_2131 S_2897
E_1582 8 3 S_2152 S_3368 S_3449 S_142 S_903 S_1893 S_1841 S_3163 S_3271 S_276 S_3332 S_0 S_2116 S_2763
E_1583 10 3 S_0 S_3551 S_3028 S_2457
E_1584 8 1 S_0 S_1998 S_1099 S_1716 S_1719 S_826 S_1512 S_3527 S_2948 S_1971
E_1585 20 1 S_0 S_2255 S_1053 S_235
E_1586 100 2 S_0 S_3399 S_221 S_3130 S_103 S_2918 S_2758 S_2257 S_1804 S_748 S_3323 S_3108 S_3481 S_965 S_868 S_537 S_2778 S_2213 S_3220 S_1309 S_2440 S_670 S_3018 S_3449
E_1587 8 1 S_0 S_3368 S_3229 S_1998 S_653 S_1537 S_903 S_1070 S_766 S_1512 S_1036 S_3163 S_2291 S_3365 S_3332 S_2535 S_1388
E_3981 15 2 S_0 S_1931 S_2632 S_849
E_3518 30 1 S_1330 S_0 S_2322 S_2957 S_2353 S_1306 S_3267 S_3268 S_868 S_1200 S_889 S_1367 S_2632 S_2802 S_491 S_2457 S_3365 S_1477 S_3449
E_210 35 2 S_1330 S_0 S_2322 S_2309 S_2213 S_2230 S_903 S_3324 S_1735 S_1367 S_766 S_1512 S_2178 S_160 S_186 S_3317 S_3332 S_1971
E_211 25 2 S_0 S_2322 S_2083 S_1306 S_3267 S_1483 S_868 S_2957 S_2758 S_1785 S_949 S_3028 S_1288 S_160 S_2457 S_1525 S_3332 S_1736 S_182
E_212 75 1 S_0 S_2083 S_1859 S_2536 S_2957 S_3028 S_2758 S_315 S_835 S_556 S_2012
E_213 45 1 S_0 S_903 S_1893 S_1735 S_1259 S_1841 S_2012 S_2754 S_1571 S_2763 S_2170 S_3324 S_2486 S_2322 S_544 S_2158 S_1200 S_1367 S_2620 S_2746 S_3005 S_3449 S_1209 S_1042
E_214 25 1 S_0 S_3353 S_474 S_1735 S_3402 S_1056 S_2353 S_1764 S_1689 S_2874 S_1977 S_2940 S_695 S_76 S_3267 S_2322 S_3171 S_1652 S_1825 S_922 S_2957 S_1201 S_1367 S_2617 S_2507
E_215 10 3 S_0 S_1998 S_1043 S_2008 S_192 S_2282 S_2398 S_826 S_3295 S_1893 S_676 S_1036 S_449 S_2457 S_2291 S_2633 S_609 S_2116 S_3332 S_1744 S_1849 S_571 S_432 S_903 S_1977 S_2758 S_847 S_1512 S_1732 S_289 S_578 S_2418 S_2256 S_3407 S_2081 S_2529 S_2939 S_2293 S_3202 S_752 S_802 S_3113 S_3028 S_2720 S_3163 S_868 S_2948 S_3313 S_333 S_1649 S_2252 S_1306 S_1258 S_2677 S_1606 S_1988 S_2096 S_766 S_2602 S_1900 S_2220 S_160 S_2681 S_1841 S_2792 S_2394
E_216 15 3 S_0 S_1998 S_1099 S_1835 S_2172 S_1440 S_1785 S_2825 S_1028 S_1053 S_1036 S_2457 S_507 S_1973 S_2059 S_2116 S_1388 S_3536 S_3368 S_3332 S_1628 S_1905 S_2187 S_3086 S_902 S_903 S_1324 S_2071 S_519 S_1070 S_289 S_578 S_3126 S_1856 S_348 S_2012 S_2257 S_1971 S_1238 S_3153 S_142 S_653 S_2535 S_1295 S_476 S_1589 S_1190 S_2890 S_3163 S_597 S_1021 S_355 S_2948 S_1821 S_3106 S_2576 S_2152 S_1512 S_766 S_925 S_2910 S_51
E_217 15 1 S_0 S_3289 S_1377 S_361 S_2457 S_2291 S_2636 S_2059 S_1330 S_3368 S_3028 S_1977 S_2644 S_1512 S_289 S_578 S_579 S_1971 S_2083 S_1295 S_1190 S_3163 S_3332 S_2152 S_766 S_2309
E_218 15 3 S_0 S_395 S_142 S_2213 S_752 S_3324 S_889 S_695 S_199 S_2300 S_3253 S_2746 S_1491 S_3271 S_2291 S_3317 S_3449 S_3348 S_2420 S_2949 S_2763
E_219 20 3 S_0 S_1998 S_1070 S_3163 S_578
E_748 8 2 S_0 S_3399 S_2974 S_2632 S_2802 S_2457 S_2353 S_395 S_2066 S_2752 S_695 S_1512 S_3317 S_2166 S_3324 S_3332 S_2617 S_922 S_155 S_2213 S_2959 S_1782 S_3449
E_749 15 2 S_2291 S_0
E_1041 55 3 S_0 S_1998 S_142 S_3368 S_763 S_1841 S_1514 S_2012
E_1040 30 1 S_0 S_1735 S_2012 S_76
E_1043 10 2 S_0 S_3317 S_1200 S_2486
E_4393 50 1 S_0 S_903 S_646 S_2012
E_694 40 1 S_2152 S_0 S_1099 S_2957 S_1306 S_3267 S_2657 S_703 S_2309 S_2531 S_1105 S_2235 S_1512 S_2253 S_315 S_1971 S_2012
E_695 8 3 S_0 S_2322 S_2353 S_1367 S_1190 S_1971 S_3332 S_1504
E_696 15 1 S_0 S_773 S_3251 S_3295 S_1036 S_2457 S_2059 S_3368 S_3332 S_3252 S_1512 S_3094 S_1971 S_2083 S_3267 S_1295 S_1589 S_1190 S_2720 S_3455 S_2948 S_2322 S_2096 S_2957 S_766 S_2309
E_697 15 1 S_0 S_677 S_2632 S_2802 S_1036 S_2345 S_2353 S_1781 S_340 S_3252 S_1512 S_579 S_745 S_3094 S_1971 S_3267 S_2309 S_1190 S_868 S_3332 S_2322 S_2549 S_2957 S_1367 S_766 S_2681
E_690 15 1 S_0 S_1200 S_2536 S_476 S_1841 S_1020 S_1879 S_3204 S_3449
E_691 10 3 S_2152 S_0 S_2213 S_1200 S_1392 S_1206 S_3129 S_519 S_1190 S_1512 S_1841 S_3163 S_2457 S_136 S_3332 S_1971 S_2012
E_692 10 1 S_0 S_2322 S_1639 S_3267 S_1200 S_1367 S_3115 S_2457 S_2353 S_3332
E_693 25 1 S_0 S_2353 S_1849 S_142 S_752 S_182 S_3129 S_766 S_1512 S_289 S_3163 S_421 S_2291 S_3465 S_3332 S_2116 S_1971
E_975 35 1 S_0 S_3368 S_2353 S_1512 S_968 S_3206 S_1971
E_698 85 2 S_1330 S_0 S_1969 S_2353 S_1200 S_142 S_1306 S_2213 S_476 S_2309 S_3324 S_2758 S_1785 S_1512 S_160 S_2457 S_3317 S_3332 S_3206 S_1971 S_3449
E_699 85 2 S_0 S_1306 S_2309 S_1200 S_2758 S_1512 S_2720 S_289 S_160 S_2457 S_276 S_3332 S_1971 S_3449
E_1044 10 3 S_2152 S_0 S_3268 S_2353 S_3321 S_1622 S_519 S_1512 S_2457 S_1971
E_4548 50 3 S_0 S_2322 S_2672 S_3268 S_3399 S_1367 S_572 S_119 S_1195 S_3449
E_1047 10 2 S_0 S_826 S_3455 S_2632 S_1036 S_2457 S_3332 S_571 S_2876 S_1512 S_849 S_2257 S_1971 S_2309 S_2310 S_1190 S_1589 S_3163 S_2948 S_2152 S_2096 S_1931 S_2040 S_766
E_976 10 3 S_0 S_1998 S_3399 S_3022 S_2802 S_1841 S_1744 S_395 S_2758 S_1512 S_578 S_579 S_3377 S_293 S_2939 S_2083 S_3267 S_966 S_2322 S_1716 S_606 S_2957 S_1367 S_556
E_3219 30 2 S_0 S_3289 S_2109 S_1613 S_2457 S_1330 S_2353 S_286 S_2758 S_847 S_1512 S_579 S_2083 S_1175 S_2309 S_3332 S_2322 S_759 S_1306 S_2617 S_1367 S_2681
E_3573 20 2 S_0 S_725
E_4544 35 3 S_0 S_1059 S_3289 S_501 S_226 S_1855 S_2638 S_395 S_514 S_903 S_2758 S_1512 S_2021 S_579 S_3377 S_2529 S_2536 S_2309 S_2681 S_1020 S_868 S_2617 S_1200 S_103 S_81 S_3283
E_1049 150 3 S_0 S_2664 S_2282 S_2285 S_1678 S_1108 S_781 S_2394 S_3026 S_1387 S_3093 S_1063 S_179 S_3418 S_3387 S_3207 S_3378 S_3379 S_1634 S_1353 S_2833 S_3327 S_1359 S_2893 S_483 S_1532 S_47 S_2667 S_975 S_1264 S_263 S_1666
E_1048 50 1 S_0 S_3163
E_4629 30 1 S_0 S_3289 S_501 S_13 S_2363 S_2077 S_476 S_1195 S_2440 S_2758 S_3283 S_1841 S_491 S_103 S_579 S_2681 S_2012 S_3449
E_986 50 3 S_2152 S_0 S_2309 S_1070 S_2802 S_1019 S_3163 S_3332 S_2012
E_4441 60 3 S_0 S_3028 S_16
E_108 15 3 S_3287 S_0 S_1099 S_1835 S_2825 S_1953 S_1036 S_2347 S_1683 S_2116 S_3332 S_1388 S_457 S_3368 S_2948 S_3140 S_2354 S_2699 S_130 S_2876 S_1512 S_289 S_34 S_1830 S_2118 S_79 S_3382 S_1701 S_527 S_3153 S_142 S_653 S_2535 S_2309 S_1070 S_1137 S_1190 S_788 S_3163 S_1524 S_1417 S_2151 S_2152 S_2986 S_2096 S_766 S_2620 S_415 S_1832 S_2624 S_51
E_109 40 3 S_0 S_1132 S_221 S_994 S_752 S_2258 S_904 S_656 S_375 S_639 S_478 S_2802 S_1785 S_1449 S_1981 S_556 S_2992
E_104 15 2 S_0 S_1729 S_1036 S_2116 S_1626 S_2244 S_178 S_571 S_1231 S_2876 S_1576 S_2474 S_1133 S_2539 S_3163 S_1596 S_3332 S_430 S_391 S_1151 S_766 S_959
E_105 25 1 S_0 S_3368 S_766 S_142 S_3019
E_106 18 1 S_0 S_2852 S_3407 S_1739 S_1099 S_2802 S_1036 S_2457 S_2059 S_1330 S_3368 S_1905 S_968 S_2068 S_2411 S_2988 S_3252 S_1512 S_3317 S_1971 S_2657 S_2258 S_3324 S_1990 S_2720 S_2587 S_3163 S_3332 S_1477 S_1649 S_2096 S_1365 S_766 S_2238
E_107 35 2 S_0 S_2353 S_3266 S_2309 S_3324 S_478 S_1512 S_2746 S_3317 S_3332 S_3348
E_100 10 2 S_0 S_2322 S_2353 S_395 S_2457 S_579 S_1200 S_3268 S_1367 S_2877 S_491 S_2345 S_966 S_152 S_3332
E_101 30 3 S_0 S_2322 S_2083 S_3267 S_903 S_3324 S_3129 S_2957 S_2420 S_2213 S_1190 S_2309 S_3317 S_768 S_1971 S_3449
E_102 10 2 S_0 S_826 S_3455 S_1841 S_103 S_2291 S_1330 S_3368 S_3332 S_903 S_1392 S_1512 S_3317 S_1971 S_2939 S_2083 S_3320 S_142 S_1758 S_2309 S_3324 S_1190 S_3163 S_868 S_2948 S_2322 S_152 S_2096 S_2957 S_2440 S_766 S_3283 S_556
E_103 40 2 S_0 S_1998 S_1051 S_2083 S_1841 S_2440 S_893 S_2012 S_2758 S_341 S_1512 S_849 S_578 S_3377 S_802 S_2826 S_3097 S_1519 S_966 S_2322 S_3548 S_2957 S_155 S_3279 S_1367 S_439
E_636 8 3 S_0 S_2066 S_2213 S_2309 S_3324 S_1512 S_315 S_3317 S_660 S_2012
E_3296 40 2 S_0 S_2322 S_2353 S_3216 S_1014 S_3289 S_1367 S_2508 S_579 S_1665 S_2746 S_3094
E_4474 30 1 S_0 S_677 S_10 S_1841 S_3240 S_2345 S_3028 S_2353 S_3141 S_1567 S_460 S_1977 S_1512 S_31 S_752 S_395 S_1480 S_2322 S_152 S_606 S_2617 S_1200 S_2440 S_1659 S_2802 S_3284
E_4525 15 2 S_0 S_2632
E_3295 35 3 S_2749 S_1483 S_3028 S_965 S_0
E_637 15 1 S_0 S_1998 S_1195 S_3530 S_3163 S_3368 S_530 S_3156 S_851 S_3028 S_1289 S_872 S_60 S_81 S_160 S_2345 S_3559 S_1817
E_4003 26 1 S_0 S_3368 S_2083
E_3623 18 2 S_0 S_160 S_903 S_221 S_578
E_4198 25 2 S_0 S_835 S_3439
E_4199 55 1 S_966 S_0 S_1295 S_677 S_2116
E_4194 50 2 S_0 S_3289 S_2083 S_395 S_1200 S_2188 S_2957 S_476 S_235 S_3028 S_1841 S_579 S_3103 S_1696
E_4195 25 1 S_0 S_903 S_471 S_3022 S_373 S_752 S_775 S_802 S_1309 S_136 S_578 S_925 S_2923 S_307 S_3449
E_4196 25 3 S_0 S_2090 S_2997 S_1904
E_3291 20 3 S_1180 S_0 S_2322 S_3097 S_2353 S_385 S_86 S_2309 S_3279 S_1367 S_677 S_119 S_1512 S_109 S_2345 S_966 S_3291 S_3332 S_1547
E_4190 30 3 S_0 S_2322 S_677 S_221 S_847 S_2536 S_2004 S_1367 S_1309 S_286 S_119 S_1055 S_1020 S_2681 S_2012 S_556 S_3449
E_4191 50 1 S_0 S_1195 S_501 S_1175 S_221 S_2617 S_2473 S_1007 S_2758 S_847 S_1500 S_2978 S_2681 S_1841 S_3212 S_2012
E_4192 18 3 S_0 S_701 S_142 S_1076 S_903 S_1512 S_3222 S_2586 S_1285 S_1841 S_3271 S_537 S_3365 S_2949 S_2763
E_4193 60 1 S_0 S_2367 S_1841 S_476
E_3450 55 3 S_2529 S_0 S_501 S_2353 S_2309 S_591 S_1977 S_804 S_119 S_1512 S_868 S_2116
E_3620 75 1 S_2291 S_0 S_556 S_646 S_160
E_4608 20 3 S_0 S_632 S_1615 S_641
E_1388 8 3 S_2152 S_3368 S_3268 S_2147 S_2353 S_395 S_0 S_2213 S_2535 S_501 S_2457 S_2085 S_1512 S_1036 S_2488 S_3163 S_1449 S_2910 S_3332 S_2420 S_1971
E_4358 30 3 S_0 S_2440 S_2758 S_1499 S_2747 S_725 S_149 S_821
E_2988 40 1 S_0 S_119 S_3465 S_2345
E_4356 35 1 S_0 S_3353 S_727 S_1937 S_893 S_1852 S_1965 S_847 S_2331 S_2084 S_3149 S_868 S_2322 S_1306 S_2617 S_2957 S_1618 S_1367 S_160 S_2681 S_556 S_3449
E_4357 35 3 S_0 S_476
E_4354 10 3 S_0 S_3289 S_2457 S_889 S_827 S_2345 S_1330 S_2147 S_2353 S_1173 S_1977 S_2758 S_1512 S_579 S_745 S_1971 S_1012 S_1403 S_2309 S_966 S_3332 S_3268 S_606 S_1306 S_2617 S_2681
E_1389 30 1 S_1330 S_2957 S_2322 S_182 S_3320 S_1962 S_0 S_1306 S_3267 S_579 S_1588 S_1367 S_3126 S_1785 S_478 S_160 S_868 S_2204 S_556 S_2150 S_2012
E_634 20 3 S_1702 S_0 S_86 S_385
E_4353 40 3 S_0 S_3028 S_1841 S_3439
E_4350 75 3 S_0 S_1615 S_2617 S_1933 S_10 S_2978
E_3626 15 3 S_0 S_1132
E_1386 10 3 S_2152 S_0 S_3332 S_571 S_1953 S_2096 S_2309 S_766 S_2103 S_2876 S_1190 S_3319 S_1036 S_289 S_3163 S_1095 S_826 S_2948 S_2116
E_4550 50 3 S_0 S_870
E_1387 60 3 S_0 S_1099 S_33 S_3129 S_1555 S_2505 S_2802 S_392 S_1225 S_686 S_2015 S_2752 S_690 S_3252 S_1512 S_1971 S_142 S_3368 S_2309 S_1587 S_270 S_1190 S_1865 S_2336 S_1477 S_206 S_2152 S_2235 S_759 S_3492 S_2213 S_157 S_2992 S_1498 S_2792 S_51 S_3342
E_3456 25 3 S_0 S_587 S_1483 S_1512 S_1841 S_868 S_2116
E_635 25 1 S_1330 S_2152 S_2322 S_2083 S_2353 S_2826 S_1306 S_2957 S_0 S_1367 S_676 S_1512 S_1369 S_868 S_2681 S_3332 S_556 S_2116 S_2307 S_3449
E_3457 35 3 S_0 S_787 S_3028 S_2712 S_2989 S_1901 S_3449
E_4620 25 2 S_0 S_3289 S_1306 S_579 S_1500 S_160 S_868 S_835 S_2592 S_3449
E_3771 28 1 S_0 S_2322 S_2083 S_1306 S_3267 S_513 S_579 S_3289 S_2957 S_160 S_868
E_3106 15 3 S_0 S_1841 S_2457 S_1330 S_2353 S_395 S_1515 S_1512 S_2128 S_849 S_1007 S_745 S_1403 S_2309 S_868 S_1480 S_3268 S_2674 S_1306 S_2440 S_491 S_2681 S_725
E_3773 120 3 S_0 S_2617 S_3430 S_1688 S_1841 S_2572 S_137 S_2989
E_3772 30 1 S_0 S_3289 S_221 S_1937 S_1841 S_1682 S_1166 S_1741 S_3304 S_2758 S_2878 S_579 S_76 S_476 S_3028 S_3271 S_2267 S_2617 S_3222 S_670 S_160 S_1664
E_3775 75 3 S_0 S_903 S_1019
E_3774 45 3 S_0 S_1483 S_3449 S_3519
E_351 20 3 S_0 S_1785 S_5 S_1555 S_2457 S_2636 S_2926 S_1330 S_2353 S_1689 S_514 S_76 S_3317 S_3094 S_3324 S_2345 S_2322 S_759 S_3171 S_1306 S_2617 S_1367
E_3107 90 3 S_0 S_2529 S_677 S_2345 S_422 S_1841 S_2457 S_1615 S_1566 S_127 S_1977 S_1512 S_469 S_390 S_2993 S_476 S_966 S_3465 S_3332 S_2322 S_759 S_2617 S_491 S_725 S_1994
E_3779 50 2 S_0 S_3289 S_2083 S_907 S_501 S_3521 S_579
E_3778 15 2 S_0 S_2322
E_1381 8 3 S_2152 S_0 S_3320 S_2309 S_766 S_2876 S_1190 S_1512 S_1036 S_3163 S_2457 S_3332 S_556 S_2012
E_3104 30 1 S_0 S_1841 S_2489 S_476 S_2457
E_896 50 2 S_0 S_2345 S_2632 S_2457 S_1191 S_2353 S_1977 S_2758 S_1512 S_1579 S_3225 S_1971 S_390 S_2940 S_2309 S_1190 S_439 S_966 S_127 S_3332 S_2322 S_1200 S_2440 S_925 S_1413
E_3105 60 1 S_0 S_2632 S_1841 S_2440 S_2457 S_3028 S_514 S_1965 S_572 S_849 S_2370 S_2331 S_2083 S_3267 S_868 S_1477 S_1763 S_2322 S_1306 S_2617 S_2957 S_1367 S_160 S_2681 S_2880
E_718 40 3 S_0 S_2353 S_2309 S_1190 S_1977 S_119 S_3332 S_3449
E_632 25 3 S_0 S_1279 S_2957 S_1841 S_1491 S_13 S_2457 S_1166 S_3332
E_3102 50 1 S_0 S_2322 S_2147 S_2353 S_501 S_3268 S_1367 S_197 S_3465
E_3971 40 2 S_0 S_579 S_3289 S_2345 S_2457 S_3332
E_894 10 3 S_0 S_3368 S_142 S_2957 S_1512 S_1841 S_1036 S_3332 S_1971
E_3103 35 3 S_0 S_2083 S_1931 S_1200 S_889 S_3332 S_556 S_3449
E_4518 75 1 S_0 S_278
E_4519 50 2 S_0 S_677 S_1499 S_1937 S_2440 S_2457 S_835 S_2353 S_1689 S_2992 S_2083 S_2826 S_3267 S_868 S_966 S_2322 S_2674 S_1306 S_2617 S_312 S_2957 S_1367 S_160 S_2681
E_4628 50 2 S_0 S_3289 S_2457 S_1682 S_2353 S_1173 S_847 S_1512 S_579 S_2309 S_2826 S_802 S_1519 S_708 S_868 S_966 S_3268 S_2672 S_1306 S_1618 S_1488 S_3059 S_491 S_2393
E_895 50 3 S_2152 S_0 S_2996 S_1332 S_1616 S_2228 S_2940 S_2309 S_1200 S_2235 S_2414 S_1233 S_2792 S_660
E_350 15 3 S_0 S_3289 S_3420 S_1134 S_221 S_155 S_2688 S_826 S_3455 S_2632 S_1937 S_1036 S_383 S_2457 S_1288 S_2070 S_2537 S_3028 S_3465 S_1599 S_3439 S_949 S_3268 S_903 S_1231 S_2877 S_1852 S_2350 S_847 S_3252 S_1512 S_289 S_1007 S_3377 S_1580 S_1736 S_1971 S_2166 S_2939 S_2083 S_1809 S_750 S_127 S_3267 S_752 S_2309 S_2536 S_2778 S_1190 S_2570 S_1098 S_2173 S_868 S_2670 S_789 S_1525 S_3332 S_2152 S_2322 S_2672 S_759 S_1306 S_2096 S_431 S_2957 S_1618 S_3279 S_2440 S_766 S_315 S_293 S_160 S_2681 S_556 S_2307
E_3100 65 1 S_0 S_3028 S_2457 S_103 S_2083 S_868 S_2582 S_3332
E_4150 15 3 S_0 S_1375 S_2322 S_1566 S_221 S_2213 S_3449 S_947 S_1367 S_3028 S_2508 S_160 S_2457 S_3332 S_2294 S_2166
E_4510 15 2 S_0 S_787 S_2353 S_2617 S_76 S_3332
E_1144 8 1 S_0 S_766 S_3163 S_3317 S_3332 S_3449
E_4512 125 2 S_2738 S_0 S_1670 S_3028 S_1306 S_3217 S_962 S_2758 S_2075 S_160 S_868 S_2681 S_1195 S_3332 S_2012
E_3101 55 3 S_0 S_192 S_519 S_2195 S_2012
E_4514 25 3 S_1330 S_0 S_3289 S_2083 S_2353 S_2257 S_868 S_3217 S_802 S_2309 S_903 S_1512 S_1841 S_578 S_579 S_1055 S_1971 S_2012
E_4515 25 2 S_0 S_3289 S_1549 S_1615 S_221 S_3263 S_10 S_2457 S_2063 S_3465 S_1512 S_641 S_579 S_2529 S_1639 S_591 S_966 S_2353 S_2345 S_2322 S_2617 S_556 S_1367 S_439 S_1995
E_4516 20 3 S_0 S_1113 S_649 S_530 S_1195 S_2758 S_646 S_2012 S_954 S_1281 S_3206 S_3449
E_1145 10 3 S_0 S_2957 S_3407 S_938 S_3455 S_1105 S_1835 S_3239 S_2509 S_2457 S_229 S_2242 S_210 S_2120 S_2435 S_2449 S_2298 S_126 S_1070 S_2025 S_2823 S_2083 S_3267 S_1295 S_2259 S_2720 S_3163 S_3332 S_2545 S_2152 S_1306 S_2355 S_103 S_3223 S_315 S_1036
E_4540 15 3 S_0 S_1200
E_890 20 2 S_0 S_3368 S_1101 S_142 S_2267 S_1382 S_2309 S_766 S_1190 S_1512 S_3163 S_1545 S_51 S_2116 S_1971 S_3228
E_633 35 1 S_0 S_3022 S_993 S_3129 S_1893 S_3055 S_2746 S_2923 S_3368 S_3465 S_902 S_1512 S_578 S_579 S_142 S_752 S_802 S_3163 S_127 S_1281 S_373 S_766 S_1841 S_3348
E_3855 125 2 S_0 S_2345 S_2802 S_2457 S_835 S_2115 S_1330 S_2353 S_1173 S_1977 S_2758 S_2128 S_2083 S_3320 S_868 S_966 S_1348 S_2322 S_1306 S_2845 S_491 S_160 S_2681 S_725 S_556
E_3727 25 2 S_0 S_2322 S_3429 S_2353 S_3268 S_947 S_2440 S_1977 S_2758 S_847 S_1512 S_160 S_954 S_2778 S_2012
E_891 10 2 S_0 S_1998 S_758 S_752 S_903 S_30 S_1512 S_1036 S_3368 S_276 S_1841 S_3332 S_1224 S_3206 S_1971 S_2650
E_4230 40 3 S_0 S_3028 S_772 S_385 S_86 S_1309 S_984 S_431 S_2896
E_2912 50 2 S_0 S_3289 S_1500 S_2978 S_1330 S_2353 S_1065 S_182 S_1512 S_579 S_2083 S_3267 S_2309 S_2720 S_1019 S_868 S_2290 S_2322 S_1306 S_2957 S_1309 S_1367 S_160 S_2681 S_984
E_1261 8 3 S_2152 S_0 S_2309 S_3252 S_1190 S_2457 S_3332 S_1971
E_2910 20 1 S_0 S_1766 S_903 S_1716 S_221 S_802 S_1051 S_670 S_160 S_3271 S_896 S_2195 S_735
E_2911 70 1 S_0 S_3268 S_2147 S_2353 S_143 S_1173 S_1386
E_2916 125 3 S_0 S_3360 S_3119 S_2293 S_1271 S_2968
E_2917 20 3 S_0 S_3289 S_2109 S_498 S_579 S_851 S_556
E_2914 50 1 S_0 S_1615 S_221 S_2181 S_2632 S_10 S_1841 S_2978 S_1741 S_1331 S_3465 S_1568 S_2359 S_530 S_193 S_84 S_2656 S_3028 S_872 S_2617 S_160 S_3154 S_1547
E_1260 25 2 S_0 S_1566 S_2854 S_2993 S_2940 S_1977 S_119 S_2960 S_3499 S_2909 S_2345 S_422 S_2238 S_725
E_3850 20 1 S_0 S_3289 S_1785 S_1055 S_2012 S_772 S_1852 S_2758 S_579 S_745 S_2083 S_3267 S_2309 S_2778 S_868 S_2322 S_1306 S_3077 S_2957 S_1200 S_491 S_160 S_3449
E_2918 50 3 S_1449 S_3180 S_3289 S_2083 S_221 S_1306 S_2617 S_1583 S_2309 S_1618 S_2457 S_2758 S_1512 S_2161 S_868 S_579 S_3332 S_0 S_1100 S_2012
E_2919 30 1 S_0 S_2957 S_2322 S_2083 S_2353 S_1306 S_3217 S_2457 S_1271 S_3268 S_1367 S_3267 S_868 S_578 S_2345 S_2681 S_3332 S_1547
E_713 30 1 S_2345 S_0 S_3028 S_395 S_2309 S_1512 S_2457 S_1971
E_3851 45 2 S_0 S_3449
E_3179 40 1 S_0 S_2188 S_1519 S_2161 S_491 S_2277
E_1262 12 1 S_0 S_221 S_2758 S_160 S_851 S_3449
E_3852 150 3 S_1330 S_0 S_772 S_2307 S_2571 S_2336
E_4020 24 2 S_0 S_1195 S_903 S_221 S_1931 S_802 S_3222 S_849 S_3345 S_3511 S_1049
E_3173 35 2 S_2529 S_0 S_725 S_119 S_1977
E_715 8 2 S_0 S_2403 S_3129 S_1893 S_1841 S_2457 S_276 S_2116 S_1330 S_2353 S_634 S_903 S_1512 S_289 S_3206 S_1971 S_142 S_1014 S_144 S_3163 S_3465 S_3212 S_3332 S_2096 S_1200 S_766 S_925 S_2681 S_2746 S_556
E_3171 40 1 S_0 S_2353 S_1306 S_2957 S_1977 S_1841 S_160 S_868 S_2681
E_3170 50 1 S_0 S_1766 S_2083 S_1200 S_1306 S_752 S_1055 S_2957 S_476 S_3289 S_1893 S_1512 S_1841 S_2113 S_578 S_868 S_501 S_2075
E_3177 110 1 S_0 S_2082 S_2231 S_1621 S_1841 S_3449
E_3176 25 3 S_0 S_3259 S_3449 S_3028 S_2103
E_3175 50 3 S_0 S_3289 S_1499 S_2345 S_1977 S_1330 S_2147 S_2353 S_1965 S_847 S_1512 S_579 S_799 S_526 S_3283 S_3149 S_966 S_2322 S_606 S_1306 S_2617 S_1618 S_1367 S_2681
E_1264 8 2 S_0 S_3028 S_142 S_2537 S_144 S_1893 S_766 S_1841 S_3163 S_16
E_4176 30 1 S_0 S_2322 S_2957 S_3439 S_221 S_3267 S_2860 S_431 S_579 S_3220 S_3289 S_3519 S_119 S_1841 S_868 S_1309 S_3449
E_4177 60 3 S_0 S_903 S_2098 S_3222 S_1519 S_1841
E_4174 40 2 S_0 S_751 S_2778 S_221 S_2758 S_847 S_868
E_4175 35 3 S_0 S_2063 S_3028 S_1859 S_221 S_1200 S_2536 S_2997 S_160 S_3284
E_3379 15 3 S_0 S_1496 S_2322 S_2083 S_395 S_1306 S_3267 S_2957 S_2758 S_160 S_868 S_556
E_717 25 1 S_2966 S_0 S_3353 S_315 S_1166 S_1330 S_2353 S_182 S_1512 S_3317 S_1971 S_2152 S_2083 S_2424 S_3267 S_868 S_3332 S_1480 S_2322 S_1306 S_2096 S_2957 S_1367 S_1991
E_4170 40 1 S_0 S_431 S_1632
E_4171 15 2 S_0 S_3289 S_2083 S_1306 S_579 S_2957 S_160 S_868
E_3375 35 1 S_0 S_3289 S_2109 S_1242 S_1904 S_903 S_1965 S_578 S_579 S_3377 S_2331 S_2083 S_160 S_2826 S_2307 S_802 S_1594 S_868 S_598 S_1065 S_1306 S_154 S_2957 S_2309 S_2681 S_556
[truncated: 108,495 more chars]
