# Supplementary material for: Cost-minimizing team hires with participation constraint
Source: PLoS One. 2018 Aug 28;13(8):e0201596. doi: 10.1371/journal.pone.0201596 (PMC6112644; doi:10.1371/journal.pone.0201596)
Supplement: S2 Dataset — (ZIP) [file pone.0201596.s002.zip › guru/expert_skill_project_2_preprocessed.txt]

P_256 486 S_3031 S_0
P_251 543 S_0 S_1799 S_205 S_3293
P_250 480 S_0 S_2263 S_1502 S_2426 S_3261 S_1914
P_253 478 S_0
P_252 595 S_0 S_2213 S_3273 S_2692 S_148
P_1439 488 S_0 S_3245 S_3252 S_3440 S_864
P_1438 363 S_2249 S_0 S_1018 S_3125
P_1437 465 S_0 S_3261 S_2977 S_1502 S_2426 S_461
P_1436 412 S_2565 S_0 S_3245 S_3252
P_1435 430 S_0 S_3293 S_3248 S_143 S_222 S_749 S_2501 S_896 S_1768 S_2692 S_573 S_3261 S_553
P_1434 486 S_0 S_3293 S_1085 S_143
P_1433 493 S_0 S_2745
P_1432 482 S_0 S_794 S_3261 S_1033 S_143
P_1431 399 S_0 S_143
P_1430 408 S_0 S_3200 S_2310
P_484 411 S_0 S_3293 S_2745 S_1502
P_485 465 S_3025 S_498 S_2962 S_794 S_0
P_486 447 S_0 S_896 S_1502 S_2310
P_487 444 S_0 S_1467
P_480 384 S_2745
P_953 547 S_0 S_55 S_2665 S_3293
P_482 343 S_2384 S_0 S_133 S_317 S_3047
P_483 360 S_0 S_1183 S_3261 S_858 S_2426
P_349 422 S_0 S_2565 S_749 S_3252 S_2453 S_3125 S_1802 S_3245 S_1275
P_348 564 S_0 S_2426 S_864 S_1793 S_3261 S_2071
P_347 484 S_1032 S_2697 S_473 S_0 S_2205
P_346 404 S_3025 S_0
P_345 562 S_0 S_1521 S_222 S_1473 S_713 S_1047 S_2113 S_459 S_1466 S_13
P_344 458 S_2565 S_0 S_3252
P_343 335 S_0 S_1062 S_1358 S_2745 S_2189 S_2114
P_342 402 S_0 S_776 S_153 S_2237 S_2953
P_341 469 S_1324 S_2565 S_0
P_340 513 S_0 S_3293 S_143
P_1496 550 S_0 S_3293
P_1158 473 S_3198 S_0 S_1768 S_2310
P_1159 463 S_0 S_2745
P_821 470 S_0 S_3153 S_1502 S_794 S_533 S_3025
P_1150 497 S_0 S_3293 S_2815 S_143 S_211
P_1151 389 S_0 S_2071
P_1152 363 S_0 S_2977 S_3261 S_794
P_1153 494 S_3025 S_749 S_804 S_2310 S_0
P_1154 404 S_0 S_2745
P_1155 579 S_0 S_794
P_1156 364 S_0 S_137 S_442 S_2120
P_1157 588 S_2749 S_2103 S_2263 S_1542 S_0
P_822 382 S_2103 S_0 S_2749 S_2426 S_1183 S_1502 S_2926 S_864 S_3261 S_553 S_1914 S_533
P_823 543 S_0 S_14 S_105 S_2760 S_2692 S_654 S_612 S_13
P_792 415 S_0 S_143 S_1802 S_211 S_3226
P_299 509 S_0 S_1425 S_794 S_143 S_3293
P_298 345 S_0 S_3245 S_3261 S_3252 S_533
P_749 356 S_3393 S_0 S_377
P_748 345 S_0 S_2233 S_3025 S_638 S_386 S_2555
P_291 423 S_0 S_3332 S_644
P_290 436 S_1358 S_1938 S_2745 S_2147 S_0
P_293 487 S_0 S_143
P_292 453 S_2103 S_3293 S_2537 S_0 S_2565 S_2949 S_1850 S_2426 S_473 S_3261
P_295 461 S_0 S_3293 S_2310 S_143 S_2252 S_3289
P_294 528 S_1310 S_0
P_297 527 S_2103 S_0 S_2263 S_2364 S_2948
P_296 515 S_2384 S_0 S_1777 S_2745 S_3252 S_794 S_1214 S_1105 S_3245
P_1334 302 S_0 S_2225 S_2814 S_2785
P_1335 527 S_0 S_2565 S_2745 S_3252 S_2749 S_3245
P_1336 394 S_0 S_1261 S_143
P_1337 599 S_0 S_3293 S_143 S_2263 S_211 S_2189 S_533
P_1330 591 S_0 S_2537 S_3139 S_2404
P_1331 411 S_2565 S_0
P_1332 324 S_2170 S_0 S_3245 S_3252 S_2745
P_1333 426 S_2886 S_3188 S_733 S_0 S_1936
P_825 430 S_2103 S_0 S_2263 S_1033 S_1071 S_1914
P_1338 595 S_176 S_2697 S_701 S_0
P_1339 439 S_0 S_2745 S_1802
P_127 368 S_0 S_754
P_126 370 S_0 S_553 S_3248
P_125 544 S_0 S_2986 S_2745 S_571 S_2692 S_2694 S_1082
P_124 335 S_0 S_669 S_1802 S_794 S_2692
P_123 542 S_0 S_1802 S_553
P_122 316 S_0 S_2749 S_2745 S_3252 S_701 S_1768
P_121 516 S_0 S_754 S_495 S_2682 S_1188
P_120 528 S_0 S_1183 S_1802 S_2426 S_3261 S_1452
P_129 533 S_0 S_2736 S_2745 S_1922 S_2086
P_128 590 S_0 S_3474 S_1881 S_533 S_1914
P_901 481 S_0 S_2745 S_3252 S_2692 S_3245 S_2943 S_2086
P_900 529 S_0 S_3261 S_533 S_1914
P_903 520 S_0 S_3151 S_2277 S_1802
P_902 497 S_0 S_3261 S_1033 S_291 S_2869 S_2071
P_905 361 S_0 S_1874 S_2745 S_1933 S_2425 S_162 S_999
P_904 514 S_0 S_2264
P_907 524 S_0 S_1768
P_906 431 S_2565 S_0 S_2745 S_222
P_909 317 S_996 S_0 S_3332 S_3207 S_3271
P_908 543 S_0 S_3031 S_2907 S_1502 S_533 S_1914
P_1200 534 S_2747 S_0 S_2310 S_222
P_1201 364 S_3154 S_2565 S_1914 S_0
P_1202 451 S_3154 S_2565 S_1914 S_0
P_1203 575 S_0 S_3293 S_143 S_1907 S_1802 S_794
P_1204 448 S_2103 S_3293 S_1796 S_0 S_2263 S_1502 S_794 S_944 S_3261
P_1205 450 S_2565 S_0 S_2692 S_2426
P_1206 390 S_0 S_1219
P_1207 335 S_0 S_2436 S_1183 S_533 S_2426 S_3261 S_1914
P_1208 450 S_0 S_2745
P_1209 468 S_0 S_3220 S_1502 S_2263 S_1298
P_633 434 S_0 S_22 S_2367
P_632 534 S_3031 S_0 S_2035 S_1333
P_631 510 S_0 S_2745
P_630 427 S_0 S_222
P_637 452 S_0 S_2564
P_636 448 S_0 S_2310 S_864
P_635 365 S_0 S_2977 S_143
P_634 498 S_0 S_1448
P_639 375 S_2565 S_0 S_3245
P_638 386 S_0 S_681 S_2907 S_1339 S_1473
P_1448 306 S_0 S_3293 S_2903 S_2250 S_634 S_370 S_1275 S_2980 S_522 S_553 S_2745 S_2709
P_1449 526 S_0 S_2035 S_2263 S_764 S_3261 S_1914
P_1442 588 S_0 S_2745 S_701 S_3252
P_1443 476 S_0 S_325
P_1440 493 S_0 S_2565 S_3252 S_3440 S_3245 S_767
P_1441 478 S_0 S_1431 S_244 S_2301 S_642 S_2696
P_1446 571 S_0 S_749
P_1447 464 S_2103 S_0 S_2263 S_1183 S_2426 S_3261 S_2071
P_1444 399 S_0 S_1088 S_1714
P_1445 518 S_0 S_2263 S_533 S_2426 S_3261 S_1914
P_358 599 S_0 S_3293 S_2689 S_3071 S_1119 S_1376
P_359 499 S_0 S_2877
P_350 473 S_0 S_155 S_2565 S_1329 S_2486 S_2749 S_560 S_2426 S_3025 S_3261 S_2785
P_351 343 S_0 S_2046 S_2071
P_352 395 S_0 S_1095 S_533 S_1914
P_353 334 S_0 S_2745 S_2310
P_354 521 S_0 S_130 S_2071 S_379
P_355 461 S_0 S_2263 S_2907
P_356 385 S_3198 S_0 S_3261
P_357 397 S_0 S_2310 S_538 S_1112 S_2502 S_3043
P_1147 315 S_0 S_3293
P_1146 452 S_0 S_1768 S_578 S_1018 S_1802
P_1145 430 S_0 S_3293
P_1144 499 S_0 S_804 S_794 S_3153
P_1143 394 S_0 S_3442 S_546 S_2749 S_700 S_2442
P_1142 507 S_2565 S_3293 S_3245 S_2745 S_0
P_1141 375 S_0 S_3293 S_1802
P_1140 569 S_0 S_794 S_19
P_1149 328 S_884 S_0 S_991
P_1148 524 S_0 S_3245
P_754 480 S_0 S_2186 S_1914
P_755 568 S_0 S_2745
P_756 529 S_0 S_3293 S_895
P_757 583 S_2103 S_0 S_1298 S_3031 S_1502 S_162 S_1914
P_750 592 S_2886 S_3293 S_0 S_2301
P_751 409 S_3025 S_0
P_752 381 S_2749 S_0 S_3261 S_1062
P_753 360 S_0 S_794
P_758 466 S_0 S_3293 S_2565 S_1802 S_533 S_920 S_1914
P_759 428 S_1960 S_2186 S_104 S_0 S_46
P_288 438 S_0 S_794 S_2692 S_2665
P_289 342 S_0 S_1768 S_1112
P_282 453 S_0 S_1188 S_299 S_2277 S_2578 S_40 S_329
P_283 442 S_0 S_2956 S_1376 S_765
P_280 446 S_3025 S_0 S_553 S_236
P_281 359 S_0 S_2745
P_286 417 S_0 S_1280 S_3363 S_1841
P_287 317 S_0 S_1537 S_1751 S_3135 S_2090 S_1403
P_284 575 S_0 S_1018 S_143
P_285 336 S_0 S_3415 S_1126 S_222 S_3147 S_145 S_1563
P_1323 524 S_0 S_1802
P_1322 366 S_0 S_2451 S_1062 S_1615 S_2189 S_2840
P_1321 472 S_0 S_647 S_130 S_858 S_2578 S_239 S_2426 S_2310
P_1320 455 S_0 S_1615 S_2263 S_1220
P_1327 557 S_0 S_2993 S_3366 S_3238 S_608 S_317
P_1326 306 S_0 S_2986 S_1802 S_2426 S_591 S_3261
P_1325 443 S_0 S_2170 S_2745 S_3252 S_1031 S_2301 S_3245 S_2709
P_1324 352 S_0 S_3366 S_1938 S_473 S_837 S_1809
P_1329 537 S_0 S_3332 S_2665
P_1328 354 S_3045 S_1802 S_2310 S_2404 S_0
P_130 473 S_0 S_1669 S_1802 S_2071 S_143
P_131 522 S_0 S_2723 S_222
P_132 351 S_0 S_2485
P_133 533 S_0 S_2986 S_2310
P_134 400 S_0 S_3261 S_794 S_1646 S_2426
P_135 379 S_0 S_513 S_2823 S_1033 S_2426 S_2071
P_136 375 S_0 S_2084 S_2404 S_222
P_137 487 S_0 S_794 S_1646
P_138 489 S_0 S_3261
P_139 486 S_0 S_3261
P_912 414 S_0 S_2192
P_913 538 S_2170 S_3293 S_2277 S_0
P_910 460 S_0 S_3200 S_2310 S_2886 S_1502 S_3261
P_911 474 S_0 S_2745 S_2086
P_916 590 S_2749 S_0 S_3261
P_917 370 S_1604 S_0 S_1802
P_914 328 S_0 S_3293 S_578 S_2986 S_143 S_3071 S_211 S_1850 S_1261 S_1802 S_794 S_2785
P_915 412 S_0 S_1802
P_918 535 S_0 S_2310 S_2263 S_1183 S_1502 S_2426 S_3261
P_919 549 S_0 S_2814 S_858
P_1219 418 S_2565 S_0 S_3245 S_701 S_3386
P_1218 466 S_0 S_2425 S_2113
P_1217 315 S_0 S_2749 S_1471
P_1216 578 S_0 S_3245
P_1215 541 S_2886 S_0 S_2745 S_143
P_1214 337 S_0 S_1329
P_1213 400 S_0 S_3245 S_3261 S_3252 S_864
P_1212 399 S_0 S_3261 S_1033
P_1211 558 S_0 S_3261 S_1033 S_2071
P_1210 526 S_0 S_1840 S_2310
P_628 581 S_2749 S_2736 S_2103 S_2263 S_0
P_629 336 S_0 S_2035
P_624 565 S_0 S_3293 S_143 S_1768 S_3261 S_55 S_2071
P_625 451 S_1324 S_0 S_2508 S_995
P_626 470 S_0 S_3293 S_2771 S_643
P_627 316 S_0 S_3261 S_1033 S_1914 S_2426
P_620 314 S_0 S_2624 S_2173 S_2586
P_621 328 S_0 S_1802 S_794
P_622 404 S_0 S_1987
P_623 398 S_2170 S_0 S_2745
P_827 300 S_0 S_6 S_1914 S_2261
P_1459 353 S_0 S_1033
P_1458 325 S_0 S_2418
P_1451 385 S_0 S_1663 S_2260 S_3248 S_2565 S_749 S_3252 S_1300 S_1033 S_998 S_3025 S_3245 S_553
P_1450 580 S_0 S_1658 S_1802 S_2071 S_3293
P_1453 546 S_0 S_3245 S_3252 S_3440 S_864
P_1452 493 S_0 S_1926 S_1126 S_2745 S_897 S_1542 S_2853 S_1987 S_3185 S_2749 S_278 S_2426 S_3408 S_3261 S_295 S_1808
P_1455 355 S_0 S_3245 S_3252 S_3440 S_864
P_1454 538 S_0 S_3248 S_2565 S_3252 S_1751 S_3245 S_553
P_1457 465 S_0 S_2035 S_3248 S_2724 S_1750 S_634 S_3252 S_604 S_3175 S_3271 S_3245 S_553 S_2709
P_1456 456 S_0 S_3245 S_3252 S_3440 S_864
P_98 476 S_0 S_1058 S_579 S_2160
P_99 570 S_0 S_2745 S_2310 S_2966
P_90 306 S_0 S_3252
P_91 413 S_0 S_46 S_1111 S_2789 S_3241 S_2453
P_92 558 S_0 S_495 S_2682
P_93 595 S_0 S_1802
P_94 572 S_0 S_1768
P_95 487 S_2170 S_0 S_2745 S_2781
P_96 433 S_0 S_2749 S_2745 S_3252 S_701 S_1768
P_97 318 S_0 S_1058 S_2517
P_336 593 S_0 S_1561
P_337 504 S_0 S_794 S_143
P_334 487 S_0 S_1502 S_1573 S_1914 S_2263
P_335 586 S_1469 S_621 S_2071 S_0 S_3142
P_332 577 S_3158 S_0 S_1502 S_143
P_333 471 S_1751 S_0 S_738 S_2749
P_330 429 S_0 S_3245 S_3252 S_2745
P_331 430 S_2472 S_2165 S_2113 S_0 S_1298
P_1132 421 S_2866 S_0
P_1133 438 S_0 S_3293 S_2277 S_1502 S_2310
P_1130 343 S_2103 S_0 S_533 S_2426 S_3261 S_1914
P_1131 469 S_0 S_1796 S_794 S_1646
P_1136 534 S_0 S_2745 S_2888 S_222
P_1137 561 S_0 S_764 S_1802 S_3002
P_1134 388 S_2103 S_0 S_565 S_1502 S_3382 S_2690 S_2749 S_1802 S_533 S_3261 S_1914
P_1135 383 S_0 S_2749 S_2485
P_1138 477 S_0 S_1802 S_143
P_1139 480 S_2565 S_0
P_721 526 S_0 S_1261 S_55 S_2071 S_998
P_720 328 S_0 S_3464
P_723 478 S_2565 S_0 S_3245 S_3252
P_722 542 S_2636 S_3025 S_3261 S_0 S_236
P_725 393 S_0 S_1939 S_3261 S_3248
P_724 385 S_1324 S_0 S_3261
P_727 464 S_0 S_2758
P_726 495 S_0 S_2088 S_1874 S_1502 S_1802 S_2736
P_729 316 S_0 S_3252
P_728 574 S_0 S_2512 S_1467
P_1048 556 S_0 S_3261 S_794
P_1049 480 S_0 S_3261 S_794 S_3142
P_1046 455 S_0 S_1331
P_1047 433 S_0 S_3293 S_2310 S_143 S_2977 S_2437 S_2252 S_387 S_864 S_203
P_1044 499 S_0 S_1564 S_553 S_2493
P_1045 316 S_0 S_794
P_1042 300 S_0 S_764 S_13
P_1043 456 S_0 S_800 S_896 S_1033 S_794 S_3261 S_2071 S_1914
P_1040 454 S_1324 S_0 S_1261 S_961 S_143
P_1041 433 S_0 S_3360
P_383 505 S_0 S_794 S_143
P_382 325 S_0 S_2071 S_270
P_381 316 S_0 S_298 S_2263 S_794 S_2065
P_380 347 S_0 S_3211
P_387 518 S_2384 S_706 S_0 S_1383 S_2252 S_1802 S_3025
P_386 567 S_0 S_553
P_929 359 S_0 S_3293 S_143
P_928 576 S_0 S_2665
P_435 539 S_0 S_2230 S_143 S_749 S_2908 S_961
P_434 586 S_302 S_3293 S_470 S_0
P_925 397 S_2189 S_0 S_1881
P_924 397 S_0 S_1183 S_1033 S_892
P_923 321 S_0 S_2907 S_1572 S_2892 S_1134 S_864
P_922 520 S_0 S_2292 S_1502 S_906 S_966
P_433 409 S_0 S_1902 S_764 S_2071
P_432 381 S_0 S_3261 S_3248
P_1268 341 S_0 S_143
P_1269 307 S_0
P_1262 408 S_0 S_1993 S_804 S_2426 S_959 S_3261 S_635
P_1263 563 S_3025 S_749 S_1923 S_0
P_1260 575 S_0 S_722 S_1214 S_1802 S_3271
P_1261 539 S_0 S_210 S_794 S_143 S_1914
P_1266 373 S_0 S_794 S_1453
P_1267 580 S_0 S_2565 S_2745 S_3252 S_3271 S_3245
P_1264 574 S_3025 S_0 S_2962
P_1265 302 S_2851 S_0
P_659 536 S_2103 S_0 S_3348 S_1502 S_1071 S_3261
P_658 482 S_0 S_3293
P_651 600 S_0 S_222 S_864
P_650 301 S_0 S_2501 S_3261
P_653 319 S_2565 S_0 S_3252
P_652 495 S_0 S_3198 S_1768 S_519 S_1012 S_2866 S_2709
P_655 481 S_3198 S_0 S_3245 S_1892
P_654 520 S_0 S_3293 S_1709 S_1050 S_754 S_553
P_657 536 S_652 S_0 S_533 S_1914
P_656 417 S_2565 S_0 S_3245 S_3252 S_1383
P_832 523 S_3025 S_0 S_794 S_1743
P_384 470 S_0 S_2907 S_831 S_3261
P_1464 450 S_2103 S_2745 S_1450 S_1126 S_0 S_2986 S_2565 S_634 S_3252 S_1502 S_2113 S_533 S_731 S_837 S_3245 S_3261 S_3142 S_1809
P_927 515 S_1249 S_0 S_3245 S_218 S_864
P_1466 381 S_2103 S_0 S_1450 S_222 S_2565 S_2745 S_3252 S_1502 S_2113 S_533 S_3245 S_3261
P_1467 525 S_2103 S_2993 S_1450 S_222 S_2565 S_634 S_804 S_3252 S_2745 S_1502 S_2113 S_533 S_2986 S_3245 S_3261 S_3142 S_1809 S_0
P_1460 457 S_0 S_3293 S_1768 S_1536 S_573
P_1461 551 S_2103 S_0 S_1450 S_155 S_1126 S_222 S_2565 S_2806 S_2745 S_3252 S_805 S_1502 S_2113 S_533 S_731 S_2292 S_3245 S_3261
P_1462 438 S_2103 S_1450 S_3261 S_3366 S_2986 S_2565 S_2745 S_804 S_3252 S_22 S_1502 S_2113 S_533 S_731 S_473 S_3141 S_754 S_2015 S_3245 S_2785 S_0
P_926 516 S_2565 S_0 S_3245 S_701
P_1468 533 S_2103 S_22 S_1450 S_0 S_2565 S_2745 S_3252 S_1502 S_2113 S_533 S_2986 S_3245 S_3261 S_2943
P_389 455 S_0 S_1796 S_794
P_388 501 S_0 S_1796 S_794
P_431 557 S_0 S_1502 S_1914 S_3261 S_2426
P_430 453 S_0 S_1502 S_1914
P_921 434 S_0 S_1018 S_1502 S_1802
P_920 500 S_0 S_1768 S_2035 S_2310 S_2886 S_2501 S_1502 S_3261
P_834 422 S_0 S_26 S_2071 S_143
P_89 315 S_0 S_210 S_533
P_88 415 S_1932 S_0 S_2692 S_604
P_83 540 S_732 S_0 S_2453 S_2709
P_82 566 S_3228 S_0
P_81 510 S_1932 S_0 S_2692
P_80 396 S_0 S_2652 S_1802 S_143 S_920
P_87 406 S_0 S_764 S_920 S_1914 S_2426
P_86 329 S_0 S_3293 S_1587 S_2029 S_634
P_85 346 S_0 S_764 S_794 S_143
P_84 415 S_2103 S_0 S_3185 S_2263
P_796 372 S_0 S_1796
P_156 333 S_0 S_3211 S_1300
P_1296 448 S_1751 S_0 S_3245 S_3261 S_3252
P_1295 438 S_0 S_1465 S_2426
P_155 343 S_2697 S_0 S_771 S_380 S_2565 S_2977 S_1445 S_176
P_152 319 S_0 S_13
P_153 400 S_0 S_3252
P_1121 343 S_0 S_764 S_1802
P_1120 301 S_0 S_1802 S_143
P_1123 342 S_0 S_2187 S_3261
P_1122 354 S_0 S_2745 S_896 S_3252 S_533 S_3245
P_1125 563 S_0 S_794 S_2724
P_1124 386 S_0 S_3245 S_701 S_2785 S_2943
P_1127 384 S_2170 S_0 S_1188
P_1126 583 S_0 S_1220 S_1062
P_1129 516 S_0 S_1907 S_794 S_13
P_1128 586 S_3025 S_0 S_1321 S_2469
P_151 327 S_0 S_1014 S_2745
P_732 539 S_0 S_2665
P_733 433 S_0 S_3293 S_2986 S_143 S_1314 S_498 S_1047 S_2635 S_1802 S_3025
P_730 516 S_0 S_3261
P_731 415 S_0 S_3031 S_2745 S_2263 S_3198 S_864
P_736 463 S_0 S_3293 S_565
P_737 458 S_0 S_794
P_734 470 S_0 S_548
P_735 557 S_0 S_1796 S_2565 S_3430 S_3252 S_794 S_3245
P_738 548 S_0 S_1502 S_3261 S_1914 S_2263
P_739 570 S_0 S_794 S_2426 S_3245 S_3261 S_1465
P_158 554 S_0 S_2071
P_157 544 S_996 S_0 S_3261
P_159 441 S_2565 S_0 S_3245 S_3252
P_13 499 S_21 S_0
P_1059 546 S_0 S_1895 S_2301 S_2453 S_162 S_2426
P_1058 539 S_2524 S_3293 S_0 S_2565 S_3252 S_3245 S_2709 S_2086
P_1055 389 S_0 S_2244 S_1646
P_1054 528 S_0 S_470 S_794
P_1057 542 S_0 S_2310 S_2745 S_3252 S_1502 S_533 S_1914
P_1056 434 S_3031 S_3198 S_2103 S_1537 S_0
P_1051 356 S_0 S_1938 S_1448
P_1050 348 S_0 S_2310
P_1053 475 S_0 S_3252
P_1052 568 S_0 S_2745 S_1768 S_3252
P_938 520 S_2749 S_0 S_3261
P_939 574 S_0 S_22 S_1802 S_3332 S_2749 S_794 S_811 S_3025 S_2665 S_3098 S_13
P_398 385 S_0 S_3293 S_1502 S_1914
P_399 313 S_806 S_553 S_764 S_794 S_0
P_428 418 S_0 S_3261 S_2426
P_429 508 S_0 S_513 S_3004 S_666
P_394 533 S_2565 S_618 S_3245 S_701 S_0
P_395 534 S_0 S_3293 S_1768 S_1018 S_2310 S_2886 S_1502 S_1261 S_3261 S_1914
P_396 449 S_0 S_3293 S_1386
P_425 418 S_2103 S_0 S_2263 S_1183 S_1502 S_1452 S_864 S_3261 S_1914
P_390 357 S_0 S_794
P_391 420 S_0 S_2782
P_392 355 S_0 S_2745
P_393 495 S_0 S_2745
P_1279 311 S_0 S_2977 S_701
P_1278 554 S_0 S_2723 S_222
P_1271 516 S_2103 S_3293 S_2310 S_0 S_1113 S_1329 S_3252 S_448
P_1270 434 S_0 S_3261 S_794 S_533 S_1914
P_1273 534 S_3034 S_0 S_1599 S_1819 S_1931
P_1272 560 S_652 S_0 S_1502 S_1573 S_1914
P_1275 382 S_0 S_2088
P_1274 365 S_0 S_794
P_1277 560 S_1236 S_0 S_2907 S_2310
P_1276 366 S_0 S_2412 S_1188 S_753
P_1465 470 S_1469 S_2103 S_1450 S_0 S_2565 S_423 S_804 S_3252 S_1502 S_2113 S_533 S_473 S_2986 S_3245 S_3261 S_2745 S_1809
P_648 494 S_0 S_3261 S_271
P_649 411 S_3198 S_0 S_1892 S_2310 S_864
P_642 363 S_0 S_2035 S_3031 S_2907 S_1502 S_533 S_3271
P_643 323 S_0 S_794
P_640 315 S_1358 S_929 S_768 S_2725 S_0
P_641 568 S_0 S_2025 S_23 S_1027
P_646 408 S_2050 S_0
P_647 511 S_0 S_527 S_2753
P_644 361 S_0 S_3293 S_143
P_645 344 S_0 S_2534
P_1463 330 S_2103 S_0 S_1450 S_2565 S_2745 S_3252 S_1502 S_2113 S_533 S_2986 S_3245 S_3261 S_1809
P_385 536 S_3069 S_2977 S_1151 S_0 S_1298
P_150 405 S_0 S_3261 S_1386
P_1473 401 S_0 S_2252 S_2745 S_2301
P_1472 339 S_2103 S_0 S_3248 S_2426 S_3271 S_3261 S_553 S_1914
P_1471 479 S_0 S_2277 S_2310 S_311 S_1033 S_3025 S_3261
P_1470 596 S_0 S_3293 S_3261
P_1477 465 S_0 S_3248 S_2263 S_2426 S_3261 S_553
P_1476 567 S_0 S_2170 S_3430 S_2887 S_3252 S_2565 S_3125 S_1802 S_1590 S_2692 S_3245 S_2737
P_1475 506 S_3025 S_0 S_3261 S_1802
P_1474 520 S_0 S_1902 S_764 S_1033
P_1479 537 S_0 S_3293 S_2692 S_222 S_137 S_3271 S_664 S_236 S_1802 S_162 S_2292 S_3141 S_3142
P_1478 329 S_0 S_2986 S_1465 S_2252 S_313 S_1802 S_533 S_2426 S_3261 S_553
P_868 306 S_0 S_3371 S_127
P_1016 558 S_0 S_3293 S_681 S_1502 S_2426 S_153 S_1914
P_1469 397 S_0 S_705
P_1019 544 S_0 S_1881 S_2263 S_831 S_2824 S_2426 S_3261 S_1914
P_1018 500 S_0 S_481 S_55
P_743 332 S_3025 S_0 S_2362 S_2071
P_742 451 S_0 S_2253 S_222
P_741 372 S_0 S_794
P_740 326 S_0 S_2235 S_1595
P_747 367 S_0 S_2993 S_22 S_1014
P_746 499 S_0 S_2736 S_3261 S_2426
P_745 495 S_0 S_1502 S_2264 S_3261
P_744 364 S_3031 S_2103 S_2263 S_0
P_1118 320 S_0 S_3261 S_565 S_2426
P_1119 566 S_2565 S_0 S_3245 S_3252 S_2745
P_1114 356 S_0 S_884 S_944 S_3077 S_2476 S_2228
P_1115 377 S_0 S_1076 S_3252 S_569
P_1116 446 S_0 S_1802
P_1117 594 S_0 S_2298 S_2711
P_1110 337 S_0 S_756 S_2263 S_2301 S_1502 S_2426
P_1111 529 S_0 S_3231
P_1112 469 S_0 S_2565 S_2263 S_533 S_3261 S_1914
P_1113 354 S_0 S_3293 S_223
P_259 435 S_0 S_3252
P_258 556 S_0 S_2745 S_1768 S_2228
P_709 559 S_0 S_3261
P_708 418 S_0 S_2565 S_1028 S_2578 S_754 S_3245
P_255 576 S_0 S_3293
P_706 596 S_0 S_3245
P_257 402 S_0 S_3261 S_794
P_704 354 S_0 S_155
P_703 598 S_0 S_3293 S_143 S_1802 S_864 S_3261
P_702 592 S_0 S_280 S_1802
P_701 388 S_0 S_3261 S_794
P_700 549 S_0 S_3355
P_897 537 S_3031 S_0 S_2071
P_896 593 S_0 S_3261 S_533 S_1914
P_895 461 S_3269 S_0
P_894 411 S_2565 S_134 S_0 S_1473
P_893 367 S_0 S_3261
P_892 462 S_0 S_3293 S_3200 S_2565 S_1183 S_1802 S_2426 S_3245 S_3261
P_891 339 S_0 S_3252
P_890 312 S_0 S_681 S_1183 S_3261 S_2426
P_899 386 S_2103 S_0 S_2723 S_2035 S_222 S_2263 S_3185 S_1502
P_898 542 S_0 S_3035
P_1068 557 S_0 S_749 S_794 S_644 S_3025 S_639
P_1069 583 S_0 S_2071 S_222
P_1060 383 S_0 S_2745 S_3252 S_2404 S_2877 S_3386 S_3245
P_1061 578 S_2565 S_1473 S_2473 S_1300 S_0
P_1062 593 S_0 S_1473 S_1329 S_473 S_754 S_553 S_3142
P_1063 482 S_3289 S_0 S_143
P_1064 513 S_2103 S_1768 S_0 S_1183 S_2749 S_794 S_533 S_2426 S_3261 S_1914
P_1065 312 S_0 S_386
P_1066 422 S_3025 S_0
P_1067 384 S_1424 S_0 S_3261
P_419 579 S_0 S_1669 S_2749 S_3009
P_418 365 S_0 S_764 S_3261 S_1261 S_2426
P_413 498 S_0 S_143
P_412 597 S_0 S_3261 S_1502 S_1914 S_864
P_411 419 S_3198 S_2170 S_2745 S_0
P_410 426 S_0 S_1095 S_143
P_417 559 S_0 S_3057 S_3400 S_1300
P_416 394 S_3031 S_3198 S_2907 S_0
P_415 348 S_0 S_1907 S_794
P_414 577 S_0 S_143 S_1802 S_3271 S_2555 S_3077 S_3142 S_2228
P_1244 332 S_0 S_3035 S_1949 S_222 S_966
P_1245 422 S_0 S_1883
P_1246 447 S_0 S_3293 S_2745 S_968 S_187
P_1247 522 S_0 S_3220 S_492 S_184 S_1938 S_68 S_162 S_824
P_1240 592 S_1324 S_3293 S_3261 S_0 S_2426
P_1241 420 S_0 S_1033
P_1242 598 S_0 S_143
P_1243 489 S_0 S_3261 S_794 S_44
P_1248 372 S_0 S_3294
P_1249 436 S_0 S_2426
P_677 324 S_0 S_895 S_1502 S_1914 S_2263
P_676 445 S_2565 S_0 S_2310
P_675 369 S_0 S_3293 S_794
P_674 388 S_0 S_2565 S_2745 S_3252 S_701 S_1802 S_3245
P_673 575 S_0 S_1881 S_3474 S_1746 S_1465 S_1914
P_672 321 S_0 S_3099 S_3261 S_1465
P_671 360 S_3025 S_0 S_1502
P_670 425 S_0 S_2749 S_1351 S_3017 S_2071
P_679 404 S_2565 S_0 S_3245 S_3252
P_678 340 S_0 S_2906 S_1802 S_2926
P_1488 579 S_0 S_271 S_2745 S_2360 S_621 S_1802 S_626 S_3293 S_2986 S_3031 S_2141 S_896 S_2025 S_342 S_1502 S_572 S_852 S_1914 S_2035 S_1570 S_2502 S_864 S_2170 S_2730 S_162 S_2263 S_553
P_1489 381 S_0 S_2082
P_1486 398 S_0 S_2122 S_2653 S_495 S_882 S_2578 S_1892 S_3293 S_1881 S_1718 S_2025 S_137 S_851 S_2590 S_1450 S_2745 S_1341 S_2886 S_1237 S_2502 S_2277 S_2966 S_1887 S_1996 S_2138 S_765 S_162 S_822
P_1487 507 S_0 S_76 S_2565 S_3153 S_1768 S_2692 S_959 S_3245 S_3261
P_1484 523 S_2301 S_2103 S_1881 S_1674 S_0 S_2263 S_1183 S_1502 S_533 S_2426 S_3261 S_1914
P_1485 591 S_2565 S_0 S_2745
P_1482 518 S_2103 S_0 S_3261 S_2426
P_1483 404 S_2103 S_0 S_3248 S_2426 S_3261 S_553
P_1480 371 S_0 S_794 S_3248 S_553 S_851
P_1481 557 S_0 S_2986 S_2785
P_1387 575 S_0 S_3293 S_1261 S_2565 S_794 S_55
P_1386 506 S_0 S_2692 S_137 S_3071
P_1389 577 S_473 S_2977 S_222 S_0
P_1388 471 S_0 S_634 S_2749
P_1109 549 S_0 S_1615 S_2745 S_1537
P_1108 361 S_0 S_2712 S_2426
P_1103 593 S_0 S_3261
P_1102 493 S_0 S_470
P_1101 588 S_0 S_2749 S_2134
P_1100 354 S_473 S_0 S_2745
P_1107 378 S_0 S_366 S_794
P_1106 302 S_0 S_2239
P_1105 599 S_0 S_2599
P_1104 374 S_0 S_1802 S_3363
P_718 579 S_0 S_3281 S_857 S_2113 S_2427 S_3206
P_719 305 S_3025 S_0 S_553
P_248 428 S_0 S_3245 S_3252
P_249 449 S_0 S_553 S_3142 S_1279
P_710 594 S_0 S_3220 S_3355 S_222 S_1874 S_1473 S_864
P_711 380 S_0 S_1502 S_794 S_1914
P_712 302 S_0 S_3293 S_2071
P_713 446 S_0 S_3071
P_714 429 S_0 S_3071
P_715 461 S_0 S_2745 S_2923
P_716 598 S_0 S_184
P_717 547 S_0 S_230 S_1599
P_880 486 S_0 S_1380 S_1107 S_3366 S_2565 S_2922 S_2749 S_2414
P_1076 539 S_0 S_1033 S_2071
P_1075 511 S_0 S_3293 S_2745 S_1300 S_2692 S_944 S_3142
P_1074 449 S_0 S_3293 S_578 S_828 S_2936 S_1802 S_163
P_884 577 S_0 S_3293 S_794 S_143
P_885 465 S_0 S_1359
P_1071 307 S_2565 S_0 S_3252
P_1070 419 S_0 S_794 S_3290 S_1018 S_3248
P_888 426 S_0 S_1538 S_1768 S_2686 S_541
P_889 498 S_2625 S_0 S_2301
P_1079 544 S_0 S_2252 S_22 S_533 S_3261 S_1914
P_1078 488 S_0 S_3293 S_2936 S_578
P_404 530 S_0 S_1991
P_405 556 S_2565 S_0 S_2814 S_1244
P_406 448 S_0 S_3293 S_1907 S_794 S_1646
P_407 494 S_0 S_2565 S_1502 S_3271 S_3261 S_1914
P_400 363 S_0 S_3293 S_764 S_794
P_401 564 S_0 S_3293
P_402 540 S_0 S_2665
P_403 439 S_0 S_3245 S_3252 S_143
P_408 385 S_1324 S_0 S_2749 S_2856
P_409 362 S_2565 S_0 S_2745
P_1253 482 S_0 S_3332 S_794 S_1089 S_3025 S_2665
P_1252 544 S_0 S_1802
P_1251 565 S_2886 S_0 S_1502 S_3261
P_1250 325 S_2565 S_0 S_2745
P_1257 555 S_0 S_3245
P_1256 450 S_0 S_2723
P_1255 321 S_0 S_2264
P_1254 564 S_0 S_2745 S_3142
P_1259 456 S_0 S_1802 S_3142 S_143
P_1258 405 S_0 S_794
P_660 366 S_0 S_2745 S_2176 S_222
P_661 565 S_2866 S_0
P_662 384 S_2103 S_0 S_2170 S_2745 S_3252 S_2565 S_3185 S_3245 S_2699 S_3002
P_663 416 S_0 S_3293
P_664 499 S_3025 S_0 S_1502 S_794 S_3271
P_665 430 S_0 S_1001
P_666 448 S_2565 S_0 S_469
P_667 470 S_3025 S_0
P_668 371 S_0 S_2745 S_1768 S_3113
P_669 305 S_0 S_1802
P_246 543 S_2170 S_0 S_2745 S_1768 S_521
P_247 429 S_0 S_794
P_244 409 S_0 S_3293 S_2071 S_143 S_3065
P_245 473 S_0 S_3293 S_2071
P_242 517 S_1324 S_0 S_1502 S_3131
P_243 471 S_0 S_1881 S_2050 S_3019 S_1351 S_458
P_1499 565 S_0 S_3293 S_2907 S_764 S_3071 S_1183 S_2665 S_3261
P_240 564 S_0 S_3261 S_2426
P_1495 579 S_0 S_680 S_218
P_1494 569 S_0 S_3293 S_2277 S_2088 S_143 S_634 S_896 S_1300 S_3071 S_1802 S_145 S_573 S_2219 S_3142
P_1497 438 S_0 S_1484 S_1726 S_1964 S_3293 S_2977 S_2263 S_2485 S_1768 S_1443 S_3261 S_1914
P_241 475 S_2565 S_0 S_3245
P_1491 356 S_0 S_3293 S_143 S_896 S_1802 S_3025 S_2219
P_1490 593 S_0 S_3416 S_283 S_1356 S_2170 S_2745 S_2346 S_139 S_2301 S_2941 S_2696
P_1493 417 S_3025 S_3293 S_553 S_143 S_0
P_1492 517 S_0 S_3293 S_143
P_58 559 S_0 S_3293 S_1502 S_3261 S_864
P_59 570 S_0 S_1062
P_54 490 S_0 S_3252
P_55 484 S_0 S_1383 S_1646 S_1763
P_56 489 S_0 S_3220 S_2310
P_57 384 S_0 S_3293 S_804 S_1558 S_2692 S_3025 S_794 S_1376
P_50 508 S_0 S_3290 S_2565 S_749 S_3252 S_1768 S_1802 S_3245 S_2071
P_51 498 S_0 S_2498 S_222 S_2426
P_52 430 S_0 S_1758 S_2745 S_2252
P_53 512 S_2945 S_0 S_2263 S_3420
P_1077 584 S_0 S_3293 S_794
P_881 324 S_0 S_120 S_756 S_3127 S_1208
P_882 403 S_2565 S_0 S_3007 S_644
P_883 463 S_0 S_1261 S_3198 S_2907 S_1802 S_864
P_1073 587 S_0 S_143
P_1072 415 S_1751 S_0 S_3245 S_2310 S_2745
P_886 479 S_0 S_3293 S_143 S_2707 S_553 S_2071 S_1279
P_887 433 S_0 S_3086 S_2310
P_279 372 S_0 S_1796 S_3261 S_794 S_3153
P_278 311 S_0 S_211
P_273 503 S_2565 S_3252 S_3245 S_1802 S_0
P_272 515 S_1751 S_0 S_1502 S_1573 S_1914
P_271 495 S_0 S_2452 S_3261 S_2692 S_2404
P_270 348 S_3025 S_0 S_794
P_277 495 S_0 S_1502 S_1914 S_3261
P_276 554 S_0 S_3028
P_275 372 S_176 S_3293 S_1375 S_0
P_274 382 S_2443 S_3293 S_1502 S_0
P_1002 460 S_0 S_3245 S_3252 S_2745
P_1003 547 S_0 S_1768 S_143
P_1000 497 S_2103 S_3293 S_1881 S_3474 S_1537 S_1062 S_2886 S_1936 S_3031 S_2035 S_252 S_3261 S_1465 S_0
P_1001 400 S_0 S_1768 S_1802 S_143
P_1006 314 S_0 S_496 S_2682 S_754 S_152 S_3245
P_878 506 S_1324 S_2103 S_3261 S_0 S_2749
P_1004 582 S_0 S_794
P_1005 456 S_0 S_2712 S_792 S_546 S_844 S_1768
P_875 449 S_0 S_2505 S_3261
P_874 391 S_0 S_2292 S_3245 S_3252
P_1008 596 S_0 S_2263 S_3474 S_2907 S_1881 S_765 S_2426 S_504 S_3261 S_1138 S_1914
P_1009 341 S_0 S_1507 S_222
P_871 410 S_0 S_3252
P_870 496 S_0 S_3261 S_1263 S_2264
P_873 416 S_0 S_2962
P_872 405 S_0 S_2737 S_2071
P_181 527 S_0 S_3220
P_765 438 S_0 S_2154 S_2565 S_3252 S_1502 S_3245
P_183 413 S_0 S_794 S_3153
P_182 592 S_418 S_3025 S_137 S_0
P_185 481 S_0 S_2263 S_495 S_1502 S_864 S_1465 S_1914
P_184 563 S_0 S_1595 S_283 S_63 S_1320 S_754 S_2305
P_187 339 S_1454 S_0
P_764 500 S_0 S_1303 S_2228
P_189 336 S_0 S_1987 S_765
P_188 359 S_0 S_2745 S_143 S_222 S_864
P_815 308 S_0 S_3245
P_471 496 S_0 S_3293
P_470 549 S_3025 S_0
P_473 337 S_0 S_3071 S_2665 S_2426 S_3261 S_1914
P_766 473 S_115 S_3293 S_0 S_2169
P_475 407 S_0 S_2741 S_2745 S_3252 S_199 S_3245
P_474 417 S_0 S_1768
P_477 572 S_0 S_2496 S_2723 S_966 S_895 S_2907 S_1892
P_476 503 S_0 S_2745 S_3252 S_424
P_479 408 S_0 S_2737 S_3198 S_3430 S_665 S_1705 S_2453 S_327 S_537 S_2181
P_813 566 S_0 S_3245 S_2453
P_812 460 S_0 S_3261 S_162 S_2228
P_811 485 S_0 S_641 S_1335
P_762 347 S_0 S_1907 S_1796 S_794 S_2366
P_989 518 S_3031 S_0 S_2071 S_1959
P_988 417 S_0 S_794
P_981 548 S_0 S_3242
P_980 574 S_2886 S_0 S_513 S_1881 S_2501
P_983 459 S_1324 S_0
P_982 381 S_0 S_889 S_1047 S_543 S_794
P_985 379 S_0 S_465 S_2263 S_271 S_896 S_1502 S_794 S_1691 S_306 S_1914
P_984 359 S_0 S_3293 S_2749 S_245
P_987 565 S_0 S_794
P_986 307 S_0 S_3031 S_2263 S_864 S_2292 S_1914
P_699 399 S_0 S_2277 S_1018 S_283 S_2565 S_3332 S_3252 S_3071 S_2665 S_2692 S_3245 S_44
P_698 502 S_2684 S_0 S_801 S_1330 S_2986 S_1266
P_695 401 S_0 S_2714 S_3261 S_1914 S_864
P_694 538 S_0 S_1595
P_697 338 S_0 S_3293 S_3261 S_1033 S_2869 S_2071
P_696 420 S_0 S_3293 S_2310 S_2886 S_779 S_2692 S_1852 S_2709
P_691 506 S_0 S_1261 S_143
P_690 327 S_0 S_3245 S_701 S_3252 S_3014
P_693 445 S_0 S_1502 S_794 S_2426 S_3261 S_1914
P_692 386 S_0 S_3293 S_271 S_143 S_1502 S_1802
P_1392 460 S_0 S_1298 S_3031 S_2204 S_2745 S_2263 S_2485 S_3333 S_701 S_2749 S_2113 S_533 S_1802 S_1914
P_1393 341 S_0 S_3261 S_155
P_1390 361 S_0 S_2745 S_1908
P_1391 548 S_0 S_1024
P_509 595 S_0 S_1691 S_1705 S_1651 S_1391 S_3229 S_3223 S_2736
P_508 432 S_0 S_44
P_1394 486 S_0 S_128 S_2745 S_2404 S_545 S_844 S_2423 S_2426
P_1395 307 S_0 S_3293 S_2277 S_1768
P_505 375 S_0 S_1183
P_504 352 S_0 S_1047 S_1802
P_507 319 S_0 S_3071
P_506 455 S_0 S_1062 S_2565 S_2189 S_313 S_3386 S_3245
P_501 334 S_0 S_794
P_500 597 S_0 S_3293
P_503 367 S_0 S_3293 S_1502 S_794 S_3261 S_1914
P_502 560 S_0 S_2869 S_794 S_2071 S_2135
P_49 455 S_0 S_1495 S_139
P_48 498 S_1099 S_246 S_2891 S_2409 S_0
P_47 595 S_0 S_1573 S_1914 S_758
P_46 434 S_0 S_786 S_1983 S_3185 S_2086 S_1858
P_45 360 S_0 S_2984 S_222 S_864
P_44 575 S_3025 S_0 S_644
P_43 434 S_2886 S_498 S_0
P_42 498 S_0 S_2745
P_41 436 S_0 S_1023
P_40 423 S_0 S_3293 S_3112 S_895 S_3270 S_1590
P_1311 420 S_0 S_3293 S_3245 S_3252
P_264 429 S_2539 S_0
P_265 476 S_0 S_2453
P_266 597 S_2565 S_0 S_3245 S_3252 S_2453
P_267 577 S_0 S_3220 S_2035 S_222 S_2263 S_1502 S_864 S_3261
P_260 355 S_0 S_985 S_1437
P_261 535 S_0 S_3293 S_3261 S_2426
P_262 404 S_0 S_2170 S_2745 S_3252 S_1768 S_3245
P_263 417 S_0 S_794
P_268 562 S_0 S_1902 S_764
P_269 510 S_546 S_0 S_792 S_2426
P_1498 501 S_3025 S_0
P_1011 566 S_0 S_935
P_1010 413 S_2565 S_0 S_3261 S_794
P_1013 394 S_0 S_1062
P_1012 334 S_0 S_1802 S_804 S_1502 S_1033
P_1015 499 S_0 S_3438 S_1817
P_1014 334 S_0 S_2700 S_1802
P_1017 313 S_2886 S_3293 S_0
P_869 493 S_0 S_3293
P_866 303 S_0 S_3293 S_143 S_1768 S_1802 S_3261
P_867 403 S_0 S_2745 S_380
P_864 430 S_0 S_2310
P_865 396 S_0 S_380
P_862 401 S_0 S_1220 S_1062
P_863 306 S_0 S_2736
P_860 344 S_0 S_3245 S_2745 S_1698
P_861 361 S_0 S_2170 S_1473 S_495 S_2565 S_3245 S_669 S_27
P_192 590 S_0 S_2842 S_913 S_2187 S_1967 S_2485 S_1312 S_2749 S_3115 S_1233 S_2152 S_2757
P_193 436 S_2565 S_0
P_190 558 S_0 S_143
P_191 518 S_0 S_1961 S_629 S_794 S_1646
P_196 478 S_0 S_1018 S_1669 S_2071
P_197 362 S_0 S_1802 S_1047 S_794
P_194 342 S_0 S_3293 S_3248 S_2565 S_2977 S_794 S_1802
P_195 490 S_2565 S_0 S_1261
P_198 595 S_0 S_533 S_1914
P_199 377 S_0 S_2745 S_1768 S_2741
P_462 384 S_0 S_1789
P_463 377 S_0 S_1695 S_2197 S_2969
P_460 440 S_1117 S_0 S_3385 S_3243 S_3074
P_461 378 S_0 S_3293 S_3332 S_3014 S_701 S_2745
P_466 403 S_0 S_222
P_467 432 S_0 S_1525 S_1502 S_533 S_1914
P_464 505 S_0 S_1033
P_465 487 S_0 S_1473 S_2446
P_468 308 S_0 S_657 S_2071 S_731 S_2786
P_469 430 S_0 S_22 S_1502 S_565 S_3261
P_998 385 S_0 S_211 S_236 S_1502 S_2245 S_1275
P_999 581 S_0 S_2936 S_1502 S_3142 S_944
P_992 447 S_0 S_1630 S_749 S_236 S_1558 S_553
P_993 444 S_0 S_764
P_990 341 S_3263 S_0 S_2035 S_3154 S_2907 S_3185 S_2582 S_3261
P_991 519 S_0 S_2015 S_2310 S_3271 S_2301 S_1502 S_2426 S_959 S_3261
P_996 455 S_0 S_2292 S_2907
P_997 456 S_0 S_794
P_994 546 S_0 S_3293
P_995 361 S_0 S_3443 S_222
P_688 358 S_0 S_2692
P_689 595 S_2103 S_0 S_1502 S_1914
P_686 596 S_3025 S_0
P_687 360 S_0 S_749 S_2692 S_3071
P_684 406 S_0 S_2736
P_685 591 S_1103 S_320 S_1630 S_2621 S_0
P_682 460 S_0 S_513 S_3004 S_666
P_683 306 S_0 S_3245 S_2741
P_680 558 S_0 S_354 S_3252 S_2568 S_1802 S_3151
P_681 418 S_0 S_3332 S_2749 S_1738 S_1676
P_1381 428 S_0 S_2745 S_3261 S_1968 S_1891
P_1380 400 S_1028 S_0 S_3171 S_189
P_1383 498 S_0 S_130 S_433 S_3252 S_701 S_3245
P_1382 301 S_0 S_3245 S_2745
P_1385 492 S_0 S_3348 S_1300 S_931
P_1384 347 S_0 S_1018 S_1717 S_143 S_1502 S_794 S_271
P_518 320 S_0 S_1298 S_3261 S_1577 S_995
P_519 500 S_0 S_1261 S_143 S_1167 S_2692 S_533 S_1914
P_516 463 S_0 S_2723
P_517 482 S_2384 S_0
P_514 456 S_0 S_3293 S_143 S_1086 S_211 S_1802
P_515 345 S_0 S_2741 S_2565 S_3252 S_701 S_1768
P_512 431 S_0 S_3241
P_513 463 S_0 S_1750
P_510 508 S_2103 S_1768 S_3261 S_0 S_2426
P_511 386 S_0 S_999
P_78 457 S_2233 S_0
P_79 341 S_0 S_471 S_2301
P_72 538 S_0 S_794 S_3153
P_73 555 S_2148 S_0
P_70 395 S_0 S_3410 S_1802 S_143
P_71 471 S_1932 S_0 S_533 S_2580
P_76 342 S_0 S_3293 S_3150
P_77 326 S_0 S_230 S_1599
P_74 465 S_0 S_1612
P_75 397 S_0 S_2295 S_3245
P_1525 417 S_0 S_1768 S_1091
P_1524 378 S_0 S_3293 S_2263 S_533
P_1526 300 S_0 S_3293 S_143
P_1521 386 S_0 S_143 S_1850 S_1502 S_2426 S_3261
P_1520 574 S_0 S_3293 S_143 S_1502 S_2426 S_3261 S_2071 S_1914
P_1523 338 S_645 S_3293 S_1647 S_143 S_749 S_1558 S_0
P_1522 430 S_0 S_3293 S_1502 S_794 S_533 S_3261 S_1914
P_426 462 S_0 S_2639 S_143
P_424 317 S_0 S_1502 S_1914 S_3261
P_949 400 S_3289 S_0
P_496 352 S_3198 S_0 S_3261 S_2310
P_947 577 S_0 S_184 S_2604 S_981
P_498 375 S_0 S_2823 S_3449
P_422 302 S_0 S_2977 S_1615
P_423 599 S_0 S_3260 S_2749 S_1465 S_1542
P_211 486 S_0 S_1768 S_1958 S_380
P_210 559 S_0 S_1183 S_2263 S_2824
P_213 508 S_0 S_1768
P_212 353 S_0 S_794
P_215 427 S_0 S_2263 S_1573 S_764 S_1502 S_794 S_533 S_572 S_3261 S_1914
P_214 418 S_1324 S_2103 S_0 S_3293 S_533 S_2426 S_1071 S_3261 S_1914
P_217 468 S_2233 S_0 S_386
P_216 508 S_0 S_162
P_219 343 S_0 S_2611 S_793 S_1995
P_218 547 S_0 S_222
P_421 590 S_0 S_2977 S_2971
P_859 568 S_0 S_3293 S_1850 S_1802 S_3335 S_537
P_858 356 S_2437 S_2252 S_1802 S_0
P_1028 447 S_0 S_143
P_1029 311 S_0 S_708 S_222 S_3156 S_1802 S_473 S_754
P_1024 307 S_0 S_2692 S_794 S_920
P_852 473 S_0 S_1850 S_2749 S_2426 S_3261 S_2086
P_851 368 S_2565 S_0 S_3380 S_2310
P_1027 301 S_0 S_1929 S_2310 S_1542 S_471 S_1177 S_1802 S_2113
P_1020 345 S_0 S_3293 S_1018 S_1275
P_1021 576 S_0 S_2501 S_3261
P_855 592 S_0 S_2018 S_2745 S_3248 S_1188
P_854 420 S_0 S_2986 S_3248 S_2501 S_3271 S_2736 S_3231 S_1149
P_329 438 S_0 S_3293 S_2709
P_328 395 S_0 S_3245 S_3252
P_459 555 S_0 S_3293 S_1073 S_3404 S_2086 S_1365
P_458 347 S_0 S_2263 S_1502 S_2426 S_3261 S_1914
P_325 311 S_2565 S_0 S_3245 S_701 S_3252
P_324 305 S_0 S_2745 S_3252 S_2453
P_327 550 S_3198 S_0 S_2263
P_326 430 S_0 S_1751 S_3185 S_2195 S_1465 S_936
P_321 310 S_0 S_471 S_2179
P_320 549 S_2565 S_0 S_2071 S_2943
P_323 495 S_0 S_420 S_2988 S_2263 S_2580 S_2310 S_1548 S_205
P_322 353 S_0 S_2453 S_3125 S_3128 S_1254
P_1288 439 S_0 S_3105
P_1289 403 S_0 S_3293
P_1280 527 S_0 S_2564 S_1204
P_1281 369 S_0 S_3293 S_1041 S_1298 S_3031 S_2552 S_3198 S_1183 S_2622
P_1282 395 S_0 S_1502 S_1914 S_3261
P_1283 316 S_0 S_1768
P_1284 582 S_0 S_2310 S_3252 S_1542 S_3440 S_2749 S_3245
P_1285 379 S_1850 S_2271 S_0
P_1286 409 S_0 S_864
P_1287 545 S_852 S_1768 S_3261 S_1802 S_0
P_776 522 S_3025 S_0 S_74
P_831 539 S_0 S_1303
P_830 333 S_0 S_3245 S_1768
P_833 359 S_0 S_222
P_777 398 S_2170 S_0 S_222
P_529 559 S_0 S_2745 S_3252 S_424
P_528 320 S_0 S_2310 S_2013
P_523 539 S_0 S_2926 S_2722 S_421
P_835 427 S_0 S_73 S_1820 S_3380 S_1033 S_27
P_521 332 S_2886 S_0 S_222 S_3254
P_520 314 S_0 S_3217 S_184
P_527 327 S_0 S_2907
P_526 476 S_0 S_184 S_222
P_525 448 S_0 S_471 S_1383
P_524 444 S_0 S_1261 S_1502 S_2310 S_1914
P_837 549 S_2565 S_0 S_754 S_2404
P_836 361 S_0 S_2745
P_1356 435 S_0 S_1799 S_2254 S_2778 S_734
P_1357 363 S_0 S_3338
P_1354 408 S_0 S_1768 S_1802 S_852 S_3261 S_3142
P_1355 303 S_0 S_3162 S_533 S_1914
P_1352 437 S_418 S_749 S_794 S_0 S_3155
P_1353 420 S_0 S_553
P_1350 342 S_0 S_2877 S_2737 S_2453
P_427 397 S_0 S_2122 S_3252
P_932 323 S_0 S_1802
P_1358 454 S_0 S_3293
P_1359 497 S_0 S_1261 S_2263 S_533 S_1914
P_397 496 S_0 S_2733 S_555 S_2725
P_934 425 S_0 S_920
P_935 549 S_2103 S_0 S_88 S_794 S_1262
P_145 519 S_0 S_1802 S_3125 S_2263 S_1848
P_144 540 S_0 S_701 S_3125
P_147 357 S_2565 S_0 S_2745
P_146 550 S_0 S_565 S_2050 S_2745 S_831 S_1303 S_794 S_3245 S_3261
P_141 568 S_0 S_553 S_143
P_420 384 S_0 S_2749 S_954 S_2849
P_143 483 S_2249 S_0 S_3125 S_1802
P_142 463 S_0 S_1796 S_794 S_2426 S_3261 S_1646
P_937 316 S_3025 S_0 S_2665
P_149 479 S_0 S_2723 S_2749 S_222
P_148 505 S_0 S_3252 S_2021
P_65 340 S_1795 S_3293 S_2277 S_0 S_3299 S_1768 S_1802
P_64 485 S_1850 S_800 S_1502 S_1914 S_0
P_67 318 S_0 S_3293 S_2263 S_3071 S_3261
P_66 455 S_0 S_578 S_1802
P_61 548 S_0 S_3293
P_60 551 S_0 S_3245 S_2310
P_63 565 S_0 S_3293
P_62 578 S_0 S_3293 S_2692 S_1457 S_945
P_69 551 S_0 S_1006 S_533
P_68 371 S_0 S_3293 S_3440
P_1510 440 S_0 S_3293 S_1768 S_162
P_1511 408 S_3172 S_0 S_1075 S_1726 S_222 S_580 S_2611 S_749 S_3271 S_145 S_2348 S_1902 S_764 S_1768 S_2301 S_2396 S_3261
P_1512 301 S_0 S_1484 S_1768 S_2977 S_995
P_1513 323 S_2565 S_0 S_2453
P_1514 306 S_2536 S_0 S_3220 S_756 S_1615 S_2263 S_2404 S_2453 S_1768 S_2310
P_1515 481 S_0 S_143 S_1502 S_2692 S_2426 S_124 S_3261 S_1914
P_1516 523 S_2103 S_3293 S_0 S_1183 S_1502 S_2426 S_3261 S_1914
P_1517 395 S_0 S_3252
P_1518 399 S_0 S_3293 S_2277 S_2310 S_2745 S_3402 S_145 S_1768 S_553 S_3142 S_2221
P_1519 445 S_0 S_1802 S_143 S_1263
P_439 475 S_0 S_3293 S_2453 S_3261 S_864
P_438 315 S_884 S_0 S_2928 S_573
P_437 448 S_2699 S_0 S_2749
P_436 547 S_0 S_3245
P_202 362 S_0 S_834 S_3261
P_203 306 S_0 S_2264
P_200 307 S_0 S_2745 S_143
P_201 381 S_0 S_3220
P_206 419 S_3198 S_3031 S_0 S_3293
P_207 368 S_0 S_2544 S_1275 S_2692 S_2709
P_204 412 S_0 S_2749
P_205 327 S_0 S_764 S_1802
P_208 549 S_2103 S_0 S_3185 S_1183 S_1502 S_2426 S_473 S_3261 S_1914
P_209 524 S_0 S_3332 S_2263 S_2824 S_1183 S_794 S_2665
P_1039 376 S_0 S_2977
P_1038 307 S_0 S_402 S_3252 S_3245
P_1033 460 S_0 S_1018 S_1502 S_1802 S_1914
P_1032 505 S_0 S_386 S_2916
P_1031 477 S_0 S_749 S_2925 S_2213
P_1030 512 S_0 S_3245 S_3252 S_569
P_1037 443 S_0 S_1768 S_620 S_143
P_1036 406 S_2699 S_0 S_3245 S_3430 S_2367
P_1035 398 S_0 S_764
P_1034 424 S_0 S_3293 S_3261 S_371
P_448 561 S_0 S_3245 S_701 S_3252
P_449 516 S_142 S_0
P_338 509 S_0 S_2035 S_2310 S_3198 S_313 S_2113 S_3261
P_339 570 S_0 S_1737 S_1726 S_130
P_440 482 S_0 S_2745 S_77 S_3438
P_441 365 S_0 S_2745 S_77 S_3438
P_442 419 S_0 S_3252 S_1833
P_443 455 S_0 S_1502
P_444 540 S_2565 S_0 S_2745 S_3261 S_2907
P_445 435 S_0 S_2565 S_911 S_3252 S_3384 S_3440 S_765
P_446 442 S_0 S_1768 S_162 S_222 S_864
P_447 402 S_0 S_3477 S_764 S_794 S_143
P_534 422 S_0 S_27
P_535 376 S_0 S_2957 S_3142 S_960
P_536 349 S_2103 S_0 S_2986 S_3031 S_2263 S_2565 S_533 S_864 S_3373 S_1914
P_537 587 S_0 S_1502 S_794
P_530 526 S_0 S_757 S_616 S_2745 S_2285 S_199
P_531 504 S_0 S_2565 S_896 S_533 S_188 S_1914
P_532 530 S_0 S_2035
P_533 520 S_0 S_2277 S_3440 S_2653
P_538 349 S_0 S_3261 S_1521
P_539 432 S_0 S_877
P_844 483 S_0 S_3245
P_845 343 S_0 S_1095 S_1261
P_846 431 S_0 S_630 S_1300
P_847 402 S_0 S_2745 S_644 S_2071
P_840 418 S_2565 S_0 S_754 S_2745
P_841 583 S_0 S_178 S_3129 S_2532
P_842 600 S_0 S_3245
P_843 427 S_0 S_2081 S_2869
P_848 327 S_0 S_3200 S_2310 S_1150 S_1341
P_849 371 S_2565 S_0 S_2263 S_533
P_1345 488 S_0 S_2328 S_54
P_1344 434 S_0 S_2219
P_1347 359 S_2565 S_0 S_2310
P_1346 418 S_3025 S_498 S_1665 S_0
P_1341 431 S_0 S_1768 S_2310 S_1934
P_1340 481 S_0 S_794
P_1343 363 S_0 S_1125 S_2886 S_2907 S_3198 S_3031
P_1342 436 S_0 S_2426
P_1349 316 S_0 S_1502 S_1914 S_3261 S_2426
P_1348 591 S_0 S_2042 S_1813 S_3236 S_2023 S_2996 S_437 S_2081 S_1157
P_1297 562 S_0 S_3218 S_1802
P_853 549 S_1850 S_0 S_143
P_154 509 S_0 S_1148
P_1294 356 S_0 S_1018 S_143 S_749 S_1802 S_644 S_2071
P_1293 366 S_0 S_1725 S_3252 S_3386
P_1292 423 S_0 S_2310 S_1396 S_1502 S_1802 S_1914
P_1291 347 S_0 S_966 S_2745 S_2907 S_1802
P_1290 320 S_3271 S_0 S_3261 S_2310 S_2426
P_1026 521 S_0 S_966 S_2745 S_2426
P_1299 404 S_3025 S_749 S_0 S_3293
P_1298 533 S_0 S_3293 S_3261 S_143
P_10 411 S_1751 S_0 S_2907
P_11 477 S_0 S_1907 S_1796 S_794
P_12 431 S_0 S_23
P_850 306 S_2565 S_3252 S_3245 S_2310 S_0
P_14 551 S_959 S_0
P_15 353 S_0 S_2723
P_16 430 S_0 S_966 S_2907 S_1349 S_1277 S_3037
P_17 342 S_0 S_1583
P_18 541 S_0 S_2310 S_222 S_2301 S_1910 S_2426 S_2412
P_857 343 S_605 S_0 S_3245
P_856 394 S_546 S_2565 S_0
P_1022 431 S_0 S_3293 S_2263 S_1996 S_545 S_1183 S_1502 S_2426 S_1914
P_1023 485 S_0 S_794
P_1509 462 S_0 S_1768 S_3261 S_1803 S_222
P_1508 322 S_0 S_3293 S_2745 S_896 S_1902 S_764 S_1275
P_1507 565 S_672 S_0 S_1509 S_1902 S_764 S_1768 S_3261 S_1364 S_3192
P_1506 475 S_0 S_1018 S_3125 S_3175 S_434 S_2453 S_3103 S_162 S_327 S_3482 S_1414
P_1505 528 S_0 S_3293 S_2263 S_1502 S_2426 S_3261 S_1914
P_1504 377 S_0 S_3293 S_2565 S_3252 S_1033 S_1802 S_3245 S_2071
P_1503 379 S_868 S_22 S_1768 S_0 S_1298 S_3031 S_2263 S_1183 S_1502 S_3293 S_3261 S_2071 S_1914
P_1502 313 S_0 S_3293 S_1075 S_1902 S_764 S_3271
P_1501 508 S_0 S_3293 S_1573 S_1183 S_1502 S_1033 S_533 S_2426 S_1802 S_3261 S_1914
P_1500 502 S_2565 S_0 S_3245 S_3252 S_1996
P_457 319 S_0 S_1802 S_553 S_1750
P_456 599 S_0 S_2018 S_724 S_1425 S_3356 S_2824 S_459 S_3261
P_455 536 S_1188 S_2745 S_2578 S_23 S_1846
P_454 490 S_0 S_2071
P_453 368 S_0 S_871 S_1887 S_1048 S_2570 S_2709
P_452 588 S_2565 S_0 S_3245 S_2745
P_451 572 S_0 S_2745
P_450 513 S_0 S_1907 S_794
P_239 408 S_0 S_2745
P_238 370 S_2565 S_0 S_2453 S_3252
P_237 550 S_0 S_1768
P_236 517 S_0 S_2565 S_3252 S_2252 S_3440 S_1768 S_1802 S_3245
P_235 574 S_0 S_2761
P_234 437 S_0 S_3079
P_233 588 S_0 S_2934
P_232 382 S_2103 S_0 S_2179 S_749 S_1907 S_3025 S_1802 S_2856 S_3373 S_794
P_231 513 S_0 S_3293
P_230 522 S_0 S_3252 S_3071 S_1802 S_2692 S_3245
P_309 433 S_0 S_3293 S_143
P_308 327 S_0 S_794
P_303 563 S_0 S_3293 S_1095 S_3261
P_302 391 S_0 S_3252 S_2851 S_533 S_3245 S_3261
P_301 441 S_0 S_3293
P_300 526 S_1581 S_0 S_2453 S_211 S_3201 S_1399
P_307 334 S_0 S_184 S_3071 S_1874
P_306 448 S_3289 S_0 S_3245 S_3252 S_2745
P_305 331 S_0 S_2580
P_304 348 S_0 S_701 S_1356 S_469
P_794 316 S_0 S_1029 S_2228
P_493 579 S_0 S_3293
P_492 388 S_0 S_1802
P_491 531 S_0 S_578 S_1018 S_143 S_1573 S_1502 S_1802 S_1914
P_490 474 S_0 S_3293 S_2310 S_2526 S_2886 S_3198 S_3261
P_497 396 S_0 S_446 S_1914
P_948 420 S_0 S_1502 S_3261
P_495 403 S_0 S_3245
P_494 337 S_0 S_3293 S_3261 S_533
P_945 511 S_0 S_2262 S_794 S_1573
P_944 430 S_854 S_2760 S_0 S_2050 S_1696 S_794 S_944 S_1220
P_499 485 S_0 S_143
P_946 565 S_0 S_3106 S_750 S_3119
P_941 438 S_0 S_1874
P_940 435 S_2301 S_1768 S_724 S_2745 S_2263 S_3356 S_1183 S_1502 S_2426 S_3261 S_0
P_943 301 S_0 S_2745 S_1768
P_942 334 S_0 S_938 S_902
P_1194 339 S_0 S_1768 S_754 S_622 S_3142
P_1195 329 S_2565 S_3293 S_0
P_1196 551 S_0 S_1502 S_794 S_143 S_3261
P_1197 563 S_0 S_2745 S_944 S_222
P_1190 490 S_0 S_1062 S_2263 S_533 S_3450 S_2301 S_1465 S_1914
P_1191 476 S_0 S_1662 S_3293 S_2565 S_2745 S_2336 S_2692 S_700 S_1006 S_3206
P_1192 461 S_2103 S_0 S_2071
P_1193 479 S_0 S_2745 S_701
P_1198 375 S_0 S_3474 S_1062 S_2263 S_533 S_998 S_553 S_1914
P_1199 510 S_0 S_647 S_1298 S_3031 S_2907 S_3198 S_1183 S_313 S_864
P_541 406 S_0 S_1595 S_1043 S_2805 S_3269 S_2215
P_540 577 S_0 S_1768 S_3021
P_543 413 S_0 S_1802
P_542 399 S_0 S_423 S_3261 S_2745 S_2426
P_545 550 S_0 S_2723 S_222
P_544 530 S_0 S_1502 S_1914 S_573
P_547 386 S_0 S_3293 S_1018 S_794
P_546 363 S_0 S_2551 S_2310
P_549 392 S_3025 S_0 S_1502
P_548 553 S_0 S_2537 S_1750 S_1192 S_495 S_663
P_787 360 S_2170 S_966 S_3220 S_808 S_0
P_786 307 S_0 S_3363
P_785 338 S_2565 S_0 S_1768 S_2923
P_784 545 S_0 S_3293
P_783 402 S_0 S_1951 S_2745 S_1541 S_1600 S_3228 S_2578 S_1903 S_273 S_329 S_2985 S_896 S_2439 S_2025 S_1447 S_1768 S_749 S_852 S_2329 S_3357 S_2277 S_2170 S_545 S_2588 S_1479 S_2179 S_821 S_2425
P_782 395 S_0 S_794 S_1914
P_781 450 S_0 S_1669 S_3363
P_780 486 S_2886 S_0 S_1936
P_839 366 S_0 S_3245 S_3252 S_2745
P_838 317 S_0 S_3261 S_756 S_2957 S_864 S_152
P_789 318 S_0 S_368 S_1802
P_788 369 S_0 S_1768 S_3261 S_794
P_1370 322 S_0 S_1768
P_1371 515 S_0 S_3252
P_1372 580 S_0 S_143
P_1373 402 S_0 S_1768 S_324 S_143
P_1374 593 S_1324 S_0 S_995
P_1375 427 S_0 S_1630 S_2817 S_749 S_3332 S_3071 S_2665
P_1376 436 S_0 S_3245 S_3252 S_2745
P_1377 361 S_0 S_3245 S_3252
P_1378 529 S_0 S_3245 S_3252 S_1666
P_1379 375 S_0 S_3293 S_794
P_163 474 S_0 S_2745 S_495 S_864 S_3261 S_2071
P_162 305 S_0 S_2749 S_863
P_161 524 S_2565 S_0 S_143 S_3271
P_160 554 S_2050 S_2977 S_3335 S_0 S_3293
P_167 557 S_0 S_1576 S_3377 S_155 S_2804
P_166 547 S_1366 S_0 S_1558 S_2029 S_137 S_2692 S_1376
P_165 466 S_0 S_222
P_164 496 S_0 S_143 S_2905 S_2824 S_2426 S_959
P_169 344 S_0 S_1172
P_168 351 S_0 S_794
P_522 562 S_1439 S_1740 S_1494 S_0 S_2652
P_1406 474 S_0 S_3293 S_1768
P_1407 507 S_0 S_143
P_1404 517 S_1324 S_0 S_815 S_1473 S_2745 S_1384 S_3310
P_1405 523 S_2103 S_0 S_533 S_2426 S_3261 S_1914
P_1402 448 S_0 S_3248 S_283 S_2745 S_3071 S_1936 S_1558 S_764 S_794 S_1988 S_3261 S_553
P_1403 570 S_0 S_2907 S_2310 S_772 S_2263 S_824
P_1400 381 S_0 S_3198 S_2301 S_2170 S_2426 S_3261
P_1401 301 S_0 S_3261
P_1408 583 S_0 S_1738 S_764 S_794 S_2665 S_3047
P_1409 318 S_2170 S_0 S_2745 S_3142
P_1351 533 S_0 S_1484 S_222 S_2749 S_2926 S_2426 S_3025 S_3293 S_2310 S_1502 S_572 S_85 S_1071 S_1914 S_1768 S_2886 S_1183 S_533 S_864 S_3261 S_2277 S_754
P_1025 574 S_0 S_3252 S_2310
P_19 535 S_0 S_1802 S_1502 S_794 S_143
P_228 415 S_0 S_749 S_1300 S_1996 S_3271
P_229 430 S_0 S_432 S_1467 S_2758
P_220 486 S_0 S_581 S_2429 S_897
P_221 346 S_0 S_844 S_3081 S_214 S_2533
P_222 504 S_0 S_895
P_223 364 S_0 S_2310 S_1666 S_157 S_1802 S_3245 S_2709
P_224 300 S_0 S_1188 S_3210
P_225 454 S_0 S_794
P_226 455 S_2103 S_0 S_2263 S_1183 S_1802 S_794 S_1914
P_227 598 S_0 S_157 S_2310 S_232
P_314 325 S_0 S_1561
P_315 534 S_652 S_0 S_1502 S_2263
P_316 480 S_0 S_3478 S_470 S_346
P_317 546 S_0 S_471 S_2749
P_310 597 S_1324 S_0 S_3261 S_500 S_2245
P_311 495 S_0 S_533
P_312 495 S_0 S_1303
P_313 398 S_2565 S_0 S_2745 S_3252
P_318 487 S_0 S_1599 S_1214
P_319 372 S_0 S_432 S_1014 S_2412 S_553 S_3142
P_140 545 S_3198 S_2170 S_2277 S_2565 S_0
P_488 380 S_0 S_1121 S_1298
P_489 325 S_0 S_2745 S_3252
P_958 506 S_2565 S_0
P_959 485 S_0 S_3245 S_3252
P_956 363 S_0
P_957 528 S_0 S_3245 S_3252 S_2745 S_2086
P_954 397 S_0 S_3261 S_1929
P_955 422 S_3025 S_0 S_794
P_952 551 S_0 S_2071
P_481 318 S_0 S_1473 S_1430
P_950 325 S_0 S_3293 S_143
P_951 458 S_0 S_1768 S_1567 S_2310 S_2499 S_1554 S_3293 S_2745 S_2849 S_340 S_2453 S_701 S_1257 S_1122 S_1465
P_1183 545 S_0 S_2962
P_1182 446 S_0 S_465 S_2263 S_271 S_896 S_1502 S_794 S_1691 S_306 S_1914
P_1181 547 S_0 S_794 S_1646
P_1180 520 S_0 S_1033
P_1187 412 S_0 S_2907
P_1186 588 S_0
P_1185 442 S_2437 S_0 S_1802
P_1184 320 S_0 S_764 S_794 S_533
P_1189 591 S_0 S_222
P_1188 532 S_721 S_0 S_634 S_1802 S_992
P_552 464 S_0 S_143
P_553 349 S_0 S_3261 S_2926 S_3227
P_550 445 S_652 S_0 S_1095 S_1502
P_551 478 S_0 S_130 S_143 S_2724 S_2745 S_2310 S_754 S_553 S_3231
P_556 567 S_0 S_513 S_3004 S_666
P_557 401 S_0 S_1917
P_554 373 S_0 S_1802 S_553 S_2071
P_555 379 S_0 S_3252 S_3245 S_1802
P_558 573 S_0 S_1796 S_143 S_1907 S_1262 S_2045 S_471 S_1802 S_3025 S_794 S_2071
P_559 515 S_0 S_2760 S_3071
P_790 536 S_464 S_0 S_2831 S_2371 S_724 S_2301
P_791 516 S_0 S_498 S_2786 S_3293
P_820 318 S_1366 S_440 S_1502 S_0
P_793 344 S_0 S_2745 S_1802
P_826 466 S_0 S_3252 S_145 S_2245 S_471 S_2665 S_794 S_1802
P_795 374 S_2565 S_0 S_3245 S_3252 S_2745
P_824 598 S_0 S_3261 S_794
P_797 418 S_0 S_2723
P_798 302 S_0 S_2692
P_799 500 S_0 S_2505
P_828 422 S_0 S_1473 S_754 S_851
P_829 596 S_0 S_1802
P_1369 521 S_0 S_3261 S_2426
P_1368 338 S_0 S_3293 S_1047 S_607 S_1201
P_1367 302 S_0 S_1188 S_143 S_2565 S_1802 S_944
P_1366 400 S_0 S_896 S_3252 S_2792 S_3241 S_1275 S_1263 S_3245 S_2709
P_1365 423 S_0 S_553
P_1364 396 S_0 S_701 S_1802
P_1363 389 S_0 S_3261 S_794 S_13
P_1362 374 S_0 S_3293 S_222 S_143 S_2692 S_1802
P_1361 472 S_0 S_1768 S_2263 S_143
P_1360 430 S_0 S_65 S_1033 S_1421 S_2869 S_2071
P_178 591 S_0 S_143
P_179 572 S_2565 S_0 S_3245 S_3252
P_174 344 S_0 S_1874 S_777 S_412 S_864 S_3160
P_175 305 S_959 S_0 S_3261 S_2894 S_2426
P_176 318 S_0 S_1095 S_2263 S_533 S_1914
P_177 455 S_0 S_794
P_170 471 S_0 S_3293
P_171 438 S_0 S_471 S_794 S_2724
P_172 534 S_0 S_1802 S_634 S_553 S_143
P_173 549 S_0 S_2665 S_222
P_38 555 S_0 S_1502 S_794 S_3153
P_39 526 S_0 S_1768 S_794 S_143
P_36 461 S_0 S_3252
P_37 383 S_3245
P_34 598 S_0 S_533
P_35 511 S_0 S_3293 S_1630 S_256 S_1665 S_1813 S_2045 S_2362 S_2665 S_3271
P_32 493 S_0 S_2732
P_33 440 S_0 S_3293 S_638 S_2665 S_3271
P_30 523 S_794
P_31 545 S_0 S_3252
P_879 436 S_0 S_1298 S_3198 S_2907 S_162 S_864
P_1007 308 S_0 S_2263 S_2665 S_2426 S_2736 S_3261
P_1415 505 S_0 S_2659 S_2749 S_1179
P_1414 414 S_0 S_794 S_2071
P_1417 301 S_0 S_2310 S_3332 S_2263 S_2665 S_864 S_3025 S_794 S_3261 S_1914
P_1416 346 S_0 S_2653 S_1432 S_2453 S_1549 S_2866 S_594
P_1411 439 S_0 S_794
P_1410 503 S_3198 S_966 S_2907 S_0
P_1413 473 S_0 S_130 S_846 S_2426 S_3245 S_1322
P_1412 366 S_0 S_701 S_1768
P_1419 301 S_3025 S_3293 S_106 S_0
P_1418 587 S_0 S_340 S_2196 S_2749 S_2226 S_2071
P_877 412 S_0 S_1768 S_1802
P_876 501 S_3025 S_3293 S_0
P_180 306 S_1033
P_9 457 S_0 S_3293 S_764 S_1768 S_794 S_1033
P_186 593 S_0 S_3245
P_472 368 S_0 S_3293 S_3332 S_3014 S_701 S_2745
P_478 408 S_546 S_0
P_361 497 S_0 S_2328
P_360 378 S_0 S_701 S_533
P_363 428 S_0 S_764 S_1077
P_362 584 S_0 S_2745 S_701 S_3014
P_365 393 S_0 S_2071
P_364 561 S_0 S_2501 S_3261
P_367 544 S_3031 S_3198 S_0
P_366 597 S_0 S_236 S_2071 S_1131
P_369 571 S_173 S_0 S_1153
P_368 529 S_0 S_3261 S_794 S_1526
P_774 504 S_0 S_800 S_3125 S_3402 S_3293
P_775 476 S_2249 S_0 S_3125
P_1 569 S_0 S_3293 S_2745 S_1531
P_772 371 S_0 S_3057 S_1275 S_3293
P_805 508 S_2170 S_3217 S_184 S_222 S_0
P_770 460 S_2886 S_1866 S_1875 S_720 S_0
P_771 464 S_0 S_1768 S_23
P_969 394 S_0 S_606 S_1910 S_222
P_968 445 S_2103 S_3293 S_0 S_3321 S_2745 S_2263 S_1349 S_764 S_794 S_864 S_504
P_963 367 S_0 S_1502 S_1914 S_3261 S_2426
P_962 451 S_0 S_794 S_3261 S_1033 S_1378
P_961 508 S_2625 S_0 S_3261 S_2310 S_1002
P_960 415 S_0 S_27
P_967 448 S_0 S_3293 S_985
P_966 524 S_1800 S_1180 S_3261 S_1263 S_0
P_965 507 S_0 S_1802 S_794
P_964 330 S_2565 S_0 S_2453
P_1178 451 S_0 S_3293 S_2277 S_1768
P_1179 382 S_0 S_3293 S_620 S_317
P_1176 442 S_1424 S_0 S_1095 S_2565 S_2426 S_3261 S_1914
P_1177 590 S_2749 S_0 S_3261 S_2426
P_1174 598 S_0 S_794
P_1175 597 S_0 S_3193
P_1172 511 S_3025 S_3293 S_143 S_0
P_1173 443 S_0 S_222
P_1170 554 S_0 S_794 S_143 S_222
P_1171 568 S_3031 S_3198 S_864 S_0 S_1298
P_569 504 S_0 S_3293 S_2071
P_568 325 S_0 S_471 S_1768
P_567 304 S_0 S_794
P_566 544 S_0 S_2745 S_2264
P_565 551 S_2749 S_0 S_2263 S_2485
P_564 490 S_0 S_143
P_563 324 S_2170 S_3293 S_2704 S_0
P_562 334 S_0 S_1502 S_1802 S_143 S_1914
P_561 354 S_0 S_794
P_560 593 S_0 S_1502 S_1914 S_2263
P_769 523 S_3025 S_3293 S_0
P_768 316 S_0 S_3261 S_340
P_819 599 S_0 S_611 S_143 S_920
P_818 439 S_0 S_553 S_471 S_3248 S_1554
P_817 541 S_0 S_3028 S_858
P_816 398 S_0 S_3293 S_1768 S_2310 S_685
P_767 514 S_0 S_1560 S_222
P_814 359 S_0 S_3293 S_1502 S_3261
P_761 464 S_0 S_1907 S_1796 S_794
P_760 309 S_1850 S_3293 S_1802 S_143 S_0
P_763 525 S_0 S_1907 S_1796 S_794 S_2366
P_810 513 S_0 S_3293 S_143 S_620 S_794 S_3261
P_585 344 S_0 S_2695 S_1219 S_1666
P_584 501 S_2170 S_0 S_3245 S_2745
P_587 570 S_0 S_1728 S_2030
P_586 529 S_0 S_135 S_2502 S_1666
P_581 500 S_2869 S_0 S_1261 S_804 S_3096
P_580 571 S_0 S_2501 S_1802
P_583 596 S_0 S_3474 S_2263 S_533 S_1914
P_582 369 S_0 S_469 S_2310 S_2301
P_589 362 S_0 S_2736 S_1383 S_1779
P_588 354 S_0 S_3261
P_1318 391 S_0 S_23
P_1319 362 S_0 S_565 S_2050 S_831 S_1303 S_794 S_3261
P_1312 382 S_0 S_2565 S_3252 S_2923 S_998 S_3245 S_2100
P_1313 521 S_0 S_143
P_1310 489 S_0 S_3293 S_3245 S_3252
P_599 491 S_2233 S_3025 S_386 S_0 S_749
P_1316 337 S_0 S_1768
P_1317 371 S_0 S_3293 S_461 S_2310 S_2526 S_3198 S_3364 S_2886 S_3261
P_1314 405 S_0 S_3293 S_3112 S_2344 S_2745 S_2404 S_1768 S_2301
P_1315 499 S_0 S_143
P_1088 536 S_0 S_1768 S_3261 S_3248 S_222
P_1089 403 S_0 S_467 S_794 S_3123 S_143
P_1082 556 S_0 S_3245 S_3261 S_3252 S_2745
P_1083 318 S_0 S_3252
P_1080 543 S_0 S_676 S_2568 S_794 S_1758 S_1646
P_1081 365 S_0 S_3293 S_2565 S_2745 S_3252 S_2699
P_1086 452 S_0 S_3293 S_754 S_3245
P_1087 326 S_0 S_3261
P_1084 407 S_0 S_1502 S_1802 S_1263 S_794 S_2071
P_1085 586 S_0 S_3293 S_143 S_2580
P_109 386 S_0 S_559 S_2620 S_637
P_108 569 S_0 S_1802 S_794 S_944
P_101 562 S_0 S_2035 S_222 S_2907 S_3468 S_1809
P_100 443 S_0 S_3261
P_103 376 S_0 S_794
P_102 580 S_3025 S_0 S_553
P_105 344 S_0 S_533 S_1914
P_104 464 S_0 S_794 S_436 S_2426
P_107 537 S_0 S_3245
P_106 341 S_0 S_3245
P_29 493 S_1033
P_28 354 S_0 S_3293 S_2201 S_1249 S_2823 S_2749 S_864 S_2310 S_218
P_21 579 S_0 S_3293 S_1463 S_2071 S_1925
P_20 373 S_0 S_1108 S_1064 S_3261 S_3202
P_23 375 S_0 S_3293
P_22 433 S_0 S_3245 S_3252
P_25 360 S_0 S_1141 S_222 S_3051 S_2745 S_3025 S_2458
P_24 496 S_490 S_0 S_794 S_3271
P_27 479 S_0 S_2986 S_2749 S_602 S_2823 S_1768 S_1802 S_2071
P_26 357 S_0 S_533 S_2580
P_1226 439 S_0 S_1768 S_1033 S_2245
P_1227 497 S_0 S_794 S_143
P_1224 600 S_0 S_2907
P_1225 306 S_3177 S_0 S_3348 S_711 S_2367 S_1578 S_947 S_44
P_1222 502 S_0 S_780 S_2325
P_1223 346 S_0 S_1261 S_2310 S_143 S_3440 S_533 S_3261
P_1220 341 S_0 S_3293 S_794 S_2071
P_1221 523 S_0 S_2310
P_1228 335 S_0 S_1112
P_1229 521 S_2373 S_0 S_3245 S_3261 S_3252
P_615 358 S_0 S_2692 S_143
P_614 487 S_0 S_794
P_617 571 S_0 S_3293 S_749 S_2745 S_2225 S_3125 S_644 S_3025 S_1376 S_1883 S_3388
P_616 346 S_0 S_794 S_3261 S_2310 S_1914
P_611 429 S_0 S_3071
P_610 418 S_0 S_143
P_613 413 S_2866 S_0 S_1275 S_2247
P_612 556 S_0 S_2886 S_513 S_2823 S_2426 S_2292
P_619 473 S_0 S_3252 S_2923
P_618 485 S_0 S_1796 S_3261 S_794 S_2071
P_1420 325 S_3025 S_0 S_804 S_2692
P_1421 406 S_0 S_2170 S_3252 S_1802 S_1590 S_3245 S_3261
P_1422 511 S_0 S_3293 S_2745 S_3024 S_2930 S_1222
P_1423 425 S_1469 S_2697 S_952 S_0 S_2745 S_1594 S_2949 S_81 S_2692 S_473
P_1424 444 S_0 S_1425 S_1751 S_3252 S_1850 S_3245
P_1425 388 S_0 S_2310 S_2565 S_2653 S_3252 S_3384 S_3440 S_1768 S_1549 S_2866
P_1426 522 S_0 S_3293 S_105 S_3226
P_1427 536 S_0 S_3293 S_794
P_1428 394 S_0 S_1615 S_3200 S_2310 S_1537
P_1429 355 S_0 S_2956 S_1768 S_765 S_1025
P_976 512 S_0 S_578 S_1300 S_211
P_119 505 S_0 S_2726 S_324 S_620 S_1802 S_1150
P_1396 471 S_0 S_222
P_1397 448 S_0 S_2088 S_794 S_3153
P_1398 554 S_0 S_124
P_1399 316 S_0 S_1726 S_1497 S_1473 S_2745 S_2239 S_236 S_2578 S_2425 S_2785
P_116 481 S_2565 S_0
P_117 440 S_0 S_1802 S_3261 S_794 S_1914
P_930 592 S_0 S_3293 S_143
P_931 538 S_2565 S_0
P_372 569 S_0 S_3261
P_373 383 S_0 S_2404 S_1558 S_498 S_1047 S_794 S_3025
P_370 585 S_2847 S_1324 S_2678 S_0
P_371 482 S_0 S_2745
P_376 517 S_0
P_377 426 S_0 S_2745
P_374 500 S_0 S_749 S_1201 S_236
P_375 434 S_0 S_408 S_2745 S_155
P_378 502 S_0 S_1710
P_379 445 S_3053 S_0 S_3261
P_933 534 S_0 S_2470 S_1177 S_2310 S_1724
P_1169 459 S_0 S_2760 S_1188 S_2986 S_3332 S_2692 S_292
P_1168 550 S_0 S_3261 S_1033
P_1165 360 S_0 S_2936 S_578
P_1164 451 S_2103 S_0 S_2263 S_1502 S_2426 S_3261 S_1914
P_1167 510 S_0 S_2071
P_1166 347 S_0 S_3293 S_2453 S_794 S_2426 S_3261
P_1161 350 S_0 S_2088 S_553 S_998
P_1160 534 S_2565 S_0
P_1163 313 S_0 S_1768 S_2749 S_3344 S_162
P_1162 500 S_0 S_2565 S_2745 S_804 S_3252 S_2749 S_1802 S_1198 S_2736 S_3245 S_1383
P_578 512 S_0 S_25 S_831
P_579 400 S_0 S_3293
P_570 435 S_3025 S_289 S_1860 S_0 S_2025
P_571 341 S_0 S_764 S_1914
P_572 339 S_0 S_2745 S_2029
P_573 338 S_0 S_634 S_1502
P_574 412 S_0 S_764 S_669
P_575 578 S_0 S_3293 S_1275 S_143 S_1373
P_576 485 S_0 S_1033 S_864
P_577 553 S_0 S_3445
P_808 455 S_0 S_3293 S_750 S_1167 S_3386
P_809 318 S_0 S_3293 S_2277 S_2749 S_3245
P_778 593 S_0 S_2736 S_750 S_3252
P_779 371 S_0 S_1502 S_143 S_1914 S_3261
P_800 420 S_2103 S_0 S_1751 S_184 S_3185 S_1183 S_1502
P_801 574 S_2565 S_0
P_802 589 S_0 S_2745 S_1802 S_143
P_803 395 S_1324 S_0
P_804 480 S_0 S_3293 S_2071
P_773 406 S_0 S_1018
P_806 413 S_0 S_495 S_3386 S_3271 S_3245 S_3231
P_807 570 S_0 S_1907 S_1796 S_794 S_2366
P_596 570 S_0 S_1308 S_494 S_1383 S_1558 S_764 S_794 S_2071
P_597 329 S_0 S_1599 S_1669 S_986 S_794 S_2071
P_594 381 S_0 S_1842
P_595 522 S_0 S_2568
P_592 576 S_0 S_1188
P_593 598 S_0 S_3293
P_590 591 S_0 S_380
P_591 562 S_0 S_3261
P_598 358 S_2886 S_2615 S_91 S_1968 S_0
P_936 463 S_0 S_2665 S_864
P_1309 471 S_2400 S_0 S_88 S_2745 S_1188 S_1512
P_1308 440 S_0 S_1599 S_1796
P_1301 375 S_2565 S_0 S_701 S_3174
P_1300 453 S_0 S_2745
P_1303 335 S_0 S_3245 S_3261 S_3252 S_2605
P_1302 433 S_0 S_3261
P_1305 366 S_0 S_283 S_3071
P_1304 541 S_0 S_2886 S_2506 S_2539 S_1358 S_1033 S_533 S_2718 S_3452
P_1307 433 S_1850 S_0 S_794
P_1306 583 S_3025 S_0
P_1099 328 S_0 S_157 S_2745 S_2310 S_61
P_1098 559 S_852 S_0 S_236 S_283 S_244
P_607 537 S_0 S_794 S_1089
P_1091 530 S_2565 S_0 S_1119 S_634 S_572
P_1090 418 S_0 S_3098 S_3261 S_143 S_2426
P_1093 591 S_0 S_47 S_2131 S_3071 S_1602
P_1092 545 S_0
P_1095 552 S_2565 S_3293 S_2745 S_2071 S_0
P_1094 426 S_0 S_2252 S_1462 S_928 S_2426
P_1097 371 S_0 S_143
P_1096 465 S_0 S_2858
P_974 406 S_0 S_1502
P_975 584 S_0 S_143
P_118 446 S_0 S_3245 S_3252
P_977 557 S_0 S_1537 S_1062 S_3198 S_2764 S_1542 S_1557 S_833 S_2452 S_3408
P_970 469 S_0 S_794
P_971 565 S_1751 S_0 S_3245 S_3185
P_972 356 S_0 S_143
P_973 415 S_2170 S_0 S_1048 S_2709
P_112 415 S_0 S_3245 S_3252
P_113 333 S_0 S_334 S_2249 S_2745 S_2453 S_2737
P_110 442 S_0 S_143
P_111 406 S_0 S_1802 S_794
P_978 460 S_164 S_0 S_1599 S_1300
P_979 388 S_0 S_3252
P_114 463 S_0 S_1768 S_1033
P_115 508 S_2249 S_0 S_2453 S_1768
P_8 417 S_0 S_3058 S_1825 S_1673
P_601 431 S_0 S_1595
P_1235 593 S_0 S_143
P_1234 483 S_0 S_920
P_1237 429 S_0 S_3293 S_1213 S_222 S_184 S_1150 S_670
P_1236 444 S_0 S_1349
P_1231 346 S_0 S_2453 S_1018 S_2745
P_1230 445 S_0 S_143
P_1233 540 S_0 S_2263
P_1232 570 S_0 S_794
P_1239 327 S_0 S_3293 S_794
P_1238 564 S_0 S_3245 S_3395
P_3 523 S_0 S_222 S_469
P_606 567 S_0 S_2907 S_484 S_2244 S_553 S_1204
P_707 329 S_0 S_2565 S_1028 S_2578 S_754 S_3245
P_604 557 S_0 S_1768 S_2749 S_1356 S_2426
P_605 395 S_2103 S_3293 S_0 S_2263 S_1502 S_2692 S_2580 S_3261 S_1465 S_1914
P_602 487 S_0 S_2745
P_603 456 S_0 S_3245 S_3252
P_600 300 S_0 S_644
P_254 561 S_0 S_2758
P_6 434 S_0 S_255 S_1802 S_3271
P_7 480 S_0 S_966 S_754 S_3037
P_4 486 S_0 S_3252
P_5 452 S_0 S_566 S_2310
P_2 572 S_0 S_804 S_3363
P_705 336 S_0 S_3293 S_143
P_608 438 S_0 S_2641 S_1300 S_2240 S_862 S_3025 S_1201 S_1828
P_609 417 S_0 S_3293 S_2799 S_3112 S_2790 S_627 S_205
E_2591 30 3 S_0 S_2311 S_495 S_1612 S_2703 S_1802 S_2841
E_3780 75 1 S_2495 S_806 S_155 S_0 S_2745 S_995 S_1785 S_1488 S_2178 S_236 S_3261 S_2221
E_3781 20 1 S_0 S_1887 S_454 S_1214
E_3782 40 3 S_0 S_785 S_2310 S_2825 S_197 S_1270 S_3033
E_3783 20 2 S_0 S_3220 S_283 S_1075 S_2277 S_1360 S_3228 S_1502 S_573 S_1275 S_2709
E_3784 15 1 S_0 S_3293 S_1018 S_2219
E_3785 40 1 S_332 S_0 S_2277 S_1298 S_901 S_2907 S_2404 S_305 S_2703 S_3198 S_162 S_864 S_3298 S_296
E_3038 15 1 S_2703 S_0 S_1536 S_1621
E_3039 22 2 S_0 S_1948 S_1046 S_1373 S_2141 S_896 S_995 S_20 S_1502 S_572 S_188 S_1914 S_2495 S_2773 S_2263 S_1510 S_1349 S_864 S_2219 S_1275 S_365 S_1691 S_1632 S_1021 S_3008 S_644
E_3788 20 1 S_58 S_0 S_3220 S_1802 S_938 S_2584 S_564 S_1498 S_2703 S_2252 S_1502 S_573 S_195 S_2256 S_864 S_2310 S_2277 S_2170 S_1360 S_162 S_1842 S_2625 S_431
E_3037 20 2 S_0 S_2277 S_2310 S_1360 S_120 S_2625
E_3034 20 2 S_0 S_1726 S_1595 S_162 S_1862 S_1298 S_2141 S_864 S_2404 S_3142 S_1785 S_1768 S_2440 S_244 S_1577 S_2426 S_1200 S_3261 S_3132
E_3035 40 2 S_2259 S_2495 S_1768 S_384 S_2310 S_0 S_2944 S_2941 S_2629 S_995 S_176 S_120 S_2986 S_2912 S_139 S_864 S_959 S_1 S_329 S_3142 S_3217
E_3032 25 2 S_0 S_578 S_1473 S_1502 S_1802 S_864 S_2071
E_3033 35 1 S_0 S_784 S_2986 S_2745 S_2941 S_1241 S_1809
E_3030 25 2 S_0 S_2268
E_3031 20 1 S_0 S_2277 S_2035 S_1021 S_1298 S_3031 S_1887 S_938 S_3198 S_473 S_1502 S_162 S_864 S_2625
E_2259 20 1 S_0 S_1768 S_2277 S_1726 S_1621 S_895 S_2502 S_1360 S_236 S_1018 S_1802 S_3061 S_2310 S_42 S_2745
E_2258 65 2 S_2703 S_3217 S_2986 S_1448 S_0
E_2255 35 2 S_0 S_1948 S_1691 S_2502 S_1850 S_1502 S_1802 S_3410 S_1423 S_1914
E_2254 35 1 S_0 S_3200 S_785 S_2310 S_1473 S_2745 S_1188 S_2703 S_1768 S_864 S_2625
E_2257 20 3 S_0 S_1502 S_2263
E_2256 65 1 S_1427 S_0 S_2763
E_2251 30 1 S_1324 S_1948 S_2035 S_2310 S_143 S_3366 S_2141 S_896 S_1502 S_1802 S_1614 S_573 S_137 S_1771 S_0
E_2250 35 3 S_0 S_146 S_60 S_222 S_2976 S_882 S_1850 S_1802 S_70 S_838 S_895 S_896 S_2703 S_131 S_1502 S_572 S_188 S_1143 S_1914 S_2709 S_694 S_1275 S_3008 S_162
E_2253 35 1 S_0 S_2071
E_2252 8 2 S_0 S_1018 S_749 S_3098 S_3247 S_2266 S_2986 S_1802 S_2692 S_518
E_3258 25 1 S_0 S_2310 S_2222 S_338 S_473 S_2625
E_3259 25 1 S_0 S_3220 S_2441 S_2749 S_3439 S_938 S_2986 S_2310 S_1811 S_2703 S_1502 S_573 S_2035 S_2773 S_864 S_473 S_2277 S_1298 S_1598 S_2113 S_162 S_2625 S_1534
E_3252 25 1 S_0 S_938 S_1298 S_669 S_1188 S_1814 S_473 S_1094 S_864 S_2625 S_553
E_3253 60 2 S_3114 S_0 S_2986
E_3250 40 2 S_0 S_1426 S_368 S_3380 S_852 S_2625
E_3251 25 3 S_2495 S_0 S_2035 S_2745 S_995 S_2703 S_2986 S_2785 S_731 S_2625 S_2869 S_1809
E_3256 30 3 S_0 S_1736 S_2035 S_222 S_2170 S_896 S_3008 S_2301 S_959 S_1534
E_3257 30 1 S_0 S_2277 S_2035 S_1298 S_1360 S_2703 S_848 S_1768 S_864 S_2625
E_3254 200 3 S_141 S_0 S_1188 S_1768 S_2113
E_3255 30 1 S_1469 S_0 S_647 S_2986 S_1473 S_495 S_2404 S_1911 S_1802 S_944 S_864 S_744 S_990 S_2324
E_2079 30 2 S_0 S_675 S_2773 S_848 S_2351 S_1794
E_2078 40 3 S_0 S_2426 S_1488 S_227 S_2301 S_1324 S_2310 S_283 S_513 S_995 S_188 S_402 S_799 S_2035 S_3248 S_2263 S_1510 S_1349 S_1183 S_415 S_3261 S_2277 S_756 S_1787 S_1360 S_2170
E_2071 25 2 S_0 S_431 S_2310
E_2070 25 1 S_0 S_3200 S_1749 S_338 S_2154 S_2703 S_3175 S_2310
E_2073 12 1 S_0 S_1018
E_2072 60 3 S_0 S_2277 S_2907 S_3198 S_2745 S_2426 S_1360 S_2170 S_120 S_2113 S_1012 S_864 S_3261
E_2075 50 3 S_473 S_0 S_1862
E_2074 40 2 S_0 S_3293 S_2986 S_2745 S_886 S_296 S_3298 S_744 S_2785
E_2077 45 1 S_0 S_2426 S_1324 S_2310 S_283 S_1502 S_3245 S_2382 S_1914 S_644 S_1177 S_3198 S_2263 S_3252 S_3200 S_864 S_3261 S_2277 S_1018 S_1298 S_2907 S_1360 S_1590 S_2625 S_767 S_553
E_2076 10 1 S_0 S_572 S_864
E_1714 26 3 S_0 S_2277 S_3248 S_1188 S_3462 S_995 S_3220 S_553
E_1788 50 1 S_0 S_2986 S_1126 S_2745 S_2290 S_837
E_1789 60 1 S_0 S_2986 S_1427 S_423 S_806 S_781 S_1351 S_139 S_2301 S_2941 S_152 S_2745 S_1809
E_568 8 1 S_0 S_2801 S_840 S_1498 S_2703 S_1768 S_573 S_27 S_2035 S_3198 S_1577 S_864 S_3261 S_2277 S_1213 S_1298 S_2170 S_966 S_2907 S_1502 S_1360 S_3031 S_764 S_162 S_2625 S_431
E_569 14 1 S_0 S_1317 S_1650 S_2745 S_1802 S_3131 S_2936 S_896 S_1275 S_794 S_3196 S_2262 S_349 S_1771 S_3142 S_578 S_1261 S_1343 S_143 S_652 S_526 S_2052
E_566 20 3 S_2886 S_0 S_1185 S_2738 S_1331
E_567 40 3 S_2597 S_0 S_2723 S_3355 S_1040 S_98 S_222 S_2350 S_2142 S_1910 S_2404 S_498 S_2084
E_564 15 3 S_0 S_1595 S_2440 S_1139 S_554 S_746
E_565 12 2 S_0 S_2277 S_2035 S_3248 S_1802 S_3031 S_669 S_3332 S_495 S_2404 S_1317 S_3198 S_2476 S_1502 S_2665 S_572 S_2977 S_744 S_754 S_3261 S_553
E_562 8 2 S_0 S_3025 S_1802 S_386 S_2426 S_2636 S_13 S_1324 S_2986 S_1717 S_3031 S_896 S_1669 S_794 S_291 S_572 S_1071 S_2035 S_749 S_2263 S_1183 S_3261 S_2103 S_2050 S_1502 S_764 S_1033
E_563 65 2 S_0 S_3391 S_2190 S_3125 S_1802 S_2426 S_2986 S_2699 S_2703 S_1768 S_573 S_3245 S_2709 S_1726 S_143 S_3198 S_2775 S_2263 S_3252 S_2397 S_471 S_2866 S_1515 S_2277 S_1358 S_2907 S_2453 S_1360 S_712 S_1638 S_2170 S_2737
E_560 30 3 S_3003 S_0 S_2723 S_222 S_1473 S_1150 S_2084
E_561 15 1 S_962 S_1768 S_1207 S_0 S_391 S_2886 S_749 S_1599 S_153 S_2749 S_794 S_3293 S_2426 S_3261 S_3142 S_1646
E_2787 100 1 S_0 S_1595 S_2628 S_864 S_1802 S_2928 S_2870 S_564 S_2079 S_139 S_525 S_2944 S_1685 S_152 S_44 S_690 S_2301 S_600 S_1298 S_2170 S_2623 S_754 S_669
E_2786 30 1 S_1324 S_0 S_3220 S_896 S_1768 S_1802
E_2785 8 2 S_0 S_2986 S_143 S_2977 S_701 S_1802
E_2784 65 2 S_0 S_1428 S_2010 S_442 S_2426 S_3293 S_2986 S_3349 S_2703 S_1502 S_141 S_2035 S_1874 S_2500 S_2887 S_864 S_2785 S_1469 S_155 S_1298 S_1598 S_162 S_3251 S_2625 S_2049
E_2783 100 2 S_2684 S_0 S_2629 S_2806 S_2578 S_2986 S_1114 S_738 S_573 S_852 S_1002 S_864 S_1990 S_2785 S_1469 S_155 S_1473 S_1300 S_2678 S_2351 S_2113 S_2466 S_3160 S_1794
E_2782 20 2 S_0 S_3222 S_832 S_1892 S_886 S_1621 S_1324 S_938 S_1164 S_675 S_1502 S_3298 S_296 S_525 S_2581 S_3198 S_1510 S_864 S_1469 S_2277 S_1298 S_2170 S_744 S_1360 S_431
E_2781 50 1 S_0 S_3293 S_2035 S_495 S_1502 S_1768 S_864
E_2780 10 2 S_0 S_2745 S_162 S_222 S_995
E_2789 50 1 S_0 S_526 S_3142 S_944 S_3271
E_2788 50 1 S_0 S_1468 S_3366 S_423 S_1300 S_864 S_2116 S_2745
E_1254 8 2 S_0 S_3293 S_1900 S_1639 S_2063
E_1255 10 1 S_2103 S_3293 S_2035 S_0 S_1298 S_3031 S_3185 S_1751 S_1183 S_1502 S_533 S_864
E_1256 8 1 S_2103 S_0 S_565 S_1863 S_2050 S_2263 S_1227 S_764 S_1183 S_1502 S_1033 S_947 S_3025 S_794 S_3261 S_1914
E_1257 8 2 S_3025 S_3293 S_1802 S_0
E_1250 8 1 S_0 S_2799 S_2653 S_2426 S_3226 S_1850 S_3440 S_1802 S_2301 S_2310 S_283 S_3245 S_3430 S_3198 S_3252 S_701 S_3408 S_3261 S_2273 S_754 S_3473 S_2565 S_1360 S_2736 S_2745 S_2416
E_1251 8 1 S_2866 S_0 S_794
E_1252 10 2 S_2103 S_1948 S_1095 S_1261 S_143 S_2263 S_1502 S_1802 S_533 S_1018 S_1914 S_0
E_1253 12 3 S_0 S_1796 S_2050 S_2501 S_1669 S_1033 S_794 S_3261 S_1646
E_1258 8 3 S_0 S_143 S_3153 S_2262 S_1907 S_794 S_1646
E_1259 15 2 S_2103 S_3293 S_2310 S_0 S_1502 S_533 S_3261 S_3312 S_1914
E_1528 60 3 S_0 S_2209 S_2412 S_680 S_3392 S_2170 S_3247 S_2404 S_3154 S_473 S_2986 S_1802 S_864 S_2625 S_744 S_754 S_2195
E_1529 85 3 S_0 S_1188 S_2986 S_1802 S_244 S_754 S_2785
E_708 28 1 S_2886 S_0 S_3071 S_1936
E_709 22 1 S_0 S_1595 S_724 S_1427 S_170 S_1707 S_1785 S_959 S_120 S_501 S_2301 S_2018 S_2814 S_564 S_3395 S_2440 S_139 S_2941 S_3248 S_2452 S_415 S_152 S_44 S_1200 S_754
E_702 30 2 S_0 S_184 S_2745 S_1313 S_2426 S_3025 S_2071 S_1324 S_1184 S_3031 S_896 S_2703 S_1502 S_794 S_572 S_1277 S_1071 S_1914 S_2035 S_143 S_3198 S_2263 S_1582 S_2453 S_1515 S_3261 S_2277 S_1021 S_2050 S_966 S_211 S_764 S_162 S_2625
E_703 16 1 S_0 S_3430 S_3440 S_3293 S_2310 S_2311 S_2021 S_2699 S_2081 S_3245 S_2745 S_1914 S_143 S_3252 S_2665 S_533 S_1402 S_3261 S_2170 S_2907 S_2565 S_1590 S_2117
E_700 9 1 S_0 S_3293 S_1812
E_701 40 2 S_0 S_2918 S_2957 S_680 S_162 S_2170 S_529 S_2763 S_170 S_1488 S_1768 S_3040 S_2301 S_959 S_3261 S_1570 S_44
E_706 20 2 S_0 S_3384 S_3440 S_2426 S_3248 S_1324 S_3293 S_2310 S_1666 S_3185 S_1502 S_3245 S_694 S_2947 S_3252 S_1183 S_2665 S_959 S_3261 S_2277 S_1298 S_1360 S_764 S_2625 S_166
E_707 40 1 S_0 S_675 S_1546 S_1892 S_2404 S_2301 S_2159 S_2141 S_682 S_1069 S_3245 S_2882 S_1788 S_1398 S_1012 S_864 S_3261 S_2047 S_2277 S_3004 S_2170 S_1360 S_1247 S_2749 S_2113 S_1640 S_162 S_553
E_704 25 1 S_2103 S_1768 S_1261 S_0 S_3293 S_2426 S_2002 S_1186 S_2263 S_1502 S_1850 S_3405 S_1802 S_533 S_2977 S_794 S_3261 S_1914
E_705 8 1 S_2103 S_3293 S_0 S_2263 S_3382 S_794 S_2426 S_1033 S_3261
E_3786 25 2 S_0 S_222 S_1298 S_514 S_236 S_2703 S_2733 S_162 S_864 S_2133
E_3787 35 1 S_0 S_2907 S_3220 S_2035 S_283 S_143 S_3198 S_1473 S_966 S_896 S_2277 S_1360 S_2703 S_2170 S_1802 S_572 S_573 S_3298 S_2869 S_1534
E_3036 25 1 S_0 S_1887
E_3789 35 2 S_0 S_841 S_423 S_2263 S_1183 S_1502 S_2029 S_1465 S_1914
E_1131 8 1 S_0 S_2277 S_2310 S_3198 S_2723 S_3220 S_1360 S_2703 S_864 S_966
E_1130 10 3 S_0 S_2745 S_495 S_882 S_1033 S_2426 S_3025 S_3293 S_130 S_283 S_3031 S_896 S_794 S_2649 S_1071 S_1914 S_2033 S_2035 S_3198 S_804 S_1582 S_3071 S_3105 S_864 S_3261 S_44 S_2277 S_1298 S_2050 S_966 S_2907 S_764 S_1802
E_1133 65 1 S_0 S_283 S_1473 S_2745 S_2225 S_1150
E_1132 10 2 S_1324 S_2326 S_1220 S_2075 S_3246 S_3031 S_272 S_3185 S_185 S_2438 S_1183 S_1528 S_2098 S_1786 S_2510 S_0
E_1135 8 1 S_0 S_2907 S_764 S_794 S_3025 S_1033 S_3245 S_3261
E_1134 13 1 S_0 S_2986 S_155 S_749 S_2745 S_378 S_3410 S_1423 S_1002
E_5579 75 2 S_0 S_2277 S_3366 S_2170 S_2619 S_120 S_3201 S_1009
E_1137 12 1 S_0 S_1768 S_1313 S_1796 S_3293 S_1075 S_634 S_896 S_794 S_2823 S_1275 S_1033 S_291 S_2426 S_536 S_2262 S_3261 S_1646 S_2709
E_5575 65 3 S_0 S_2986 S_1502 S_2426 S_3261 S_1914
E_5574 30 1 S_0 S_3142 S_459
E_5577 10 1 S_0 S_2812 S_1802 S_3217 S_669 S_2071
E_1136 10 1 S_2301 S_2103 S_1261 S_143 S_2170 S_2262 S_2263 S_211 S_764 S_1033 S_533 S_864 S_2426 S_794 S_626 S_3261 S_1914 S_0
E_5571 50 1 S_0 S_2986 S_2404 S_2321 S_536 S_13
E_5570 35 3 S_0 S_1749 S_120 S_384 S_1802 S_2728 S_1324 S_785 S_2310 S_848 S_1768 S_852 S_2709 S_2035 S_1621 S_2986 S_1012 S_864 S_959 S_2277 S_3213 S_1360 S_2625
E_5573 60 1 S_0 S_2986 S_3191 S_2351 S_1626 S_2825 S_2785
E_5572 200 2 S_0 S_2745 S_2703 S_1587 S_987 S_187
E_4958 20 2 S_0 S_722 S_3220 S_2035 S_2037 S_1768 S_1802 S_1883
E_4959 30 3 S_0 S_3200 S_2986 S_2310 S_2745 S_2035 S_2426 S_3261
E_4950 55 2 S_0 S_2745 S_2578 S_2301 S_1163 S_1324 S_2986 S_1502 S_999 S_852 S_3035 S_1341 S_332 S_1181 S_1510 S_864 S_959 S_867 S_2785 S_1469 S_2277 S_1473 S_1360 S_3114 S_162 S_2625
E_4951 65 3 S_0 S_1188 S_1018 S_896 S_36 S_2692 S_1502 S_1802 S_495 S_851 S_3217 S_3410 S_3274
E_4952 16 2 S_0 S_3098 S_1850 S_1802 S_3290 S_1771 S_2745
E_4953 15 1 S_0 S_2822 S_1101 S_2088 S_2025 S_1558 S_3025 S_852 S_794 S_2636 S_236 S_3261 S_2219 S_2071 S_1914
E_4954 40 3 S_0 S_25 S_2745 S_3261 S_2426
E_4955 25 3 S_0 S_2977 S_2745 S_120 S_1892 S_1802 S_2404 S_2301 S_2428 S_3293 S_2310 S_2703 S_343 S_1768 S_806 S_701 S_3261 S_2277 S_1213 S_2170 S_1360 S_2138 S_162 S_2625 S_754
E_4956 25 1 S_0 S_3118 S_3220 S_1595 S_222 S_3 S_227 S_1489 S_3175 S_1264 S_3033 S_564 S_1053 S_2703 S_2286 S_999 S_2592 S_2943 S_3107 S_573 S_864 S_479 S_2242 S_1879 S_2625 S_754
E_4957 50 2 S_0 S_1768 S_2277 S_1726 S_675 S_2170 S_3380 S_2426 S_1007 S_995 S_263 S_120 S_2986 S_1769 S_162 S_2301 S_2625 S_2745 S_3261 S_1124
E_5625 45 2 S_2060 S_1948 S_3220 S_1749 S_0 S_2426 S_2755 S_1324 S_2310 S_896 S_995 S_290 S_1502 S_572 S_573 S_2035 S_1510 S_959 S_3261 S_2277 S_1691 S_1298 S_1360 S_2625 S_1534
E_5624 50 2 S_0 S_2907 S_130 S_748 S_284 S_1298 S_681 S_184 S_2986 S_120 S_2605 S_2027 S_1892 S_162 S_864 S_3416 S_526 S_990 S_2785 S_1473
E_5627 100 2 S_0 S_2277 S_384 S_2310 S_1360 S_1911 S_2703 S_120 S_162 S_864 S_2324
E_5626 50 3 S_0 S_492 S_669 S_2928
E_5621 30 3 S_0 S_143 S_896 S_752 S_1850 S_3480 S_1275 S_1802 S_851
E_5620 8 1 S_0 S_3155 S_2038 S_1850 S_1802 S_851 S_1771
E_5319 40 2 S_1324 S_2885 S_2277 S_2986 S_2310 S_0 S_3478 S_2390 S_685 S_852 S_2324
E_5318 18 2 S_0 S_1948 S_1802 S_2310 S_1804 S_143 S_2170 S_653 S_895 S_896 S_1248 S_1850 S_2231 S_1502 S_2113 S_162 S_573 S_1744 S_1658 S_3098
E_5623 24 3 S_0 S_669
E_5311 35 1 S_0 S_2277 S_2310 S_2263 S_1188 S_1360 S_1502
E_5310 26 2 S_0 S_3405 S_995
E_5313 15 1 S_0 S_1887
E_5312 60 3 S_0 S_2745 S_864 S_120 S_1324 S_2986 S_2310 S_3180 S_1911 S_3249 S_1502 S_2324 S_1068 S_749 S_2456 S_473 S_2277 S_1300 S_2791 S_374 S_2625 S_2049
E_5315 40 3 S_0 S_893 S_306 S_1502 S_1802 S_573 S_669 S_1275
E_5314 145 2 S_0 S_2832 S_155 S_283 S_492 S_2170 S_1473 S_2745 S_1298 S_408 S_864
E_5317 45 3 S_0 S_3191
E_5316 40 2 S_2684 S_0 S_3220 S_222 S_2629 S_1488 S_1712 S_2018 S_938 S_3366 S_1502 S_999 S_2773 S_1568 S_749 S_573 S_864 S_1298 S_2170 S_2404 S_162 S_2625 S_3217
E_5840 20 2 S_0 S_3200 S_2310 S_1887 S_995 S_1502 S_2426
E_6295 14 2 S_0 S_3217 S_1768 S_236
E_6294 20 1 S_0 S_3200 S_2260 S_2310 S_2351 S_2773 S_1298 S_744 S_864 S_2986 S_2404 S_2703 S_1502 S_1802 S_162 S_2426 S_2625 S_2755 S_2113 S_1749
E_6297 100 1 S_0 S_1595 S_492 S_2192 S_221 S_784 S_2986 S_2703 S_640 S_195 S_162 S_2773 S_1685 S_152 S_2785 S_870 S_2170 S_2569 S_1802 S_754 S_669 S_1204
E_66 30 1 S_0 S_2703 S_3208 S_2279 S_1298 S_2426 S_941 S_647 S_874 S_2678 S_1710 S_864
E_67 10 1 S_0 S_2326 S_2277 S_2035 S_130 S_3031 S_2653 S_2426 S_3252 S_2799 S_3198 S_764 S_794 S_291 S_864 S_3261 S_2745
E_64 15 1 S_0 S_3293 S_2035 S_379 S_143 S_1062 S_3031 S_2745 S_2263 S_3185 S_2907 S_3198 S_1183 S_1502 S_533 S_864 S_766 S_1298 S_1914
E_65 20 2 S_0 S_222 S_1751 S_2977 S_2745 S_1802 S_2015 S_938 S_3031 S_2703 S_1768 S_3298 S_296 S_2086 S_2035 S_3198 S_3261 S_1737 S_966 S_2907 S_2404 S_313 S_2736
E_62 20 1 S_0 S_3261 S_2201 S_3198 S_3430 S_2426 S_3252 S_2565 S_864 S_3245 S_2699
E_63 13 2 S_0 S_3430 S_1542 S_2426 S_1112 S_896 S_3245 S_2745 S_2086 S_1454 S_955 S_3252 S_2453 S_3261 S_46 S_1738 S_2565 S_2608 S_2851 S_2170 S_1478 S_1590
E_60 18 1 S_0 S_2928 S_2578 S_1033 S_2426 S_2243 S_2986 S_3031 S_634 S_896 S_1502 S_1914 S_2885 S_2035 S_2263 S_1574 S_1183 S_2665 S_3261 S_2103 S_1021 S_2565 S_604 S_764
E_61 10 1 S_0 S_2565 S_2745 S_3252 S_137 S_1014 S_3245 S_1974 S_2086
E_6291 20 3 S_0 S_754 S_2986 S_3018
E_68 30 3 S_0 S_1033
E_69 15 2 S_0 S_1768 S_882 S_1802 S_2426 S_1758 S_2071 S_1378 S_3293 S_565 S_2988 S_634 S_896 S_2252 S_1275 S_794 S_573 S_1914 S_142 S_1261 S_143 S_749 S_1349 S_533 S_203 S_3261 S_2219 S_2103 S_2052 S_1502 S_764 S_55 S_2395
E_4046 85 2 S_0 S_2035 S_3366 S_1298 S_872 S_2703 S_1502 S_1802 S_162 S_864 S_2986
E_4047 75 3 S_0 S_1595 S_2928 S_221 S_2130 S_1802 S_2301 S_675 S_2986 S_283 S_1685 S_999 S_3457 S_2034 S_2773 S_1349 S_1351 S_864 S_2170 S_1889 S_2113 S_162 S_781 S_754 S_553
E_4044 35 3 S_0 S_513 S_2035 S_2745 S_2907
E_4045 30 2 S_0 S_1768 S_2277 S_3198 S_1473 S_2745 S_2404 S_236 S_1892 S_1802 S_1360 S_3141
E_4042 25 2 S_0 S_3293 S_2986 S_423 S_1768 S_3217 S_13
E_4043 35 3 S_0 S_155 S_1802
E_4040 50 1 S_0 S_2277 S_2035 S_1298 S_3198 S_1473 S_2745 S_2703 S_864
E_4041 50 2 S_0 S_634
E_6292 35 1 S_0 S_3220 S_2743 S_1324 S_2200 S_338 S_1165 S_1814 S_2703 S_848 S_2082 S_573 S_2035 S_2261 S_459 S_1094 S_864 S_959 S_3200 S_1298 S_3023 S_2907 S_162 S_2625 S_553
E_4048 50 1 S_0 S_2943
E_4049 55 2 S_0 S_1250 S_3191 S_2263 S_995 S_120 S_2301 S_959 S_3261
E_2440 20 2 S_0 S_837 S_2986 S_731 S_2412
E_2441 30 1 S_0 S_1768 S_2277 S_3277 S_3004 S_222 S_2170 S_1018 S_36 S_1188 S_1360 S_2692 S_2749 S_2113 S_1012 S_162 S_851 S_1802 S_2304 S_190 S_1275
E_2442 60 2 S_0 S_195 S_3248 S_564 S_2502 S_3201 S_162 S_2301 S_431
E_2443 50 1 S_0 S_1802 S_2018 S_2986 S_283 S_2845 S_184 S_2703 S_244 S_139 S_642 S_3142 S_1002 S_472 S_864 S_306 S_1298 S_2170 S_2111 S_162 S_1641 S_754
E_2444 50 2 S_0 S_3118 S_675 S_2801 S_1484 S_2456 S_1802 S_2287 S_2986 S_3180 S_1053 S_1911 S_851 S_2324 S_384 S_864 S_473 S_2165 S_2277 S_2222 S_2170 S_2569 S_2625 S_754 S_2354
E_2445 40 3 S_0 S_1768 S_2277 S_3004 S_222 S_2022 S_2745 S_648 S_882 S_1360 S_2025 S_2703 S_2578 S_2749 S_1802 S_1612 S_2941 S_3298 S_754 S_329 S_3142
E_2446 15 2 S_0 S_1726 S_1298 S_236 S_3434 S_2035 S_864 S_473
E_2447 50 2 S_2504 S_0 S_423
E_2448 85 2 S_0 S_1802 S_631 S_564 S_2113 S_244 S_162 S_1595 S_642
E_2449 40 2 S_640 S_0 S_642 S_596
E_1069 10 2 S_0 S_3293 S_2035 S_2310 S_143 S_2050 S_749 S_2745 S_2907 S_289 S_2565 S_1669 S_1033 S_386 S_3025 S_794 S_3261 S_634 S_1914
E_1068 35 1 S_2103 S_0 S_2035 S_3031 S_2252 S_1183 S_1502 S_1802 S_3261
E_959 20 1 S_0 S_1271 S_31 S_1329 S_2889 S_2736 S_3261
E_958 10 3 S_0 S_3293 S_1802 S_2986 S_143 S_2745 S_896 S_764 S_794 S_1033 S_3261 S_2071 S_13
E_957 12 2 S_0 S_1948 S_2657 S_1691 S_2562 S_2976 S_2263 S_3252 S_1970 S_1502 S_2568 S_3293 S_2271 S_1802 S_3245 S_3261 S_2151 S_3290 S_1914
E_956 25 3 S_0 S_2723 S_2402 S_222 S_3278 S_2170 S_966 S_2306 S_571 S_3256 S_376 S_10 S_899 S_463
E_1061 100 3 S_0 S_2310 S_2202 S_2886 S_1473 S_2745 S_2578 S_1360 S_1027 S_498 S_1705 S_23 S_2977 S_3310 S_2956 S_2914 S_2149
E_954 8 2 S_0 S_1298 S_2703 S_162 S_864 S_3261
E_1067 30 3 S_0 S_3220 S_222 S_2170 S_2745 S_495 S_2723 S_2703 S_250 S_2550 S_573
E_952 8 2 S_0 S_3293 S_2583 S_143 S_3225 S_1768 S_1802 S_794 S_1242 S_1502 S_1914
E_951 10 2 S_2103 S_3293 S_1261 S_0 S_2565 S_3252 S_1573 S_900 S_652 S_1502 S_533 S_3245 S_2699 S_8
E_1064 18 2 S_0 S_1095 S_2358 S_2470 S_3071 S_3382 S_2189 S_383 S_3440 S_1802 S_3352 S_3293 S_2310 S_356 S_1062 S_3031 S_1720 S_1227 S_1445 S_671 S_2939 S_1169 S_3245 S_3142 S_1914 S_1177 S_143 S_1615 S_3252 S_2779 S_533 S_756 S_2103 S_1786 S_3417 S_2851 S_313 S_2465 S_218
E_5148 30 2 S_0 S_1802 S_864 S_2625 S_553 S_3275
E_5149 100 2 S_0 S_679 S_3200 S_785 S_1749 S_749 S_1165 S_2310 S_1827
E_5144 60 1 S_0 S_3114 S_1188 S_675 S_45 S_2745 S_235 S_2703 S_120 S_867
E_5145 55 2 S_0 S_1948 S_222 S_3118 S_882 S_1802 S_12 S_938 S_2310 S_3366 S_738 S_1911 S_2703 S_687 S_2825 S_572 S_2324 S_384 S_1920 S_864 S_2723 S_2616 S_2404 S_27 S_2625 S_754
E_5146 80 3 S_0 S_675 S_2977 S_2749 S_1802 S_2426 S_1324 S_2310 S_3031 S_513 S_896 S_2703 S_1502 S_188 S_2035 S_3198 S_526 S_2263 S_864 S_2277 S_1298 S_2170 S_1360 S_162
E_5147 15 3 S_0 S_2301 S_2923 S_2426 S_1324 S_2018 S_2310 S_283 S_995 S_139 S_999 S_744 S_525 S_3248 S_2601 S_2263 S_584 S_130 S_3261 S_564 S_1469 S_2277 S_2170 S_3040 S_2625 S_754
E_5140 35 3 S_0 S_749 S_2027 S_2310 S_2245
E_5141 120 3 S_0 S_2034 S_2192 S_495 S_189 S_1802 S_754 S_2682
E_1107 8 1 S_2560 S_2103 S_1095 S_1177 S_2310 S_0 S_2426 S_2470 S_2263 S_2848 S_1542 S_1997 S_3358 S_2465 S_533 S_485 S_2625 S_1891
E_5143 26 3 S_770 S_2060 S_0 S_749 S_591 S_1376 S_1771
E_1100 8 2 S_1324 S_0 S_1101 S_749 S_634 S_873 S_2404 S_2025 S_289 S_2336 S_2692 S_3025 S_1482 S_506
E_4549 35 2 S_806 S_0 S_402
E_4548 40 1 S_0 S_669 S_120 S_675 S_749
E_4239 15 2 S_0 S_155 S_3316 S_1972 S_2625 S_1266 S_329
E_4238 45 1 S_0 S_2977 S_2745 S_2010 S_1802 S_2426 S_3217 S_2986 S_995 S_1914 S_2035 S_1874 S_749 S_2263 S_1183 S_3405 S_864 S_3261 S_1300 S_1996 S_162 S_3271 S_2292 S_553
E_4235 15 3 S_0 S_1595 S_251 S_244 S_139 S_2165 S_642 S_2870
E_4234 15 3 S_0 S_3220 S_3277 S_1957 S_1802 S_1324 S_2649 S_999 S_2035 S_2773 S_1568 S_749 S_573 S_864 S_2277 S_1298 S_310 S_1360 S_2678 S_2116 S_431 S_754 S_553
E_4237 20 1 S_0 S_1626
E_4236 100 1 S_0 S_1298 S_634 S_2907 S_1802 S_162 S_864 S_3290
E_4231 25 3 S_0 S_2141
E_4546 40 3 S_0 S_3220 S_2035 S_1298 S_2263 S_995 S_2703 S_1502 S_162 S_864 S_473 S_2537 S_384 S_152
E_4233 100 3 S_0 S_784 S_195 S_2986 S_1595 S_2170 S_1785 S_2440 S_1200 S_1802 S_2785
E_4232 50 3 S_0 S_896 S_222 S_380 S_2035 S_2426 S_2018 S_20 S_2937 S_2976 S_1502 S_572 S_469 S_1914 S_35 S_2263 S_1510 S_959 S_3261 S_306 S_1018 S_2170 S_2408 S_162
E_3018 75 1 S_0 S_1188 S_2986 S_283 S_2170 S_2502 S_875 S_864 S_837
E_3019 20 1 S_0 S_1883
E_3010 50 3 S_0 S_1188 S_283
E_3011 60 3 S_0 S_2231 S_964 S_1300
E_3012 35 1 S_0 S_2986 S_2222 S_2170 S_2977 S_2301 S_1911 S_995 S_120 S_1768 S_1802 S_864 S_2456 S_2625 S_2957 S_553 S_2870 S_2324
E_3013 50 3 S_0 S_2986 S_3070 S_634 S_3247 S_2404 S_2025 S_473
E_3014 50 1 S_0 S_1510 S_3434 S_1726 S_1126 S_438 S_2745 S_2007 S_1008 S_882 S_2703 S_2225 S_2986 S_1802 S_236 S_837 S_2025 S_1002
E_3015 10 2 S_0 S_1018 S_669
E_3016 70 2 S_2703 S_3217 S_1172 S_0 S_1300
E_3017 50 3 S_806 S_784 S_195 S_631 S_0 S_2440 S_1785 S_1802 S_1200 S_1595 S_669
E_3274 20 1 S_0 S_2035 S_2225 S_3154 S_526 S_2502 S_2986 S_1488 S_1183 S_1502 S_2580 S_851 S_3217 S_3261 S_2841
E_3275 25 2 S_464 S_0 S_2986 S_2170 S_3281 S_2718 S_858 S_2301 S_2879 S_2625 S_152 S_1570 S_2696 S_690
E_3276 75 3 S_0 S_1948 S_2426 S_2018 S_2310 S_283 S_3031 S_896 S_2703 S_1502 S_139 S_1914 S_2035 S_572 S_2773 S_2263 S_1349 S_864 S_3261 S_306 S_1298 S_2170 S_644 S_162
E_3277 90 1 S_0 S_1426 S_675 S_2977 S_2745 S_1703 S_1802 S_591 S_2755 S_13 S_785 S_2310 S_338 S_1165 S_1502 S_2082 S_2773 S_2263 S_1509 S_2986 S_680 S_3200 S_197 S_2625
E_3270 35 2 S_0 S_3220 S_723 S_832 S_7 S_1324 S_938 S_2310 S_2703 S_848 S_1502 S_573 S_3298 S_1914 S_2035 S_2773 S_2263 S_864 S_2277 S_1298 S_2170 S_1360 S_2791 S_296 S_431
E_3271 55 3 S_224 S_852 S_1188 S_0 S_2025
E_3272 50 2 S_0 S_2986 S_2502 S_2035 S_864 S_624
E_3273 50 2 S_0 S_3220 S_1315 S_2578 S_1802 S_2404 S_837 S_3217 S_2986 S_283 S_3031 S_1502 S_573 S_1002 S_2035 S_748 S_3198 S_2502 S_1626 S_864 S_2785 S_2277 S_2170 S_2907 S_1360 S_2412
E_3278 50 2 S_0 S_1736 S_89 S_1213 S_564 S_222 S_2170 S_2141 S_1200 S_2703 S_2929 S_1783 S_162 S_999 S_2625 S_431 S_1498 S_306 S_634
E_3279 40 3 S_0 S_3220 S_3366 S_222 S_1862 S_423 S_2723 S_236 S_2703 S_162 S_2351 S_2029 S_1577 S_573 S_473 S_3141
E_1782 60 1 S_0 S_2977 S_3114 S_120 S_1802 S_2625 S_553 S_3142
E_1783 90 2 S_0 S_3220 S_1749 S_2977 S_120 S_2749 S_1802 S_2301 S_837 S_1324 S_3293 S_675 S_995 S_1768 S_573 S_1788 S_2035 S_2100 S_2242 S_2277 S_1360 S_2351 S_2625 S_553
E_1780 75 1 S_3114 S_0 S_2745
E_1781 90 1 S_0 S_1768 S_2986 S_723 S_513 S_2351 S_2749 S_2376
E_1786 90 3 S_0 S_1595 S_2356
E_1787 30 2 S_0 S_3064 S_896 S_3455 S_1771
E_2277 50 3 S_2549 S_1768 S_2723 S_2035 S_130 S_0 S_2113 S_983 S_1502 S_1802 S_162 S_852 S_3298 S_1071 S_296
E_2276 100 2 S_0 S_1246 S_1298 S_1502 S_162 S_864 S_3261
E_2275 75 2 S_0 S_1021 S_2502 S_701 S_1802 S_2071
E_2274 50 3 S_1324 S_2745 S_2390 S_896 S_0 S_864 S_3154 S_804 S_2263 S_2703 S_1502 S_3293 S_572 S_2426 S_2625 S_3141 S_1071 S_3261 S_553 S_306 S_1914
E_2273 50 2 S_0 S_3293 S_2986 S_977 S_143 S_749 S_920 S_1850 S_1726 S_1802 S_2426 S_3025 S_2311
E_1784 30 3 S_0 S_2277 S_347 S_1408 S_2745 S_2977 S_882 S_995 S_2703 S_852 S_120 S_886 S_864 S_2625 S_1802 S_754
E_2271 40 3 S_0 S_647 S_2035 S_1862 S_3031 S_966 S_2745 S_1802
E_2270 35 2 S_0 S_3220 S_2035 S_2426 S_236 S_2703 S_1768 S_495 S_864 S_3261 S_553
E_1785 25 1 S_1324 S_2917 S_2277 S_2035 S_3323 S_0 S_1298 S_3031 S_966 S_2745 S_2261 S_3198 S_848 S_1277 S_162 S_864 S_2101
E_2279 30 2 S_2495 S_1324 S_3200 S_2310 S_0 S_2263 S_995 S_1502 S_2178 S_3325
E_2278 35 3 S_0 S_1768 S_1802 S_1862
E_544 15 1 S_0 S_2634 S_2749 S_2417 S_2426 S_2071 S_3293 S_2310 S_1907 S_22 S_794 S_3245 S_1914 S_1261 S_3252 S_1183 S_533 S_1652 S_959 S_3261 S_1465 S_3153 S_2565 S_211 S_764 S_1646
E_545 95 1 S_2103 S_3293 S_0 S_749 S_3098 S_2262 S_1646 S_1502 S_794 S_2926 S_572 S_2301 S_1802 S_1071 S_3261 S_1907 S_1914
E_546 15 2 S_2103 S_1646 S_1261 S_0 S_2262 S_1907 S_2263 S_794 S_533 S_1914
E_547 10 3 S_0 S_1768 S_1188 S_2986 S_2745 S_896 S_1726 S_1275 S_13
E_540 40 3 S_0 S_3220 S_2170 S_2745 S_1802 S_162 S_573 S_27
E_541 62 1 S_0 S_3334 S_1358 S_2397 S_3136 S_471 S_2147 S_2301 S_768
E_542 18 3 S_0 S_3435 S_143 S_222 S_2565 S_382 S_1802 S_1771
E_543 15 1 S_0 S_2986 S_155 S_2328 S_2500 S_2485 S_2404 S_2785 S_1530 S_2991 S_130 S_1292 S_44
E_548 20 1 S_0 S_2310 S_31 S_1113 S_2745 S_1329 S_2889 S_3165 S_108 S_448 S_3025 S_1271 S_2102 S_1599 S_27 S_923
E_549 8 1 S_3198 S_0 S_2277 S_2907 S_2871
E_6198 20 2 S_0 S_1948 S_845 S_3250 S_619 S_2408 S_572
E_6199 15 3 S_0 S_1298 S_2703 S_162 S_864 S_891
E_3906 40 1 S_0 S_145 S_2426 S_3261 S_2071 S_1914
E_3907 30 2 S_0 S_2986 S_3180 S_1002 S_1568
E_3904 50 1 S_1324 S_0 S_2986 S_2310 S_749 S_2745 S_2502 S_1300 S_1473 S_2207 S_1809
E_3905 80 3 S_0 S_2277 S_2035 S_2310 S_1298 S_3031 S_738 S_864 S_2729 S_1568 S_197 S_3198 S_941 S_495 S_1310 S_2426 S_852 S_3261 S_669 S_3275 S_1037
E_3902 30 2 S_0 S_3098 S_896 S_752 S_2783 S_3064 S_1516
E_3903 20 3 S_2565 S_0 S_2445 S_2745 S_3366
E_3900 35 1 S_0 S_222 S_1802 S_1324 S_2310 S_338 S_1165 S_1502 S_2082 S_744 S_2961 S_2035 S_2263 S_3201 S_864 S_1469 S_2277 S_1360 S_313 S_2113 S_162 S_2625 S_3217 S_669
E_3901 60 1 S_0 S_329
E_3908 40 2 S_0 S_3293 S_2263 S_2907 S_2703 S_1183 S_162 S_864 S_3261
E_3909 12 2 S_0 S_2643 S_1310 S_749 S_573 S_1802 S_3271
E_2053 60 1 S_0 S_754 S_162
E_2052 10 3 S_0 S_2035 S_864 S_1502 S_995 S_1011 S_573 S_2625
E_2051 8 3 S_0 S_3100 S_3098 S_1850 S_1802 S_851
E_2050 25 3 S_0 S_2277 S_2035 S_3198 S_938 S_473
E_2057 55 2 S_0 S_3220 S_675 S_2745 S_2301 S_2426 S_13 S_995 S_2703 S_573 S_2035 S_162 S_2886 S_864 S_1402 S_3261 S_1298 S_2170 S_1473 S_3368 S_2907 S_2404 S_3040 S_754 S_553
E_2056 40 3 S_0 S_368 S_2578 S_2191 S_1120 S_891 S_2943
E_2055 20 2 S_0 S_2035 S_2703 S_1802 S_572 S_1914
E_2054 70 2 S_0 S_2277 S_2035 S_1298 S_3031 S_966 S_2745 S_573 S_3220 S_3198 S_2986 S_864 S_1710 S_2785
E_2059 20 2 S_2321 S_1960 S_2949 S_2404 S_0
E_2058 25 3 S_0 S_3220 S_2795 S_1957 S_1802 S_2986 S_2310 S_634 S_2703 S_848 S_1502 S_573 S_3298 S_3142 S_2035 S_2263 S_864 S_536 S_2277 S_1298 S_1360 S_162 S_553 S_1534
E_720 25 3 S_2103 S_0 S_617 S_2745 S_2263 S_995 S_1768 S_2426 S_3261
E_721 15 3 S_0 S_2745
E_722 20 3 S_0 S_3293 S_2154 S_1630 S_2310 S_254 S_1738 S_1863 S_3031 S_2745 S_3252 S_1649 S_2565 S_1183 S_442 S_3407 S_2665 S_3245 S_247 S_2364
E_723 12 2 S_0 S_2765 S_2575 S_3073 S_2301 S_1881 S_130 S_452 S_738 S_3237 S_666 S_161 S_397 S_2320 S_688 S_2986 S_1757 S_1138 S_1674 S_2167 S_1188 S_160 S_790 S_57
E_724 15 2 S_2869 S_0 S_1184 S_130 S_1863 S_804 S_2196 S_1902 S_2823 S_3261 S_2071
E_725 8 1 S_2103 S_2907 S_2277 S_2035 S_0 S_2426 S_2263 S_3220 S_1360 S_1953 S_1502 S_1150 S_573 S_3261
E_1506 40 2 S_0 S_1595 S_222 S_882 S_938 S_2986 S_184 S_1911 S_2703 S_999 S_3142 S_2324 S_1126 S_1568 S_1626 S_864 S_473 S_1015 S_2785 S_2961 S_1298 S_107 S_1300 S_162 S_2625
E_727 15 2 S_0 S_955 S_2041 S_2453 S_1590 S_3245
E_1508 20 1 S_0 S_2277 S_2035 S_1298 S_3031 S_3198 S_864
E_1509 40 3 S_2170 S_0 S_244 S_3142
E_1078 12 3 S_0 S_3293 S_2035 S_2310 S_143 S_3031 S_155 S_2745 S_2907 S_3252 S_2565 S_764 S_1033 S_1590 S_3025 S_1802 S_3245 S_3261
E_1079 35 2 S_2103 S_1324 S_2277 S_2035 S_0 S_3031 S_966 S_2263 S_1914 S_3198 S_1502 S_2170 S_864 S_2426 S_3298 S_296
E_1076 50 2 S_0 S_2986 S_3127 S_492 S_2170 S_1570 S_184 S_162 S_864 S_1298
E_1077 8 2 S_806 S_1768 S_2277 S_1726 S_0 S_1112 S_966 S_2745 S_896 S_3267 S_2703 S_3201 S_2795 S_972 S_864 S_1802 S_2086 S_329 S_2246 S_1660 S_950
E_1526 15 2 S_0 S_222 S_2578 S_1892 S_1324 S_938 S_2141 S_896 S_2703 S_1502 S_572 S_999 S_2035 S_3198 S_2263 S_864 S_1243 S_1726 S_962 S_2277 S_1298 S_3008 S_162 S_2625 S_1534
E_1527 100 3 S_0 S_2277 S_2616 S_2310 S_2170 S_2745 S_2263 S_1360 S_1814 S_2703 S_120 S_1802 S_2625 S_553
E_1524 70 1 S_0 S_784 S_1802
E_1525 25 1 S_0 S_3220 S_1298 S_526 S_3380 S_573 S_2723 S_2703 S_1587 S_1444 S_2029 S_162 S_864 S_473
E_1522 12 2 S_1324 S_0 S_3220 S_2773 S_1021 S_1298 S_3154 S_2619 S_2263 S_2703 S_864 S_2426 S_2625 S_3298 S_3261 S_1914
E_1523 30 3 S_1324 S_0 S_2277 S_785 S_2310 S_3031 S_3198 S_2035 S_2565 S_1270 S_3037
E_5557 15 1 S_0 S_1726 S_513 S_2088 S_837 S_1883
E_5556 22 1 S_0 S_1367 S_283 S_1357 S_1850 S_1802 S_3293
E_5555 40 1 S_0 S_1948 S_222 S_2745 S_882 S_1046 S_1802 S_9 S_70 S_896 S_2025 S_1502 S_572 S_188 S_1771 S_1914 S_35 S_944 S_3247 S_1510 S_1243 S_1188 S_2404 S_3008 S_2355
E_5554 30 2 S_0 S_2035 S_2773 S_1298 S_3031 S_669 S_2745 S_1892 S_864 S_553
E_5553 15 2 S_0 S_806 S_2502 S_222 S_985 S_2745 S_514 S_2703 S_1488 S_1940 S_851 S_2292 S_2100 S_3142 S_799
E_1520 12 3 S_0 S_1510 S_1658 S_703 S_1534 S_2709
E_5551 50 1 S_0 S_2277 S_2035 S_1298 S_3198 S_864 S_2907 S_2703 S_1892 S_2825 S_2928 S_2537
E_5550 35 1 S_0 S_3293 S_1749 S_1510 S_1914 S_2301 S_2047
E_1521 90 1 S_0 S_1768 S_1675 S_2035 S_2310 S_3154 S_2977 S_896 S_1109 S_1502 S_1802
E_5559 20 1 S_2495 S_0 S_1768 S_380
E_5558 60 3 S_0 S_2170 S_2745 S_851 S_754 S_1451
E_5089 40 2 S_0 S_2018 S_2277 S_368 S_155 S_3366 S_2745 S_3322 S_2986 S_1768 S_3175 S_2785
E_5088 20 1 S_1188 S_1948 S_3220 S_896 S_162 S_0 S_864 S_3154 S_2263 S_2986 S_1300 S_2426 S_1502 S_572 S_573 S_2625 S_3217 S_3008 S_306 S_2785 S_1126
E_5081 50 3 S_0 S_1802 S_553 S_3475
E_5080 20 2 S_0 S_2035 S_3154 S_2263 S_2113 S_572 S_2071
E_5083 80 2 S_0 S_2301 S_2322 S_2718 S_995
E_5082 60 2 S_0 S_3293 S_2263 S_143 S_2977 S_634 S_896 S_1502 S_1802 S_2071
E_5085 50 2 S_0 S_195 S_89 S_283 S_222 S_3357 S_1300 S_1150 S_162 S_2929 S_431 S_2745 S_564
E_5084 30 2 S_0 S_3220 S_2578 S_2870 S_2259 S_2986 S_2584 S_1862 S_2703 S_848 S_1502 S_573 S_2324 S_2035 S_2263 S_1577 S_864 S_2310 S_1469 S_2277 S_2170 S_1473 S_3156 S_2625 S_431
E_5087 40 3 S_0 S_2113 S_1887 S_2578 S_1802 S_162 S_822 S_2590 S_754
E_5086 8 1 S_0 S_1948 S_3277 S_222 S_2749 S_2426 S_1324 S_2018 S_2159 S_995 S_2703 S_1502 S_572 S_1071 S_1914 S_384 S_2773 S_3357 S_3261 S_2277 S_2170 S_1360 S_1534
E_3447 22 1 S_0 S_3293 S_1535
E_6208 25 2 S_0 S_1749 S_2470 S_2426 S_1708 S_1904 S_1324 S_2986 S_3366 S_338 S_1448 S_2082 S_2154 S_144 S_806 S_959 S_3200 S_3417 S_2565 S_2907 S_920 S_2625
E_3114 50 3 S_0 S_647 S_222 S_949 S_120 S_2703 S_2286 S_1489 S_3160 S_162 S_864 S_2625 S_2324 S_2901
E_6209 60 2 S_0 S_2277 S_2502 S_2310 S_257 S_513 S_469 S_1598 S_1360 S_227 S_1768 S_864 S_1219 S_2745
E_3117 35 1 S_0 S_938 S_1887 S_2703 S_1768 S_2029 S_2825 S_864 S_473
E_5333 30 3 S_0 S_3217 S_2113 S_553
E_5332 35 2 S_0 S_155 S_2035 S_669
E_5331 28 1 S_0 S_2986 S_634 S_804 S_1300 S_1314 S_2703 S_1768 S_2733 S_1809 S_473 S_1402 S_2088 S_2745 S_13
E_5330 20 1 S_1324 S_0 S_2310 S_951 S_2625 S_3325
E_5337 25 2 S_0 S_3220 S_3277 S_723 S_1802 S_2426 S_785 S_2310 S_1165 S_2703 S_2252 S_1768 S_573 S_3298 S_1126 S_3200 S_864 S_2277 S_2565 S_1598 S_1360 S_162 S_2625 S_767 S_1037
E_5336 65 1 S_0 S_3366 S_495 S_1911 S_806 S_504 S_1513 S_731 S_864 S_2625 S_754 S_2354 S_2324
E_5335 30 1 S_0 S_1398
E_5334 55 3 S_0 S_1749 S_2743 S_831 S_1802 S_2426 S_1324 S_2436 S_2200 S_3185 S_3037 S_1914 S_2261 S_2886 S_2263 S_1183 S_3000 S_864 S_3261 S_3200 S_1021 S_1298 S_2404 S_2378 S_2625
E_5889 10 3 S_0 S_573 S_3220 S_2035 S_2231 S_3031 S_749 S_966 S_864 S_644 S_2426 S_3261
E_3111 40 1 S_2518 S_2225 S_1243 S_0 S_2301
E_5339 55 2 S_0 S_96 S_1263 S_837 S_1911 S_2071 S_13 S_1862 S_995 S_2703 S_139 S_573 S_2324 S_2035 S_2179 S_2773 S_1349 S_864 S_1298 S_2170 S_2404 S_2749 S_162 S_2625 S_553
E_5338 45 3 S_0 S_1889 S_492 S_2170 S_864 S_1802 S_2928 S_781 S_152 S_1298
E_3110 15 2 S_0 S_1426 S_2537 S_564 S_2565 S_749 S_2887 S_2806 S_1300 S_2404 S_1802 S_291 S_473 S_837 S_754
E_3113 20 3 S_2555 S_1806 S_423 S_2100 S_0
E_3112 25 2 S_2625 S_0 S_1187
E_3489 85 1 S_0 S_2986 S_749 S_864 S_2703 S_851 S_2869 S_3142
E_3488 45 3 S_0 S_2426 S_1324 S_2310 S_3031 S_995 S_2703 S_1502 S_3298 S_296 S_2495 S_2035 S_3248 S_1568 S_3198 S_2263 S_1349 S_864 S_3261 S_2277 S_1021 S_1298 S_744 S_1598 S_1914 S_754
E_3483 15 3 S_0 S_2745 S_454 S_642 S_244
E_3482 55 1 S_0 S_1957 S_2578 S_1324 S_3031 S_1814 S_848 S_1502 S_3298 S_296 S_2035 S_2261 S_3198 S_2263 S_864 S_1068 S_2961 S_2277 S_1021 S_1298 S_3023 S_310 S_2907 S_1360 S_2625 S_553
E_3481 30 2 S_0 S_2723 S_2986 S_2745 S_2703 S_27 S_2785
E_3480 15 1 S_3198 S_0 S_2277 S_2310
E_3487 35 3 S_0 S_2986 S_2745 S_701 S_1802 S_2785
E_3486 85 1 S_0 S_3220 S_3277 S_222 S_492 S_3191 S_2749 S_3445 S_1324 S_2310 S_3031 S_1911 S_2703 S_848 S_2825 S_573 S_2035 S_3198 S_2723 S_2263 S_3200 S_864 S_1469 S_2277 S_1360 S_2625
E_3485 15 3 S_0 S_2745 S_765 S_1924
E_3484 125 3 S_0 S_2986 S_155 S_3445 S_120 S_1802 S_2625 S_2785
E_4684 30 1 S_0 S_2127 S_896 S_2692 S_572
E_4685 40 1 S_3219 S_0 S_1313 S_3366 S_896 S_2703 S_1047 S_1275 S_2692 S_162 S_864 S_3410 S_3274
E_4686 20 2 S_0 S_3293 S_1802
E_4687 40 1 S_0 S_2159 S_675 S_2743 S_1509 S_1768 S_2082 S_3127
E_4680 25 2 S_0 S_2277 S_1360 S_2703 S_1488 S_1489
E_4681 75 3 S_1324 S_0 S_222 S_1568 S_1298 S_1300 S_2703 S_473 S_1802 S_1513 S_864 S_2116
E_4682 75 2 S_0 S_2034 S_283 S_2170 S_1802 S_9 S_754
E_4935 75 2 S_0 S_864
E_814 30 3 S_0 S_2723 S_2537 S_2328 S_2773 S_1887 S_2404 S_2703 S_2035 S_162 S_573 S_669 S_748
E_4938 20 1 S_0 S_131 S_2692 S_3410 S_1143
E_4939 15 2 S_0 S_679 S_283 S_1887 S_2745 S_882 S_2578 S_1626 S_2113 S_1199 S_1944 S_754 S_1473
E_4688 25 3 S_0 S_573 S_3220 S_1342 S_1298 S_749 S_2745 S_469 S_2723 S_1300 S_2113 S_162 S_864 S_808 S_837 S_536 S_966
E_4689 50 2 S_0 S_2035 S_222 S_3031 S_2907 S_1910 S_162 S_553
E_5720 50 1 S_0 S_2885 S_525 S_675 S_600 S_1208 S_1705 S_2079 S_1427 S_120 S_2301 S_754 S_152
E_5721 10 1 S_0 S_3220 S_3261
E_5722 85 1 S_0 S_2018 S_2723 S_2035 S_162 S_222 S_1298 S_2745 S_2263 S_1728 S_604 S_2703 S_1768 S_864 S_573 S_473 S_3298 S_1914 S_692
E_5723 40 1 S_0 S_2723 S_222 S_1298 S_2703 S_1768 S_864 S_947 S_553
E_88 75 2 S_0 S_2035 S_3031 S_966 S_2502 S_2986 S_2703 S_313 S_731 S_837 S_553
E_89 30 3 S_0 S_222 S_2745 S_2578 S_1802 S_3251 S_938 S_2310 S_3031 S_738 S_2703 S_1502 S_573 S_3298 S_296 S_2035 S_1874 S_3198 S_2263 S_1013 S_2277 S_1021 S_3478 S_2907 S_1360 S_1641
E_84 30 1 S_0 S_2745 S_1802 S_2426 S_1106 S_2986 S_2310 S_2483 S_681 S_634 S_2703 S_1177 S_2886 S_2605 S_864 S_42 S_1465 S_3200 S_2404 S_1936 S_2113 S_162 S_2625
E_85 20 2 S_2103 S_1324 S_0 S_3153 S_2262 S_1907 S_383 S_1802 S_533 S_2426 S_794 S_3261 S_1646
E_86 12 2 S_0 S_1948 S_1095 S_3162 S_1647 S_831 S_2426 S_2071 S_3293 S_2824 S_1276 S_1914 S_1261 S_1982 S_143 S_396 S_2263 S_1183 S_2719 S_330 S_3261 S_44 S_2103 S_55
E_87 15 2 S_1324 S_1469 S_911 S_0 S_1666 S_2050 S_2461 S_495 S_3252 S_2565 S_2453 S_1590 S_1549 S_2866 S_3245
E_80 15 1 S_0 S_1484 S_1515 S_938 S_3031 S_1668 S_1277 S_3298 S_296 S_2033 S_2035 S_3198 S_1183 S_701 S_744 S_658 S_2103 S_966 S_2907 S_313 S_2113 S_766
E_81 14 3 S_0 S_1948 S_3071 S_1802 S_2426 S_3025 S_2071 S_1324 S_3293 S_22 S_794 S_291 S_3245 S_3142 S_1914 S_1768 S_2035 S_143 S_1573 S_1183 S_3261 S_2907 S_1502 S_764
E_82 50 1 S_0 S_1038 S_222 S_1850 S_1261 S_1802 S_1803 S_3025 S_2244 S_2071 S_2478 S_3293 S_565 S_1502 S_794 S_1071 S_1771 S_1914 S_3435 S_143 S_2902 S_2277 S_211
E_83 15 3 S_0 S_3293 S_1802 S_896 S_2976 S_804 S_578 S_2836 S_1948 S_238 S_794 S_2352 S_2219 S_1914
E_4060 20 2 S_0 S_2723 S_2310 S_222 S_2277 S_3220 S_1768 S_1360 S_573
E_4061 15 3 S_0 S_1484 S_222 S_2296 S_2578 S_1726 S_1802 S_2928 S_2703 S_1502 S_3298 S_27 S_2035 S_2773 S_2263 S_1349 S_864 S_2723 S_2170 S_1889 S_2113 S_1199 S_3217 S_754
E_4062 35 1 S_2703 S_0 S_162
E_4063 50 3 S_0 S_2035 S_676 S_1502 S_1768 S_2113
E_4064 40 1 S_0 S_2977 S_1802
E_4065 50 3 S_0 S_1889 S_2928 S_184 S_1324 S_938 S_2937 S_2375 S_2703 S_1502 S_459 S_3298 S_296 S_2035 S_2773 S_3198 S_2263 S_2723 S_864 S_473 S_2277 S_1298 S_2170 S_744 S_2907 S_966
E_4066 90 1 S_0 S_3220 S_3277 S_723 S_1488 S_2301 S_785 S_290 S_2703 S_848 S_1502 S_2330 S_86 S_2495 S_2035 S_573 S_1094 S_2277 S_3112 S_1298 S_1598 S_1360 S_2625 S_431 S_1534
E_4067 40 2 S_0 S_1188 S_1570 S_2170 S_1887 S_2745 S_3114 S_2825 S_864 S_1534 S_1150
E_4068 15 3 S_0 S_2745
E_4069 30 3 S_0 S_2277 S_3277 S_1360
E_5727 12 2 S_0 S_1850 S_1675 S_2035 S_2310 S_143 S_1021 S_2745 S_896 S_211 S_1510 S_1502 S_1802 S_3008 S_188 S_1658 S_3261 S_1914 S_2709
E_2428 20 3 S_2170 S_1887 S_0
E_2429 55 2 S_1324 S_784 S_2277 S_2035 S_1862 S_1298 S_3031 S_2502 S_938 S_236 S_2703 S_3198 S_864 S_473 S_195 S_0
E_2422 75 2 S_0 S_3293 S_938 S_966 S_3191 S_573 S_3220 S_2703 S_473 S_647 S_162 S_864 S_2116 S_2745 S_2573
E_2423 25 1 S_0 S_596 S_2957 S_2301
E_2420 40 2 S_0 S_2018 S_2277 S_368 S_2862 S_1298 S_513 S_2949 S_1188 S_2986 S_1809 S_162 S_864 S_754 S_2745 S_2943
E_2421 45 2 S_0 S_3191 S_754
E_2426 45 3 S_0 S_2277 S_2035 S_1298 S_3247 S_2745 S_864 S_938 S_3220 S_1768 S_2692 S_162 S_573 S_473 S_1188 S_1473
E_2427 30 2 S_0 S_1768 S_938 S_2035 S_3293 S_2426 S_2703 S_1502 S_1150 S_864 S_473 S_3217 S_2071
E_2424 35 1 S_0 S_2986 S_1473 S_2745 S_3114 S_2785
E_2425 25 1 S_0 S_2277 S_2986 S_564 S_1021 S_1360 S_1814 S_1502 S_1094 S_192 S_553 S_2071 S_1002
E_1265 10 1 S_0 S_3440 S_3252 S_2653 S_2416
E_6361 60 2 S_0 S_2745 S_162
E_6360 45 2 S_0 S_2966 S_423 S_2502 S_2025 S_806 S_851
E_6363 10 3 S_0 S_896 S_1502
E_6362 70 1 S_0 S_2986 S_1209 S_423 S_2025 S_2703 S_848 S_1587 S_1802 S_162 S_864 S_2625 S_2412
E_6021 40 1 S_0 S_2277 S_1536 S_1621 S_2745 S_1429 S_1802 S_1853
E_4217 15 1 S_473 S_0 S_162 S_222
E_4216 70 2 S_2625 S_0
E_4215 45 1 S_2684 S_837 S_0
E_4214 20 1 S_0 S_1948 S_222 S_1046 S_1802 S_2426 S_2703 S_1502 S_572 S_1071 S_1914 S_2035 S_1402 S_3261 S_306 S_3002 S_1691 S_3154 S_423 S_162 S_3217 S_553 S_1534
E_4213 35 1 S_0 S_221 S_2311 S_553 S_2502 S_2404 S_3142 S_3114 S_1349 S_1502 S_1802 S_2301 S_3141 S_754 S_236 S_1788 S_669
E_4212 15 2 S_0 S_3293 S_3220 S_896 S_1298 S_3154 S_2263 S_2426 S_2308 S_1502 S_1802 S_864 S_573 S_2625 S_1768 S_1914
E_4211 15 2 S_0 S_3220 S_222 S_1802 S_2301 S_2310 S_1911 S_2703 S_1502 S_573 S_2592 S_525 S_2263 S_2723 S_431 S_864 S_1187 S_1469 S_2277 S_3315 S_2170 S_1360 S_2791 S_374 S_2625 S_1489
E_4210 40 3 S_1324 S_2975 S_0 S_513 S_2703 S_1286 S_808 S_837 S_431 S_2745 S_2573
E_4219 10 3 S_0 S_2035 S_3031 S_896 S_1768 S_864 S_188
E_4218 15 3 S_0 S_1213 S_2170 S_2296 S_1150 S_2745
E_955 15 3 S_0 S_2745 S_2129 S_1892 S_1802 S_2426 S_1324 S_3031 S_896 S_794 S_572 S_1071 S_1914 S_2035 S_3248 S_1183 S_864 S_3261 S_2103 S_2050 S_2907 S_2565 S_764 S_1033 S_553
E_3072 18 1 S_0 S_749 S_2745 S_236 S_1802 S_2179
E_1621 15 1 S_0 S_2578 S_2952 S_1398 S_1031 S_1037
E_3070 65 3 S_1264 S_0 S_1768 S_2630
E_3071 60 1 S_0 S_428 S_2113 S_1459
E_3076 20 3 S_0 S_2986 S_2426 S_2035 S_1214 S_3261
E_3077 35 3 S_0 S_1595 S_2157 S_2425 S_236 S_1785 S_2440 S_1200 S_2870
E_3074 30 2 S_0 S_1802
E_1992 20 2 S_0 S_2122 S_1768 S_1726 S_1298 S_864 S_1473 S_2745 S_2907 S_647 S_1612 S_701 S_687 S_495 S_2426 S_1802 S_1383
E_3078 12 2 S_0 S_2743 S_2745 S_1802 S_13 S_2986 S_2310 S_896 S_1165 S_2824 S_572 S_143 S_3198 S_3200 S_1183 S_130 S_2785 S_2277 S_2565 S_1473 S_2907 S_1887 S_2625 S_488
E_3079 70 2 S_1702 S_837 S_2806 S_0 S_1887
E_1991 80 2 S_0 S_2986 S_851
E_1622 35 2 S_0 S_331 S_1996 S_864
E_1625 50 2 S_852 S_0 S_3201 S_1641
E_1624 50 3 S_0 S_806 S_2277 S_3277 S_1983 S_2502 S_1298 S_2745 S_2263 S_938 S_1360 S_2703 S_2035 S_3220 S_864 S_473 S_2058 S_553
E_1627 35 3 S_0 S_870 S_614 S_2703 S_2578 S_2986 S_68 S_162 S_2928 S_754 S_2696
E_6242 25 3 S_0 S_2035 S_1298 S_2986 S_864 S_3217 S_2841
E_1626 30 1 S_0 S_3220 S_2745 S_1545 S_886 S_2984 S_2986 S_2703 S_1768 S_25 S_573 S_85 S_27 S_750 S_3247 S_1577 S_3217 S_473 S_2277 S_368 S_2170 S_2733 S_162 S_431 S_754
E_6243 40 1 S_0 S_1948 S_1018 S_2263 S_222 S_1473 S_896 S_1188 S_1510 S_1502 S_162 S_2038 S_3217 S_3061 S_306
E_3298 15 3 S_1214 S_0 S_2745 S_2502 S_3271
E_3299 15 1 S_0 S_2277 S_1061 S_3198 S_2907 S_1768 S_1802 S_162 S_864 S_744
E_3296 50 2 S_0 S_3220 S_1751 S_2745 S_1802 S_2426 S_2986 S_2310 S_896 S_188 S_1075 S_2035 S_143 S_749 S_2263 S_1183 S_3261 S_2785 S_3200 S_1021 S_1300 S_2738
E_3297 30 2 S_0 S_227 S_384 S_886 S_2301 S_3082 S_1911 S_2703 S_685 S_573 S_2592 S_2942 S_525 S_1489 S_3043 S_1577 S_283 S_2277 S_1879 S_600 S_1298 S_2170 S_1360 S_2625 S_431
E_3294 20 1 S_0 S_2678 S_2986 S_958
E_3295 10 1 S_0 S_708 S_236 S_2607 S_473 S_2783 S_1402 S_3410
E_3292 20 1 S_0 S_1703 S_243 S_1787 S_2745 S_2263 S_995 S_2886 S_1502 S_1802 S_3261 S_1465
E_3293 75 1 S_0 S_3220 S_2986 S_222 S_2723 S_2404 S_2703 S_902 S_162 S_573 S_473 S_837 S_1266 S_27 S_2841
E_3290 20 3 S_0 S_2723 S_222 S_162 S_473 S_553
E_3291 60 1 S_0 S_976 S_1749 S_1324 S_2308 S_785 S_2310 S_338 S_2200 S_1768 S_2082 S_1914 S_2261 S_3198 S_2715 S_2263 S_3200 S_3261 S_1138 S_2277 S_3417 S_2907 S_3213 S_1502
E_6240 40 3 S_0 S_1879 S_2351
E_6241 50 3 S_0 S_1948 S_60 S_222 S_380 S_1802 S_329 S_896 S_20 S_131 S_2029 S_572 S_469 S_1143 S_2709 S_3250 S_1510 S_2277 S_2170 S_1477 S_3008 S_644 S_162 S_1534 S_2573
E_2211 15 1 S_0 S_1892 S_2426 S_13 S_1324 S_2310 S_3031 S_896 S_2703 S_1502 S_572 S_573 S_1914 S_2035 S_2261 S_3198 S_2263 S_3200 S_1011 S_3261 S_2277 S_368 S_1021 S_3008 S_2625
E_2210 30 3 S_0 S_2986 S_1497
E_2213 25 2 S_1324 S_0 S_1188 S_2035 S_1021 S_495 S_2745 S_2263 S_2986 S_3220 S_2404 S_1502 S_1802 S_572 S_3339 S_2321 S_3298 S_1071 S_2785 S_2097
E_2212 20 2 S_0 S_195 S_2745 S_170 S_584 S_1768 S_1150 S_1351 S_152 S_690
E_2215 25 3 S_0 S_1996
E_2214 60 3 S_0 S_2723 S_2986 S_283 S_1473 S_1802 S_162 S_2301 S_754 S_596
E_2217 30 3 S_2060 S_1948 S_222 S_2976 S_2745 S_2692 S_3020 S_1658 S_0 S_893 S_896 S_137 S_572 S_851 S_162 S_3098 S_2040 S_1510 S_1188 S_306 S_1736 S_3008 S_2179 S_2255
E_2216 70 2 S_0 S_754 S_68 S_3127
E_2219 15 2 S_0 S_2277 S_2035 S_2310 S_143 S_1298 S_2263 S_1360 S_120 S_1768 S_1802 S_162 S_864 S_744
E_2218 80 2 S_0 S_3293 S_3155 S_749 S_3247 S_1300 S_1996 S_498 S_3025 S_1990
E_6246 65 1 S_0 S_749 S_2746 S_2986
E_522 16 1 S_2103 S_0 S_2277 S_2035 S_1298 S_3031 S_966 S_2776 S_2263 S_1582 S_3198 S_3185 S_313 S_1802 S_2170 S_864 S_2692 S_1515
E_523 15 3 S_0 S_997 S_3220 S_338 S_2358 S_2745 S_3071 S_2578 S_1892 S_1033 S_2426 S_332 S_3293 S_785 S_2310 S_283 S_565 S_3031 S_513 S_896 S_2180 S_2824 S_848 S_3185 S_794 S_1177 S_573 S_3298 S_1071 S_1582 S_1891 S_1914 S_1590 S_2885 S_2154 S_2035 S_3248 S_143 S_3198 S_144 S_2263 S_3200 S_197 S_1183 S_2986 S_537 S_864 S_130 S_3261 S_1015 S_2785 S_2277 S_2616 S_756 S_1298 S_3154 S_2907 S_157 S_2404 S_262 S_2050 S_764 S_373 S_296 S_162 S_920 S_2625 S_1802 S_553
E_520 35 3 S_0 S_222 S_2976 S_1650 S_1850 S_1802 S_2426 S_3025 S_2071 S_680 S_3363 S_1669 S_794 S_572 S_999 S_1914 S_2263 S_2045 S_533 S_864 S_3261 S_2103 S_1691 S_3153 S_1502 S_162 S_1033
E_521 10 1 S_2103 S_0 S_2565 S_2263 S_3252 S_569 S_3245
E_526 18 2 S_0 S_1057 S_1748 S_3430 S_3252 S_2364 S_1549 S_2866 S_3245 S_1450
E_527 15 1 S_2301 S_0 S_1298 S_3198 S_513 S_2263 S_1360 S_2170 S_2426
E_524 20 2 S_1424 S_0 S_2485 S_2565 S_1465 S_3252 S_2041 S_2170 S_1590 S_3245 S_669 S_1914 S_533
E_1749 50 2 S_0 S_2277 S_2170 S_2745 S_1360 S_1451
E_1746 55 2 S_0 S_1188 S_283 S_2763 S_806 S_3295 S_2825 S_2426 S_402 S_3261
E_1747 50 1 S_2703 S_473 S_0
E_528 50 2 S_0 S_1041 S_775 S_2301 S_3333 S_1033 S_2404 S_2426 S_2015 S_3293 S_840 S_2986 S_2310 S_3031 S_634 S_714 S_2703 S_1768 S_852 S_3245 S_3430 S_1002 S_2033 S_2035 S_2502 S_3252 S_3200 S_2041 S_1183 S_701 S_2665 S_2565 S_495 S_864 S_130 S_3261 S_1469 S_2277 S_1298 S_2170 S_1473 S_2907 S_1360 S_782 S_2050 S_764 S_2113 S_1590 S_162 S_966 S_2625 S_1802 S_2745 S_553 S_2228
E_529 20 2 S_0 S_1948 S_1317 S_2976 S_2745 S_1802 S_2426 S_634 S_896 S_1502 S_794 S_572 S_1071 S_1914 S_944 S_143 S_2263 S_2045 S_1183 S_2783 S_3261 S_1691 S_1262 S_764 S_669
E_1742 25 2 S_301 S_837 S_2745 S_0 S_749
E_1743 50 2 S_1324 S_0 S_2277 S_2035 S_1061 S_2773 S_1298 S_3023 S_1892 S_2159 S_1360 S_2703 S_1957 S_553 S_864 S_2723
E_1740 30 3 S_0 S_2885 S_2035 S_162 S_2328 S_1298 S_3031 S_1771 S_2745 S_896 S_2907 S_2703 S_3293 S_1502 S_2404 S_864 S_2426 S_3455 S_3002
E_1741 25 3 S_1785 S_0 S_1300
E_3920 25 2 S_0 S_1802 S_143
E_3921 35 3 S_0 S_3293 S_2277 S_3277 S_2310 S_283 S_3198 S_966 S_2745 S_2907 S_995 S_2565 S_3201 S_2986 S_1768 S_1751 S_744 S_553
E_3922 30 2 S_1324 S_0 S_3220 S_162 S_1298 S_1887 S_2263 S_3356 S_27 S_1502 S_1914 S_864 S_573 S_431 S_754 S_3261 S_2883 S_2943
E_3923 25 3 S_0 S_1768 S_3220 S_1726 S_222 S_1298 S_573 S_647 S_2703 S_2986 S_162 S_864 S_473 S_1002
E_3924 60 1 S_0 S_1595 S_222 S_170 S_2130 S_2928 S_2536 S_3351 S_283 S_2079 S_244 S_999 S_690 S_2825 S_162 S_1685 S_564 S_2170 S_2569 S_1641 S_431 S_754 S_553
E_3925 85 3 S_0 S_2986 S_680 S_3180 S_1874 S_1568 S_1473 S_2745 S_2456 S_339 S_1802 S_2569 S_1122 S_2625 S_536 S_754
E_3926 75 2 S_0 S_1595 S_564 S_2170 S_1889 S_2928
E_3927 20 1 S_0 S_1887 S_2745 S_2907 S_882 S_1384 S_162 S_1473 S_54
E_3928 40 2 S_959 S_0 S_2301
E_3929 40 1 S_0 S_2986 S_1802 S_3366
E_6247 20 2 S_0 S_143 S_2263 S_1850 S_1802 S_188
E_6244 55 2 S_1427 S_0 S_2494
E_1298 100 2 S_0 S_222 S_2745 S_3072 S_2865 S_2703 S_944 S_1771 S_3247 S_1289 S_2708 S_3049 S_3405 S_958 S_864 S_473 S_536 S_2723 S_2565 S_1473 S_3156 S_1300 S_2404 S_2973
E_1299 8 2 S_0 S_3293 S_3162 S_900 S_652 S_2262 S_1525 S_896 S_626 S_764 S_1502 S_1033 S_533 S_3025 S_794 S_3290 S_1378 S_2501 S_3261 S_3131
E_1568 25 3 S_0 S_110 S_3200 S_1749
E_1569 25 3 S_0 S_1785 S_195 S_2986 S_1595 S_784 S_2079 S_1802 S_1200 S_2785
E_290 30 1 S_0 S_1502 S_3261 S_1914 S_2263
E_291 65 1 S_0 S_1484 S_3380 S_2301 S_3382 S_3228 S_1802 S_2404 S_2426 S_513 S_3185 S_2703 S_848 S_2824 S_1502 S_1770 S_3037 S_1914 S_2263 S_864 S_3261 S_2277 S_1298 S_2170 S_1360 S_2625
E_1292 25 2 S_2103 S_0 S_1095 S_143 S_3363 S_565 S_2050 S_2501 S_2263 S_764 S_3185 S_652 S_1183 S_1502 S_1033 S_533 S_2426 S_794 S_3261 S_2745 S_1914
E_293 15 3 S_0 S_2277 S_2310 S_283 S_2565 S_3440 S_3071 S_2699 S_3185 S_1502 S_533 S_1549 S_3271 S_3245 S_3261 S_3290 S_1914
E_294 15 2 S_0 S_3220 S_675 S_2745 S_2301 S_3382 S_473 S_1802 S_1549 S_2426 S_2071 S_1605 S_1324 S_938 S_2310 S_143 S_3031 S_896 S_995 S_1768 S_572 S_573 S_3298 S_3245 S_2035 S_2773 S_3252 S_3200 S_2041 S_2453 S_3405 S_959 S_130 S_3261 S_2277 S_1021 S_2170 S_1360 S_2565 S_2113 S_2625 S_2866 S_1534 S_2416
E_295 80 2 S_0 S_3277 S_3125 S_2404 S_1549 S_1219 S_2871 S_1324 S_2310 S_1666 S_1502 S_3221 S_3298 S_3245 S_2709 S_3198 S_2263 S_3252 S_1582 S_3103 S_864 S_595 S_2277 S_1018 S_2170 S_310 S_2907 S_1360 S_553
E_1296 8 2 S_0 S_1948 S_1095 S_1691 S_1694 S_831 S_533 S_3452 S_3261 S_1914
E_297 15 2 S_0 S_22 S_1796 S_2501 S_804 S_3123 S_1646 S_1261 S_794 S_1914 S_1907 S_1033 S_2869 S_2071 S_1386 S_533
E_6245 30 2 S_2703 S_0 S_222
E_791 10 2 S_0 S_2035 S_3031 S_2426 S_3261 S_1465
E_5578 50 1 S_2170 S_2986 S_2907 S_564 S_0
E_790 30 2 S_0 S_222 S_2976 S_2745 S_1802 S_3025 S_3293 S_20 S_1768 S_794 S_1914 S_2709 S_2035 S_1075 S_533 S_3261 S_1736 S_1018 S_1357 S_2050 S_1998 S_2565 S_162 S_1698 S_122
E_937 8 2 S_2103 S_3293 S_1796 S_3311 S_143 S_565 S_2749 S_1907 S_2263 S_1502 S_764 S_1183 S_1261 S_794 S_533 S_2426 S_3261 S_55 S_2071 S_1914 S_0
E_5576 45 2 S_0 S_1768 S_222 S_3366 S_2907 S_1892 S_162 S_473
E_793 8 3 S_0 S_1095 S_3332 S_831 S_1033 S_2426 S_3025 S_2071 S_3293 S_565 S_289 S_1669 S_794 S_1914 S_749 S_2263 S_1183 S_533 S_3261 S_2103 S_3474 S_1502 S_764
E_792 25 3 S_2565 S_604 S_896 S_0 S_188
E_5531 8 3 S_0 S_2122 S_3248 S_2170 S_2745 S_2578 S_1150 S_553
E_5530 50 1 S_0 S_2018 S_3248 S_3384 S_257 S_2745 S_2703 S_2453 S_1768 S_2871
E_5533 35 1 S_0 S_864
E_5532 15 3 S_0 S_1298 S_2806 S_1488 S_1768 S_864 S_1015
E_5535 125 1 S_0 S_2629 S_3284 S_2363 S_1802 S_1657 S_1266 S_329 S_2986 S_1771 S_3247 S_2502 S_864 S_2785 S_1353 S_2277 S_2909 S_155 S_1473 S_209 S_1300 S_2404 S_3060 S_3419 S_2625 S_2412
E_5534 20 1 S_1552 S_0 S_3220 S_2986 S_2310 S_3417 S_2170 S_2745 S_573 S_3200 S_2426 S_2703 S_2578 S_1768 S_162 S_2301 S_837
E_5537 25 1 S_0 S_222 S_2628 S_2426 S_837 S_2537 S_2310 S_995 S_1502 S_459 S_526 S_3142 S_2495 S_2263 S_820 S_749 S_2502 S_2901 S_3200 S_2170 S_2935 S_313 S_162 S_754 S_553
E_795 50 1 S_0 S_3384 S_3440 S_2749 S_2426 S_2871 S_3293 S_1666 S_3031 S_1502 S_2035 S_3198 S_911 S_3252 S_2453 S_3261 S_2277 S_3004 S_2170 S_2907 S_1360 S_2263
E_5539 30 2 S_0 S_1948 S_222 S_2976 S_2359 S_1313 S_1850 S_1802 S_2476 S_896 S_2703 S_1502 S_572 S_1650 S_1914 S_749 S_3247 S_1510 S_2783 S_1275 S_1691 S_1248 S_162
E_5538 35 2 S_0 S_1948 S_1018 S_572 S_749 S_2263 S_236 S_1850 S_3008 S_1802 S_162 S_3025 S_1534
E_794 12 2 S_0 S_2745 S_2426 S_3025 S_626 S_2476 S_2071 S_2310 S_3031 S_634 S_1384 S_1768 S_794 S_1914 S_1261 S_1698 S_2263 S_533 S_864 S_3261 S_2103 S_1473 S_2907 S_1502 S_1360 S_764 S_313 S_54 S_553 S_2467
E_1193 23 2 S_0 S_2907 S_2277 S_2035 S_1298 S_3031 S_852 S_2745 S_184 S_3226 S_236 S_3198 S_313 S_1802 S_162 S_864 S_766 S_495 S_553 S_1341
E_1192 15 1 S_0 S_3293 S_1261 S_3248 S_143 S_1746 S_764 S_794 S_553
E_865 8 2 S_0 S_3293 S_1261 S_143 S_2745 S_831 S_764 S_1033 S_3025 S_794 S_2071
E_864 8 1 S_2103 S_1948 S_0 S_1183 S_794 S_533 S_3261 S_1914
E_1197 20 1 S_0 S_3220 S_492 S_495 S_3228 S_1903 S_1150 S_2696 S_3293 S_2986 S_3083 S_896 S_1502 S_139 S_852 S_2941 S_1914 S_195 S_2035 S_1570 S_2450 S_2170 S_162 S_824 S_68
E_1196 21 2 S_0 S_1261 S_2501 S_225 S_794 S_3261
E_1195 10 1 S_0 S_3363 S_1502 S_1669 S_1802 S_794 S_2071 S_1914
E_1194 8 2 S_0 S_2050 S_993 S_2263 S_764 S_1502 S_794 S_291 S_2426 S_2262 S_3261 S_1914 S_533
E_647 45 1 S_0 S_2277 S_2310 S_2886 S_1237 S_1360 S_1768 S_1802 S_3310 S_2956
E_646 10 3 S_0 S_3252
E_645 8 1 S_0 S_1802 S_1184 S_2501 S_211 S_764 S_1796 S_794 S_3025 S_1033 S_3261 S_2936
E_644 49 1 S_2199 S_0 S_2962 S_231 S_1356 S_1481 S_2263 S_175 S_764 S_1502 S_794 S_1646 S_3261 S_55 S_1914
E_643 15 2 S_0 S_120 S_2426 S_792 S_2301
E_642 10 2 S_0 S_1095 S_831 S_3382 S_2749 S_1033 S_3025 S_3293 S_565 S_1907 S_22 S_794 S_291 S_3245 S_1450 S_1914 S_142 S_143 S_2263 S_3252 S_701 S_533 S_3261 S_2103 S_2565 S_1502
E_641 15 1 S_0 S_800 S_1796 S_3153 S_1907 S_1883 S_794 S_1150 S_1698 S_3025 S_2071 S_1646
E_640 15 3 S_0 S_2860 S_3127 S_1110 S_831 S_1707 S_677 S_1155 S_3425 S_3428 S_2301 S_124 S_2411 S_2986 S_2427 S_283 S_1227 S_1228 S_2826 S_2432 S_857 S_2585 S_2605 S_656 S_2838 S_2718 S_1881 S_1674 S_3416 S_49 S_2170 S_724 S_3006 S_483 S_489 S_2579
E_4918 25 2 S_0 S_2801 S_2977 S_2745 S_1802 S_2428 S_2287 S_2986 S_2310 S_338 S_1911 S_744 S_1891 S_2324 S_2261 S_2715 S_2263 S_1183 S_864 S_959 S_3200 S_157 S_3037 S_2625 S_1422
E_4919 14 1 S_0 S_3217 S_162 S_222
E_4668 14 2 S_0 S_1948 S_938 S_1691 S_143 S_1021 S_1047 S_1802 S_864 S_473 S_2698 S_1071
E_4669 30 3 S_0 S_1802 S_669
E_4914 40 1 S_2170 S_431 S_1554 S_0
E_4667 50 1 S_0 S_785 S_2310 S_2170 S_1598 S_1911 S_2703 S_120 S_162 S_864 S_2625 S_2324
E_4664 75 2 S_2017 S_473 S_3284 S_1266 S_0
E_4665 30 1 S_0 S_227 S_2692 S_837 S_1324 S_2310 S_1763 S_896 S_995 S_685 S_1275 S_572 S_2709 S_2035 S_2773 S_2263 S_3200 S_959 S_2277 S_1018 S_1021 S_120 S_1360 S_853 S_669
E_4910 100 2 S_2170 S_0 S_642
E_4911 85 1 S_0 S_2986 S_676 S_2657 S_1802 S_1744 S_2113 S_2785
E_4912 15 2 S_0 S_2277 S_2986 S_2310 S_2628 S_3200 S_2351 S_1489 S_13
E_4913 50 3 S_0 S_647 S_130 S_283 S_2745 S_236 S_959 S_120 S_3127 S_2301 S_2625 S_754
E_4554 30 3 S_0 S_2277 S_2745 S_1360 S_120 S_1802 S_864 S_2882
E_4008 100 3 S_2703 S_1473 S_553 S_0 S_85
E_4009 75 3 S_0 S_2986 S_134 S_498 S_2578 S_1304
E_4555 14 1 S_0 S_1771
E_4002 20 3 S_2703 S_0 S_754 S_2745 S_1684
E_4003 95 2 S_0 S_195 S_283 S_2170 S_840 S_162 S_754 S_564
E_4000 20 1 S_0 S_2745 S_806 S_120 S_1802 S_3217
E_4001 55 1 S_0 S_1768 S_1802 S_2986 S_222 S_1862 S_1568 S_2170 S_423 S_195 S_2404 S_2703 S_134 S_2351 S_1489 S_864 S_1264 S_431 S_784 S_3142
E_4006 45 1 S_0 S_492 S_2170 S_162 S_754 S_2195
E_4007 25 2 S_0 S_2170 S_454 S_1753 S_3228 S_3295
E_4004 40 1 S_0 S_2035 S_3261 S_573
E_4005 35 2 S_0 S_2277 S_3164 S_1360 S_995 S_947 S_1133 S_236
E_4557 45 2 S_0 S_895 S_1502 S_2127 S_1047 S_3405 S_1802 S_2692 S_1071 S_2476 S_2071 S_1914
E_4550 50 3 S_0 S_2277 S_120 S_634 S_45
E_4551 30 2 S_0 S_3293 S_162
E_4552 15 1 S_0 S_896
E_4553 25 2 S_0 S_1484 S_3220 S_1957 S_2749 S_1324 S_938 S_2310 S_1061 S_1502 S_573 S_3298 S_1071 S_2035 S_2773 S_2261 S_3198 S_864 S_595 S_2277 S_1021 S_1298 S_1360 S_162 S_553
E_6022 35 1 S_0 S_1768 S_1802 S_2622 S_495
E_6023 20 2 S_0 S_222 S_2745 S_227 S_938 S_3362 S_1911 S_2703 S_2878 S_573 S_2324 S_2444 S_584 S_2625 S_551 S_1012 S_864 S_473 S_1015 S_2277 S_2170 S_162 S_2116
E_6020 25 1 S_0 S_1489 S_3366 S_2404
E_2404 50 1 S_0 S_1768 S_3200 S_2035 S_1751 S_3293 S_3031 S_2277 S_1165 S_236 S_3198 S_1502 S_2170 S_162 S_1374 S_2986 S_2071
E_2405 115 1 S_1324 S_3118 S_3200 S_2986 S_2310 S_0 S_1751 S_144 S_1165 S_1510 S_2578 S_2113 S_1802 S_754 S_3037 S_2508
E_2406 50 1 S_0 S_2277 S_2035 S_1298 S_2170 S_966 S_864 S_3220 S_1360 S_2703 S_1802 S_2404 S_573 S_3298 S_1266 S_296
E_2407 40 3 S_0 S_1529 S_2745 S_469 S_152 S_3142
E_2400 25 3 S_1324 S_0 S_3200 S_2035 S_2310 S_1412 S_310 S_236 S_162 S_3217 S_2625 S_3298 S_553 S_3325
E_2401 30 1 S_0 S_2277 S_1802 S_2628 S_2745 S_120 S_1360 S_685 S_227 S_1489 S_2404 S_2301 S_431
E_2150 30 3 S_0 S_1726 S_3154 S_2745 S_2404 S_1347 S_1626 S_2986 S_669 S_2785
E_2403 50 1 S_852 S_947 S_2745 S_0
E_2408 35 2 S_0 S_2986 S_222 S_3191 S_2502 S_162 S_3217 S_3142
E_2409 30 2 S_0 S_2822 S_2746 S_146 S_143 S_749 S_145 S_2025 S_1850 S_1275 S_1802 S_644 S_1343 S_3025 S_236 S_2353 S_2709
E_2158 90 3 S_1324 S_0 S_2277 S_2035 S_2310 S_162 S_1061 S_1298 S_3198 S_966 S_2907 S_1751 S_3175 S_864 S_553 S_2071
E_2159 50 3 S_0 S_162
E_6026 28 2 S_0 S_1948 S_1976 S_1850 S_1802 S_1150 S_738 S_896 S_2703 S_1502 S_572 S_944 S_2949 S_864 S_1243 S_1188 S_2170 S_1300 S_162 S_2625 S_3217 S_669 S_1534
E_732 30 1 S_0 S_3220 S_222 S_2404 S_2269 S_573
E_6027 100 2 S_0 S_1018 S_380 S_469
E_6024 50 3 S_0 S_2986 S_680 S_222 S_1910 S_1577 S_3142
E_6288 26 1 S_0 S_1802
E_6025 50 2 S_0 S_2310 S_2745 S_197 S_2703 S_1802 S_644 S_864 S_2113 S_2850
E_885 15 2 S_0 S_3379 S_380 S_3380 S_831 S_2749 S_2426 S_3290 S_3293 S_2986 S_3031 S_1768 S_794 S_1914 S_2035 S_2263 S_1183 S_533 S_3261 S_2103 S_3153 S_1669 S_1502 S_764
E_884 20 2 S_0 S_3293 S_1796 S_143 S_2565 S_2262 S_1802 S_533 S_794 S_2071 S_1914
E_887 15 2 S_0 S_3293 S_1796 S_2501 S_764 S_1502 S_794 S_1033 S_3261 S_1914
E_1176 15 3 S_0 S_1948 S_2426 S_1324 S_1717 S_896 S_995 S_2703 S_848 S_1502 S_572 S_3245 S_1914 S_2495 S_2773 S_2263 S_1183 S_864 S_959 S_3261 S_1465 S_756 S_1298 S_2170 S_2050 S_2625
E_1171 8 1 S_0 S_3200 S_2310 S_764 S_794 S_3245 S_3261
E_880 30 3 S_3198 S_0 S_2035 S_3154 S_2745 S_3031 S_3261
E_883 12 1 S_557 S_0 S_3248 S_1751 S_634 S_2245 S_878 S_1502 S_1802 S_573 S_553
E_882 30 2 S_0 S_1881 S_2483 S_2886 S_895 S_2718 S_1360 S_1751 S_2545 S_1929 S_3450 S_2301 S_3261 S_1465
E_1179 20 3 S_1264 S_0
E_888 8 1 S_0 S_1802 S_143 S_1850 S_764 S_794 S_1033
E_6309 40 2 S_0 S_3220 S_2035 S_1595 S_2773 S_2170 S_2745 S_2937 S_3252 S_1427 S_375 S_864 S_920
E_6308 30 3 S_2705 S_3293 S_3200 S_2986 S_0 S_1996 S_785 S_1842
E_6307 50 3 S_0 S_2277 S_2310 S_1554 S_2263 S_1598 S_3200 S_1360 S_1502 S_2577
E_6306 20 2 S_0 S_1802
E_6285 15 1 S_0 S_2277 S_1018 S_2310 S_3417 S_2170 S_2745 S_1360 S_2301 S_2625 S_3290 S_190
E_4271 10 2 S_0 S_634 S_1018
E_4270 12 3 S_0 S_1771
E_4273 35 2 S_0 S_3220 S_1957 S_222 S_380 S_2018 S_938 S_2703 S_2825 S_573 S_3298 S_2035 S_1621 S_1820 S_1736 S_864 S_2723 S_1298 S_2170 S_2619 S_1598 S_2625 S_431
E_4272 20 2 S_3031 S_0 S_2035 S_2426
E_4275 50 3 S_3154 S_0
E_4274 60 3 S_0 S_45 S_1473 S_2372 S_120 S_2301 S_329 S_2268
E_4277 75 1 S_0 S_3220 S_1798 S_2977 S_864 S_2184 S_1488 S_1802 S_2301 S_837 S_1324 S_1862 S_3031 S_1502 S_2029 S_573 S_2035 S_3198 S_333 S_2277 S_1298 S_2170 S_423 S_2907 S_162
E_4276 30 3 S_0 S_2986 S_1598 S_342 S_1726 S_2537
E_4279 50 1 S_0 S_3220 S_1749 S_2035 S_2301 S_1911 S_1324 S_2159 S_785 S_2310 S_1165 S_995 S_2703 S_1502 S_573 S_1914 S_2497 S_384 S_2263 S_959 S_2277 S_756 S_1021 S_1298 S_1360 S_2625
E_4278 85 2 S_2536 S_1367 S_756 S_3417 S_1427 S_3195 S_2301 S_959 S_3217 S_754 S_0
E_1326 48 1 S_0 S_2277 S_2035 S_1041 S_1298 S_3031 S_966 S_2745 S_2907 S_1360 S_3198 S_2113 S_864 S_2625 S_1802
E_6305 40 2 S_0 S_2018 S_3220 S_1369 S_573 S_1188 S_1768 S_864 S_2625
E_6220 25 2 S_1324 S_0 S_3200 S_2310 S_568 S_832 S_3170 S_473 S_1587 S_1502 S_2113 S_2625
E_1327 50 3 S_0 S_2986 S_379 S_3478 S_1768 S_2113 S_2745 S_2654
E_6304 50 1 S_0 S_2907 S_2277 S_2035 S_155 S_1298 S_257 S_423 S_864 S_938 S_1360 S_2703 S_848 S_647 S_469 S_473 S_754 S_2745
E_6221 100 3 S_0 S_2578 S_2745
E_6303 40 1 S_0 S_3293 S_143 S_3197 S_1473 S_2745 S_882 S_1883 S_1802 S_749 S_2195 S_553 S_754
E_6222 40 3 S_0 S_756 S_1820 S_2404 S_995 S_2322 S_3310
E_5276 25 3 S_0 S_1287 S_120 S_1768 S_718
E_5277 45 3 S_0 S_3220 S_1957 S_1911 S_1324 S_938 S_2310 S_995 S_2703 S_848 S_1502 S_573 S_2495 S_2035 S_2263 S_959 S_3261 S_595 S_2277 S_1298 S_2170 S_1598 S_2625 S_431 S_1534
E_5274 35 2 S_0 S_1802 S_2404
E_5275 15 2 S_0 S_784 S_2986 S_2745 S_2502 S_1150 S_1241
E_5272 15 2 S_0 S_1990 S_2986
E_5273 50 3 S_1702 S_0 S_3220 S_2745 S_2806 S_3335 S_3336 S_1710 S_1802 S_2986 S_2025 S_941 S_573 S_647 S_2263 S_864 S_2785 S_1188 S_1298 S_2907 S_1301 S_553
E_5270 35 3 S_2961 S_0 S_2277 S_2035 S_1874 S_1568 S_3031 S_3252 S_3220 S_3198 S_941 S_2986 S_2785 S_3261 S_1710 S_3160
E_5271 55 2 S_0 S_3220 S_222 S_1802 S_1324 S_2986 S_3031 S_1502 S_573 S_3298 S_296 S_2035 S_2773 S_3198 S_2263 S_1626 S_864 S_2277 S_1298 S_2170 S_2907 S_313 S_2113 S_162 S_553
E_5278 20 2 S_0 S_3355 S_3004 S_335 S_222 S_2170 S_495 S_2404 S_2703 S_162 S_2749 S_1031 S_2986
E_5279 25 1 S_0 S_120
E_4495 8 3 S_3373 S_0 S_1802
E_4494 20 1 S_2495 S_0 S_1297 S_896 S_1502 S_1802 S_2179 S_2301 S_137 S_553
E_4497 60 2 S_2536 S_0 S_1208 S_492 S_2170 S_2113 S_162 S_2696
E_4496 50 1 S_0 S_675 S_1472 S_2944 S_120 S_139 S_2301 S_1579 S_754
E_4491 20 3 S_0 S_2277 S_2035 S_2310 S_2311 S_2857 S_3031 S_2745 S_2907 S_3200 S_1360 S_20 S_3198 S_2082 S_2565 S_3386 S_3271 S_2555 S_767 S_920
E_4490 25 3 S_0 S_1028 S_1188 S_1298 S_2170 S_2703 S_2578 S_1577 S_864 S_2625 S_431
E_4493 25 3 S_0 S_2986 S_3154 S_2977 S_2745 S_1802 S_13 S_2869 S_2785 S_1150
E_4492 30 3 S_0 S_1948 S_2976 S_1046 S_70 S_1324 S_20 S_2310 S_131 S_896 S_2703 S_2544 S_572 S_188 S_1071 S_1914 S_999 S_2035 S_2263 S_864 S_306 S_3200 S_1021 S_2408 S_3008 S_162
E_4499 30 3 S_0 S_2231 S_2311 S_143 S_749 S_3098 S_3156 S_2404 S_236 S_1626 S_1802 S_644 S_851 S_1716 S_669 S_2071
E_4498 20 1 S_0 S_2035 S_3154 S_2907 S_1587 S_1751 S_1183 S_2426
E_6301 15 3 S_1324 S_1948 S_2990 S_143 S_749 S_2745 S_896 S_145 S_1248 S_2404 S_3142 S_1558 S_498 S_2986 S_1802 S_572 S_3025 S_2071 S_1914 S_0
E_3058 30 3 S_0 S_2122 S_222 S_2018 S_2986 S_2703 S_1502 S_3310 S_3198 S_2502 S_864 S_3410 S_2277 S_1298 S_2170 S_310 S_1360 S_162 S_1199 S_2625 S_3217 S_754 S_553
E_3059 28 3 S_0 S_222 S_835 S_2692 S_79 S_2018 S_1109 S_1717 S_20 S_2703 S_1502 S_469 S_2035 S_3250 S_2263 S_864 S_306 S_1736 S_1021 S_1298 S_2170 S_1892
E_3728 40 2 S_0 S_3293 S_578 S_749 S_896 S_1802
E_3729 55 1 S_0 S_2277 S_2035 S_3031 S_2907 S_3198
E_3054 35 1 S_0 S_2745 S_2986 S_2785
E_3055 50 3 S_0 S_3293 S_2263 S_1771 S_634 S_896 S_1018 S_1802 S_644 S_1914 S_2986 S_669 S_13 S_1803
E_3056 100 1 S_0 S_3220 S_1749 S_2441 S_832 S_1324 S_2310 S_1165 S_1911 S_2703 S_848 S_1502 S_2082 S_573 S_2263 S_3200 S_864 S_959 S_2277 S_2616 S_1298 S_2170 S_1360 S_2625
E_3057 20 2 S_0 S_3200 S_2012 S_1749 S_3417 S_2745 S_2263 S_1165 S_2310 S_1891
E_3050 15 2 S_0 S_3293 S_1188 S_3248 S_2547 S_2745 S_3271 S_2113 S_536 S_744 S_553
E_3051 20 3 S_0 S_675 S_227 S_384 S_1489 S_1749 S_2259 S_2310 S_1554 S_685 S_896 S_3445 S_2703 S_848 S_1502 S_572 S_573 S_525 S_139 S_45 S_2277 S_600 S_2170 S_1360 S_162 S_2625
E_3052 40 3 S_0 S_573 S_3220 S_2035 S_1298 S_1887 S_2263 S_2907 S_1329 S_1768 S_864 S_553 S_2071
E_3053 30 3 S_0 S_3220 S_222 S_938 S_2310 S_3031 S_896 S_2703 S_1502 S_573 S_3298 S_296 S_2035 S_3198 S_2723 S_864 S_595 S_1469 S_2277 S_1298 S_2170 S_2907 S_2625
E_6300 40 2 S_1324 S_0 S_3200 S_2310 S_2263 S_1502 S_2426 S_3261 S_2071
E_6225 50 1 S_0 S_2986 S_2785
E_6226 20 3 S_0 S_1595 S_222 S_2014 S_2017 S_2018 S_564 S_2703 S_2440 S_573 S_27 S_3357 S_864 S_129 S_870 S_2671 S_1298 S_2170 S_2404 S_2283 S_2113 S_1590 S_162 S_669
E_6227 50 2 S_0 S_1367 S_2277 S_2310 S_2170 S_549 S_2745 S_573 S_3220 S_1360 S_806 S_2766 S_1768 S_2474 S_3195 S_2301 S_2246 S_1473
E_6228 50 1 S_0 S_1768 S_2035 S_492 S_3031 S_1887 S_184 S_2404 S_2170 S_1018 S_1802 S_1803 S_864 S_1298
E_2239 20 2 S_0 S_1768 S_2277 S_3277 S_1298 S_864 S_3220 S_1360 S_1911 S_2703 S_685 S_1502 S_573 S_2625 S_3298 S_3261 S_2324 S_1037
E_2238 12 1 S_0 S_1218 S_1802 S_143 S_851
E_2899 22 1 S_0 S_1957 S_2426 S_2301 S_1324 S_785 S_2310 S_896 S_2703 S_290 S_1502 S_572 S_1914 S_2035 S_2263 S_959 S_3261 S_2277 S_1298 S_3154 S_1360 S_2170 S_3008 S_2625 S_1534
E_2898 65 2 S_0 S_2986 S_1126 S_2745 S_2404 S_1870 S_2372 S_120 S_1802 S_2029 S_438 S_3142 S_2785 S_2280
E_2897 15 2 S_1324 S_0 S_2277 S_785 S_2310 S_422 S_2170 S_1360 S_1412 S_120 S_3277 S_2301 S_852 S_675 S_1270 S_553
E_2896 40 1 S_0 S_2907 S_1749 S_3191 S_1802 S_1324 S_2986 S_2310 S_338 S_2825 S_999 S_2745 S_1914 S_2263 S_3200 S_1183 S_864 S_1188 S_2277 S_1298 S_422 S_1360 S_197 S_2625
E_2231 45 3 S_0 S_3200 S_2082
E_2894 30 2 S_1324 S_0 S_2277 S_2035 S_2310 S_222 S_2773 S_1298 S_3154 S_749 S_422 S_3200 S_3198 S_3031 S_1502 S_1802 S_162 S_864 S_2625 S_3261 S_799
E_2893 12 1 S_146 S_0 S_2263 S_2815 S_2976 S_3250 S_896 S_20 S_1502 S_2692 S_572 S_851 S_3274 S_3410 S_669 S_1275 S_1914 S_2709
E_2236 20 3 S_0 S_2440 S_1595 S_1200
E_2891 20 1 S_0 S_754 S_1802 S_1996 S_2301
E_2234 45 1 S_2703 S_0 S_2723 S_162 S_222
E_508 12 1 S_0 S_2745 S_831 S_2426 S_565 S_896 S_995 S_2824 S_1502 S_794 S_188 S_2885 S_2263 S_1183 S_959 S_673 S_3261 S_1465 S_3154 S_2404 S_604 S_2050 S_764 S_2113
E_509 20 3 S_0 S_2565 S_2745 S_3252 S_569 S_2188 S_3383 S_2691 S_3245 S_2086
E_500 20 2 S_0 S_1095 S_222 S_2977 S_2745 S_1802 S_2426 S_3031 S_2703 S_1914 S_2035 S_3198 S_533 S_864 S_1991 S_2277 S_1298 S_2170 S_2907 S_1996 S_2113 S_548 S_162
E_501 20 3 S_0 S_3293 S_2277 S_1213 S_2426 S_2263 S_1360 S_995 S_2170 S_1502 S_794 S_2301 S_959 S_3025 S_3261 S_469 S_1914
E_502 12 3 S_2103 S_0 S_1095 S_3031 S_313 S_3261
E_503 10 2 S_0 S_1948 S_3220 S_2749 S_2426 S_1324 S_2310 S_283 S_2703 S_794 S_572 S_1071 S_1914 S_2035 S_2263 S_1183 S_864 S_130 S_3261 S_2277 S_2050 S_2907 S_764 S_3008 S_1842 S_754
E_504 35 3 S_0 S_3025 S_3289 S_2071 S_13 S_3293 S_3410 S_895 S_2424 S_457 S_1502 S_794 S_291 S_572 S_1914 S_1261 S_143 S_752 S_533 S_1545 S_3261 S_1188 S_135 S_1907
E_505 15 2 S_0 S_1802 S_794 S_2071 S_3293
E_506 35 2 S_0 S_1768 S_2277 S_3277 S_1441 S_564 S_1666 S_3198 S_2762 S_2745 S_2907 S_1360 S_2170 S_1069 S_1892 S_765 S_754 S_2882 S_2709
E_507 30 3 S_2625 S_0 S_513
E_6116 30 3 S_0 S_2986 S_2328 S_2745 S_495 S_2404 S_236 S_1626 S_1802 S_162 S_852 S_2425 S_2785
E_3948 30 1 S_0 S_1726 S_1342 S_1874 S_536 S_3160
E_3949 22 1 S_0 S_2986 S_2231 S_1554 S_2461 S_895 S_131 S_1275 S_2692 S_536 S_3410 S_1143 S_13 S_2709
E_6117 95 3 S_0 S_1595 S_222 S_2296 S_2130 S_89 S_2301 S_283 S_2703 S_2825 S_573 S_3141 S_690 S_3191 S_2943 S_2035 S_2773 S_999 S_1510 S_864 S_152 S_564 S_2170 S_2372 S_2929 S_754
E_3942 16 2 S_0 S_1036 S_749 S_3098 S_1802 S_644 S_2476
E_3943 50 2 S_0 S_2277 S_2986 S_1041 S_1360 S_1814 S_806 S_2113 S_1094 S_2625 S_1802 S_553
E_3940 15 2 S_0 S_2830 S_1208 S_2301
E_3941 45 2 S_0 S_3220 S_2986 S_2584 S_513 S_1300 S_1683 S_573 S_1188 S_2785
E_3946 25 3 S_0 S_648 S_2763 S_2703 S_2286 S_1200 S_1595
E_3947 35 3 S_0 S_3220 S_2301 S_227 S_2426 S_2018 S_2310 S_896 S_995 S_1502 S_572 S_573 S_574 S_2773 S_3357 S_2263 S_584 S_1510 S_864 S_959 S_3261 S_756 S_3008 S_1031 S_1133 S_2355
E_3944 75 2 S_0 S_1031 S_1568 S_1473 S_2745 S_145 S_2404 S_2952 S_2703 S_548 S_162 S_837 S_3409 S_152 S_553 S_1037
E_3945 50 3 S_0 S_3334 S_2745 S_1488 S_1802 S_3127 S_837 S_2986 S_511 S_514 S_1865 S_2703 S_947 S_3142 S_526 S_2502 S_1013 S_152 S_44 S_870 S_155 S_1473 S_1300 S_2372 S_3126 S_2739
E_2097 20 1 S_0 S_2736 S_1183 S_2943
E_2096 20 3 S_0 S_3331 S_2628 S_2426 S_1546 S_1520 S_2301 S_2310 S_995 S_1502 S_573 S_1914 S_2495 S_3248 S_2263 S_3043 S_959 S_3261 S_2277 S_756 S_1787 S_227 S_1360 S_2170 S_3040 S_431
E_2095 30 2 S_0 S_1802 S_1621
E_2094 35 3 S_0 S_3118 S_3220 S_222 S_1802 S_2870 S_1862 S_2703 S_848 S_2029 S_573 S_3035 S_1577 S_864 S_1831 S_2170 S_423 S_1587 S_162 S_2625 S_431 S_491
E_2093 20 3 S_1324 S_0 S_3200 S_785 S_2310 S_3417 S_338 S_1165 S_2437 S_2082 S_864 S_2625 S_1802 S_1914
E_2092 20 2 S_0 S_2277 S_1342 S_2456 S_2159 S_1360 S_995 S_2113 S_374 S_1641 S_2625 S_1802 S_536 S_2354 S_1422
E_2091 20 2 S_0 S_3220 S_723 S_222 S_2749 S_1360 S_2928 S_786 S_2703 S_2825 S_573 S_3298 S_2943 S_972 S_1094 S_864 S_2277 S_368 S_3004 S_1298 S_2170 S_744 S_1598 S_2404 S_162 S_553
E_2090 15 2 S_0 S_1887 S_2745 S_2310
E_6112 20 2 S_0 S_3293 S_2277 S_1360 S_2703 S_1768 S_3261
E_2099 50 2 S_2961 S_0 S_1802 S_1958 S_1842 S_852 S_669
E_2098 50 1 S_0 S_3220 S_3277 S_2474 S_2426 S_2703 S_1502 S_573 S_1451 S_2495 S_2035 S_2773 S_3198 S_806 S_864 S_959 S_3261 S_2277 S_257 S_1360 S_2170 S_162 S_2625
E_6110 150 3 S_0 S_1957 S_2628 S_886 S_3175 S_1874 S_2703 S_685 S_1502 S_573 S_2495 S_2035 S_2773 S_1568 S_2263 S_2040 S_362 S_864 S_1243 S_1298 S_2170 S_1473 S_1598 S_162 S_2625 S_431
E_6111 40 1 S_1324 S_0 S_3200 S_2310 S_144 S_2745 S_1768
E_1104 15 1 S_0 S_2496 S_2977 S_3284 S_1892 S_2301 S_1261 S_1324 S_1862 S_3031 S_2375 S_2703 S_1502 S_794 S_572 S_1914 S_406 S_2035 S_2773 S_3198 S_2263 S_2723 S_1183 S_533 S_864 S_1726 S_2277 S_1298 S_2907 S_604 S_1938 S_313 S_2113 S_1646
E_1105 10 1 S_2103 S_0 S_1095 S_2565 S_3332 S_2263 S_3252 S_1573 S_2045 S_652 S_1183 S_1502 S_794 S_533 S_944 S_2426 S_1802 S_3261 S_3142 S_1914 S_634
E_1454 50 1 S_0 S_2018 S_2170 S_896 S_1248 S_1510 S_3234 S_2709
E_1455 60 3 S_0 S_1749 S_2745 S_2301 S_882 S_120 S_2426 S_2310 S_3031 S_2825 S_2035 S_2773 S_2263 S_806 S_1183 S_864 S_3261 S_3200 S_1298 S_3154 S_2113 S_162
E_1452 75 3 S_0 S_841 S_896 S_2029 S_2426 S_3261
E_1101 40 3 S_1424 S_0 S_756 S_3366 S_2745 S_2426 S_313 S_794 S_864 S_2310 S_3261
E_1102 15 3 S_0 S_2357 S_3200 S_1261 S_2565 S_1502 S_533 S_1914
E_1103 10 2 S_0 S_3293 S_143 S_2908 S_1802 S_2352 S_3025 S_794
E_6056 60 1 S_0 S_2745 S_1888 S_1840 S_423
E_328 40 3 S_0 S_1329 S_31
E_1109 35 1 S_0 S_1948 S_896 S_22 S_3153 S_1907 S_804 S_1261 S_1502 S_1796 S_794 S_1646 S_572 S_3290 S_3261 S_2071 S_1914 S_533
E_3025 60 3 S_0 S_938 S_1298 S_2111 S_162 S_864 S_473
E_6338 30 2 S_0 S_1150 S_1595 S_2170 S_642 S_2745 S_3228 S_1768 S_1802 S_244 S_162 S_596 S_329 S_548
E_3024 50 2 S_1850 S_0 S_1018 S_1802 S_644
E_6339 40 2 S_0 S_3220 S_2628 S_882 S_1489 S_1493 S_1324 S_2310 S_1554 S_2703 S_573 S_3298 S_2035 S_3248 S_2263 S_2723 S_864 S_2901 S_2277 S_1298 S_2170 S_1360 S_431 S_754
E_3795 50 1 S_0 S_1206 S_2170 S_3445 S_162 S_2625 S_431 S_1422
E_3794 20 2 S_0 S_3277 S_675 S_1803 S_1749 S_838 S_2018 S_2310 S_2311 S_634 S_20 S_1502 S_2825 S_2224 S_3293 S_3200 S_959 S_2277 S_2170 S_1360 S_2967 S_644 S_920 S_553
E_3793 25 2 S_0 S_3277 S_864 S_832 S_1489 S_1324 S_2310 S_2703 S_848 S_1502 S_3298 S_2943 S_2035 S_2581 S_2773 S_2263 S_744 S_2277 S_1021 S_1298 S_2170 S_1598 S_1360 S_2625
E_3792 40 1 S_0 S_2277 S_2745 S_2629 S_3284 S_1768 S_473 S_1266
E_1544 25 3 S_0 S_1948 S_3220 S_1957 S_2301 S_838 S_2310 S_283 S_896 S_995 S_2703 S_1502 S_2825 S_572 S_573 S_2495 S_2035 S_2263 S_3261 S_1691 S_1021 S_1298 S_2170 S_3008 S_2625
E_1545 30 3 S_0 S_3220 S_222 S_1298 S_895 S_573 S_1384 S_2703 S_2578 S_1768 S_162 S_864 S_553 S_2745
E_1546 20 1 S_0 S_884 S_3220 S_2502 S_573 S_1188 S_1996 S_2437 S_1104 S_1802 S_2404 S_864 S_3290 S_2649
E_1547 15 2 S_1324 S_1948 S_2035 S_1691 S_572 S_1021 S_896 S_2907 S_2263 S_1658 S_3261 S_1914 S_0
E_1812 35 3 S_0 S_2986 S_143 S_2010 S_1802 S_2785
E_1541 80 3 S_2961 S_0 S_2723 S_944 S_222 S_1298 S_162 S_864
E_1542 25 3 S_2703 S_2170 S_0 S_222 S_596
E_1811 40 1 S_0 S_3220 S_1546 S_525 S_2301 S_995 S_2870 S_685 S_1911 S_2703 S_848 S_573 S_2943 S_2495 S_384 S_1007 S_3043 S_2277 S_600 S_2170 S_1598 S_1360 S_1520 S_2625 S_377
E_3790 15 1 S_0 S_3248
E_1548 75 2 S_2625 S_0 S_1422
E_1549 35 1 S_0 S_3200 S_2986 S_2310 S_3366 S_2743 S_2745 S_338 S_1165 S_2082 S_2625
E_1818 50 2 S_1324 S_0 S_2035 S_2310 S_2261 S_896 S_1510 S_1275 S_864 S_2625
E_1819 65 2 S_1324 S_0 S_3220 S_2035 S_1298 S_3031 S_2745 S_864 S_2907 S_2703 S_1751 S_2578 S_1892 S_573 S_744 S_536 S_553 S_27
E_5519 20 3 S_2783 S_0 S_1802
E_5518 45 3 S_0 S_647 S_1568 S_2745 S_1298 S_2703 S_864
E_5049 15 2 S_1324 S_0 S_3220 S_564 S_2703 S_162 S_573 S_595
E_5048 40 1 S_1324 S_0 S_3220 S_2035 S_222 S_1298 S_749 S_864 S_2404 S_884 S_473 S_1502 S_162 S_573 S_2625 S_3325
E_5045 45 2 S_0 S_1892 S_2426 S_1717 S_3031 S_896 S_1543 S_572 S_188 S_1071 S_1914 S_2709 S_2035 S_694 S_2773 S_3198 S_2263 S_1188 S_864 S_3261 S_2277 S_1298 S_2170 S_313
E_5044 16 3 S_0 S_722 S_1214 S_956 S_3271
E_5047 75 2 S_0 S_2723 S_1862 S_2977 S_2745 S_2703 S_1802 S_162 S_864 S_473 S_837 S_634
E_5046 30 1 S_0 S_679 S_1275 S_1802 S_2709
E_5041 15 3 S_0 S_2277 S_2986 S_2170 S_1360 S_1768 S_2301
E_5040 70 2 S_0 S_3293 S_2426 S_131 S_864 S_3261 S_1143 S_1914
E_5043 20 2 S_0 S_2801 S_222 S_2745 S_848 S_3031 S_1920 S_1768 S_2324 S_2035 S_3198 S_2263 S_864 S_1068 S_1674 S_2277 S_1298 S_313 S_1914 S_162 S_920 S_2625 S_922
E_5042 20 2 S_0 S_2277 S_3366 S_3198 S_423 S_3220 S_995 S_1489 S_573 S_2227
E_6343 50 1 S_0 S_1948 S_3220 S_2296 S_2301 S_1324 S_2310 S_283 S_896 S_1911 S_2703 S_1502 S_572 S_573 S_2035 S_2263 S_1577 S_3261 S_2277 S_1691 S_2170 S_1360 S_2625 S_1534
E_6342 70 1 S_0 S_1188 S_2035 S_3248 S_222 S_2426 S_864 S_1300 S_2703 S_2088 S_162 S_999
E_6341 25 1 S_2259 S_0 S_938 S_1188 S_2170 S_2723 S_454 S_3220 S_2703 S_473 S_837 S_120 S_573 S_2625 S_431
E_4648 50 2 S_0 S_1188 S_3435 S_222 S_3117 S_795 S_2127 S_1018 S_3247 S_1300 S_3098 S_1275 S_2692 S_947 S_591 S_536 S_1771 S_2619 S_3375
E_4649 75 2 S_0 S_723 S_222 S_2977 S_2745 S_2010 S_1802 S_2018 S_2986 S_2703 S_1122 S_3142 S_2035 S_1920 S_2553 S_2625 S_2537 S_864 S_473 S_2785 S_2846 S_2791 S_162 S_2116 S_553
E_4398 20 2 S_0 S_1948 S_3220 S_222 S_495 S_120 S_2426 S_332 S_2310 S_896 S_3447 S_1502 S_572 S_573 S_2709 S_2035 S_1075 S_1510 S_1183 S_864 S_3261 S_1691 S_2170 S_3213 S_162 S_2355
E_4399 45 2 S_0 S_1887 S_604 S_2578 S_2590 S_162 S_822 S_236 S_329
E_4392 40 2 S_0 S_2745 S_155
E_4641 25 2 S_0 S_2034 S_1473 S_895 S_1802 S_851 S_423
E_4642 24 1 S_2495 S_3293 S_589 S_2537 S_0 S_2225 S_1473 S_749 S_2426 S_1509 S_2404 S_995 S_1349 S_1547 S_644 S_2301 S_959 S_553 S_2071 S_2146
E_4391 15 2 S_0 S_3220 S_3228 S_2301 S_837 S_573 S_938 S_896 S_1502 S_572 S_1129 S_2263 S_808 S_864 S_473 S_306 S_2277 S_1213 S_2170 S_3008 S_162 S_431
E_4644 25 3 S_1510 S_784 S_2986 S_283 S_0
E_4397 30 1 S_0 S_2071
E_4394 50 3 S_2170 S_0 S_3380 S_2301
E_4647 40 1 S_2703 S_0 S_3220 S_162 S_573
E_1580 45 1 S_0 S_1188
E_1853 30 3 S_0 S_195 S_2986 S_283 S_222 S_2170 S_2745 S_469 S_806 S_120 S_3435 S_1802 S_162 S_1641 S_1771
E_1582 15 2 S_806 S_0
E_4024 30 1 S_0 S_806 S_221 S_2703 S_754 S_329
E_4025 40 1 S_2495 S_0 S_2277 S_2035 S_2310 S_3180 S_1874 S_1298 S_3154 S_864 S_1266 S_995 S_2986 S_2426 S_2625 S_3261 S_669 S_2071 S_2047
E_4026 20 3 S_0 S_784 S_195 S_604 S_162 S_1671
E_4027 30 1 S_0 S_2209 S_1426 S_3247 S_2703 S_1768 S_837
E_4020 50 2 S_1264 S_0
E_4021 30 1 S_852 S_648 S_495 S_642 S_0
E_4022 80 3 S_1552 S_0 S_1206 S_2986 S_2328 S_531 S_2064 S_1188 S_2404 S_3445 S_3434 S_2578 S_1802 S_495 S_864 S_236
E_4023 50 3 S_0 S_3277 S_1705 S_882 S_2301 S_1324 S_2159 S_2310 S_564 S_3031 S_995 S_2703 S_848 S_1502 S_2035 S_3248 S_2263 S_1183 S_1351 S_864 S_690 S_2277 S_1360 S_2791 S_2625 S_754
E_1584 50 2 S_0 S_938 S_380 S_2703 S_162 S_473
E_4028 15 2 S_332 S_0 S_634 S_495 S_2548 S_1510 S_2649 S_2550 S_852 S_2745
E_4029 15 2 S_0 S_2277 S_2035 S_222 S_1298 S_3031 S_966 S_2723 S_3198 S_864
E_1585 60 2 S_0 S_1920 S_3067 S_2703 S_1489 S_162 S_2592
E_1586 100 3 S_0 S_498 S_2286
E_1587 30 2 S_0 S_2986 S_600 S_1874 S_2846 S_2745 S_805 S_2113 S_2456 S_754 S_2016 S_3050 S_3082
E_1225 50 3 S_0 S_2986 S_143 S_1796 S_1802 S_794 S_669 S_2071 S_2959
E_6345 55 3 S_0 S_1256 S_2745 S_781 S_1324 S_2986 S_2310 S_2311 S_634 S_236 S_1502 S_852 S_647 S_3248 S_2773 S_1509 S_864 S_473 S_3180 S_1188 S_1298 S_2907 S_2113 S_3217 S_754 S_553
E_6344 24 2 S_0 S_1802 S_3181
E_2394 60 1 S_1379 S_0 S_2159 S_2986 S_2310 S_2311 S_1298 S_2170 S_2745 S_887 S_959 S_120 S_1802 S_864 S_2625 S_553 S_13
E_2395 40 2 S_0 S_1892 S_1324 S_2019 S_2310 S_1554 S_513 S_995 S_1502 S_2495 S_1031 S_3198 S_2952 S_864 S_2277 S_1298 S_2170 S_2907 S_1360 S_162 S_553 S_1037
E_2396 50 1 S_2961 S_0 S_2723 S_2007 S_1983 S_1874 S_1568 S_669 S_2745 S_1298 S_2404 S_1637 S_2703 S_2678 S_1768 S_1802 S_162 S_864 S_642 S_2727
E_2397 35 3 S_0 S_1188 S_1879 S_2351 S_2986 S_1683 S_3141 S_642 S_2785
E_2390 30 3 S_0 S_1768 S_1188 S_1862 S_1298 S_2170 S_2745 S_1933 S_2703 S_1502 S_864
E_2391 40 3 S_0 S_1814
E_2392 40 3 S_0 S_3293 S_222 S_1021 S_1298 S_2263 S_2703 S_864 S_2625
E_2393 60 3 S_0 S_3220 S_222 S_832 S_1324 S_785 S_2310 S_896 S_1165 S_2703 S_848 S_1502 S_572 S_744 S_2035 S_2773 S_1920 S_2263 S_3200 S_864 S_2277 S_1021 S_1298 S_2170 S_2625
E_2398 80 1 S_0 S_1473 S_454 S_1150 S_1641 S_634
E_2399 50 2 S_1469 S_141 S_155 S_0 S_2684 S_3445 S_3175
E_6046 55 2 S_0 S_3220 S_804 S_162 S_2502 S_896 S_2806 S_1300 S_2404 S_2703 S_1047 S_3355 S_864 S_573 S_1264 S_2292 S_3142 S_1014 S_3217
E_3733 30 3 S_0 S_1011 S_2219
E_3555 40 2 S_1324 S_3217 S_2453 S_2745 S_0
E_3554 35 2 S_0 S_146 S_1046 S_1263 S_2426 S_13 S_1324 S_2986 S_896 S_1275 S_572 S_851 S_2709 S_2495 S_2035 S_694 S_3098 S_804 S_752 S_864 S_959 S_3261 S_3100 S_1018 S_3124 S_3217
E_3557 15 2 S_0 S_1887 S_2578
E_3556 40 1 S_0 S_3293 S_2035 S_2310 S_3154 S_2907 S_2703 S_1802 S_162 S_864 S_2625 S_553
E_3551 26 1 S_0 S_1018 S_3098 S_135 S_3410 S_2219
E_3550 35 2 S_0 S_749 S_1802 S_143
E_3553 30 3 S_0 S_2745 S_1046 S_1802 S_70 S_893 S_896 S_995 S_2703 S_1502 S_851 S_572 S_188 S_1914 S_2495 S_2035 S_3098 S_2263 S_1510 S_3261 S_3100 S_3154 S_3008 S_2355
E_3552 40 3 S_0 S_3277 S_1749 S_832 S_2755 S_1324 S_2159 S_785 S_2310 S_1554 S_1165 S_2703 S_848 S_1502 S_2082 S_744 S_2495 S_2263 S_3200 S_2277 S_2616 S_1021 S_2170 S_1598 S_1360 S_2625
E_3559 40 2 S_0 S_3220 S_2035 S_1887 S_2025 S_2703 S_473 S_2986 S_162 S_573 S_2625 S_3310 S_27
E_3558 35 3 S_893 S_20 S_1736 S_306 S_162 S_222 S_896 S_0 S_1181 S_1510 S_1317 S_572 S_1545 S_3217 S_669 S_1534 S_944
E_2170 45 2 S_0 S_1768 S_3247 S_2263 S_143 S_2426 S_749 S_896 S_1650 S_1300 S_2331 S_1502 S_1802 S_644 S_188 S_2783 S_1726
E_2171 55 1 S_0 S_3220 S_2986 S_2310 S_1554 S_832 S_2351 S_1802 S_573
E_2172 50 2 S_0 S_2122 S_495 S_1047 S_1802 S_2071 S_2986 S_2141 S_2252 S_1768 S_2649 S_1914 S_143 S_749 S_1780 S_1402 S_2785 S_1188 S_1018 S_1473 S_1300 S_1502
E_2173 40 3 S_0 S_1595 S_1427 S_848 S_864 S_1200
E_2174 8 3 S_1850 S_0 S_1802
E_2175 50 2 S_0 S_143 S_564 S_2773 S_492 S_2170 S_454 S_1200 S_170 S_2338 S_2703 S_1488 S_162 S_1802 S_1150 S_139 S_459 S_2941 S_152 S_3142 S_1427
E_2176 60 1 S_0 S_2122 S_2277 S_2986 S_1621 S_2816 S_1006 S_1360 S_2703 S_1275 S_1802 S_97 S_1768 S_2692 S_754 S_3142
E_2177 50 1 S_0 S_1473 S_3022 S_2404 S_2071
E_2178 30 1 S_0 S_1768 S_3220 S_1957 S_222 S_1298 S_864 S_2703 S_1488 S_1502 S_1802 S_162 S_573 S_473
E_2179 15 1 S_0 S_3220 S_882 S_2035 S_1489 S_2301 S_995 S_2310 S_685 S_1911 S_848 S_1502 S_573 S_2495 S_384 S_1920 S_2263 S_959 S_3261 S_2277 S_1021 S_1298 S_2170 S_1360 S_2625 S_1534
E_1221 8 3 S_1324 S_2103 S_1768 S_2035 S_0 S_1298 S_3031 S_2907 S_941 S_1183 S_313 S_794 S_864 S_473 S_1515 S_1710 S_1726
E_6264 75 3 S_0 S_2745 S_1850 S_1802 S_2986 S_896 S_1502 S_851 S_3142 S_1914 S_2035 S_749 S_3098 S_804 S_1626 S_864 S_3261 S_1188 S_2907 S_172 S_2245 S_644 S_162 S_2263 S_2625
E_6099 40 1 S_0 S_368 S_2170 S_120 S_2301 S_1152 S_1300 S_2404 S_1488 S_2578 S_1018 S_1842 S_2537 S_3061
E_6098 40 3 S_2961 S_1768 S_938 S_2035 S_0 S_1298 S_2263 S_1586 S_2703 S_1502 S_1802 S_3293 S_162 S_864 S_473 S_27
E_6093 45 1 S_0 S_1948 S_3220 S_1546 S_2035 S_1324 S_938 S_2310 S_283 S_896 S_995 S_2703 S_1502 S_2825 S_573 S_2495 S_384 S_1920 S_2263 S_959 S_3261 S_2277 S_1360 S_2625 S_431 S_1534
E_6092 35 3 S_2170 S_0 S_3142 S_1300
E_1220 8 2 S_0 S_3293 S_1796 S_3096 S_143 S_2262 S_1907 S_2263 S_1850 S_764 S_1261 S_794 S_533 S_2426 S_1802 S_3261 S_55 S_1914
E_6090 10 2 S_0 S_143 S_749 S_895 S_3247 S_1587 S_1802 S_1650 S_920
E_6097 15 3 S_0 S_195 S_2170 S_2296 S_642 S_2763
E_6096 25 3 S_0 S_2986 S_130 S_2745 S_1802 S_1562 S_1213
E_6095 45 2 S_0 S_222 S_236 S_3434 S_2733 S_2825
E_6094 50 2 S_0 S_2986 S_1595 S_1473 S_495 S_1274 S_806 S_2647 S_1802 S_162 S_2029 S_754 S_2785
E_6265 65 3 S_0 S_784
E_1223 8 2 S_2103 S_0 S_3410 S_143 S_3153 S_2262 S_1561 S_498 S_1047 S_794 S_533 S_2426 S_1802 S_1071 S_3261 S_1914
E_6325 125 2 S_1427 S_0 S_1802 S_162
E_6266 15 2 S_0 S_3293 S_1874
E_1222 8 1 S_0 S_3293 S_2692 S_3261 S_2371 S_1021 S_71 S_2301 S_3220 S_764 S_1502 S_794 S_573 S_1579 S_3410 S_3274 S_1914
E_6324 30 1 S_3062 S_0 S_2310
E_6267 45 2 S_0 S_2277 S_1726 S_2310 S_3175 S_1473 S_3271 S_2949 S_165 S_236 S_1119 S_1802 S_162 S_2977 S_25 S_9
E_6327 15 3 S_0 S_3366 S_749 S_3380 S_157 S_1489 S_1712 S_2745 S_3033
E_319 10 2 S_0 S_1768 S_1317 S_1033 S_1360 S_2426 S_3031 S_896 S_1502 S_1914 S_2035 S_143 S_749 S_1183 S_2352 S_3261 S_2219 S_1275 S_2277 S_1021 S_2050 S_2907 S_211 S_764 S_1802 S_669
E_318 15 2 S_2103 S_0 S_2263 S_2050 S_896 S_764 S_1183 S_1502 S_1033 S_533 S_2426 S_3025 S_794 S_2244 S_3261 S_1914
E_1159 25 1 S_0 S_1948 S_3220 S_222 S_2976 S_1850 S_1802 S_2071 S_2986 S_1717 S_391 S_896 S_995 S_20 S_1502 S_572 S_573 S_3142 S_1914 S_2495 S_2035 S_748 S_143 S_749 S_2263 S_2045 S_1183 S_864 S_3261 S_3200 S_1298 S_2907 S_2408 S_3008 S_162 S_669 S_1534
E_1158 25 2 S_0 S_2977 S_2745 S_2426 S_120 S_1802 S_2301 S_13 S_2986 S_3392 S_1907 S_1768 S_794 S_1568 S_749 S_1183 S_701 S_533 S_864 S_3261 S_2785 S_1502 S_2677 S_1646
E_1157 50 3 S_0 S_2918 S_724 S_3380 S_2301 S_2426 S_1208 S_995 S_1868 S_139 S_2879 S_2881 S_3142 S_2886 S_358 S_2452 S_3201 S_959 S_3261 S_2047 S_756 S_1250 S_1996 S_2518 S_162 S_1644
E_1156 25 1 S_0 S_828 S_2426 S_1850 S_1489 S_782 S_13 S_3293 S_2986 S_2310 S_1802 S_896 S_1558 S_1502 S_794 S_291 S_2035 S_526 S_2263 S_3200 S_1131 S_864 S_1579 S_3261 S_2277 S_2050 S_764 S_162 S_920 S_1033
E_1155 12 1 S_0 S_283 S_196 S_3332 S_3071 S_3174 S_1263 S_3261
E_1154 8 3 S_0 S_1948 S_1802 S_2050 S_2262 S_1573 S_764 S_1502 S_1033 S_794 S_1658 S_3245 S_3261 S_1914
E_1153 18 2 S_0 S_3293 S_2986 S_2311 S_143 S_2565 S_2745 S_1802 S_2692 S_1888 S_13
E_1152 20 1 S_1324 S_2103 S_1796 S_828 S_0 S_2050 S_2262 S_1907 S_2426 S_1646 S_764 S_1033 S_533 S_864 S_794 S_1071 S_3261 S_2071 S_1914 S_1378
E_1151 8 1 S_0 S_2277 S_2310 S_2170 S_2301 S_1360 S_1768 S_2426 S_3261
E_1150 10 3 S_0 S_1948 S_1796 S_831 S_2189 S_1033 S_2196 S_1184 S_2310 S_1907 S_896 S_1227 S_2200 S_2824 S_794 S_572 S_3245 S_1914 S_2948 S_3096 S_2262 S_2263 S_3252 S_533 S_3261 S_1071 S_2103 S_2565 S_2050 S_764 S_2625 S_55
E_6326 35 1 S_0 S_1749 S_1802 S_1621 S_2870 S_1324 S_785 S_2310 S_634 S_1502 S_744 S_2581 S_3200 S_2553 S_3405 S_3410 S_2277 S_2404 S_2351 S_2113 S_2625 S_2986 S_669
E_6261 85 1 S_0 S_1945 S_2113 S_1874 S_1568
E_6321 30 2 S_0 S_3293 S_3399 S_2986 S_143 S_1357 S_2619 S_1802 S_2426 S_3261
E_6262 20 1 S_0 S_152
E_6320 50 3 S_0 S_2122 S_3220 S_2745 S_2749 S_1802 S_2426 S_837 S_938 S_3031 S_2703 S_573 S_3142 S_2035 S_3198 S_864 S_3261 S_2277 S_3004 S_1298 S_2170 S_1598 S_162 S_553
E_6263 20 1 S_0 S_2263 S_708 S_1248 S_749 S_896 S_882 S_778 S_473 S_1802 S_644 S_572 S_2783 S_2231 S_1914
E_6323 25 3 S_2060 S_0 S_3200 S_2035 S_1749 S_3417 S_2441 S_896 S_1510 S_3217 S_2755
E_4259 10 1 S_0 S_895 S_1883
E_4258 14 3 S_0 S_896 S_2263
E_4253 20 2 S_2625 S_0 S_949 S_495 S_2310
E_4252 20 3 S_0 S_1948 S_2986 S_222 S_526 S_619 S_882 S_2408 S_3410 S_3275
E_4251 25 3 S_0 S_3310
E_4250 40 3 S_0 S_2628 S_227 S_1489 S_3175 S_2259 S_938 S_1862 S_3031 S_2703 S_1502 S_3298 S_296 S_2035 S_1679 S_1577 S_864 S_306 S_2277 S_1298 S_2170 S_3137 S_2625 S_431 S_1534
E_4257 12 1 S_0 S_1883
E_4256 40 2 S_0 S_2986 S_749 S_1510 S_1802 S_2783 S_1856
E_4255 20 2 S_0 S_1887
E_4254 20 3 S_0 S_3220 S_1298 S_895 S_573 S_2723 S_2703 S_864 S_3298
E_6322 75 1 S_1693 S_1859 S_1266 S_0
E_5250 15 1 S_0 S_3220 S_723 S_1005 S_1206 S_2301 S_1324 S_2159 S_2310 S_283 S_1862 S_995 S_3087 S_2825 S_573 S_384 S_3357 S_2263 S_1094 S_3261 S_2277 S_2170 S_1598 S_1360 S_2625 S_1203
E_5251 45 3 S_0 S_1284 S_3220 S_2907 S_1300 S_456 S_2578 S_573 S_3217
E_5252 30 3 S_0 S_1510 S_3220 S_2035 S_828 S_1021 S_1298 S_864 S_2977 S_3098 S_896 S_3100 S_2703 S_3031 S_162 S_1502 S_1802 S_851 S_2263 S_2426 S_2252
E_5253 25 3 S_0 S_368 S_1298 S_2949 S_864 S_473
E_5254 40 3 S_0 S_3220 S_1489 S_2301 S_995 S_1324 S_2310 S_896 S_1911 S_1502 S_573 S_2592 S_2495 S_2035 S_2601 S_2263 S_959 S_2277 S_600 S_1298 S_3154 S_1360 S_2625 S_431 S_1534
E_5255 25 3 S_0 S_2310 S_3154 S_236 S_2703 S_3175 S_473
E_5256 30 2 S_0 S_3200 S_785 S_2310 S_1021 S_2745 S_2263 S_2703 S_3201 S_1502 S_2113 S_864 S_786 S_2537
E_5257 75 3 S_0 S_870 S_1298 S_1500 S_848 S_2986 S_1802 S_864 S_2625 S_874 S_2785
E_5258 16 2 S_0 S_1018 S_553
E_5259 50 1 S_3048 S_0 S_1595 S_2404 S_2440 S_1200
E_5704 30 1 S_2684 S_0 S_1188
E_5705 60 3 S_0 S_2390 S_1298 S_120 S_864 S_2625
E_5702 40 1 S_0 S_1768
E_5703 30 1 S_0 S_3220 S_2035 S_2231 S_2703 S_1488 S_2426 S_3261
E_5700 50 2 S_0 S_130 S_3070 S_2745 S_2703 S_2692 S_2301 S_669
E_5701 50 3 S_0 S_3200 S_2986 S_2310 S_815 S_1428 S_738 S_1502 S_1802 S_944 S_13
E_6206 25 1 S_0 S_3293 S_2277 S_2986 S_3248 S_1360 S_1768 S_2071 S_13
E_3708 15 2 S_1324 S_0 S_3200 S_785 S_2310 S_222 S_1298 S_851 S_1270 S_832 S_1814 S_2986 S_1802 S_1094 S_162 S_864 S_744 S_3261 S_553
E_3709 45 2 S_0 S_1188 S_2986 S_1621 S_1473 S_2745 S_1802 S_1263 S_2625 S_2231 S_2181 S_2785
E_3700 15 3 S_0 S_1313 S_749 S_896 S_3405 S_1802 S_1650 S_2783 S_1275
E_3701 8 1 S_0 S_634 S_2035 S_3220 S_2263
E_3702 65 2 S_1264 S_0 S_2404
E_3703 75 3 S_0 S_329 S_1595
E_3704 15 3 S_0 S_244
E_3705 45 2 S_0 S_837
E_3706 65 2 S_806 S_2079 S_2231 S_870 S_1595 S_0 S_221 S_2703 S_2986 S_139 S_2941 S_402 S_754
E_3707 75 3 S_0 S_2277 S_3366 S_1568 S_3198 S_2907 S_2497 S_1360 S_1802 S_2625 S_2841
E_6204 40 1 S_0 S_3220 S_2035 S_3298 S_2502 S_1298 S_2977 S_2263 S_2703 S_162 S_1502 S_1802 S_864 S_573 S_3217
E_6205 35 2 S_0 S_938 S_2035 S_2310 S_222 S_3023 S_3220 S_473 S_1502 S_162 S_573 S_1957 S_3298 S_1369 S_553 S_595 S_3217
E_6202 40 3 S_0 S_2986 S_2310 S_283 S_1473 S_2745 S_2263 S_1502 S_398 S_384 S_3261 S_669 S_2785
E_4111 65 3 S_0 S_675 S_283 S_2773 S_235 S_2301 S_959 S_754
E_1790 40 2 S_0 S_2745 S_2509 S_920
E_1793 35 2 S_0 S_1948 S_3220 S_222 S_1802 S_2301 S_13 S_2073 S_2018 S_1906 S_3392 S_896 S_995 S_1502 S_139 S_1914 S_2035 S_572 S_1402 S_3200 S_1691 S_2170 S_3008 S_2113 S_162
E_1792 60 3 S_0 S_2745
E_6203 50 3 S_0 S_938 S_1298 S_531 S_2703 S_2625 S_473 S_162 S_864 S_1090
E_1795 40 1 S_0 S_2018 S_2277 S_2035 S_3248 S_1298 S_1287 S_2745 S_2263 S_339 S_3220 S_1360 S_2703 S_1768 S_864 S_2625 S_837 S_2907
E_1794 50 2 S_0 S_1473 S_2113
E_1797 20 3 S_0 S_1948 S_3220 S_222 S_380 S_2296 S_227 S_886 S_2301 S_2018 S_938 S_1862 S_896 S_2703 S_2825 S_572 S_573 S_999 S_1577 S_864 S_152 S_2170 S_3008 S_431 S_1534
E_1796 15 2 S_0 S_2723 S_3220 S_2703 S_1768 S_162 S_573 S_1534
E_3964 30 3 S_3031 S_0 S_2035 S_2907
E_3965 50 3 S_0 S_2763
E_3966 50 3 S_0 S_2029 S_577
E_3967 25 2 S_215 S_0 S_423 S_2590
E_3960 20 1 S_0 S_3220 S_675 S_222 S_1802 S_938 S_3366 S_1911 S_2703 S_573 S_2324 S_384 S_1874 S_1568 S_949 S_1513 S_864 S_2723 S_2222 S_2170 S_2404 S_2113 S_2625 S_754 S_1794
E_3961 25 2 S_3154 S_0 S_2088 S_2986
E_3962 20 2 S_0 S_3220 S_1957 S_2745 S_1802 S_3290 S_283 S_2703 S_1768 S_573 S_640 S_3298 S_2035 S_2263 S_864 S_596 S_2277 S_2170 S_1502 S_1360 S_162 S_431
E_3963 25 1 S_0 S_1768 S_2035 S_283 S_3031 S_1887 S_2263 S_1183 S_1502 S_244 S_966 S_1877
E_3968 40 3 S_0 S_938 S_1473 S_2745 S_2502 S_1996 S_2553 S_1802 S_473 S_3160
E_3969 50 1 S_0 S_896 S_644
E_6201 75 1 S_0 S_1601 S_2358 S_2977 S_1708 S_1177 S_1802 S_2426 S_2310 S_1165 S_3185 S_1502 S_2029 S_1914 S_1726 S_2263 S_3252 S_1183 S_864 S_3200 S_1021 S_313 S_2113 S_2625 S_754
E_981 15 3 S_0 S_1802 S_143
E_6004 25 1 S_0 S_195 S_1595 S_162 S_2170 S_244 S_139 S_2941 S_642 S_596
E_6005 65 3 S_0 S_2310 S_2745 S_864 S_1911 S_1349 S_120 S_2351 S_459 S_2625 S_754 S_1600 S_2324
E_1702 75 3 S_1830 S_0 S_3261 S_1595 S_2773 S_492 S_2170 S_3224 S_995 S_2623 S_2494 S_139 S_2941 S_675 S_152
E_1703 100 3 S_0 S_137 S_2965 S_236
E_1700 50 2 S_0 S_784 S_195 S_675 S_2170 S_495 S_1785 S_120 S_1802 S_162 S_2301 S_1200 S_3142
E_1701 15 2 S_1324 S_0 S_2310 S_3366
E_1706 90 1 S_0 S_2774 S_2692 S_2986 S_614 S_3156 S_2404 S_2578 S_2113 S_1802 S_377 S_2785
E_1707 20 3 S_0 S_3220 S_3332 S_2301 S_2426 S_565 S_3031 S_635 S_1502 S_794 S_573 S_2745 S_1914 S_2035 S_3198 S_2263 S_1012 S_864 S_3261 S_1465 S_2277 S_756 S_2905 S_764 S_162
E_1704 35 3 S_1324 S_3031 S_2035 S_0
E_1705 70 1 S_3038 S_0
E_1708 50 2 S_0 S_2277 S_222 S_2745 S_3251 S_938 S_1814 S_2703 S_3284 S_1768 S_162 S_573 S_473 S_1188 S_553
E_1709 12 3 S_959 S_0 S_120 S_3261
E_6006 35 3 S_0 S_2277 S_3355 S_2622 S_495 S_3200 S_2404 S_995 S_1502 S_374 S_2625 S_2986
E_2615 125 2 S_0 S_2885 S_2986 S_3293 S_1473 S_896 S_882 S_3405 S_2785 S_749 S_1450 S_935
E_2614 20 3 S_0 S_120 S_1802 S_2869 S_2071 S_2018 S_2476 S_896 S_995 S_1502 S_572 S_573 S_3142 S_1914 S_2495 S_2502 S_2393 S_959 S_1014 S_1243 S_1018 S_1357 S_3008 S_2113 S_1534 S_1037
E_2617 100 3 S_0 S_2662 S_1726 S_549 S_3247 S_2703 S_2474 S_2986 S_2029 S_644 S_162 S_947
E_2616 50 1 S_0 S_1245 S_1018 S_634 S_1510 S_1275 S_137
E_2611 20 1 S_0 S_1014 S_2502 S_3366
E_2610 65 1 S_0 S_749 S_2986 S_2113
E_2613 80 1 S_0 S_380 S_3071 S_1802 S_3025 S_2869 S_2071 S_3293 S_2537 S_283 S_896 S_1768 S_572 S_3142 S_944 S_749 S_203 S_1018 S_2476 S_1932 S_604 S_553
E_2612 20 3 S_0 S_3220 S_2310 S_1862 S_1310 S_3200 S_1502 S_573 S_3261
E_2619 85 3 S_0 S_3220 S_1536 S_227 S_2749 S_837 S_1324 S_2310 S_1554 S_573 S_3037 S_2943 S_950 S_1621 S_3198 S_469 S_2662 S_864 S_2277 S_3366 S_1298 S_2170 S_2907 S_2113 S_162
E_2618 50 2 S_0 S_2263 S_155 S_1329 S_1502 S_2841
E_1060 30 1 S_0 S_2277 S_3198 S_1360 S_1802 S_2487 S_532 S_377 S_315 S_2246
E_953 38 3 S_0 S_1060 S_2170 S_2301 S_2926 S_3127 S_2456 S_821 S_85 S_2272 S_1150
E_1066 15 2 S_2103 S_3293 S_1232 S_0 S_2050 S_2653 S_2263 S_764 S_2565 S_1183 S_2749 S_794 S_2426 S_3025 S_1802 S_3245 S_3261 S_2745 S_27
E_782 15 3 S_0 S_143 S_1751 S_2745 S_2025 S_2578 S_1802 S_669
E_783 12 1 S_0 S_1095 S_1751 S_64 S_3382 S_3025 S_1802 S_2426 S_2636 S_2244 S_2071 S_3079 S_3293 S_2699 S_194 S_289 S_1502 S_794 S_1914 S_1454 S_1261 S_143 S_2501 S_2397 S_471 S_533 S_2736 S_3261 S_2103 S_1630 S_1738 S_3153 S_2565 S_3236 S_2851 S_920 S_1033 S_55
E_780 75 3 S_0 S_3293 S_2263 S_1883 S_794 S_2426 S_3025 S_3261 S_153 S_1914
E_781 12 3 S_2103 S_3293 S_1802 S_1184 S_143 S_1948 S_2565 S_2262 S_2501 S_764 S_1502 S_794 S_533 S_2426 S_1033 S_3261 S_55 S_1914 S_0
E_786 22 1 S_0 S_1948 S_2799 S_3162 S_443 S_2122 S_1751 S_2977 S_2118 S_697 S_3333 S_2561 S_2749 S_1802 S_2580 S_3176 S_1219 S_1324 S_1855 S_1863 S_2313 S_569 S_237 S_3185 S_1867 S_2379 S_2492 S_3245 S_3142 S_1914 S_2086 S_2576 S_1004 S_2661 S_3252 S_2214 S_3361 S_533 S_414 S_864 S_254 S_3261 S_101 S_1692 S_3469 S_2168 S_1018 S_1272 S_1738 S_1763 S_663 S_211 S_2851 S_3008 S_1340 S_1482
E_787 25 3 S_0 S_3277 S_1751 S_1428 S_2745 S_2578 S_1177 S_2426 S_1270 S_285 S_1324 S_3293 S_785 S_2310 S_1673 S_338 S_1814 S_2308 S_848 S_1502 S_2649 S_2650 S_948 S_3037 S_1726 S_2261 S_2263 S_3200 S_1183 S_667 S_864 S_2277 S_756 S_1521 S_1021 S_1298 S_2170 S_1473 S_310 S_3213 S_1360 S_1891 S_2107 S_162 S_197 S_2625 S_54 S_553 S_3325
E_784 60 2 S_0 S_3200 S_1177 S_756 S_744 S_2263 S_2154 S_1165 S_1502 S_2426 S_2625 S_2310 S_3261 S_1914
E_785 25 2 S_2495 S_0 S_804 S_724 S_1751 S_2977 S_2426 S_995 S_1358 S_471 S_1502 S_794 S_864 S_2301 S_959 S_613
E_1838 15 2 S_0 S_25
E_1839 30 3 S_0 S_3220 S_1489 S_1324 S_2018 S_938 S_2310 S_3031 S_1911 S_2703 S_1502 S_573 S_2324 S_2035 S_531 S_2263 S_864 S_2165 S_3200 S_708 S_1021 S_3023 S_2404 S_162 S_2625 S_754
E_788 8 1 S_0 S_2723 S_1126 S_222 S_1426 S_1703 S_1637 S_2703 S_498 S_1768 S_573 S_1264 S_2025
E_950 15 1 S_0 S_3332 S_3382 S_2749 S_2426 S_1813 S_1502 S_1230 S_2745 S_1914 S_2263 S_804 S_1183 S_2665 S_533 S_3261 S_2103 S_1630 S_1021 S_3037 S_2625 S_2736
E_6282 95 3 S_0 S_1266 S_1442
E_6283 30 2 S_0 S_3220 S_2502 S_1324 S_2703 S_848 S_1502 S_572 S_573 S_27 S_2885 S_2035 S_2773 S_1920 S_749 S_2263 S_473 S_2841 S_2662 S_2565 S_3217 S_553
E_6280 15 3 S_473 S_0 S_938
E_6281 45 2 S_0 S_1802 S_2749 S_2310 S_2999
E_737 21 1 S_2103 S_1424 S_565 S_3293 S_2948 S_831 S_2189 S_1465 S_0
E_1242 20 1 S_0 S_1595 S_724 S_492 S_2301 S_1520 S_886 S_2426 S_827 S_1553 S_283 S_995 S_2824 S_1502 S_139 S_2941 S_2944 S_3043 S_959 S_3261 S_2047 S_2277 S_756 S_2912 S_754 S_669
E_735 10 1 S_0 S_1948 S_2745 S_1902 S_2749 S_1033 S_2426 S_3293 S_2986 S_2310 S_565 S_1497 S_1502 S_794 S_1776 S_1914 S_2263 S_22 S_1698 S_3464 S_533 S_3261 S_2103 S_3153 S_761 S_764 S_920 S_1183 S_1802 S_1646
E_5067 35 2 S_0 S_901 S_2204 S_2745 S_495 S_1802 S_2537 S_848 S_3447 S_2649 S_2628 S_852 S_947 S_384 S_2502 S_1188 S_864 S_473 S_1469 S_2277 S_2170 S_423 S_2225 S_3271 S_2625
E_5066 30 1 S_0 S_1768 S_2035 S_1298 S_3031 S_896 S_1726 S_1802 S_162 S_864
E_5065 8 3 S_0 S_70 S_1018 S_838 S_380
E_5064 15 1 S_0 S_1188 S_2170 S_3191 S_2703 S_2625 S_3142
E_5063 35 3 S_0 S_999 S_2907 S_2310 S_222 S_2170 S_3114 S_423 S_2426 S_947 S_2703 S_2986 S_2113 S_162 S_864 S_591 S_2745 S_3142
E_5062 30 2 S_0 S_120
E_5061 65 2 S_0 S_553
E_5060 200 2 S_0 S_2035
E_1247 8 2 S_0 S_3293 S_2986 S_764 S_1502 S_794 S_2426 S_1033 S_3261 S_1914
E_5069 20 1 S_0 S_222 S_170 S_227 S_2301 S_1324 S_2018 S_2310 S_564 S_995 S_1502 S_998 S_2495 S_89 S_3248 S_2773 S_2263 S_864 S_959 S_2277 S_1213 S_1298 S_1360 S_162 S_431
E_5068 40 3 S_0 S_2277 S_1018 S_3198 S_966 S_1432 S_2113 S_1012 S_1793 S_3217 S_2871 S_2709
E_1245 10 1 S_0 S_283
E_712 15 1 S_2103 S_3293 S_1860 S_143 S_2233 S_289 S_498 S_764 S_1502 S_794 S_3025 S_1802 S_2244 S_0
E_730 10 1 S_0 S_704 S_1553 S_724 S_1250 S_3224 S_1611 S_2452 S_3308 S_2926 S_2426 S_959 S_2335 S_1137 S_1711
E_6002 55 1 S_0 S_870
E_6219 50 1 S_0 S_2277 S_2310 S_1360 S_2082 S_1165 S_9 S_1802 S_2943
E_6218 75 1 S_0 S_1473 S_895
E_5391 50 3 S_0 S_3293 S_1188 S_221 S_283 S_2773 S_526 S_2825 S_162 S_754
E_3432 40 1 S_0 S_222 S_901 S_1489 S_2301 S_3033 S_2018 S_2310 S_2703 S_3447 S_2286 S_1502 S_999 S_2592 S_2497 S_3248 S_3107 S_531 S_864 S_479 S_2277 S_1879 S_600 S_2170 S_1360 S_2625
E_5393 15 2 S_0 S_2277 S_675 S_1360
E_5392 100 3 S_0 S_2986 S_13
E_5395 25 1 S_0 S_2277 S_3458 S_2886 S_2745 S_3384 S_120
E_5394 20 2 S_0 S_2745 S_1188 S_1805
E_5397 35 3 S_0 S_2035 S_3366 S_2745 S_3217 S_553
E_3433 60 2 S_0 S_1595 S_222 S_1150 S_631 S_2703 S_2440 S_244 S_139 S_2941 S_642 S_3142 S_195 S_864 S_152 S_1188 S_870 S_2170 S_2518 S_162 S_1200 S_1644
E_5399 40 3 S_0 S_3220 S_1957 S_143 S_1298 S_573 S_1300 S_2703 S_1349 S_1802 S_864 S_2071
E_5398 50 3 S_0 S_480 S_1802 S_2179
E_6003 30 3 S_0 S_1595 S_2170 S_1785 S_2440 S_1150 S_469 S_821 S_1200
E_3430 15 2 S_0 S_754 S_2351
E_126 15 3 S_2103 S_0 S_1095 S_1261 S_2020 S_565 S_3332 S_2263 S_1502 S_794 S_533 S_2426 S_3261 S_313 S_1907 S_1914
E_127 30 1 S_0 S_2745 S_730 S_2077 S_738 S_3136 S_2649 S_2147 S_3142 S_3140 S_2397 S_2453 S_3206 S_1358 S_1473 S_1633 S_471 S_1938 S_2113 S_2114 S_766 S_754 S_768
E_124 10 1 S_0 S_1650 S_2745 S_831 S_1802 S_2071 S_181 S_3293 S_565 S_2936 S_2252 S_794 S_291 S_3245 S_1261 S_143 S_3252 S_752 S_533 S_3261 S_2050 S_764 S_920 S_1033 S_55
E_3123 25 3 S_0 S_2986 S_749 S_1502 S_3025 S_2244 S_3142 S_1914
E_122 8 3 S_0 S_498 S_1802 S_386 S_3025 S_3290 S_3293 S_2986 S_2310 S_1502 S_794 S_1914 S_143 S_749 S_1184 S_130 S_3261 S_2103 S_2962 S_2050 S_211 S_764
E_123 12 3 S_0 S_882 S_3226 S_1802 S_386 S_2426 S_2636 S_2071 S_2310 S_1863 S_896 S_1502 S_851 S_3245 S_3142 S_1914 S_2885 S_2035 S_3248 S_749 S_3252 S_1183 S_2665 S_3261 S_3200 S_1018 S_2565 S_2907 S_553
E_120 20 2 S_0 S_2743 S_2749 S_1802 S_938 S_2310 S_565 S_896 S_1502 S_3245 S_1914 S_2773 S_3252 S_1183 S_533 S_959 S_3261 S_1018 S_2050 S_2907 S_764 S_1590 S_1031
E_121 35 2 S_0 S_1018 S_2367 S_2311 S_2947 S_2653 S_2994 S_3252 S_2112 S_2565 S_3271 S_3141 S_3245 S_2745 S_2416
E_3436 15 3 S_0 S_1150 S_573
E_128 22 2 S_0 S_1768 S_2745 S_2426 S_3437 S_2310 S_283 S_3031 S_941 S_313 S_3245 S_1914 S_2035 S_3198 S_2263 S_864 S_1515 S_3261 S_2277 S_1298 S_2170 S_2907 S_1502 S_1360 S_1030
E_129 12 3 S_0 S_22 S_1796 S_3382 S_2513 S_1902 S_2749 S_1033 S_565 S_1383 S_1502 S_794 S_1914 S_191 S_2501 S_2263 S_2264 S_2714 S_1183 S_533 S_3261 S_662 S_2103 S_498 S_2050 S_761 S_2297 S_1303 S_764 S_2692 S_2293
E_4356 25 3 S_2170 S_0 S_495
E_3434 20 3 S_0 S_2277 S_2745 S_1360 S_2578 S_852
E_4357 60 3 S_0 S_784 S_1473 S_2745 S_806 S_1802
E_3435 35 1 S_0 S_738
E_4354 45 3 S_0 S_951 S_1119 S_1802 S_947 S_1591
E_4355 40 3 S_0 S_3220 S_2035 S_1021 S_222 S_1298 S_864 S_2404 S_1814 S_2703 S_1502 S_1802 S_162 S_573 S_3217 S_754 S_553 S_2984
E_4600 35 3 S_0 S_2745 S_162
E_4353 40 1 S_2170 S_0 S_2986 S_2785
E_4350 45 3 S_0 S_3220 S_3277 S_1485 S_882 S_1892 S_1802 S_1360 S_2301 S_1324 S_2310 S_1502 S_23 S_573 S_3198 S_1953 S_864 S_44 S_2277 S_1298 S_2170 S_2907 S_2404 S_2113 S_553
E_4603 35 1 S_0 S_583 S_1450 S_572 S_222 S_1263 S_3247 S_1188 S_2404 S_236 S_2703 S_1545 S_1802 S_2649 S_162 S_2783 S_2425 S_3410 S_944
E_4622 30 2 S_0 S_3220 S_1595 S_593 S_130 S_283 S_513 S_2703 S_244 S_139 S_573 S_3141 S_2709 S_2773 S_1068 S_584 S_864 S_44 S_2277 S_2170 S_2404 S_644 S_162 S_2625
E_4623 50 2 S_0 S_784 S_2986 S_1984 S_2404 S_947
E_4620 40 1 S_0 S_3220 S_1298 S_333 S_573 S_2703 S_864 S_837
E_4621 115 1 S_0 S_2662 S_155 S_1126 S_1554 S_2141 S_495 S_3156 S_2404 S_852 S_2029 S_162 S_999 S_2625 S_837 S_1187 S_1124
E_4626 40 2 S_2869 S_0 S_2986 S_2502 S_13
E_4627 15 1 S_0 S_3290 S_283
E_4624 50 3 S_473 S_749 S_0
E_4625 35 1 S_0 S_2231 S_143 S_676 S_3098 S_1850 S_1802 S_3203 S_9 S_851 S_2113 S_669
E_4628 50 1 S_0 S_1473
E_4629 15 2 S_0 S_222 S_2745 S_884 S_837 S_2703 S_938 S_2986 S_564 S_1384 S_236 S_449 S_1768 S_573 S_1900 S_1780 S_972 S_473 S_2723 S_155 S_2625 S_2412
E_5935 45 1 S_0 S_1176 S_2035 S_2773 S_3154 S_2745 S_3220 S_2692 S_167 S_2709
E_5934 30 2 S_0 S_3293 S_2277 S_1360 S_1502 S_2426 S_3261 S_1914
E_5937 80 2 S_0 S_1245 S_2745 S_1503 S_644 S_513
E_5936 20 1 S_1815 S_1802 S_2986 S_553 S_0
E_5931 30 2 S_0 S_2952 S_1031 S_1037
E_5930 25 3 S_0 S_938 S_1298 S_1300 S_2703 S_864 S_473 S_2071
E_5933 40 2 S_2684 S_806 S_2986 S_0 S_2703 S_2412 S_2058
E_5932 30 1 S_0 S_1553 S_2710 S_995 S_2703 S_120 S_2912 S_1037
E_5939 60 3 S_0 S_3200 S_2986 S_2310 S_1021 S_2263 S_995 S_669 S_2785
E_5938 40 1 S_0 S_2277 S_2537 S_564 S_3198 S_966 S_2745 S_2907 S_1360 S_120 S_495
E_6066 30 3 S_0 S_1948 S_1046 S_2755 S_1324 S_2310 S_3031 S_513 S_896 S_1911 S_1502 S_2324 S_2035 S_2773 S_3198 S_2263 S_3200 S_3462 S_864 S_959 S_1243 S_2277 S_1691 S_1021 S_2907 S_2625
E_6067 50 1 S_0 S_2986 S_221 S_1427 S_2745 S_2113 S_2943 S_754 S_44
E_5918 20 1 S_0 S_3248 S_143 S_1127 S_2976 S_1143 S_896 S_1650 S_752 S_20 S_131 S_1502 S_1802 S_572 S_851 S_553
E_3393 15 2 S_0 S_1768 S_2723 S_1879 S_222 S_1802 S_2170 S_2745 S_3355 S_2404 S_2703 S_1502 S_1489 S_162 S_473 S_431 S_1534 S_3033
E_3392 25 2 S_0 S_2277 S_2310 S_3154 S_2565 S_1768
E_3391 20 2 S_0 S_2986 S_1298 S_749 S_2745 S_966 S_1300 S_2703 S_2351 S_162 S_864 S_2412 S_1716 S_1172
E_3390 50 3 S_0 S_2977 S_495 S_1802 S_3217
E_3397 35 1 S_0 S_3220 S_573
E_3396 23 1 S_1324 S_3293 S_0 S_2426 S_896 S_604 S_1932 S_1183 S_1502 S_2113 S_2179 S_188 S_1802 S_1914
E_3395 80 2 S_0 S_1595 S_222 S_1427 S_2296 S_2327 S_2130 S_1379 S_2078 S_864 S_2703 S_2440 S_2825 S_139 S_3142 S_3039 S_1685 S_152 S_1298 S_2170 S_544 S_1590 S_162 S_669
E_3394 50 1 S_0 S_784 S_283 S_2170 S_3380 S_3228 S_2225 S_2692 S_644 S_851 S_642 S_2745 S_1150
E_3399 50 2 S_0 S_2977 S_2703 S_2351 S_1802 S_162
E_3398 45 3 S_0 S_2071
E_5915 25 2 S_0 S_600 S_45 S_1427 S_3380 S_120 S_3040 S_2301 S_669 S_3142 S_2739
E_2378 35 2 S_0 S_2986 S_143 S_3478 S_2426 S_2703 S_701 S_1802 S_162 S_864
E_2379 20 2 S_0 S_2035 S_2263
E_2376 70 1 S_0 S_2277 S_2310 S_3417 S_959 S_1502 S_820 S_2625
E_2377 60 3 S_0 S_222 S_1802 S_1498 S_1543 S_3445 S_2703 S_187 S_999 S_920 S_2001 S_141 S_933 S_1181 S_2097 S_1782 S_1213 S_1015 S_155 S_2460 S_431 S_162 S_1641 S_2625 S_1943 S_1534
E_2374 45 2 S_0 S_192
E_2375 20 1 S_0 S_2018 S_3220 S_785 S_2310 S_1887 S_896 S_947 S_1165 S_1510 S_3008 S_1768 S_1648 S_572 S_573 S_1658 S_1270 S_1534 S_2355 S_2720
E_2372 15 2 S_0 S_3200 S_785 S_1749 S_2263 S_3201 S_1502 S_2113 S_2310
E_2373 30 2 S_0 S_2476 S_222 S_2976 S_2127 S_896 S_131 S_3098 S_2783 S_2692 S_3410 S_1143 S_2619
E_2370 15 1 S_0 S_2277 S_2907 S_1021 S_2426 S_2263 S_3220 S_1360 S_995 S_2703 S_1798 S_1502 S_573 S_2625 S_1071 S_3261 S_1883
E_2371 100 3 S_0 S_1188 S_212 S_896 S_3008 S_1802 S_1534
E_3579 26 3 S_0 S_3293 S_2035
E_3578 30 2 S_1324 S_0 S_3220 S_2035 S_2773 S_1298 S_2263 S_2703 S_1892 S_162 S_864 S_3298
E_3577 12 2 S_0 S_1018 S_2311 S_896 S_779 S_1502 S_1802 S_3008 S_947 S_3410
E_3576 20 3 S_0 S_784 S_195 S_1595 S_283 S_1802 S_162
E_3575 35 3 S_1469 S_0 S_3355 S_1862 S_2502 S_1598 S_2404 S_2703 S_2986 S_837 S_2943
E_3574 50 2 S_0 S_222 S_2170 S_162 S_2301 S_1243
E_610 40 3 S_0 S_2723 S_222
E_3572 16 1 S_0 S_896 S_1313 S_1850 S_1502 S_1802 S_3261 S_1275
E_3571 30 1 S_0 S_938 S_2035 S_222 S_2773 S_1298 S_3031 S_966 S_3445 S_473 S_852 S_886 S_2649 S_864 S_2625 S_3298 S_2113 S_3217
E_3570 30 2 S_0 S_3220 S_1892 S_2426 S_1324 S_2310 S_848 S_3031 S_1164 S_1165 S_3198 S_573 S_744 S_3037 S_692 S_2035 S_2261 S_1920 S_3200 S_864 S_1672 S_2277 S_2907 S_2404 S_2113 S_2625
E_2118 15 3 S_0 S_2277 S_384 S_2170 S_864 S_1360 S_1911 S_120 S_1768 S_3043 S_2301 S_2625 S_2324 S_1422
E_2119 125 3 S_1324 S_2961 S_2277 S_525 S_0 S_1802 S_513 S_2159 S_1360 S_848 S_3277 S_3091 S_832 S_2035 S_536 S_2625 S_2113 S_1015
E_2112 20 3 S_0 S_2419 S_1300 S_920
E_2113 10 2 S_1850 S_0 S_1502 S_1802
E_2110 45 3 S_0 S_3277 S_2801 S_492 S_832 S_1324 S_2159 S_2310 S_3031 S_1911 S_2703 S_999 S_3298 S_296 S_2035 S_2773 S_3198 S_864 S_2277 S_1298 S_744 S_1360 S_2324 S_162 S_2625
E_2111 50 1 S_0 S_723 S_222 S_1802 S_1266 S_2376 S_2259 S_1442 S_2703 S_2943 S_526 S_1984 S_3043 S_864 S_2723 S_155 S_2459 S_1298 S_3023 S_1598 S_1300 S_2113 S_553
E_2116 30 2 S_0 S_2745
E_2117 40 1 S_0 S_143 S_1887 S_896 S_1996 S_1850 S_1802 S_669
E_2114 50 1 S_0 S_896 S_137 S_1275
E_2115 65 2 S_1469 S_0 S_1188 S_2986 S_2310 S_2745 S_2502 S_1768 S_2113 S_1014 S_3141 S_1084
E_611 10 2 S_0 S_2907 S_2277 S_2035 S_2310 S_3198 S_2745 S_864 S_3252 S_2799 S_1360 S_1018 S_1590 S_2426 S_3245 S_3261
E_1139 80 2 S_0 S_492 S_2745 S_831 S_1726 S_1802 S_2426 S_2933 S_2536 S_2310 S_1165 S_239 S_2113 S_3037 S_3355 S_130 S_864 S_3467 S_3261 S_1469 S_1298 S_1473 S_2404 S_110 S_162 S_754
E_1138 10 3 S_2103 S_0 S_756 S_3332 S_2263 S_831 S_2404 S_1502 S_2665 S_533 S_2426 S_2321 S_536 S_3261 S_1914
E_339 15 2 S_0 S_1948 S_1749 S_2653 S_2426 S_1324 S_2703 S_549 S_896 S_1768 S_1565 S_1891 S_2886 S_911 S_3245 S_2669 S_2907 S_1360 S_262 S_1590 S_754 S_2035 S_2474 S_504 S_513 S_2200 S_3141 S_1788 S_3142 S_2709 S_1177 S_748 S_2263 S_2950 S_1183 S_114 S_959 S_130 S_537 S_102 S_2277 S_756 S_3154 S_2052 S_764 S_197 S_767 S_2741 S_2745 S_1848 S_3384 S_2565 S_2301 S_2755 S_332 S_785 S_2310 S_1862 S_338 S_569 S_995 S_3185 S_573 S_800 S_2773 S_2092 S_3198 S_3200 S_806 S_1015 S_2103 S_2104 S_1018 S_1691 S_1021 S_157 S_3440 S_2050 S_162 S_1802 S_3220 S_2358 S_2578 S_1892 S_626 S_3031 S_634 S_848 S_1502 S_997 S_1071 S_3037 S_1914 S_2154 S_2835 S_3252 S_864 S_3261 S_2616 S_3417 S_1298 S_2170 S_2404 S_2625 S_2180
E_338 35 3 S_0 S_1871 S_2484 S_1835 S_792
E_333 10 1 S_0 S_1948 S_882 S_1850 S_1802 S_2426 S_3025 S_1658 S_3293 S_3031 S_896 S_1502 S_572 S_1914 S_2709 S_2035 S_143 S_1075 S_2263 S_3261 S_1021 S_2404 S_3008
E_332 35 3 S_0 S_3293 S_2986 S_143 S_1948 S_2263 S_713 S_764 S_1502 S_794 S_1914 S_572 S_2426 S_1802 S_3261 S_55 S_2071 S_13
E_331 12 2 S_0 S_2746 S_1317 S_2977 S_2745 S_1033 S_3025 S_2244 S_3131 S_3293 S_2310 S_3031 S_1907 S_2823 S_1502 S_794 S_143 S_2263 S_533 S_3261 S_2050 S_2565 S_764
E_330 16 3 S_2103 S_3293 S_1261 S_143 S_565 S_3252 S_2263 S_2485 S_1183 S_794 S_533 S_2416 S_3245 S_3261 S_1914 S_0
E_337 8 2 S_0 S_565 S_1227 S_3252 S_1573 S_764 S_1502 S_1033 S_533 S_1990 S_794 S_3245 S_3261
E_336 8 2 S_0 S_2692 S_2426 S_2196 S_3293 S_2986 S_2310 S_3031 S_1502 S_794 S_1914 S_2035 S_3198 S_2262 S_804 S_1573 S_533 S_3261 S_2103 S_2277 S_3055 S_2263 S_1033
E_335 16 2 S_2565 S_1802 S_3245 S_3252 S_0
E_334 20 1 S_0 S_2962 S_2976 S_526 S_2745 S_498 S_1502 S_3126 S_639 S_3025 S_2692 S_2071
E_5142 50 1 S_0 S_1188 S_1018 S_2311 S_1376 S_1887 S_634 S_896 S_1850 S_1502 S_1802 S_2785 S_944 S_2783 S_2986 S_2745 S_3261 S_1275 S_13
E_1174 50 1 S_0 S_222 S_380 S_2426 S_2310 S_3031 S_3185 S_2703 S_2824 S_1502 S_794 S_2035 S_2263 S_864 S_1465 S_306 S_2723 S_756 S_1021 S_1298 S_313 S_162 S_2625 S_2292
E_5643 30 2 S_0 S_1768 S_2986 S_1021 S_749 S_2263 S_1502 S_1802 S_2426 S_947 S_3290 S_3261 S_13
E_5642 40 3 S_0 S_1736 S_1018 S_143 S_222 S_16 S_896 S_1181 S_1802 S_70 S_669 S_306
E_5641 40 3 S_0 S_368 S_2310 S_236 S_2035 S_1802 S_162 S_3410 S_1534
E_5640 30 3 S_0 S_1188 S_2310 S_1041 S_1802 S_2625 S_744 S_1857
E_5728 15 2 S_0 S_1768
E_5729 15 1 S_0 S_1768
E_5238 40 2 S_0 S_2277 S_384 S_1705 S_513 S_2629 S_1360 S_995 S_120 S_1768 S_3043 S_1266
E_5239 60 2 S_0 S_3277 S_1546 S_2301 S_1324 S_2159 S_785 S_2310 S_1165 S_995 S_2703 S_848 S_1502 S_2263 S_959 S_152 S_2277 S_600 S_1021 S_1298 S_2170 S_1598 S_1360 S_2625
E_5232 40 1 S_0 S_2986 S_3366 S_604 S_2703 S_3007 S_162 S_864 S_473
E_5233 25 3 S_742 S_0 S_3247 S_3405
E_5230 50 2 S_0 S_1850 S_1802 S_838 S_1324 S_1109 S_896 S_1502 S_572 S_188 S_1071 S_2709 S_2035 S_694 S_2263 S_1510 S_864 S_3410 S_1275 S_3200 S_1021 S_3154 S_3008 S_162 S_2038 S_2355
E_5231 15 1 S_0 S_1768 S_3220 S_2578 S_1802 S_2404 S_837 S_1324 S_2042 S_2310 S_1814 S_1502 S_573 S_744 S_3142 S_2949 S_864 S_2277 S_155 S_1298 S_3023 S_1360 S_162 S_2625 S_553
E_5236 35 1 S_0 S_3220 S_3277 S_1595 S_2745 S_1953 S_1536 S_2404 S_1324 S_2310 S_1502 S_23 S_573 S_3037 S_2943 S_1621 S_2263 S_1012 S_2277 S_2170 S_1360 S_765 S_754 S_553
E_5237 35 1 S_1324 S_0 S_647 S_2986 S_1126 S_222 S_749 S_120 S_1300 S_2404 S_2025 S_2678 S_886 S_781 S_837 S_473 S_744 S_3037 S_3217
E_5234 50 3 S_0 S_1367 S_1595 S_2743 S_2301 S_675 S_2195 S_2986 S_130 S_283 S_995 S_1427 S_1914 S_464 S_525 S_2944 S_2039 S_1685 S_959 S_152 S_2047 S_2170 S_2404 S_2625 S_754
E_5235 35 2 S_0 S_222 S_2745 S_1726 S_1802 S_837 S_2070 S_2703 S_27 S_3355 S_1126 S_749 S_1510 S_3201 S_3405 S_864 S_2723 S_2963 S_1473 S_2404 S_162 S_669 S_1534 S_2573
E_343 8 3 S_0 S_764 S_55 S_1914
E_3762 55 2 S_0 S_236
E_3763 75 1 S_0 S_1595 S_222 S_1427 S_1802 S_675 S_2986 S_3444 S_2703 S_2440 S_999 S_1914 S_195 S_1685 S_152 S_1830 S_1213 S_2170 S_1534 S_2518 S_1200 S_754 S_1644 S_554
E_3760 60 1 S_1324 S_0 S_938 S_785 S_2310 S_3366 S_1298 S_2749 S_647 S_192 S_2703 S_848 S_473 S_2035 S_864 S_2625 S_2986 S_3037
E_3761 45 2 S_2259 S_0 S_2745 S_731 S_1577
E_3766 30 2 S_0 S_2277 S_675 S_222 S_848 S_2745 S_2502 S_1953 S_1360 S_1300 S_647 S_290 S_120 S_1013 S_2625 S_553
E_3767 50 3 S_0 S_1188 S_495 S_1920 S_222 S_2170 S_2441 S_999 S_2703 S_848 S_852 S_1489 S_1263 S_2928 S_2625 S_1802
E_3764 28 3 S_0 S_1948 S_1329 S_2976 S_619 S_498 S_70 S_838 S_1324 S_896 S_988 S_794 S_3142 S_1914 S_2033 S_35 S_3250 S_2263 S_1183 S_3002 S_2962 S_1691 S_2170 S_2408 S_553
E_3765 25 1 S_0 S_3220 S_2035 S_1862 S_573 S_553
E_3768 18 3 S_0 S_1018 S_694 S_143 S_2461 S_896 S_2544 S_1502 S_1802 S_1075 S_24 S_536 S_3290 S_1771 S_1275 S_2709
E_3769 60 2 S_0 S_2326 S_1802 S_2977
E_340 10 1 S_0 S_1018 S_652 S_143 S_2050 S_3252 S_211 S_2565 S_764 S_794 S_533 S_2426 S_1802 S_3245 S_3261 S_55 S_2071 S_1914
E_1614 25 3 S_0 S_3220 S_1957 S_3163 S_1911 S_1324 S_938 S_2310 S_3031 S_995 S_1502 S_573 S_3298 S_296 S_2495 S_1552 S_2035 S_2773 S_1920 S_2263 S_864 S_595 S_2277 S_1021 S_3023 S_2324
E_1967 50 3 S_0 S_3220 S_2986 S_2310 S_1862 S_2035
E_1964 70 3 S_0 S_2277 S_384 S_2222 S_3031 S_2907 S_2949 S_120 S_1911 S_2629 S_3198 S_473 S_2035 S_864 S_2625 S_1030 S_2354 S_2324
E_1965 20 3 S_0 S_896 S_2310 S_1771 S_2619 S_35 S_1300 S_1116 S_3008 S_162 S_1691 S_669
E_1962 120 3 S_0 S_2628 S_1489 S_995 S_2870 S_3033 S_1324 S_2310 S_283 S_1911 S_2703 S_848 S_1502 S_469 S_2592 S_479 S_2495 S_1136 S_2901 S_2277 S_1879 S_1298 S_2170 S_1360 S_2625 S_886
E_1963 80 1 S_0 S_3118 S_2277 S_2035 S_1874 S_1298 S_3031 S_2116 S_2907 S_2703 S_3198 S_1484 S_162 S_864 S_2625 S_1802 S_1555 S_2287
E_420 20 2 S_2703 S_0 S_2723 S_1768 S_162
E_1960 100 1 S_0 S_1367 S_2079 S_139 S_2301 S_754 S_3142
E_1961 20 3 S_0 S_1802 S_2986 S_1126 S_1298 S_495 S_2703 S_2035 S_2263 S_162 S_864 S_3217 S_2029 S_2785
E_3186 45 2 S_0 S_3200 S_2310 S_995 S_1502 S_2426 S_3261
E_3187 30 2 S_2060 S_0 S_1736 S_306 S_1263 S_222 S_896 S_79 S_1543 S_1181 S_2703 S_3142 S_162 S_3008 S_2825 S_572 S_999 S_1018 S_1534
E_3184 30 1 S_0 S_3435 S_1771 S_222
E_3185 15 1 S_0 S_1018 S_2035 S_2141 S_896 S_1188 S_2703 S_1502 S_1802
E_3182 50 1 S_0 S_2986 S_3366 S_2745 S_2629 S_1300 S_316
E_3183 25 2 S_0 S_2277 S_2035 S_1298 S_3198 S_2263 S_2907 S_864
E_3180 100 2 S_1324 S_0 S_2310 S_1473 S_495 S_2025 S_2703 S_2231 S_3142
E_3181 75 3 S_1469 S_0 S_938 S_2986 S_3180 S_1298 S_2977 S_647 S_2404 S_2703 S_473 S_3405 S_1802 S_864 S_2625 S_2412
E_6064 25 1 S_0 S_2277 S_384 S_222 S_3220 S_120 S_1520 S_3043 S_573 S_473
E_3188 40 1 S_0 S_2018 S_1188 S_1018 S_1213 S_2231 S_749 S_3098 S_851 S_573 S_1275 S_3020 S_2986 S_754 S_2745 S_2785
E_3189 70 1 S_0 S_1749 S_1041 S_832 S_2578 S_1802 S_1270 S_1324 S_785 S_2310 S_1554 S_1383 S_778 S_1502 S_2082 S_2649 S_402 S_748 S_2456 S_3200 S_2616 S_2170 S_2404 S_1028 S_2625
E_6065 35 1 S_0 S_2986 S_143 S_2703 S_1802 S_162
E_6062 40 2 S_0 S_3220 S_3277 S_558 S_2749 S_2871 S_2310 S_564 S_2703 S_1502 S_573 S_1460 S_2709 S_1621 S_3198 S_2263 S_3103 S_864 S_2277 S_2170 S_2461 S_2907 S_1360 S_2113 S_162 S_1362
E_6063 25 3 S_2495 S_0 S_2277 S_564 S_222 S_1298 S_2170 S_2628 S_864 S_3220 S_1360 S_2703 S_120 S_1803 S_162 S_573 S_1942 S_1188 S_1376 S_2870 S_1473
E_6060 40 3 S_0 S_1426 S_2629 S_2578 S_2749 S_1489 S_1911 S_1324 S_2018 S_995 S_2703 S_685 S_2286 S_2324 S_2495 S_525 S_2773 S_1408 S_864 S_2277 S_2404 S_2351 S_374 S_162 S_2625 S_1802
E_6061 35 3 S_0 S_3293 S_283 S_2745 S_1850 S_3405 S_1802 S_851 S_669
E_3988 60 2 S_0 S_1749 S_3191 S_1324 S_938 S_785 S_2310 S_1165 S_995 S_2703 S_848 S_1502 S_572 S_744 S_799 S_2159 S_2263 S_3200 S_959 S_2277 S_600 S_2170 S_1360 S_2625 S_1534
E_3989 20 2 S_0 S_784 S_2578 S_283
E_3986 85 2 S_0 S_2277 S_2986 S_2170 S_2745 S_2025 S_431 S_2071 S_2785
E_3987 40 2 S_0 S_675 S_222 S_3191 S_884 S_1802 S_13 S_1324 S_2986 S_2310 S_634 S_2703 S_1502 S_2825 S_947 S_691 S_2035 S_1568 S_2263 S_1021 S_553 S_1598 S_2404 S_2625 S_3217 S_669
E_3984 50 2 S_0 S_2122 S_2745 S_1802 S_2426 S_785 S_130 S_338 S_995 S_2703 S_459 S_3142 S_2495 S_2035 S_2502 S_1013 S_864 S_3261 S_3200 S_3417 S_1298 S_157 S_162 S_2263 S_2625
E_3985 65 2 S_0 S_3348 S_1579 S_901 S_2426 S_1509 S_852 S_2986 S_291 S_864 S_959 S_3217 S_754 S_3261 S_3142 S_2086
E_3982 35 2 S_0 S_1018 S_1802
E_3983 25 1 S_0 S_1595 S_222 S_492 S_2516 S_2301 S_2536 S_2018 S_564 S_2022 S_2079 S_2440 S_139 S_2773 S_864 S_152 S_2170 S_2703 S_2404 S_2113 S_162 S_1199 S_754
E_3980 90 3 S_0 S_2310 S_874 S_848 S_1802 S_2625 S_1106
E_3981 30 1 S_1324 S_3293 S_3220 S_143 S_1298 S_999 S_1883 S_2703 S_1502 S_1802 S_162 S_864 S_1071 S_2071 S_0
E_2585 50 1 S_2536 S_0
E_2584 75 2 S_0 S_2231 S_2502 S_2404 S_2703 S_1768 S_765 S_2914
E_2587 50 1 S_1324 S_0 S_3200 S_2745 S_1165 S_1121 S_754 S_3325
E_2586 35 1 S_0 S_1768 S_3220 S_1369 S_513 S_573 S_882 S_2404 S_2703 S_2986 S_864 S_473 S_3478 S_1002
E_2581 30 2 S_0 S_195 S_130 S_1973 S_1250 S_2745 S_170 S_1802 S_244 S_3040 S_2301 S_959 S_1595 S_642 S_3142 S_596
E_2580 90 2 S_0 S_1298 S_1996 S_2703 S_1489 S_864 S_837 S_2841
E_2583 60 1 S_0 S_1018 S_143 S_2170 S_1488 S_1802
E_2582 20 2 S_1324 S_1552 S_2277 S_2986 S_0 S_1298 S_1360 S_1502 S_864 S_2625 S_553 S_3325
E_2589 35 2 S_0 S_3220 S_1957 S_227 S_886 S_995 S_2310 S_1911 S_2703 S_685 S_1502 S_573 S_2942 S_2035 S_2263 S_2277 S_1298 S_2170 S_1360 S_2625 S_431 S_1534
E_2588 30 3 S_0 S_3380 S_1509 S_139 S_2301
E_1728 40 3 S_0 S_2986 S_1568 S_1300 S_687 S_3405 S_1802 S_2785 S_2029 S_3064 S_3160 S_2841
E_1729 15 3 S_473 S_2122 S_0
E_6118 25 1 S_0 S_2277 S_1768 S_2745 S_1360
E_6119 80 3 S_0 S_1749 S_2745 S_1802 S_3175 S_2301 S_1324 S_2986 S_1383 S_2703 S_459 S_3248 S_1874 S_2502 S_1780 S_1013 S_2456 S_2170 S_1473 S_2404 S_2678 S_2113 S_2179 S_1489 S_754
E_1724 30 3 S_0 S_3220 S_222 S_2296 S_882 S_227 S_384 S_1911 S_2301 S_838 S_995 S_2703 S_573 S_525 S_2773 S_1920 S_531 S_1577 S_959 S_3261 S_2277 S_1298 S_2170 S_2035
E_1725 40 2 S_0 S_1188
E_1726 60 2 S_1277 S_0 S_2986 S_2502 S_1751 S_2745 S_2907 S_701 S_1802 S_2943 S_495 S_2412 S_2113 S_27
E_1727 50 1 S_0 S_2035 S_2502 S_1298 S_3031 S_634 S_2907 S_313 S_864 S_1219
E_1720 15 2 S_0 S_3366 S_1298 S_966 S_864 S_837
E_1721 40 3 S_0 S_2277 S_2035 S_3031 S_966 S_2263 S_2703 S_3198 S_573
E_1722 40 2 S_0 S_495 S_514 S_2949 S_1802 S_473
E_1723 20 3 S_0 S_2170 S_1499 S_2745 S_2907 S_2578 S_1768
E_5540 30 1 S_1324 S_0 S_143 S_1021 S_896 S_1802 S_2426 S_1071 S_3261 S_1914
E_2639 40 3 S_0 S_3220 S_1749 S_3 S_832 S_1489 S_2301 S_1324 S_785 S_2310 S_995 S_1502 S_2082 S_573 S_3298 S_2035 S_2723 S_2263 S_1007 S_864 S_959 S_2277 S_1298 S_1360 S_2625 S_886
E_2638 40 3 S_2060 S_3118 S_3220 S_222 S_1894 S_120 S_886 S_0 S_2703 S_1502 S_573 S_3142 S_728 S_1679 S_1510 S_1577 S_864 S_1188 S_1018 S_2170 S_162 S_2625 S_1534 S_1037
E_2637 20 1 S_0 S_2035 S_1298 S_2426 S_2703 S_162 S_864
E_2636 70 2 S_0 S_2277 S_3198 S_1473 S_2502 S_1360 S_2170 S_120 S_644 S_1013 S_2882
E_2635 10 2 S_0 S_2310 S_572 S_634 S_896 S_1502 S_162
E_2634 60 3 S_2495 S_1324 S_3200 S_2986 S_2310 S_0 S_422 S_1298 S_1300 S_1165 S_236 S_647 S_848 S_2035 S_2082 S_2263 S_864 S_473 S_837 S_995 S_959
E_2633 30 1 S_0 S_832 S_2018 S_564 S_1061 S_3031 S_2703 S_3198 S_1502 S_3298 S_296 S_2035 S_1920 S_1012 S_864 S_1015 S_1469 S_2277 S_1298 S_2170 S_744 S_2943 S_2625 S_754
E_2632 75 3 S_0 S_434 S_1802 S_2426 S_3293 S_3261 S_3031 S_634 S_1502 S_469 S_1914 S_2035 S_162 S_3198 S_2263 S_1183 S_864 S_3410 S_2277 S_1018 S_1298 S_2170 S_423 S_2179 S_1423
E_2631 45 3 S_0 S_1018
E_2630 25 1 S_1853 S_0 S_2277 S_2745 S_1360
E_5543 75 3 S_2170 S_0 S_870 S_1802
E_5544 145 2 S_0 S_2745 S_2629 S_1802 S_1324 S_2986 S_2310 S_3031 S_2035 S_1568 S_2502 S_1730 S_1513 S_864 S_130 S_2221 S_1298 S_765 S_162 S_3483 S_553 S_3325
E_5545 40 1 S_0 S_2310 S_188 S_2426 S_896 S_2437 S_1802 S_864 S_852 S_3261 S_2071
E_1588 80 2 S_0 S_806 S_870 S_1595 S_2170 S_1785 S_1427 S_2440 S_139 S_1200 S_852 S_221 S_754 S_1364
E_1589 50 2 S_0 S_864 S_222 S_1298
E_1858 65 1 S_0 S_2277 S_2035 S_2107 S_310 S_1360 S_1814 S_2703 S_498 S_120 S_3277 S_162 S_192 S_2882 S_553 S_423
E_1859 35 3 S_0 S_3114 S_2986 S_2584 S_1920 S_495 S_2404 S_2703 S_1236 S_1802 S_162 S_536 S_2625 S_2861 S_2785
E_5546 20 1 S_0 S_3220 S_1956 S_2426 S_837 S_2932 S_2310 S_283 S_896 S_1165 S_2703 S_1502 S_573 S_2035 S_694 S_2263 S_3200 S_864 S_3261 S_1469 S_2277 S_1298 S_1360 S_1031 S_2625 S_431
E_1852 30 2 S_0 S_2986 S_2310 S_2773 S_492 S_2170 S_1568 S_1802 S_609 S_3217
E_1581 40 3 S_0 S_1068 S_2977 S_1641 S_1911 S_3335 S_50 S_1473 S_2113 S_864 S_2625 S_1802 S_3290 S_2324 S_1422
E_1850 60 1 S_0 S_749 S_1300 S_2113 S_644 S_573
E_1851 15 3 S_0 S_3220 S_2035 S_155 S_1874 S_2263 S_253 S_1266
E_1856 50 1 S_0 S_1802 S_2159 S_495 S_553
E_1857 50 2 S_2495 S_3293 S_2277 S_2310 S_3127 S_0 S_2745 S_2426 S_1360 S_995 S_675 S_2179 S_2301 S_756
E_1854 50 3 S_0 S_675 S_2170 S_2977 S_2519 S_1802
E_1855 15 1 S_0 S_2723 S_222 S_2949 S_1300 S_1768
E_6310 80 2 S_0 S_784 S_195 S_2986 S_1595 S_3321 S_1802 S_244 S_2255 S_754 S_1644 S_2785
E_5001 75 1 S_0 S_784 S_2034 S_1595 S_2170 S_1887 S_1188 S_2578 S_1802 S_1150 S_139 S_2941 S_754 S_152
E_5000 30 2 S_0 S_2035 S_3366
E_5003 25 3 S_0 S_1768
E_5002 40 1 S_2869 S_22 S_2015 S_614 S_0 S_2745 S_2578 S_2351 S_2113 S_2426 S_3261 S_553
E_5005 55 1 S_0 S_669 S_2959 S_2025
E_5004 45 3 S_0 S_3220 S_2795 S_2745 S_1953 S_2578 S_1369 S_1802 S_2986 S_3179 S_2025 S_2590 S_573 S_3298 S_1621 S_864 S_473 S_2785 S_2277 S_1298 S_2170 S_1887 S_1474 S_822 S_553
E_5007 15 3 S_0 S_3293 S_3220 S_2035 S_1862 S_1298 S_3031 S_2745 S_2263 S_2502 S_2703 S_2678 S_1892 S_3160 S_864 S_2456 S_3380 S_1726
E_5006 15 3 S_0 S_3277 S_3004 S_564 S_2170 S_310 S_2749 S_1802 S_3298 S_2871 S_2709
E_5009 15 3 S_0 S_3293 S_3410 S_130 S_2054 S_2263 S_135 S_1502 S_1802 S_2426 S_3261 S_1914
E_5008 35 1 S_1324 S_999 S_2277 S_2035 S_0 S_1298 S_3198 S_864 S_3220 S_2703 S_1892 S_573
E_108 16 2 S_0 S_3293 S_565 S_1298 S_3252 S_2907 S_1227 S_1768 S_2426 S_2625 S_3261 S_2071
E_109 20 2 S_2103 S_3293 S_3309 S_450 S_3096 S_2654 S_758 S_652 S_2262 S_2263 S_3199 S_2155 S_3379 S_1502 S_533 S_1261 S_1071 S_0 S_349 S_1914 S_3131
E_104 10 1 S_0 S_1948 S_2746 S_674 S_2233 S_3332 S_831 S_3226 S_2322 S_1850 S_1033 S_386 S_2426 S_3025 S_2244 S_604 S_1681 S_2071 S_3293 S_2986 S_1717 S_565 S_1813 S_896 S_995 S_2703 S_848 S_1502 S_794 S_291 S_572 S_2381 S_1561 S_1071 S_2033 S_2495 S_2885 S_1343 S_749 S_2453 S_1630 S_2665 S_864 S_3261 S_547 S_3313 S_2962 S_1298 S_1932 S_2621 S_1585 S_1936 S_2050 S_764 S_3008 S_1857 S_2178 S_162 S_2625 S_1802 S_2736
E_105 15 1 S_0 S_1018 S_143 S_2252 S_2565 S_749 S_2745 S_3252 S_882 S_3025 S_3103 S_2692 S_1480 S_24 S_3245 S_417 S_3274 S_2709
E_106 20 1 S_0 S_1948 S_2262 S_1907 S_794 S_572 S_1646
E_107 15 1 S_0 S_1948 S_1095 S_1796 S_1425 S_1751 S_2977 S_3380 S_504 S_1047 S_1033 S_2426 S_3289 S_2015 S_2071 S_1378 S_1324 S_3293 S_1608 S_1863 S_1907 S_1502 S_794 S_291 S_572 S_1071 S_3131 S_944 S_1914 S_2357 S_1261 S_1918 S_3096 S_143 S_652 S_2262 S_2501 S_804 S_3252 S_22 S_1573 S_1509 S_1183 S_533 S_1014 S_355 S_3261 S_349 S_2959 S_2103 S_3464 S_764 S_55 S_895 S_1646 S_2993
E_100 12 2 S_2103 S_1725 S_2559 S_2310 S_2741 S_0 S_2170 S_2745 S_3252 S_2578 S_3384 S_2565 S_3440 S_1590 S_3245 S_1244 S_2086
E_101 96 3 S_0 S_2426 S_3396 S_2718 S_2301
E_102 30 1 S_0 S_1768 S_3200 S_2310 S_3198 S_2745 S_2907 S_2277 S_1360 S_2923 S_2170 S_2749 S_2565 S_2301 S_377 S_469
E_103 15 3 S_0 S_3220 S_1369 S_64 S_2426 S_3025 S_236 S_2582 S_2015 S_1324 S_3293 S_2986 S_995 S_1502 S_794 S_291 S_572 S_573 S_1914 S_2035 S_804 S_1183 S_3261 S_2785 S_2103 S_1021 S_764 S_2263
E_636 33 1 S_2103 S_2885 S_533 S_3261 S_2170 S_2464 S_1932 S_896 S_3252 S_2565 S_1502 S_794 S_1590 S_3116 S_3245 S_1450 S_0 S_1037
E_3726 15 1 S_0 S_1367 S_2277 S_1553 S_222 S_2565 S_2745 S_2159 S_1360 S_2986 S_2474 S_162 S_2426 S_3261 S_2246 S_2785 S_2086
E_637 40 1 S_0 S_146 S_1802 S_2426 S_3293 S_3261 S_1768 S_851 S_1071 S_1914 S_2709 S_1621 S_3098 S_2263 S_1183 S_3410 S_1275 S_2277 S_1248 S_1996 S_1842 S_2692
E_4608 15 2 S_0 S_1768 S_1726 S_2310 S_1126 S_2502 S_749 S_2915 S_3247 S_143 S_2035 S_1802 S_1013 S_2625 S_2986 S_2745 S_2785
E_4609 25 2 S_0 S_573 S_763 S_1751 S_2426 S_995 S_1969 S_1768 S_1802 S_1031 S_2301 S_852 S_2590 S_3261 S_2010
E_4358 70 2 S_0 S_3277 S_222 S_227 S_1957 S_1324 S_2986 S_3298 S_744 S_2703 S_848 S_1502 S_999 S_947 S_2035 S_864 S_2785 S_815 S_1298 S_3023 S_162 S_2625 S_553 S_3325
E_4359 30 2 S_3198 S_3293 S_2277 S_2035 S_1862 S_1298 S_1751 S_966 S_2703 S_3031 S_1030 S_864 S_3037 S_0
E_4604 50 3 S_1324 S_0 S_2426 S_896 S_701 S_313 S_1802 S_1012 S_188 S_3261
E_4605 20 3 S_0 S_3293 S_1768
E_4606 20 1 S_0 S_1948 S_1317 S_222 S_1036 S_1802 S_838 S_896 S_236 S_1502 S_139 S_573 S_1914 S_2495 S_572 S_143 S_2263 S_1510 S_864 S_3008 S_162 S_669
E_4607 100 3 S_0 S_2277 S_896 S_2692 S_2179
E_4352 65 3 S_0 S_938 S_155 S_408 S_2745 S_2703 S_473 S_2825 S_162 S_2625 S_669
E_4601 20 2 S_0 S_390 S_1018 S_143 S_1802 S_2783 S_1771
E_4602 35 1 S_0 S_749 S_1188 S_3405 S_1802
E_4351 25 3 S_1469 S_1768 S_2277 S_2986 S_155 S_3366 S_2351 S_2949 S_1360 S_1911 S_1626 S_2324 S_864 S_2625 S_2412 S_2943 S_0
E_1386 65 1 S_0 S_3220 S_3277 S_723 S_832 S_2870 S_1324 S_785 S_2584 S_2703 S_1502 S_573 S_744 S_2035 S_2773 S_2263 S_3200 S_1094 S_2310 S_2277 S_3023 S_1598 S_1360 S_2625 S_431
E_1387 40 3 S_1324 S_0 S_2986 S_3366 S_749 S_2502 S_2949 S_3446 S_1489 S_864
E_5892 24 2 S_3228 S_0 S_162
E_5919 30 3 S_0 S_143 S_749 S_236 S_495 S_2025 S_1802 S_2179 S_2636 S_607 S_1201 S_3410
E_5893 100 1 S_0 S_143 S_966 S_1892 S_701 S_1802 S_162
E_5917 40 1 S_0 S_3220 S_1595 S_2296 S_2578 S_1802 S_2310 S_283 S_738 S_1814 S_2703 S_3295 S_1502 S_2440 S_573 S_2034 S_2035 S_1094 S_1200 S_2170 S_3023 S_3217 S_754 S_553 S_1534
E_5916 85 3 S_220 S_0 S_1317 S_676 S_2745 S_864 S_1778 S_1802 S_3290 S_1324 S_3293 S_2986 S_896 S_669 S_749 S_1188 S_752 S_589 S_2785 S_3200 S_1473 S_2113 S_553
E_635 16 1 S_2103 S_0 S_1582 S_1298 S_3031 S_966 S_184 S_3198 S_1502 S_533 S_162 S_1793 S_1914
E_5914 30 3 S_0 S_3261 S_2310 S_236
E_5913 40 3 S_0 S_3200 S_1768 S_2310
E_5890 20 1 S_0 S_3307 S_870 S_155 S_2745 S_2928 S_2079 S_2986 S_1802 S_162 S_1641 S_1809
E_5911 50 3 S_2495 S_0 S_1726 S_2745 S_896 S_2986 S_2263 S_2426 S_3261
E_5910 40 1 S_1830 S_0 S_1188 S_1595 S_2944 S_2703 S_3040 S_959 S_152
E_5891 50 1 S_0 S_896 S_1802 S_1275
E_5896 40 2 S_0 S_1768 S_3220 S_1726 S_1298 S_3154 S_1160 S_2745 S_2263 S_1802 S_995 S_2986 S_2113 S_2649 S_162 S_864 S_473 S_3298 S_553 S_13
E_1381 40 3 S_0 S_2977 S_2745 S_495 S_50 S_1802 S_3339 S_3293 S_2986 S_3031 S_2141 S_2703 S_2252 S_1502 S_3298 S_296 S_647 S_2035 S_864 S_1298 S_966 S_423 S_162 S_895
E_5897 40 2 S_2703 S_0
E_5894 60 2 S_0 S_1768 S_2035 S_143 S_749 S_2986 S_1802 S_3142 S_13
E_632 8 1 S_0 S_1775 S_3042 S_1033 S_2301 S_3261
E_5895 45 1 S_0 S_1188 S_2986 S_3200 S_2025 S_13 S_27
E_4543 20 1 S_0 S_1595 S_1427 S_2629 S_1802 S_2301 S_675 S_130 S_283 S_2079 S_2440 S_947 S_195 S_3252 S_2048 S_2165 S_152 S_564 S_3048 S_155 S_2170 S_3269 S_2625 S_754 S_669
E_4542 25 1 S_0 S_2018 S_2986 S_675 S_34 S_525 S_2301
E_4541 35 3 S_0 S_1948 S_2976 S_2653 S_1848 S_3384 S_1802 S_838 S_2198 S_1324 S_896 S_1768 S_572 S_2745 S_1914 S_2709 S_3250 S_3252 S_703 S_1691 S_764 S_162
E_4540 10 2 S_2495 S_0 S_3200 S_1502 S_1188
E_633 10 1 S_0 S_1948 S_1796 S_2301 S_1902 S_2749 S_1802 S_2426 S_3025 S_3293 S_2310 S_2699 S_896 S_1502 S_2590 S_944 S_794 S_1071 S_1717 S_1914 S_2948 S_2263 S_3252 S_1183 S_533 S_959 S_130 S_3261 S_3245 S_2103 S_2277 S_756 S_3464 S_764 S_1033
E_4547 40 3 S_0 S_2277 S_2745 S_1911 S_473 S_374 S_864 S_2625 S_2324
E_4230 90 3 S_0 S_3366 S_1568 S_3 S_995 S_2456 S_3160
E_4545 14 3 S_1324 S_0 S_2277 S_2907 S_786 S_2170 S_2723 S_2745 S_2263 S_3220 S_1360 S_864 S_573 S_3261 S_1914
E_4544 35 3 S_0 S_2723 S_423 S_1188 S_2703 S_2578 S_2590 S_1958 S_162 S_822 S_473 S_1802 S_27
E_3379 30 1 S_0 S_2277 S_2310 S_2745 S_3395 S_1360 S_995 S_1769 S_2426 S_3261
E_3378 40 2 S_0 S_2277 S_2035 S_2310 S_3031 S_966 S_3198 S_2625 S_640
E_3375 35 2 S_0 S_195 S_2170 S_2296 S_2578 S_1150
E_3374 25 3 S_2170 S_640 S_0 S_596
E_3377 26 1 S_0 S_2986 S_1300 S_2962 S_3025 S_553
E_3376 16 3 S_0 S_1768 S_2277 S_2035 S_2310
E_3371 75 2 S_0 S_283 S_162 S_492
E_3370 65 2 S_0 S_2774 S_634 S_495 S_2404 S_236 S_3114 S_1802 S_2829
E_3373 15 1 S_0 S_2018 S_1879 S_3315 S_2170 S_495 S_2553 S_120 S_2351 S_1489 S_999 S_2592
E_3372 20 2 S_0 S_1802 S_2179 S_2113 S_2071 S_1914
E_2358 60 1 S_0 S_1200 S_152 S_1595 S_784
E_2359 35 1 S_1324 S_0 S_938 S_2986 S_2745 S_473 S_2351 S_864 S_2625 S_1809
E_2350 40 3 S_0 S_1484 S_2301 S_1802 S_2426 S_2310 S_283 S_896 S_995 S_2824 S_1502 S_459 S_2881 S_1914 S_2326 S_2263 S_3252 S_1510 S_1183 S_864 S_959 S_3261 S_2103 S_1298 S_2050 S_2736
E_2351 30 1 S_0 S_1768
E_2352 14 1 S_0 S_1948 S_1691 S_162 S_222 S_380 S_896 S_1046 S_3008 S_572 S_947 S_306
E_2353 45 3 S_0 S_2035 S_1061 S_2773 S_1298 S_2170 S_864 S_3031 S_2426
E_2354 20 2 S_0 S_454 S_2311 S_283 S_380
E_2355 60 1 S_2170 S_1287 S_1768 S_0
E_2356 10 3 S_0 S_1862 S_1750 S_896 S_3271 S_1534
E_2357 25 1 S_0 S_3220 S_3277 S_1749 S_2301 S_832 S_2426 S_785 S_2310 S_1165 S_2703 S_1502 S_573 S_1914 S_2263 S_3200 S_1577 S_959 S_3261 S_2277 S_1021 S_1298 S_1598 S_1360 S_2625
E_3519 20 1 S_0 S_2170 S_2745 S_1300 S_1802 S_754 S_642
E_3518 15 1 S_2301 S_1850 S_1018 S_2035 S_0 S_3293 S_2170 S_895 S_896 S_1510 S_120 S_1502 S_1802 S_851 S_864 S_469 S_947 S_754 S_3098
E_3511 40 2 S_0 S_155 S_3191 S_1761 S_1502 S_2113 S_1012 S_3217 S_691
E_3510 25 2 S_2703 S_0
E_3513 30 3 S_1324 S_0 S_2277 S_3277 S_2310 S_564 S_2261 S_1360 S_2923 S_852 S_1802 S_864 S_2929 S_553 S_2224
E_3512 60 3 S_0 S_1768 S_3220 S_1595 S_222 S_1427 S_2977 S_1802 S_2986 S_2310 S_564 S_2703 S_3295 S_1502 S_573 S_2034 S_1726 S_864 S_2723 S_1298 S_2170 S_1473 S_162 S_3217 S_754
E_3515 18 3 S_0 S_896
E_3514 85 2 S_0 S_3290
E_3517 80 2 S_0 S_2277 S_2986 S_874 S_1442 S_2666 S_3283 S_2678 S_1901 S_2456 S_1266 S_3142
E_3516 30 2 S_3198 S_0 S_2277 S_2035 S_1298 S_3031 S_966 S_513 S_2907 S_2703 S_848 S_1892 S_886 S_2170 S_162 S_864 S_2625 S_1802 S_3261 S_2745 S_1277
E_5506 40 2 S_0 S_283 S_222 S_3154 S_749 S_1802 S_754 S_3261 S_2071 S_2573
E_2134 50 3 S_0 S_2277 S_2986 S_2345 S_2745 S_3 S_1953 S_1360 S_685 S_227 S_1768 S_972 S_2404 S_573 S_1802
E_2135 26 1 S_1324 S_999 S_3220 S_2035 S_1021 S_1298 S_864 S_832 S_1502 S_573 S_0
E_2136 30 2 S_0 S_2035
E_2137 20 3 S_0 S_784
E_2130 40 1 S_0 S_896 S_222 S_2745 S_884 S_1892 S_1802 S_2720 S_2937 S_2703 S_572 S_2085 S_3142 S_749 S_1510 S_1243 S_306 S_3190 S_669 S_1300 S_3008 S_553
E_2131 15 1 S_0 S_419 S_2986 S_1008 S_2404 S_604 S_685 S_3405 S_1489 S_573 S_837
E_2132 8 2 S_0 S_20 S_896 S_162 S_222 S_2263 S_1510 S_572 S_3008 S_969 S_1534
E_2133 60 2 S_0 S_2986 S_143 S_2404 S_1850 S_1802 S_162
E_2138 26 3 S_0 S_1650 S_1768 S_1802 S_749 S_1186 S_3261 S_3142
E_2139 40 1 S_0 S_3293 S_2986 S_2745 S_896 S_3275 S_2454 S_1275 S_1802 S_1626 S_609 S_3290 S_2071
E_1445 180 2 S_0 S_2277 S_2035 S_188 S_1298 S_3031 S_2745 S_896 S_3198 S_1802 S_2170 S_864
E_1444 45 1 S_0 S_1383 S_2986 S_2404
E_1447 30 1 S_0 S_3220 S_977 S_222 S_227 S_1726 S_1802 S_896 S_2703 S_1768 S_687 S_572 S_573 S_2035 S_2723 S_864 S_2277 S_3154 S_1502 S_1360 S_2170 S_3008 S_3271 S_431
E_1446 35 3 S_0 S_1018 S_1850 S_1802 S_944 S_3261
E_1441 65 3 S_0 S_2035 S_1820 S_423 S_2907 S_1953 S_2404 S_449 S_1768 S_972 S_495 S_573 S_837
E_1440 50 2 S_0 S_2795 S_1595 S_2124 S_1488 S_2578 S_1802 S_784 S_2986 S_244 S_642 S_195 S_1570 S_3148 S_2785 S_596 S_1188 S_2170 S_1473 S_644 S_162 S_1641 S_1200
E_1443 27 2 S_0 S_1317 S_2745 S_1033 S_2426 S_3031 S_896 S_2316 S_1502 S_794 S_291 S_572 S_1071 S_1914 S_2709 S_2035 S_694 S_2263 S_2665 S_2783 S_3261 S_2277 S_2907 S_764 S_1730 S_669
E_1442 45 3 S_0 S_3220 S_2745 S_227 S_2301 S_2986 S_2310 S_283 S_3031 S_1275 S_2029 S_469 S_2035 S_1342 S_2263 S_3200 S_2277 S_1018 S_2170 S_2578 S_162 S_1199 S_2625 S_431 S_754
E_359 95 1 S_0 S_3293 S_2277 S_2986 S_2773 S_1298 S_3198 S_749 S_2263 S_2050 S_498 S_2785 S_794 S_1559 S_864 S_2426 S_959 S_495 S_3025 S_3261 S_1914
E_358 60 3 S_0 S_3293 S_2957 S_2050 S_3127 S_2301 S_3261 S_2071
E_1119 15 1 S_2103 S_0 S_2050 S_804 S_1227 S_1183 S_22 S_1033 S_2426 S_3261 S_218
E_1118 20 3 S_0 S_1796 S_2977 S_2745 S_495 S_1150 S_2301 S_2984 S_3293 S_2986 S_2731 S_2426 S_1502 S_794 S_291 S_2896 S_2384 S_585 S_2421 S_3261 S_2170 S_718
E_1449 50 3 S_0 S_2617 S_2745 S_896 S_1850 S_1275 S_1802 S_137
E_1448 80 3 S_0 S_1595 S_492 S_1427 S_2296 S_2928 S_120 S_1802 S_2301 S_2986 S_283 S_2703 S_2745 S_143 S_3217 S_870 S_2170 S_1473 S_2225 S_162 S_1641 S_1943 S_754
E_5289 15 2 S_3154 S_473 S_938 S_1691 S_0
E_4135 18 3 S_0 S_1768 S_222 S_1850 S_1802 S_3288 S_70 S_13 S_2986 S_2862 S_896 S_1275 S_572 S_1914 S_2035 S_2263 S_3410 S_1243 S_2785 S_1736 S_1018 S_1502 S_162 S_669 S_1534
E_5286 30 2 S_0 S_222 S_1892 S_1489 S_1324 S_1862 S_3031 S_2703 S_1502 S_999 S_525 S_3198 S_2263 S_2723 S_864 S_2166 S_2277 S_1298 S_2170 S_2035 S_2625 S_1534
E_5214 30 2 S_0 S_61 S_2646 S_478 S_1956 S_785 S_222 S_995 S_290 S_1768 S_23 S_999 S_2745 S_1914 S_2326 S_3355 S_2263 S_864 S_1883 S_1469 S_3200 S_1502 S_2404 S_765 S_1534
E_5215 25 3 S_0 S_3220 S_882 S_1802 S_9 S_837 S_3366 S_2703 S_573 S_3141 S_647 S_2035 S_2949 S_864 S_2841 S_1298 S_2170 S_1300 S_2351 S_2113 S_2625 S_1489 S_553
E_5216 65 1 S_0 S_1473 S_2578 S_1996 S_2553
E_5217 50 2 S_0 S_806 S_2113 S_2986 S_2745 S_495 S_1300 S_2404 S_2703 S_1802 S_3115 S_9 S_137 S_754 S_3317 S_934 S_2682
E_5210 75 2 S_0 S_3220 S_227 S_2035 S_1489 S_2870 S_3033 S_3082 S_2703 S_685 S_1502 S_2330 S_2592 S_2943 S_525 S_573 S_864 S_479 S_1469 S_1879 S_3315 S_600 S_2170 S_2263 S_2625 S_431
E_5211 50 3 S_2495 S_0 S_2277 S_2035 S_2310 S_2426 S_2263 S_1360 S_1477 S_896 S_3008 S_2170 S_573 S_70 S_431 S_3261 S_1275
E_5212 50 3 S_0 S_2326 S_1188 S_2986 S_526 S_1426 S_495 S_1300 S_2703 S_120 S_1768 S_1802 S_749 S_852 S_2228
E_5213 60 3 S_0 S_2986 S_143 S_2977 S_3156 S_1802
E_5748 50 1 S_2170 S_0
E_5749 20 2 S_0 S_3277 S_2749 S_2301 S_1324 S_785 S_2310 S_2703 S_1502 S_3298 S_2035 S_3248 S_2773 S_3198 S_2263 S_3200 S_864 S_2277 S_1021 S_2170 S_2907 S_1598 S_1360 S_553
E_5218 30 3 S_0 S_2986 S_1413 S_2745 S_2907 S_2578 S_2301
E_5219 20 2 S_2703 S_0 S_162
E_3748 8 2 S_0 S_1802 S_752
E_3749 65 3 S_0 S_963 S_2986 S_165 S_2025 S_2330
E_3744 15 2 S_0 S_2745 S_1811 S_2862
E_3745 25 1 S_2495 S_3293 S_2277 S_2310 S_0 S_3357 S_1360 S_995 S_1502 S_1595
E_3746 40 1 S_0 S_423 S_1612
E_3747 15 3 S_0 S_3220 S_2035 S_1298 S_966 S_573 S_162 S_864
E_3740 50 3 S_0 S_2986 S_3366 S_2977 S_2745 S_2502 S_2404 S_2029 S_536 S_2321 S_1802 S_1659
E_3741 45 3 S_0 S_1850 S_3247 S_2263 S_143 S_749 S_896 S_1502 S_1313 S_1275 S_1802 S_3261 S_3142 S_1914
E_3742 65 1 S_0 S_3220 S_227 S_1489 S_3175 S_2301 S_1911 S_2870 S_938 S_2584 S_685 S_513 S_995 S_2703 S_848 S_2825 S_573 S_2035 S_1920 S_3091 S_1187 S_2277 S_600 S_2170 S_1360 S_2625
E_3743 65 1 S_0 S_3220 S_2035 S_1298 S_3031 S_3250 S_3380 S_573 S_36 S_647 S_2703 S_870 S_2692 S_851 S_162 S_864 S_3217 S_3410 S_3274
E_324 15 1 S_0 S_1261 S_2310 S_283 S_143 S_2745 S_2301 S_1502 S_44 S_3127 S_2426 S_2273 S_1570 S_1914 S_533
E_325 35 2 S_0 S_3208 S_1874 S_1568 S_3478 S_864 S_941 S_1710 S_2426 S_2456 S_1991 S_1298
E_4165 25 2 S_0 S_806 S_785 S_2310 S_222 S_423 S_2703 S_959 S_473 S_2035 S_162 S_2625
E_4164 50 3 S_0 S_1887 S_329 S_162
E_4167 20 2 S_1324 S_1768 S_2035 S_2263 S_0
E_4166 40 2 S_0 S_1298 S_2977 S_2025 S_3434 S_2252 S_1768 S_1802 S_864 S_236
E_4161 50 1 S_0 S_3293 S_2986 S_2745 S_2625 S_947 S_2785
E_4160 30 2 S_0 S_1595 S_1427 S_1539 S_170 S_2426 S_675 S_2018 S_283 S_2079 S_1685 S_2440 S_139 S_2941 S_525 S_3248 S_2773 S_2944 S_864 S_959 S_152 S_2301 S_2170 S_162 S_754 S_1364
E_4163 20 1 S_2170 S_0 S_2578 S_329
E_4162 25 2 S_0 S_3220 S_3277 S_723 S_222 S_227 S_1957 S_2301 S_2259 S_2310 S_1862 S_1911 S_2703 S_1502 S_573 S_1324 S_2035 S_2263 S_2277 S_1298 S_1598 S_1360 S_2625 S_431 S_469
E_4169 40 1 S_0 S_1018 S_1887 S_2745 S_1768 S_2692 S_3036 S_329
E_4168 26 2 S_0 S_2986 S_2310 S_1648 S_749 S_236 S_1510 S_1802 S_644 S_2426 S_1914
E_326 20 3 S_0 S_1948 S_2745 S_2578 S_2426 S_3290 S_3293 S_1184 S_2310 S_896 S_1384 S_291 S_1071 S_1914 S_2885 S_2154 S_143 S_1582 S_1183 S_3200 S_2050 S_2907 S_764
E_5746 26 1 S_0 S_3200 S_3261 S_2310 S_864
E_2839 35 2 S_0 S_2986 S_1920 S_2977 S_738 S_2703 S_1802 S_162 S_2625 S_431
E_2838 30 1 S_0 S_1948 S_434 S_2301 S_79 S_1324 S_896 S_1502 S_572 S_2709 S_1675 S_35 S_694 S_2773 S_3250 S_2263 S_1510 S_864 S_1275 S_1736 S_1021 S_2170 S_3368 S_644 S_1534
E_2835 40 2 S_0 S_784 S_195 S_2745 S_290 S_3295
E_2834 25 2 S_0 S_1749 S_2743 S_832 S_1892 S_2301 S_2310 S_3200 S_513 S_896 S_1768 S_2082 S_999 S_2885 S_3198 S_2263 S_2723 S_864 S_1469 S_2277 S_2616 S_600 S_2170 S_3023 S_2907 S_1360 S_2625
E_2837 15 1 S_0 S_1768 S_589 S_2986 S_1410 S_1473 S_2745 S_896 S_1650 S_2347 S_1850 S_1275 S_1802 S_749 S_2219 S_669 S_13
E_2836 85 3 S_0 S_1749 S_2301 S_1850 S_1802 S_2426 S_2755 S_1324 S_2310 S_1116 S_2082 S_1771 S_2773 S_2261 S_2263 S_864 S_959 S_3200 S_3417 S_1298 S_2170 S_1473 S_1300 S_162 S_2625 S_669
E_2831 50 1 S_0 S_3220 S_222 S_832 S_2404 S_1324 S_2310 S_3031 S_2703 S_573 S_744 S_799 S_2035 S_3198 S_2263 S_3141 S_786 S_2277 S_2616 S_2170 S_1525 S_1360 S_2113 S_765 S_1534
E_2830 85 2 S_2495 S_0 S_2277 S_1502 S_995 S_1768 S_137 S_1802
E_2833 35 1 S_0 S_1500 S_3220 S_2907 S_1342 S_1021 S_2773 S_1298 S_222 S_864 S_2723 S_236 S_2703 S_647 S_1768 S_1802 S_495 S_573 S_2116 S_3298 S_536
E_2832 40 3 S_0 S_1948 S_222 S_380 S_1658 S_1324 S_20 S_3031 S_995 S_2703 S_1502 S_572 S_188 S_1914 S_2035 S_2773 S_2263 S_362 S_864 S_1243 S_3200 S_1691 S_1021 S_3154 S_1534
E_5747 35 1 S_0 S_938 S_1018 S_549 S_749 S_2977 S_3220 S_2404 S_1300 S_2703 S_473 S_2474 S_1502 S_1802 S_162 S_573 S_2454 S_2986 S_2785
E_6105 16 3 S_0 S_2745 S_1736 S_835 S_694 S_222 S_1021 S_2170 S_3290 S_2263 S_360 S_1046 S_2225 S_2408 S_3008 S_162 S_3271 S_3217 S_3036 S_306 S_1914
E_6104 20 3 S_2170 S_0 S_2745
E_6107 25 1 S_2703 S_473 S_806 S_0
E_6106 20 3 S_0 S_3144 S_1691 S_1632 S_222 S_3098 S_896 S_20 S_162 S_3008 S_1802 S_572 S_2745
E_6101 50 3 S_0 S_1802 S_2986 S_495 S_1300 S_1996 S_701 S_110 S_2785 S_1626 S_999 S_1990 S_13
E_6100 25 1 S_0 S_1298 S_2263 S_604 S_2703 S_1502 S_644 S_864 S_2625 S_891
E_6103 25 1 S_1324 S_0 S_647 S_748 S_1298 S_2404 S_1911 S_2116 S_1587 S_2029 S_162 S_864 S_2625 S_2113 S_2324 S_2876
E_6102 40 3 S_0 S_495 S_2578 S_1802 S_9 S_837 S_2259 S_1862 S_2649 S_469 S_195 S_1068 S_2949 S_150 S_1577 S_473 S_1188 S_2170 S_1473 S_3156 S_2404 S_3007 S_2625 S_431
E_351 21 3 S_181 S_3293 S_1095 S_1691 S_143 S_1948 S_2050 S_3236 S_764 S_1502 S_1033 S_533 S_572 S_794 S_852 S_2018 S_3261 S_55 S_0
E_350 25 3 S_1518 S_3293 S_0
E_353 12 1 S_0 S_1948 S_1095 S_676 S_3332 S_2426 S_2129 S_831 S_382 S_1902 S_2035 S_1802 S_2301 S_3025 S_1758 S_1324 S_3293 S_2815 S_565 S_3031 S_896 S_1275 S_794 S_1071 S_3142 S_1914 S_2357 S_1261 S_143 S_749 S_2501 S_2263 S_2625 S_1183 S_533 S_864 S_130 S_3261 S_2103 S_3417 S_3154 S_2052 S_1502 S_211 S_371 S_2050 S_764 S_2113 S_920 S_1744 S_1033 S_488 S_669 S_1646 S_2228
E_352 8 1 S_0 S_2745 S_1802 S_211 S_3290 S_2476 S_2869 S_130 S_896 S_2823 S_794 S_291 S_572 S_143 S_2501 S_1510 S_2986 S_2352 S_2219 S_2785 S_2404 S_764 S_548 S_1033 S_669
E_355 35 2 S_0 S_1802 S_794 S_3293
E_354 10 2 S_0 S_3293 S_2035 S_572 S_143 S_3145 S_2736 S_896 S_1742 S_1502 S_2665 S_2263 S_2426 S_1802 S_3261 S_1465 S_1373 S_2352
E_1115 15 1 S_0 S_1184 S_2863 S_1193 S_64 S_1303 S_1796 S_1033 S_291 S_794 S_2228
E_4054 50 1 S_0 S_2745 S_1802
E_356 40 2 S_0 S_2189 S_2277 S_1537 S_2565 S_1615 S_2745 S_3252 S_1395 S_831 S_3384 S_2699 S_2545 S_1033 S_469 S_3245 S_725
E_6138 50 1 S_0 S_600 S_492 S_2170 S_2296 S_2025
E_6139 30 2 S_0 S_573 S_107 S_2745 S_896 S_1624
E_754 15 3 S_1324 S_0 S_2277 S_2426 S_2263 S_995 S_2301 S_959 S_459 S_3261 S_2071 S_3325
E_6130 65 1 S_0 S_1188 S_423 S_2168 S_3462 S_1768 S_1802
E_6131 20 3 S_2495 S_0 S_2311 S_526 S_995 S_1768 S_851 S_3261 S_1914
E_6132 25 3 S_0 S_3293 S_1357 S_2231 S_3261 S_143 S_3271 S_3031 S_634 S_2426 S_2405 S_1850 S_896 S_2035 S_1802 S_188 S_177 S_1071 S_236 S_1914
E_6133 15 1 S_0 S_3244 S_3220 S_2986 S_1298 S_2745 S_573 S_2949 S_1300 S_2404 S_2703 S_2578 S_1802 S_162 S_864 S_837 S_920 S_3275
E_6134 40 3 S_0 S_2745 S_864 S_27 S_1298
E_6135 15 3 S_1324 S_1768 S_647 S_2035 S_1021 S_2773 S_1298 S_2170 S_2977 S_2502 S_236 S_2986 S_1802 S_644 S_864 S_473 S_2029 S_754 S_2785 S_0
E_6136 25 1 S_0 S_3220 S_2986 S_222 S_2170 S_573 S_1598 S_3283 S_162 S_864 S_473 S_3142
E_6137 50 2 S_0 S_2584 S_2170 S_513 S_947 S_3405 S_864 S_2625 S_431 S_2841
E_6329 60 2 S_0 S_2745 S_2986 S_2785
E_4052 60 2 S_0 S_2277 S_2035 S_3031 S_2977 S_3198 S_1802 S_2113
E_6328 40 2 S_1920 S_848 S_2745 S_0
E_2659 20 2 S_0 S_143 S_749 S_2404 S_1850 S_1768 S_1802 S_3290
E_2658 8 1 S_0 S_2277 S_3 S_2745 S_1360
E_2651 30 2 S_1427 S_0 S_544
E_2650 60 2 S_0 S_938 S_2035 S_3298 S_2502 S_864 S_3220 S_2907 S_2703 S_473 S_1502 S_1013 S_573 S_1957 S_3141
E_2653 50 2 S_0 S_2351 S_1361 S_3137 S_1489 S_3175 S_573
E_2652 35 2 S_0 S_3220 S_675 S_222 S_332 S_2986 S_2310 S_564 S_2703 S_3447 S_2825 S_573 S_1341 S_2035 S_2553 S_1510 S_864 S_2170 S_2404 S_2351 S_548 S_162 S_2625 S_431
E_2655 30 1 S_0 S_2277 S_2773 S_2170 S_1188 S_920 S_3217 S_642
E_2654 60 1 S_0 S_3277 S_1957 S_2301 S_1324 S_2310 S_3031 S_995 S_2703 S_1502 S_3298 S_296 S_2035 S_3198 S_2263 S_3200 S_864 S_3261 S_2277 S_600 S_1021 S_2907 S_1892 S_162 S_2625 S_431
E_2657 55 3 S_0 S_2035 S_162 S_2170 S_2263 S_1598 S_2703 S_3008 S_1802 S_572 S_864 S_3298 S_3261 S_669 S_1726 S_3217
E_2656 15 2 S_0 S_3293 S_3366 S_1298 S_749 S_1911 S_2703 S_2225 S_2578 S_2649 S_162 S_864 S_2625 S_837 S_553 S_2324
E_1874 40 2 S_0 S_2986 S_749 S_1300 S_1802 S_9 S_2841
E_1875 50 2 S_0 S_2986 S_423 S_2502 S_920 S_536 S_754
E_1876 55 1 S_0 S_2117 S_2231 S_553
E_1877 100 3 S_0 S_3220 S_1018 S_2310 S_669 S_864 S_2277 S_1360 S_2453 S_1768 S_573 S_1188 S_2932 S_2943
E_1870 40 2 S_0 S_2018 S_2986 S_2855 S_999 S_2785
E_1871 70 2 S_0 S_2825 S_1300
E_1872 15 2 S_1324 S_0 S_2277 S_2986 S_155 S_2208 S_1874 S_1568 S_749 S_120 S_2629 S_1300 S_806 S_2678 S_1768 S_459 S_2625 S_799
E_1873 40 3 S_0 S_384 S_756 S_1298 S_3067 S_2008 S_1911 S_120 S_1726 S_864 S_2625
E_1878 20 3 S_959 S_0 S_3061 S_1150 S_851
E_1879 40 2 S_0 S_864 S_1298
E_756 10 3 S_2103 S_3293 S_3200 S_2310 S_0 S_1601 S_1502 S_2426 S_1914
E_5029 25 1 S_0 S_3200 S_2035 S_2310 S_1245 S_1296
E_5028 40 1 S_2170 S_640 S_642 S_0
E_5023 20 1 S_0 S_1188 S_1018 S_2773 S_896 S_1510 S_2692 S_969 S_864
E_5022 25 3 S_0 S_3220 S_832 S_1324 S_573 S_938 S_2310 S_2703 S_999 S_744 S_2035 S_2773 S_3198 S_2263 S_2723 S_864 S_203 S_2277 S_1298 S_2170 S_3023 S_2907 S_2791 S_162 S_2625
E_5021 30 2 S_0 S_2745 S_701 S_1802 S_2071
E_5020 45 1 S_0 S_3220 S_1957 S_222 S_3277 S_1324 S_938 S_785 S_2310 S_2703 S_1502 S_573 S_800 S_2773 S_2263 S_3200 S_1094 S_3261 S_2277 S_1298 S_2170 S_1598 S_1360 S_2625
E_5027 50 1 S_2495 S_0
E_5026 20 1 S_0 S_143 S_2050 S_2977 S_2745 S_2824 S_1768 S_1802 S_2426 S_3025 S_3261
E_5025 40 2 S_0 S_22 S_600 S_2749 S_3154 S_2745 S_2263 S_1598 S_1911 S_1502 S_851 S_864 S_2625 S_3298 S_2324
E_5024 25 1 S_0 S_2277 S_1749 S_2261 S_3198 S_1802 S_1751 S_701 S_2113 S_536 S_1342 S_2933
E_1306 8 2 S_2103 S_0 S_1062 S_1298 S_3031 S_2263 S_1610 S_831 S_2189 S_313 S_2426 S_3261
E_1307 30 3 S_0 S_3200 S_3248 S_1911 S_2703 S_864 S_1270 S_2324
E_1304 10 2 S_2259 S_0 S_3220 S_2035 S_222 S_1862 S_2263 S_1360 S_2703 S_864 S_2426
E_1305 20 3 S_2103 S_3293 S_0 S_2977 S_2745 S_2263 S_2824 S_1360 S_1183 S_1502 S_3382 S_2426 S_3261 S_2071 S_1914
E_1302 11 3 S_0 S_2122 S_2737 S_2310 S_2170 S_3430 S_3252 S_3440 S_1360 S_2565 S_3185 S_1751 S_864 S_2866 S_3245 S_2882 S_553 S_595
E_1303 8 2 S_0 S_1310 S_2426 S_2749 S_1033 S_1214 S_1551 S_2699 S_1502 S_794 S_1170 S_3245 S_1914 S_652 S_2263 S_3252 S_1573 S_2045 S_956 S_2100 S_3261 S_2050 S_2245 S_533
E_1300 15 3 S_0 S_3293 S_2310 S_2501 S_980 S_2578 S_764 S_1502 S_1033 S_794 S_55 S_2071 S_1914
E_1301 10 1 S_0 S_1768 S_222
E_1308 20 1 S_0 S_222 S_2263 S_2703 S_1502 S_1802 S_1534
E_1309 70 3 S_0 S_2497 S_1879 S_1568 S_949 S_495 S_647 S_995 S_2625 S_1489 S_864 S_2592 S_1422
E_168 15 2 S_0 S_2277 S_2887 S_2310 S_3198 S_3252 S_2653 S_2263 S_157 S_1360 S_2699 S_3440 S_1590 S_3245 S_3430
E_169 20 2 S_0 S_434 S_1802 S_2301 S_2390 S_513 S_896 S_1502 S_998 S_188 S_1914 S_3248 S_2773 S_2263 S_959 S_1469 S_2277 S_1787 S_1473 S_1360 S_2113 S_886 S_719 S_469
E_162 15 3 S_0 S_3293 S_143 S_565 S_2977 S_1227 S_2264 S_1784 S_1012 S_3289 S_3261 S_1328
E_163 10 1 S_0 S_831 S_2749 S_1033 S_386 S_2426 S_2071 S_1324 S_3293 S_130 S_3031 S_2141 S_896 S_794 S_3245 S_1914 S_2885 S_2035 S_3372 S_2707 S_3252 S_1183 S_2955 S_3261 S_2103 S_2962 S_2050 S_764 S_162 S_1802
E_160 25 2 S_0 S_2653 S_1892 S_1802 S_2310 S_2699 S_1502 S_852 S_3245 S_2745 S_548 S_1874 S_3198 S_3252 S_2453 S_533 S_2103 S_2277 S_2170 S_966 S_157 S_2565 S_1590
E_161 16 3 S_0 S_2310 S_2977 S_2653 S_2426 S_157 S_794 S_533 S_864 S_3245 S_3261 S_3252 S_2416
E_166 8 3 S_0 S_143 S_1183 S_1502 S_794 S_533 S_3261 S_1914
E_167 15 3 S_0 S_842 S_2170 S_1611 S_1766 S_2397 S_1358 S_68 S_3040 S_2301 S_2926
E_164 20 1 S_2103 S_1948 S_0 S_222 S_3293 S_749 S_1300 S_2245 S_1183 S_644 S_572 S_2426 S_1071 S_3261 S_1465 S_1914 S_533
E_165 15 2 S_0 S_1948 S_1850 S_1802 S_2426 S_3025 S_1324 S_3293 S_2936 S_3348 S_1558 S_1502 S_794 S_1768 S_1914 S_578 S_1261 S_143 S_3261 S_2103 S_602 S_211 S_713 S_1698 S_215 S_2352 S_55 S_1907 S_1646
E_5689 45 1 S_0 S_1802 S_70 S_1324 S_3410 S_896 S_995 S_1502 S_851 S_572 S_188 S_1914 S_2495 S_2885 S_2035 S_2263 S_1510 S_3203 S_3261 S_1275 S_3100 S_3154 S_3008 S_644 S_2355
E_5688 50 1 S_0 S_3200 S_2310
E_5687 40 3 S_0 S_2977 S_1802 S_1150 S_2625 S_1422
E_5686 40 3 S_0 S_3220 S_2578 S_1892 S_1802 S_1996 S_1552 S_2986 S_3031 S_2141 S_573 S_947 S_2035 S_1392 S_3198 S_2552 S_1183 S_1626 S_864 S_2277 S_1298 S_2170 S_2907 S_2404 S_701 S_162
E_5685 14 2 S_0 S_2263 S_222 S_2976 S_1075 S_896 S_2040 S_1046 S_20 S_1502 S_572 S_188 S_2783 S_70 S_3008 S_542 S_2709
E_5684 45 2 S_0 S_2071 S_2986 S_3031 S_184 S_1612 S_947 S_3142 S_2035 S_3198 S_2502 S_1780 S_864 S_1014 S_2277 S_1298 S_2907 S_1300 S_2970 S_644 S_162 S_1793
E_5683 15 2 S_0 S_2745 S_2578 S_27 S_3366
E_5682 50 3 S_0 S_2986
E_5681 60 1 S_0 S_3220 S_723 S_222 S_492 S_1154 S_1802 S_2928 S_2376 S_2986 S_1384 S_2703 S_573 S_27 S_2502 S_2553 S_864 S_2723 S_1889 S_1840 S_162 S_2116 S_669
E_5680 18 2 S_0 S_3293 S_895 S_896 S_1802 S_2179 S_634
E_3437 30 1 S_0 S_2801 S_2977 S_1802 S_1324 S_3031 S_1502 S_27 S_2035 S_3198 S_2263 S_1582 S_2552 S_2553 S_1510 S_1183 S_864 S_2277 S_1298 S_2170 S_1473 S_2907 S_1362 S_2625 S_1422
E_4378 75 2 S_0 S_784 S_195 S_2743 S_152 S_669
E_4379 40 1 S_0 S_2986 S_222 S_749 S_2703 S_687 S_162 S_2785
E_4370 50 1 S_0 S_893 S_146 S_1075 S_896 S_1502 S_2426 S_3405 S_3261 S_553 S_1275 S_2709
E_4371 50 3 S_0 S_3100 S_1018 S_283 S_3098 S_1802 S_851 S_1883
E_4372 50 3 S_0 S_536 S_2606
E_4373 55 2 S_0 S_2310 S_3366 S_2745 S_2578 S_895
E_4374 25 3 S_0 S_2277 S_2035 S_2986 S_1360 S_2749 S_864 S_3298 S_754 S_553
E_4375 40 3 S_0 S_3220 S_723 S_2404 S_1324 S_3366 S_3031 S_848 S_1502 S_573 S_3298 S_2035 S_1920 S_2263 S_864 S_2277 S_1298 S_3023 S_1598 S_1360 S_2791 S_162 S_2625 S_553 S_469
E_4376 35 2 S_0 S_1736 S_2986 S_749 S_1214 S_1300 S_1883 S_2027 S_442 S_2255 S_3271 S_25 S_553 S_79 S_1648
E_4377 75 3 S_0 S_2113
E_5979 40 3 S_0 S_1426 S_222 S_749 S_423 S_1188 S_2391 S_2404 S_852 S_2070
E_5978 70 1 S_0 S_2412 S_2986 S_2231 S_1300
E_5971 25 1 S_0 S_2277 S_2310 S_2170 S_3 S_1360 S_1768 S_1802 S_2301
E_5970 20 3 S_0 S_3380
E_5973 45 3 S_0 S_2986 S_162
E_5972 20 2 S_0 S_2745 S_2578 S_1802 S_1803 S_2390 S_2019 S_1972 S_799 S_1872 S_1621 S_162 S_2952 S_2162 S_3405 S_972 S_2277 S_2170 S_3478 S_1415 S_2404 S_1031 S_3271 S_2625 S_3275 S_1037
E_5975 20 2 S_2495 S_0 S_459 S_675 S_995
E_5974 15 2 S_0 S_2277 S_564 S_2565 S_2502 S_1360 S_2703 S_2692 S_765 S_1219 S_3142
E_5977 35 3 S_0 S_1957 S_3035 S_1892 S_1802 S_3141 S_2259 S_2986 S_1862 S_1502 S_3298 S_2035 S_2773 S_749 S_864 S_595 S_1469 S_1021 S_1298 S_2170 S_1473 S_2404 S_162 S_3217 S_1534
E_5976 35 1 S_1324 S_573 S_3220 S_896 S_2310 S_188 S_676 S_2745 S_2263 S_3200 S_2252 S_2657 S_2113 S_2301 S_1802 S_0 S_3142 S_869
E_4082 40 3 S_120 S_1484 S_1768 S_870 S_675 S_0 S_1298 S_2170 S_2745 S_2456 S_2027 S_883 S_3114 S_848 S_2678 S_2986 S_1802 S_162 S_864 S_680 S_669
E_4083 35 2 S_2060 S_800 S_1736 S_2263 S_0 S_749 S_896 S_3008 S_70 S_1018 S_79
E_4080 75 3 S_0 S_2277 S_1568 S_678 S_1802 S_2625
E_4081 50 1 S_0 S_3293 S_3200 S_2310 S_211 S_995 S_1850 S_1802 S_2426 S_3261
E_4086 15 2 S_0 S_784 S_2310 S_2170 S_434 S_469 S_3261
E_4087 75 3 S_0 S_3220 S_1488 S_2426 S_283 S_1862 S_995 S_2703 S_1502 S_139 S_573 S_2495 S_2886 S_2263 S_3043 S_1577 S_864 S_3261 S_564 S_2277 S_1021 S_1298 S_1360 S_162 S_431 S_754
E_4084 65 2 S_0 S_784 S_1595 S_283 S_2773 S_1427 S_1685 S_806 S_2623 S_781 S_139 S_864 S_2941 S_152 S_2943 S_690
E_4085 50 1 S_0 S_2277 S_2986 S_1126 S_749 S_634 S_2949 S_1188 S_1360 S_473 S_864 S_2625 S_2412 S_3410 S_2745 S_1926
E_4088 125 2 S_2684 S_0 S_1188 S_2986 S_2801 S_1298 S_3154 S_2222 S_957 S_2666 S_2703 S_2029 S_162 S_864 S_2625 S_3261
E_4089 35 1 S_0 S_2497 S_2986 S_1568 S_1473 S_3156 S_1426 S_1300 S_2703 S_2678 S_162 S_749 S_2785
E_4888 15 2 S_0 S_1188 S_2986 S_155 S_1126 S_495 S_2949 S_1587 S_1300 S_885 S_472 S_2113 S_3217
E_4889 35 1 S_0 S_3220 S_2801 S_2404 S_2301 S_2870 S_2310 S_283 S_995 S_2703 S_685 S_1502 S_573 S_1914 S_2495 S_2035 S_2773 S_2263 S_864 S_2277 S_1298 S_2170 S_1360 S_2625 S_431
E_4882 60 1 S_0 S_3220 S_1957 S_832 S_1546 S_1324 S_2310 S_2703 S_1502 S_572 S_573 S_3141 S_2035 S_2581 S_2773 S_2263 S_744 S_2277 S_1021 S_1298 S_2170 S_3023 S_1360 S_2625 S_1534
E_4883 40 1 S_0 S_2986 S_669
E_4880 50 2 S_0 S_2277 S_2037 S_1021 S_3271 S_840 S_2263 S_1300 S_1360 S_2311 S_2027 S_1502 S_2113 S_162 S_864 S_2625 S_1473 S_236 S_553 S_1914 S_2221
E_4881 65 3 S_0 S_1887
E_4886 45 3 S_0 S_1018 S_644
E_4887 40 2 S_0 S_3220 S_2035 S_2907 S_1911 S_1502 S_864 S_2625 S_1883 S_2324
E_4884 15 1 S_0 S_454 S_896 S_2692 S_3410 S_3274 S_799
E_4885 20 1 S_1324 S_0 S_1188 S_2035 S_2311 S_2351 S_2806 S_2703 S_1502 S_2692 S_2995 S_851 S_3261 S_3002
E_3357 40 3 S_0 S_675 S_2628 S_2301 S_1802 S_2426 S_2071 S_1324 S_785 S_2310 S_2703 S_1502 S_999 S_525 S_2263 S_864 S_959 S_3261 S_3200 S_600 S_1298 S_2170 S_1473 S_2625 S_1534
E_3356 30 3 S_1324 S_0 S_2310 S_2565 S_2907 S_1911 S_1751 S_1277 S_162 S_864 S_2625 S_3037 S_2324
E_3355 50 3 S_0 S_3220 S_2035 S_901 S_3447 S_573 S_852
E_3354 15 3 S_0 S_2277
E_3353 30 1 S_0 S_3247
E_3352 35 2 S_0 S_2986 S_2680 S_3380 S_1981 S_749 S_865
E_3351 75 2 S_0 S_896 S_1012
E_3350 45 2 S_0 S_1473 S_2745 S_3445
E_3359 18 1 S_0 S_1802 S_1317 S_669
E_3358 15 3 S_0 S_222 S_2745 S_1850 S_1802 S_891 S_2225 S_896 S_3445 S_20 S_2825 S_469 S_3142 S_2326 S_578 S_2657 S_526 S_1232 S_1831 S_2170 S_2283 S_162 S_2625 S_442 S_1534
E_3689 75 1 S_0 S_221 S_1427 S_1785 S_754 S_152
E_3688 85 2 S_1469 S_0 S_2263 S_1502 S_1802 S_3275
E_3681 30 1 S_0 S_2277 S_2773 S_2977 S_1360 S_995 S_1802 S_959
E_3680 30 1 S_0 S_2035 S_2170 S_2745 S_1300 S_2404 S_604 S_2703 S_1018 S_162 S_431
E_3683 50 2 S_0 S_221 S_222 S_2745 S_3228 S_3142 S_2474 S_3127 S_989 S_1809 S_2986 S_2763 S_2025 S_2296 S_195 S_958 S_152 S_2170 S_2111 S_2113 S_754 S_669 S_2573
E_3682 35 1 S_0 S_3220 S_3277 S_227 S_1489 S_995 S_2259 S_2159 S_785 S_685 S_1911 S_2703 S_290 S_573 S_3141 S_2495 S_2035 S_531 S_938 S_1094 S_2277 S_1298 S_1360 S_2625 S_431
E_3685 40 2 S_0 S_3220 S_2035 S_2310 S_1298 S_155 S_2703 S_864 S_3298 S_3217
E_3684 50 3 S_0 S_1850 S_2042 S_222 S_2977 S_2703 S_1802
E_3687 20 1 S_0 S_1188 S_2986 S_786 S_1983 S_2170 S_2745 S_1785 S_3405 S_886 S_473 S_1717 S_2590
E_3686 14 2 S_0 S_3217
E_4293 22 3 S_0 S_1018 S_35 S_3125 S_572 S_2692 S_2141 S_896 S_1188 S_2252 S_3008 S_1802 S_2263 S_469 S_3483 S_188 S_2029 S_634 S_944
E_3533 75 3 S_0 S_1317 S_222 S_2976 S_434 S_2426 S_70 S_2018 S_1109 S_2310 S_636 S_131 S_1502 S_2263 S_694 S_35 S_1510 S_3261 S_306 S_1021 S_2170 S_2408 S_644 S_669
E_3532 35 1 S_0 S_2029 S_3366
E_3531 40 3 S_0 S_2986 S_423 S_2502 S_1448 S_837 S_2702
E_3530 42 2 S_0 S_184 S_2976 S_3226 S_498 S_13 S_896 S_2703 S_131 S_1502 S_1071 S_1914 S_2357 S_3248 S_2263 S_3200 S_864 S_306 S_2277 S_1298 S_3154 S_2170 S_2113 S_2179 S_2625 S_553
E_3537 100 3 S_0 S_1768 S_1749 S_3417 S_1473 S_2200 S_2749 S_2082 S_2625 S_553
E_3536 20 2 S_2703 S_0 S_754
E_3535 40 2 S_0 S_526 S_3191 S_2071 S_2825 S_2745 S_3142 S_2444
E_3534 60 2 S_0 S_1018 S_2310 S_423 S_3103 S_2709 S_2745 S_755 S_2535
E_3539 50 3 S_1324 S_0 S_1298 S_966 S_864 S_2625
E_3538 50 1 S_0 S_3277 S_2653 S_3384 S_3440 S_1892 S_2310 S_3031 S_549 S_2375 S_469 S_3298 S_2035 S_2773 S_3198 S_2263 S_864 S_2277 S_1298 S_2170 S_2907 S_1598 S_1360 S_2749 S_162
E_4291 40 2 S_0 S_573 S_3220 S_1298 S_1568 S_2703 S_162 S_864 S_837 S_2303
E_2332 60 2 S_0 S_498 S_1568
E_2333 20 3 S_0 S_3293 S_2745 S_2773
E_2330 30 3 S_0 S_3220 S_283 S_2170 S_162 S_564
E_2331 35 2 S_0 S_1484 S_3220 S_2801 S_2977 S_1802 S_2301 S_1944 S_2071 S_938 S_130 S_3031 S_2870 S_2703 S_1817 S_573 S_2035 S_1568 S_2625 S_864 S_1298 S_162 S_2116 S_754
E_2336 50 3 S_2259 S_3248 S_3220 S_3 S_2773 S_222 S_1862 S_2018 S_120 S_2263 S_1598 S_2723 S_162 S_1021 S_1577 S_864 S_473 S_431 S_1534 S_0
E_2337 85 2 S_0 S_675 S_157 S_120 S_1177 S_1802 S_2301 S_13 S_1379 S_785 S_2310 S_2371 S_1862 S_681 S_1911 S_1768 S_851 S_1891 S_2324 S_525 S_2997 S_3358 S_2986 S_864 S_990 S_45 S_1298 S_1887 S_1598 S_3213 S_2791 S_874 S_162 S_2625
E_2334 30 2 S_2259 S_0 S_2277 S_2671 S_222 S_3 S_938 S_1360 S_2703 S_1489 S_584 S_162 S_473 S_431 S_2324
E_2335 50 3 S_0 S_3310 S_3318 S_2221
E_2338 20 2 S_3154 S_0 S_2035
E_2339 80 2 S_0 S_3293 S_2277 S_2986 S_155 S_2745 S_2466 S_2785
E_1683 55 3 S_0 S_3200 S_2310 S_1126 S_2745 S_2502 S_3114 S_1626 S_1802 S_9 S_3217 S_2113
E_1682 50 2 S_0 S_1484 S_222 S_2977 S_1802 S_1862 S_2703 S_999 S_1002 S_1726 S_1342 S_1568 S_3198 S_2723 S_864 S_2277 S_870 S_155 S_1298 S_2170 S_2907 S_2404 S_754
E_1681 12 2 S_0 S_2040
E_1680 40 2 S_0 S_749 S_2127 S_1166 S_131 S_2692 S_3410 S_1143
E_1687 24 2 S_0 S_3220 S_222 S_1046 S_1892 S_1802 S_13 S_1324 S_896 S_2703 S_1502 S_572 S_573 S_1071 S_1914 S_2495 S_999 S_2263 S_1243 S_306 S_3200 S_1021 S_2170 S_3008 S_1534
E_1686 100 3 S_0 S_2692 S_3248 S_144 S_459 S_1165 S_1768 S_2113 S_1402 S_2310 S_553
E_1685 30 2 S_0 S_3220 S_1862 S_222 S_2745 S_864 S_2703 S_162 S_573 S_2625
E_1684 25 2 S_0 S_3220 S_2301 S_1270 S_2159 S_2986 S_2310 S_1165 S_995 S_2703 S_573 S_2035 S_3198 S_3200 S_864 S_1465 S_2277 S_1021 S_1298 S_1360 S_2113 S_197
E_1689 15 2 S_2592 S_0 S_1587 S_3107
E_1688 50 3 S_0 S_2692 S_244
E_3825 20 1 S_1510 S_749 S_2619 S_1188 S_0
E_3824 40 3 S_0 S_3220 S_2310 S_2703 S_1768 S_162 S_573 S_1333
E_3827 30 3 S_0 S_1018 S_1021 S_896 S_2692 S_2292 S_2869
E_3826 30 2 S_0 S_1188 S_155 S_2745 S_2097 S_1802
E_3821 50 3 S_962 S_0 S_2035 S_2745 S_2426 S_2625 S_754
E_4441 35 1 S_0 S_3004 S_2170 S_2745 S_236 S_2703 S_2749 S_2113 S_864 S_852 S_1241
E_3823 50 1 S_0 S_2745 S_3168 S_2578 S_3127 S_2703 S_283 S_818 S_3076 S_851 S_947 S_3142 S_2502 S_1398 S_1013 S_3141 S_473 S_103 S_2170 S_1473 S_2404 S_604 S_162 S_1200 S_754
E_3822 20 2 S_0 S_146 S_2231 S_1821 S_1275 S_2426 S_3261 S_2071 S_1914 S_2709
E_3829 50 2 S_0 S_938 S_2035 S_2773 S_1298 S_1113 S_2263 S_3220 S_647 S_495 S_864 S_573 S_473 S_3217 S_553 S_595
E_3828 45 2 S_0 S_2977 S_2263 S_1802 S_864 S_70
E_4446 45 1 S_464 S_0 S_1553 S_221 S_1250 S_1349 S_1351 S_2301 S_959 S_754
E_2488 20 1 S_0 S_1736 S_1018 S_1691 S_222 S_3247 S_896 S_1046 S_3008 S_162 S_889 S_669 S_79
E_2489 70 2 S_0 S_3200 S_785 S_2310 S_144 S_1165 S_1270
E_2484 40 3 S_0 S_2745 S_3022 S_1850 S_498 S_1802 S_989 S_2071 S_13 S_1184 S_130 S_184 S_1275 S_1914 S_1235 S_804 S_956 S_2050 S_2404 S_764 S_2113 S_162 S_3271 S_2625 S_55
E_2485 50 1 S_0 S_3220 S_1957 S_222 S_2928 S_1324 S_2018 S_938 S_2703 S_848 S_1502 S_573 S_999 S_2035 S_2263 S_2723 S_864 S_1015 S_2277 S_600 S_1298 S_3023 S_1360 S_2625 S_431
E_2486 26 3 S_2495 S_1324 S_2692 S_35 S_222 S_3293 S_2170 S_1473 S_573 S_995 S_1477 S_1802 S_2426 S_2292 S_3261 S_0
E_2487 70 3 S_0 S_614 S_283 S_2565 S_2745 S_2502 S_2578 S_3076 S_851 S_1219
E_2480 20 2 S_0 S_2745 S_1850 S_1433 S_1802 S_1996 S_2426 S_3293 S_970 S_995 S_2703 S_1502 S_2502 S_1344 S_2944 S_2263 S_1408 S_864 S_3261 S_2219 S_2277 S_1021 S_1360 S_644 S_3271 S_553
E_2481 35 2 S_0 S_1834 S_2315 S_2745 S_1047 S_1713 S_1376 S_1109 S_2986 S_118 S_1612 S_3146 S_1068 S_749 S_3247 S_121 S_1780 S_2783 S_423 S_1935 S_920 S_669
E_2482 40 2 S_0 S_3293 S_2986 S_1883
E_2483 50 1 S_0 S_1595 S_222 S_3191 S_2301 S_415 S_1520 S_886 S_2928 S_2870 S_995 S_2703 S_848 S_1502 S_525 S_2773 S_1510 S_3043 S_864 S_959 S_600 S_1298 S_2170 S_2035 S_2625 S_431
E_809 12 3 S_0 S_3293 S_1802 S_2986 S_143 S_2565 S_1473 S_2501 S_896 S_3252 S_2578 S_764 S_1502 S_1033 S_533 S_2426 S_794 S_3245 S_3261 S_719 S_1914
E_808 25 2 S_0 S_1948 S_2231 S_3378 S_1691 S_2976 S_2565 S_2745 S_410 S_752 S_1558 S_716 S_200 S_1802 S_590 S_2206 S_3064 S_2490 S_1700
E_1469 15 3 S_0 S_1021 S_2170 S_2745 S_995 S_2301 S_3261
E_1468 60 2 S_0 S_754 S_669 S_3142
E_1467 60 3 S_0 S_1502 S_1802 S_1170
E_1466 60 1 S_0 S_1802 S_143 S_1914 S_2426
E_1465 35 2 S_0 S_3200 S_1726 S_2310 S_3153 S_2263 S_1502 S_2665 S_2426 S_2625 S_794
E_1464 10 1 S_0 S_1736 S_1691 S_222 S_1021 S_910 S_2263 S_1721 S_1502 S_362 S_1658 S_1275
E_1463 40 1 S_0 S_1188 S_3380 S_1598 S_3220 S_2252 S_1802 S_573
E_1462 50 2 S_0 S_2035 S_3366 S_2745 S_2949 S_1488 S_1802 S_852 S_3217 S_423
E_1461 18 2 S_0 S_1948 S_222 S_2426 S_79 S_1717 S_896 S_2703 S_1502 S_2825 S_572 S_2495 S_2035 S_2263 S_1736 S_591 S_3261 S_2277 S_1691 S_1021 S_2170 S_1360 S_604 S_3008 S_162 S_1534
E_1460 40 1 S_0 S_3366 S_2745 S_2703 S_2029 S_1958 S_162 S_1802 S_423
E_6223 100 2 S_0 S_2277 S_1726 S_2310 S_2977 S_2263 S_1703 S_1911 S_473 S_1802 S_374 S_864 S_2625 S_2324
E_2272 50 2 S_0 S_938 S_403 S_3156 S_1426 S_2404 S_473 S_2625 S_947
E_5768 40 2 S_0 S_1850 S_2986 S_143 S_2328 S_222 S_2774 S_3114 S_495 S_1996 S_2703 S_2785 S_1802 S_2404 S_162 S_999 S_2572 S_1887
E_5769 60 1 S_2060 S_0 S_1749 S_2745 S_2404 S_1324 S_938 S_2310 S_3031 S_2703 S_290 S_1502 S_999 S_3037 S_2035 S_1568 S_3198 S_3200 S_1510 S_864 S_2277 S_1298 S_2907 S_1360 S_2113 S_644
E_5764 65 1 S_0 S_1015
E_5765 15 3 S_3031 S_3217 S_2035 S_0
E_5766 65 1 S_1552 S_0 S_2277 S_2986 S_2310 S_3478 S_2502 S_1360 S_2703 S_2225 S_1768 S_1802 S_2404 S_3175 S_864 S_754 S_129
E_5767 35 2 S_0 S_2035 S_283 S_2773 S_2170 S_806 S_2301 S_3217 S_402 S_669 S_1364
E_5760 25 1 S_0 S_2277 S_384 S_2310 S_1554 S_1473 S_2745 S_2456 S_3333 S_236 S_621 S_3448 S_852 S_1802 S_374 S_495 S_864 S_2625
E_5761 45 3 S_0 S_3220 S_1520 S_1489 S_995 S_2870 S_2310 S_3082 S_290 S_1911 S_848 S_1502 S_573 S_692 S_525 S_1920 S_3043 S_2277 S_1298 S_2170 S_1360 S_2035 S_2625 S_886 S_1534
E_5762 15 3 S_0 S_2412 S_2986
E_5763 20 3 S_0 S_893 S_1188 S_2986 S_3293 S_2745 S_713 S_161 S_1047 S_1502 S_572 S_999 S_2783 S_3217 S_3008 S_1015 S_13
E_6196 25 1 S_0 S_2029
E_6197 20 1 S_0 S_3220 S_2977 S_1802 S_1324 S_938 S_1061 S_3031 S_1502 S_573 S_27 S_2035 S_3198 S_1012 S_864 S_2277 S_1862 S_2846 S_1298 S_2170 S_3023 S_2907 S_2116 S_2292 S_3279 S_553
E_6194 20 3 S_0 S_2949 S_1502 S_2310 S_1300
E_6195 40 1 S_0 S_3399 S_2977 S_1892 S_1802 S_2071 S_3293 S_3410 S_896 S_995 S_2703 S_1502 S_572 S_947 S_1914 S_2035 S_2263 S_1510 S_864 S_3261 S_1726 S_1018 S_1021 S_1298 S_3008 S_2113
E_6224 75 3 S_0 S_1188 S_675 S_283 S_584 S_2703 S_1802 S_1351 S_162 S_1015 S_1150
E_6192 35 3 S_0 S_1802 S_143
E_6193 90 2 S_0 S_675 S_1444 S_1802 S_2301 S_1749 S_1324 S_2310 S_284 S_2082 S_3037 S_526 S_864 S_1446 S_2277 S_600 S_1298 S_2170 S_1473 S_2404 S_1587 S_2749 S_2625 S_1253
E_6190 95 2 S_0 S_2745 S_338 S_511
E_6191 40 1 S_0 S_2159 S_495 S_2310 S_1802 S_2745 S_338 S_157 S_3200 S_2404 S_3213 S_262 S_1768 S_2082 S_2997 S_744 S_990 S_1891
E_4419 100 1 S_0 S_2277 S_2035 S_1021 S_938 S_3031 S_1886 S_1502 S_2404 S_3198 S_1183 S_1011 S_473 S_2986 S_1071 S_1159 S_1914
E_4418 55 1 S_0 S_2018 S_1768 S_1879 S_2502 S_2170 S_2628 S_2007 S_170 S_1384 S_2025 S_2986 S_2113 S_749 S_2412 S_3142 S_1845
E_4149 65 1 S_0 S_155 S_965 S_2111 S_3322 S_1641 S_2625 S_1943 S_1187 S_1015
E_4148 40 3 S_0 S_2277 S_2105 S_3175 S_3198 S_2907 S_162
E_4415 25 1 S_0 S_3220 S_675 S_2126 S_13 S_2310 S_2703 S_1502 S_2082 S_573 S_744 S_2943 S_799 S_2035 S_2773 S_864 S_1402 S_2277 S_1879 S_600 S_1298 S_2170 S_1360 S_2113 S_2625
E_4414 20 3 S_0 S_1785 S_195 S_870 S_1595 S_283 S_143 S_784 S_1039 S_2034 S_2703 S_2986 S_1802 S_1150 S_1200 S_2941 S_669
E_4417 35 3 S_0 S_1595 S_222 S_2301 S_1802 S_2928 S_2870 S_283 S_2763 S_2703 S_848 S_2825 S_573 S_2944 S_469 S_864 S_152 S_2170 S_1889 S_162 S_431 S_669
E_4416 30 3 S_0 S_3220 S_675 S_1041 S_832 S_1956 S_1802 S_785 S_2310 S_283 S_3395 S_1502 S_573 S_564 S_1469 S_2277 S_2170 S_1598 S_2578 S_1360 S_162 S_2625 S_377 S_1534
E_4411 30 2 S_0 S_827 S_564 S_469
E_4410 25 2 S_0 S_2986 S_749 S_2745 S_1300 S_1802 S_1150 S_2785
E_4413 20 2 S_0 S_1948 S_1691 S_162
E_4412 50 3 S_0 S_1587 S_1011 S_1489
E_2817 60 3 S_0 S_2277 S_495 S_9 S_1298 S_3198 S_681 S_2745 S_864 S_647 S_473 S_1183 S_2113 S_162 S_2426 S_2625 S_1802 S_536 S_966 S_2547
E_2816 35 2 S_0 S_2018 S_1018 S_1749 S_222 S_492 S_2170 S_184 S_1598 S_306 S_806 S_1502 S_162 S_1679 S_1534
E_2815 80 2 S_0 S_3200 S_2986 S_2310 S_1751 S_155 S_120 S_126 S_1300 S_1165 S_550 S_2715 S_3453 S_2113 S_947 S_2625 S_1802 S_2428 S_329
E_2814 25 3 S_825 S_0 S_222 S_2749 S_886 S_1803 S_2426 S_1324 S_2310 S_995 S_2703 S_1502 S_851 S_1914 S_2495 S_800 S_525 S_2263 S_1351 S_3261 S_3200 S_2170 S_162 S_1802 S_669
E_2813 50 1 S_0 S_283 S_1298 S_2170 S_573 S_2703 S_2130 S_864 S_754 S_669 S_1427
E_2812 20 3 S_0 S_3220 S_2745 S_120 S_1809 S_573 S_2986 S_1814 S_2703 S_1502 S_2330 S_1659 S_1914 S_2035 S_2263 S_2723 S_1094 S_864 S_2277 S_1021 S_1298 S_1360 S_162 S_553
E_2811 30 1 S_0 S_3247 S_146 S_2617 S_749 S_3410 S_896 S_1188 S_1771 S_1510 S_1275 S_2795 S_707 S_3455 S_2709
E_2810 30 1 S_0 S_2885 S_3220 S_2035 S_2263 S_2703 S_440 S_2665 S_162 S_1914
E_2819 45 1 S_0 S_1802
E_2818 75 2 S_0 S_920
E_5691 35 2 S_0 S_2122 S_3220 S_2035 S_2773 S_1298 S_2263 S_2723 S_2703 S_864 S_3217
E_6152 20 2 S_0 S_1188 S_1595 S_2403 S_2170 S_2745 S_495 S_2440 S_1200
E_6153 40 1 S_806 S_784 S_2277 S_2986 S_1595 S_283 S_0 S_492 S_2170 S_1473 S_2763 S_1360 S_2703 S_162 S_1685 S_402 S_2785
E_6150 60 3 S_2625 S_0
E_6151 100 1 S_1830 S_784 S_1188 S_1595 S_0 S_1298 S_1427 S_1200 S_1785 S_2440 S_162 S_864 S_1802 S_152
E_6156 35 2 S_0 S_573 S_1188 S_2745 S_896 S_860 S_808 S_3217 S_837 S_669
E_6157 90 1 S_0 S_1429 S_1768 S_2692 S_377 S_2737 S_2943
E_6154 45 3 S_0 S_536 S_647 S_2035 S_1342
E_6155 15 2 S_0 S_553 S_2745 S_1384 S_1502 S_329
E_6158 60 2 S_0 S_1186 S_553 S_1300 S_3293
E_6159 35 2 S_0 S_647 S_2986 S_3366 S_1568 S_1887 S_2745 S_1298 S_2703 S_2785 S_864 S_2116 S_3298 S_1809
E_2673 75 3 S_0 S_1484 S_1188 S_2502 S_2977 S_2456 S_1376 S_3448 S_1802 S_3419 S_2625 S_536 S_2113 S_2869 S_553 S_2943
E_2672 35 1 S_0 S_1367 S_1765 S_2745 S_120 S_1802 S_3195 S_2301 S_2246 S_3082 S_3395 S_2703 S_1768 S_851 S_1009 S_1621 S_806 S_564 S_2277 S_600 S_2170 S_1360 S_2113 S_2692 S_377
E_2671 60 2 S_0 S_2263 S_143 S_1650 S_896 S_1317 S_1502 S_1802 S_644 S_864 S_2426 S_2783 S_3261 S_669 S_3142 S_1914
E_2670 30 2 S_0 S_1768 S_2277 S_1018 S_3478 S_573 S_3220 S_2347 S_1850 S_3103 S_1802 S_864 S_2986 S_3405 S_1275 S_2785 S_2709
E_2677 60 2 S_0 S_2035 S_1298 S_3023 S_2745 S_864 S_2404 S_545 S_2113 S_162 S_1641
E_2676 45 1 S_0 S_1484 S_2277 S_2986 S_748 S_3198 S_749 S_634 S_2404 S_2170 S_3295 S_1626 S_2692 S_1360 S_864 S_2336 S_2745 S_2785
E_2675 35 3 S_1324 S_0 S_3191 S_2263 S_1502 S_691
E_2674 35 3 S_0 S_3200 S_162 S_222 S_864 S_3220 S_2703 S_572 S_573 S_1534
E_2679 55 2 S_0 S_3293 S_2453 S_669
E_2678 65 2 S_0 S_2986 S_2426 S_2035 S_864 S_473 S_2537 S_3261
E_3791 40 3 S_0 S_3293 S_2035
E_1898 20 2 S_0 S_3261 S_634 S_995 S_864 S_2745 S_2869 S_1307
E_1899 30 2 S_0 S_2986 S_3366 S_2263 S_2949 S_884 S_1768 S_1842 S_3261
E_1896 50 3 S_0 S_2277 S_2035 S_1749 S_1068 S_1473 S_1360 S_1814 S_2048 S_120 S_1502 S_1094 S_675 S_553
E_1897 50 3 S_0 S_1948 S_2745 S_1785 S_3293 S_2986 S_634 S_896 S_3191 S_2703 S_1505 S_572 S_691 S_3142 S_2773 S_2944 S_3357 S_806 S_431 S_2785 S_1188 S_1213 S_2170 S_3008 S_162 S_1200
E_1894 35 3 S_0 S_3293 S_143 S_896 S_211 S_1802 S_2709
E_1895 30 2 S_0 S_2277 S_572 S_1360 S_634
E_1892 30 2 S_0 S_2578 S_2745 S_2627 S_2025
E_1893 60 1 S_0 S_949 S_1911 S_668 S_473 S_864 S_2625 S_2324
E_1890 55 1 S_0 S_1188 S_2141 S_3007 S_1911 S_1587 S_864 S_2625 S_2324
E_1891 65 3 S_0 S_1109 S_2263 S_2815 S_3274 S_634 S_896 S_211 S_1510 S_2692 S_1502 S_1802 S_863 S_24 S_1018 S_3410 S_669 S_2709
E_1500 40 1 S_0 S_1489
E_1501 20 1 S_0 S_2277 S_2037 S_1360 S_120 S_864 S_2625 S_100
E_1502 55 2 S_0 S_2745 S_2986 S_1809
E_1096 60 1 S_0 S_1095 S_261 S_3071 S_1542 S_2189 S_2749 S_2580 S_1220 S_679 S_1224 S_1966 S_2699 S_3185 S_1502 S_2940 S_1450 S_1914 S_143 S_3293 S_2263 S_274 S_1183 S_1824 S_533 S_2292 S_1465 S_205 S_2103 S_1487 S_756 S_3474 S_2565 S_1062 S_159 S_2943 S_2736 S_55
E_1097 8 1 S_2103 S_0 S_2277 S_143 S_2050 S_2501 S_3031 S_764 S_1502 S_794 S_533 S_2426 S_1802 S_3261 S_1914 S_1033
E_1094 15 2 S_2103 S_2357 S_1768 S_0 S_1502 S_794 S_533 S_504 S_1802 S_754 S_3261 S_1914
E_1095 30 1 S_1324 S_2907 S_2277 S_184 S_3248 S_2164 S_0 S_1298 S_3198 S_573 S_1572 S_1360 S_1751 S_471 S_2892 S_162 S_864 S_553 S_2101
E_1092 10 3 S_2103 S_1851 S_130 S_565 S_3293 S_2565 S_2745 S_2263 S_2485 S_471 S_1275 S_794 S_1186 S_3025 S_155 S_3261 S_594 S_2071 S_0
E_1093 8 2 S_1324 S_3293 S_3290 S_0 S_2565 S_434 S_3252 S_3384 S_3185 S_1768 S_1802 S_469 S_3245 S_2745
E_1090 8 3 S_2103 S_0 S_3248 S_2263 S_764 S_2823 S_1183 S_1502 S_1033 S_2426 S_794 S_3261 S_553
E_1091 11 1 S_0 S_2977 S_3332 S_3382 S_1802 S_3293 S_3180 S_565 S_1502 S_794 S_1914 S_2263 S_804 S_1183 S_2665 S_1012 S_864 S_3261 S_2103 S_764 S_313 S_1033
E_1504 50 3 S_0 S_1879 S_2170 S_2404 S_1264 S_1502 S_3355 S_2426 S_2592 S_3261 S_1771
E_1098 10 1 S_2103 S_0 S_2012 S_565 S_1902 S_2050 S_1907 S_2263 S_1183 S_831 S_439 S_2823 S_764 S_1033 S_291 S_1089 S_794 S_3261 S_2071 S_1646
E_1505 25 2 S_0 S_155 S_2907 S_120 S_3091 S_162
E_498 12 2 S_0 S_2404 S_2426 S_785 S_2310 S_3031 S_1502 S_3298 S_3245 S_296 S_1590 S_2035 S_3248 S_2263 S_3252 S_3200 S_1183 S_864 S_3261 S_2277 S_2170 S_2907 S_1360 S_2113 S_1914 S_2625
E_499 80 2 S_0 S_614 S_1194 S_134 S_2682 S_3354 S_221 S_754 S_1093 S_2321
E_726 10 2 S_2103 S_0 S_2746 S_2986 S_143 S_3031 S_1033 S_2907 S_2050 S_764 S_1502 S_794 S_533 S_2263 S_1802 S_3261 S_1914
E_492 8 3 S_0 S_3293 S_143 S_2050 S_2745 S_2263 S_2565 S_764 S_1802 S_1914
E_493 15 2 S_0 S_2277 S_2035 S_1298 S_3031 S_2745 S_3198 S_162 S_864 S_2625
E_490 8 1 S_2103 S_0 S_2277 S_2907 S_2310 S_1298 S_3031 S_966 S_2426 S_938 S_1360 S_3198 S_1502 S_2552 S_864 S_1277 S_473 S_744 S_1515 S_3261 S_1710
E_491 8 2 S_3025 S_0
E_496 8 1 S_0 S_1948 S_143 S_3293 S_2050 S_2501 S_764 S_1502 S_794 S_2426 S_3261 S_1914
E_497 10 3 S_2869 S_3293 S_1802 S_1184 S_143 S_22 S_3071 S_764 S_1018 S_794 S_1768 S_1033 S_1261 S_3261 S_0
E_494 30 2 S_0 S_2745 S_2907 S_2245 S_471 S_3245 S_2573
E_495 8 3 S_0 S_2310 S_143 S_2050 S_2745 S_2263 S_3252 S_1850 S_764 S_1502 S_1033 S_794 S_3245 S_3261 S_1914
E_728 15 2 S_0 S_3293 S_367 S_2986 S_2244 S_3196 S_143 S_749 S_895 S_2462 S_3289 S_1502 S_794 S_1914 S_162 S_3271 S_3025 S_1261 S_3142 S_1977 S_1907
E_729 50 1 S_1518 S_0 S_143 S_1802 S_2426 S_3261
E_5742 35 2 S_0 S_837 S_2745 S_1802 S_1887
E_5743 20 1 S_0 S_1887
E_5740 45 2 S_0 S_2502 S_1219
E_140 20 2 S_1324 S_1948 S_2263 S_1691 S_143 S_1021 S_3293 S_896 S_3431 S_1502 S_533 S_572 S_188 S_1914 S_0
E_1321 55 3 S_0 S_146 S_143 S_137 S_669 S_2745 S_896 S_1510 S_1502 S_1802 S_572 S_70 S_3008 S_1243 S_1275 S_2709
E_142 10 3 S_0 S_1948 S_3220 S_2301 S_1802 S_386 S_2426 S_3025 S_2244 S_13 S_1324 S_3293 S_2986 S_2310 S_3031 S_896 S_1384 S_1814 S_2703 S_1502 S_572 S_573 S_1213 S_1071 S_1075 S_2709 S_1768 S_2035 S_2773 S_3198 S_749 S_2263 S_1509 S_864 S_959 S_1717 S_3261 S_2277 S_1691 S_1021 S_1298 S_2170 S_966 S_2907 S_211 S_764 S_162 S_553
E_143 50 3 S_2301 S_0 S_2277 S_2502 S_756 S_2140 S_2508 S_1765 S_1389 S_2426 S_858 S_3185 S_1360 S_3037 S_1183 S_2404 S_864 S_2745 S_2246 S_44 S_1631
E_144 15 1 S_2103 S_2357 S_2263 S_1717 S_3096 S_143 S_1948 S_2262 S_896 S_3261 S_764 S_1502 S_1802 S_533 S_572 S_794 S_1071 S_3008 S_1914 S_0
E_145 25 1 S_1618 S_0 S_1018 S_1763 S_2565 S_3252 S_701 S_1802 S_1742 S_3245
E_630 10 2 S_2103 S_3293 S_0 S_2565 S_2745 S_896 S_1183 S_3031 S_2453 S_188 S_2709
E_631 15 1 S_2103 S_0 S_2050 S_2263 S_764 S_1502 S_1033 S_2426 S_3025 S_794 S_3261 S_1914
E_148 12 1 S_0 S_1184 S_1045 S_565 S_2050 S_953 S_831 S_764 S_1033 S_291 S_1404 S_2426 S_794 S_3261 S_2721 S_1646
E_149 20 2 S_2103 S_0 S_2263 S_2310 S_31 S_222 S_1113 S_1329 S_1542 S_2749 S_533 S_1271 S_2889 S_3037 S_448 S_923
E_638 8 1 S_0 S_2277 S_1369 S_2426 S_3198 S_966 S_2907 S_3220 S_1360 S_2894 S_1802 S_1277 S_864 S_2442 S_1515 S_2723
E_639 20 1 S_2103 S_3293 S_2986 S_0 S_2977 S_2263 S_1502 S_211 S_1183 S_22 S_1802 S_1914 S_2426 S_13
E_5744 14 1 S_2495 S_0 S_3261 S_995
E_5745 20 3 S_473 S_1473 S_938 S_0
E_4345 30 3 S_0 S_3417 S_170 S_2200 S_852 S_744 S_3142
E_4344 50 3 S_0 S_1948 S_222 S_434 S_1318 S_1648 S_1109 S_283 S_549 S_636 S_131 S_2825 S_469 S_2005 S_1143 S_2709 S_162 S_3410 S_564 S_1736 S_2170 S_969 S_669 S_1534
E_4611 30 2 S_3219 S_0 S_2035 S_1021 S_222 S_162 S_2692 S_572 S_3410 S_3275
E_4346 55 2 S_0 S_2018 S_2986 S_222 S_1349 S_634 S_995 S_2703 S_1488 S_162 S_2625 S_3142 S_2785
E_4341 35 2 S_2703 S_2625 S_473 S_162 S_0
E_4616 40 3 S_0 S_3220 S_222 S_2296 S_1264 S_1911 S_2703 S_848 S_1502 S_999 S_1920 S_573 S_2662 S_864 S_2277 S_1298 S_2170 S_1598 S_1360 S_2791 S_2625 S_431 S_754
E_4312 40 3 S_2703 S_2170 S_195 S_0 S_492
E_4313 30 1 S_2495 S_0 S_2277 S_1018 S_1126 S_3098 S_851 S_3200 S_1802 S_1803 S_2179 S_2426 S_3261 S_1648
E_4310 20 3 S_0 S_2730 S_1188 S_2035 S_977 S_2502 S_3031 S_2619 S_2263 S_1300 S_995 S_806 S_162 S_1502 S_2425 S_864 S_2426 S_236 S_2311
E_4311 75 3 S_1552 S_2986 S_870 S_3276 S_0
E_4316 35 3 S_0 S_3277 S_2977 S_2745 S_1802 S_236 S_130 S_3031 S_1911 S_2703 S_2324 S_2033 S_2035 S_431 S_864 S_2277 S_1298 S_2170 S_966 S_2222 S_1360 S_765 S_2625 S_3217 S_669
E_4317 50 2 S_0 S_1595 S_222 S_492 S_2743 S_3228 S_2130 S_2928 S_3033 S_564 S_2680 S_1502 S_2082 S_2773 S_3357 S_864 S_1417 S_1298 S_2170 S_2516 S_162 S_754 S_669
E_4314 24 3 S_0 S_1484 S_1749 S_1428 S_2745 S_227 S_1802 S_2404 S_2584 S_513 S_1814 S_2703 S_1502 S_744 S_2224 S_2495 S_3200 S_1094 S_2310 S_2277 S_553 S_1360 S_2113 S_162 S_2625 S_669
E_4315 30 1 S_0 S_2277 S_675 S_2426 S_197 S_2310
E_4318 15 2 S_0 S_2986 S_155 S_3478 S_1263 S_2301 S_947 S_2785
E_4319 50 1 S_0 S_1749 S_2743 S_2745 S_1177 S_1802 S_785 S_2310 S_3031 S_338 S_1165 S_2200 S_1768 S_2082 S_2324 S_1390 S_2035 S_3198 S_144 S_3200 S_1183 S_2986 S_864 S_2277 S_2907
E_5963 28 3 S_0 S_1948 S_1736 S_2263 S_162 S_1021 S_864 S_896 S_2311 S_35 S_1502 S_2692 S_572 S_573 S_1246
E_5969 40 3 S_0 S_1342 S_1874 S_536 S_669 S_3160
E_3331 50 2 S_0 S_2986 S_222 S_2170 S_1473 S_1802 S_852 S_2785
E_3330 35 3 S_0 S_2035 S_143 S_1862 S_1298 S_2907 S_2703 S_1726 S_1802 S_864 S_2625
E_3333 60 3 S_1324 S_1948 S_2263 S_1691 S_1021 S_2357 S_2745 S_896 S_1046 S_1802 S_572 S_70 S_1071 S_3261 S_1914 S_0
E_3332 45 3 S_0 S_222 S_2426 S_2015 S_1324 S_2018 S_2703 S_1502 S_572 S_999 S_1914 S_2035 S_2773 S_2263 S_1349 S_864 S_959 S_3261 S_1417 S_3200 S_1021 S_1298 S_2170 S_3154 S_2625
E_3335 38 3 S_0 S_2277 S_2035 S_680 S_828 S_2773 S_1298 S_3031 S_966 S_896 S_3220 S_2907 S_3198 S_572 S_864
E_3334 50 2 S_0 S_1705 S_2441 S_1488 S_2749 S_2301 S_2018 S_2310 S_283 S_1061 S_513 S_1165 S_2703 S_685 S_2943 S_3198 S_3200 S_786 S_564 S_2277 S_1879 S_2170 S_3023 S_2625 S_431
E_3337 30 1 S_0 S_2310 S_222 S_2263 S_1502 S_1802
E_3336 50 2 S_0 S_2745 S_2841
E_3339 20 3 S_0 S_120 S_1768 S_642 S_864
E_3338 15 1 S_0 S_3293 S_2723 S_2035 S_2502 S_1298 S_2263 S_2703 S_1047 S_1502 S_162 S_864
E_5405 18 1 S_2495 S_0 S_2263 S_896 S_995 S_2426
E_5404 15 3 S_0 S_2703 S_804 S_2565 S_749 S_634 S_2502 S_1210 S_2807 S_1612 S_2025 S_2978 S_3142 S_2795 S_1842 S_1014 S_505 S_553 S_2745
E_5407 60 2 S_1310 S_0 S_1802 S_3326
E_5406 50 3 S_0 S_3220 S_2404 S_1324 S_573 S_2310 S_1911 S_2703 S_1502 S_999 S_3298 S_2324 S_2035 S_2261 S_3198 S_2263 S_864 S_2277 S_1298 S_2170 S_2907 S_1360 S_1914 S_162 S_1362 S_2625
E_5401 50 3 S_0 S_675 S_323 S_832 S_2578 S_1802 S_1749 S_1324 S_785 S_2310 S_338 S_1165 S_2027 S_2082 S_744 S_2263 S_2261 S_3041 S_3200 S_2616 S_2170 S_2625 S_1489
E_5400 25 2 S_0 S_2986 S_283 S_143 S_1850 S_1802 S_3127 S_2785
E_5403 40 2 S_0 S_2310 S_1250 S_3417 S_995 S_3240 S_959 S_2426 S_2625 S_675 S_3261 S_1422
E_5402 35 2 S_0 S_2170 S_2763 S_1933 S_2450 S_642 S_2745
E_5959 50 3 S_2301 S_2018 S_283 S_0 S_1298 S_2170 S_2745 S_2426 S_2703 S_864
E_5958 40 3 S_0 S_2986 S_162
E_5409 8 2 S_0 S_162 S_845 S_896 S_752 S_1510 S_2408 S_3008 S_1802 S_572 S_70 S_838 S_1516
E_5408 20 1 S_0 S_222 S_1046 S_2018 S_896 S_20 S_1502 S_572 S_1914 S_3250 S_2263 S_2040 S_1510 S_362 S_306 S_1831 S_1736 S_1691 S_1021 S_3008 S_1534 S_2355
E_5965 40 1 S_0 S_896 S_1502 S_2885 S_864
E_6229 60 3 S_0 S_2018 S_1595 S_2170 S_1200 S_648 S_1785 S_1427 S_1802 S_139 S_2941 S_2243 S_631 S_754 S_152 S_642
E_2318 15 3 S_0 S_3220 S_222 S_738 S_2723 S_2703 S_162 S_573
E_2319 40 3 S_0 S_3220 S_2921 S_1488 S_2426 S_1324 S_3031 S_1502 S_572 S_3298 S_1914 S_2086 S_1900 S_2035 S_2263 S_1183 S_864 S_3261 S_1298 S_966 S_162 S_2625 S_553
E_2314 50 3 S_2495 S_0 S_3220 S_2035 S_222 S_995 S_2703 S_1502
E_2315 35 3 S_2961 S_2018 S_0 S_1568 S_2745 S_1298 S_1520 S_3043 S_864 S_669 S_3160
E_2316 50 2 S_0 S_784 S_1802 S_631 S_283 S_650 S_1427 S_2762 S_1200 S_1785 S_1595 S_2440 S_244 S_3217 S_2113
E_2317 45 3 S_0 S_255
E_2310 40 1 S_0 S_3299 S_1188 S_2986 S_1342 S_2328 S_1484 S_212 S_526 S_2606 S_1996 S_1626 S_2404 S_536 S_2785
E_2311 20 1 S_0 S_977 S_2311 S_2745 S_283 S_2268
E_2312 40 1 S_0 S_3220 S_162 S_573
E_2313 16 1 S_0 S_2887 S_2035 S_162 S_3031 S_1771 S_896 S_2703 S_1892 S_1802 S_572 S_3298 S_553 S_799
E_1669 50 2 S_0 S_3220 S_380 S_1489 S_2404 S_2426 S_2932 S_2310 S_1862 S_513 S_2703 S_2082 S_999 S_744 S_3200 S_1577 S_864 S_2584 S_1469 S_2277 S_1298 S_1360 S_162 S_2625 S_886 S_754
E_1668 20 1 S_0 S_3220 S_3277 S_3194 S_227 S_1802 S_329 S_2986 S_549 S_513 S_1503 S_573 S_3298 S_3 S_1012 S_864 S_2277 S_155 S_1298 S_3478 S_1360 S_1338 S_431 S_553 S_310 S_3063
E_1665 25 2 S_0 S_2018 S_2944 S_1427 S_2745 S_2422 S_2301 S_415
E_1664 55 1 S_0 S_2861 S_1298 S_495 S_3114 S_1802 S_864 S_2625 S_536
E_1667 10 3 S_3031 S_3198 S_2277 S_2035 S_0
E_1666 35 1 S_0 S_2018 S_2745 S_222 S_2773
E_1661 70 3 S_0 S_1948 S_2277 S_2035 S_222 S_2976 S_3031 S_2745 S_3153 S_1892 S_1360 S_3198 S_135 S_3277 S_162 S_1853 S_2292 S_3410
E_1660 55 2 S_1324 S_0 S_2277 S_3277 S_2310 S_380 S_513 S_1298 S_3220 S_1360 S_2703 S_1502 S_2113 S_864 S_573 S_2625 S_2292 S_306 S_2261 S_2616
E_1663 80 1 S_0 S_1802
E_1662 40 2 S_0 S_3220 S_2502 S_2846 S_2629 S_3405 S_1802 S_162 S_573 S_1883
E_3809 20 1 S_0 S_2277 S_3198 S_513 S_1360 S_227 S_1768 S_3261
E_3808 20 1 S_0 S_3200 S_130 S_44
E_3807 25 2 S_0 S_3220 S_222 S_2703 S_1802 S_162 S_573
E_3806 40 1 S_0 S_2986 S_2311 S_380 S_423 S_1300 S_469 S_2841
E_3805 30 1 S_0 S_2277 S_2263 S_3220 S_1360 S_2703 S_1502
E_3804 30 3 S_1324 S_3293 S_2277 S_1749 S_0 S_3198 S_2745 S_338 S_3200 S_1165 S_197 S_1030 S_2650
E_3803 90 3 S_0 S_2035 S_2977 S_423 S_1768 S_1802 S_2426 S_852 S_3261 S_1771
E_3802 20 3 S_0 S_647 S_1298 S_2170 S_2010 S_473 S_864 S_2116
E_3801 25 3 S_806 S_784 S_195 S_2986 S_0 S_2628 S_1785 S_120 S_2301 S_1200 S_2785
E_3800 90 2 S_0 S_1266
E_1409 40 3 S_0 S_2502 S_2029 S_3366
E_1408 40 2 S_0 S_144 S_2082
E_829 25 2 S_1324 S_2961 S_2277 S_3366 S_3198 S_1473 S_711 S_3025 S_941 S_1502 S_749 S_2625 S_719 S_966 S_1710 S_0
E_828 15 3 S_0 S_3261 S_1850 S_1502 S_794 S_291 S_572 S_1802 S_3410 S_1423
E_823 40 3 S_0 S_2122 S_2799 S_1367 S_2745 S_495 S_3220 S_2404 S_2426 S_2696 S_1324 S_2986 S_681 S_2308 S_3198 S_1502 S_852 S_1914 S_2035 S_2886 S_2997 S_1015 S_2785 S_2277 S_2170 S_3213 S_1360 S_3325 S_68
E_822 10 2 S_0 S_2530 S_1751 S_1324 S_3293 S_2986 S_3031 S_185 S_3185 S_1502 S_3298 S_3245 S_296 S_1674 S_2035 S_3198 S_2263 S_2552 S_1183 S_864 S_2101 S_2103 S_2277 S_1021 S_1298 S_2565 S_966 S_2907 S_2404 S_1030 S_313 S_162
E_821 25 3 S_2103 S_0 S_2263 S_130 S_2565 S_2301 S_2699 S_2824 S_794 S_2426 S_959 S_3261
E_820 8 1 S_0 S_3332 S_882 S_2749 S_2071 S_2310 S_565 S_2699 S_1502 S_794 S_1071 S_1914 S_3252 S_831 S_2665 S_533 S_3261 S_3245 S_2277 S_1021 S_2851 S_764 S_1590
E_827 29 3 S_490 S_0 S_321 S_1263 S_3438 S_3293 S_130 S_2735 S_896 S_794 S_1973 S_523 S_1914 S_1261 S_1180 S_2264 S_533 S_1884 S_3309 S_3101 S_515 S_488 S_55 S_1844
E_826 65 1 S_0 S_1802 S_826 S_794
E_825 15 3 S_0 S_2745 S_1802 S_3025 S_2071 S_3293 S_3363 S_1502 S_794 S_291 S_2262 S_143 S_652 S_749 S_2501 S_701 S_533 S_3261 S_1018 S_2050 S_1669 S_764 S_644 S_1033 S_55
E_824 30 3 S_0 S_3155 S_749 S_211 S_794 S_3025 S_1532
E_5724 10 2 S_1324 S_3293 S_2035 S_2310 S_143 S_1021 S_137 S_3031 S_2977 S_749 S_2263 S_1502 S_1802 S_644 S_864 S_3025 S_2986 S_3405 S_0 S_3002
E_5725 70 3 S_0 S_938 S_2035 S_2773 S_1298 S_3031 S_3023 S_2986 S_1300 S_473 S_2351 S_864 S_2625 S_3217 S_966 S_1002
E_5726 40 3 S_0 S_3220 S_1298 S_454 S_573 S_2703 S_162 S_864
E_1830 35 2 S_0 S_1188 S_2071 S_222 S_573
E_1831 75 3 S_0 S_2263 S_2426 S_966 S_2907 S_162 S_864 S_3261
E_2557 30 1 S_2625 S_848 S_1920 S_0 S_236
E_1603 50 2 S_0 S_2977 S_3295 S_1802
E_1602 100 2 S_0 S_2989 S_1865 S_236 S_120 S_139 S_995
E_1601 40 2 S_0 S_1484 S_2426 S_1802 S_2301 S_1911 S_2310 S_995 S_1502 S_1071 S_1914 S_2263 S_1577 S_864 S_959 S_3261 S_1469 S_2277 S_1021 S_3154 S_3213 S_1360 S_2324 S_2625
E_4437 25 2 S_0 S_800 S_647 S_1018 S_143 S_1473 S_2745 S_2907 S_701 S_1802 S_162 S_3410
E_4436 15 2 S_0 S_403 S_749 S_1780 S_2404 S_1300
E_4435 40 3 S_0 S_2277 S_2035 S_3031 S_2404 S_1802 S_1360
E_1976 75 1 S_0 S_2277 S_3198 S_2907 S_1188 S_2625
E_4433 60 1 S_0 S_882 S_1489 S_3175 S_3033 S_1324 S_938 S_2310 S_290 S_2703 S_848 S_2286 S_1502 S_572 S_573 S_2592 S_531 S_2263 S_479 S_2277 S_1598 S_1360 S_3137 S_685 S_2625
E_4432 80 3 S_0 S_2986 S_222 S_2088 S_2263 S_2502 S_1300 S_995 S_2703 S_1502 S_1802 S_162 S_2426 S_754
E_4431 9 2 S_0 S_2277 S_2035 S_941 S_3031 S_817 S_2745 S_2907 S_701 S_938 S_2404 S_3198 S_1183 S_1502 S_1802 S_3270 S_162 S_864 S_473 S_1071 S_1710
E_4430 20 1 S_2869 S_0 S_1018 S_130 S_2426 S_804 S_291 S_864 S_1579 S_3261 S_2479
E_1607 75 3 S_0 S_2745 S_2263 S_120 S_1502 S_1150 S_2426 S_959 S_1914
E_4439 75 3 S_0 S_2986 S_1802 S_143 S_2785
E_4438 25 3 S_0 S_2494
E_4129 50 2 S_0 S_3220 S_1751 S_1324 S_785 S_2310 S_1814 S_2703 S_573 S_3298 S_2723 S_1094 S_864 S_473 S_3200 S_1298 S_966 S_2907 S_372 S_162 S_2625 S_553
E_4128 35 2 S_0 S_2822 S_2310 S_3366 S_1298 S_864 S_2745 S_2263 S_1300 S_2404 S_995 S_2703 S_1154 S_1768 S_644 S_572 S_573 S_3217 S_517 S_3142 S_2025
E_1605 55 2 S_0 S_1768 S_2277 S_2616 S_2310 S_3180 S_2502 S_749 S_513 S_851 S_3200 S_1360 S_2703 S_2986 S_864 S_3141 S_2100 S_1716 S_1219 S_2745
E_4121 60 2 S_0 S_2146
E_4120 30 2 S_0 S_2745 S_513 S_3220 S_573
E_4123 50 2 S_0 S_2277 S_2616 S_1473 S_2745 S_338 S_1188 S_1360 S_685 S_120
E_1604 25 3 S_0 S_2277 S_2035 S_3031 S_2907 S_3198 S_1802
E_4125 50 3 S_0 S_867
E_4124 75 1 S_0 S_2277 S_2310 S_1554 S_3198 S_2745 S_120 S_2404 S_995 S_848 S_3440 S_197 S_3248 S_1241
E_4127 35 2 S_0 S_1831 S_3220 S_572 S_222 S_2745 S_162 S_2071
E_4126 20 3 S_0 S_870 S_492 S_2703 S_501 S_1200 S_152 S_690
E_6075 15 3 S_0 S_2986
E_6074 30 1 S_2703 S_0
E_6077 85 1 S_1469 S_0 S_938 S_2986 S_1621 S_1126 S_222 S_1298 S_2141 S_2907 S_1754 S_1612 S_2703 S_473 S_1768 S_2029 S_162 S_864 S_3255 S_837 S_2745
E_2871 30 3 S_0 S_3222 S_2745 S_1785 S_886 S_675 S_2025 S_2018 S_2986 S_2310 S_564 S_995 S_848 S_2649 S_2502 S_37 S_3043 S_864 S_473 S_866 S_2277 S_600 S_263 S_1474 S_2351 S_2625
E_2870 55 2 S_141 S_1725 S_2986 S_0 S_1068 S_749 S_2745 S_495 S_2949 S_1384 S_2404 S_1300 S_806 S_2565 S_1626 S_1802 S_2113 S_1450 S_2785
E_2873 40 1 S_0 S_2277 S_2310 S_3153 S_1006 S_3220 S_1360 S_2474 S_573 S_1642 S_2692 S_3037
E_2872 35 3 S_0 S_1473 S_1383 S_2986 S_958
E_2875 40 2 S_1188 S_0 S_2277 S_2310 S_600 S_1208 S_2170 S_2745 S_573 S_3220 S_995 S_1768 S_1213 S_2301 S_675
E_2874 30 1 S_2592 S_0 S_1489 S_864
E_2877 30 1 S_0 S_764 S_1033 S_291 S_2071
E_2876 40 2 S_0 S_3293 S_2751
E_2879 125 3 S_0 S_840 S_2035 S_2310 S_2724 S_526 S_2907 S_2986 S_644 S_749 S_2841
E_2878 75 3 S_0 S_3191 S_2749 S_1802 S_3232 S_3293 S_2310 S_1667 S_2252 S_1502 S_2825 S_140 S_691 S_2745 S_1914 S_3303 S_2263 S_1167 S_2309 S_3209 S_1020 S_313 S_2113 S_1105 S_533
E_6070 20 3 S_0 S_2301 S_1802 S_2426 S_938 S_2986 S_995 S_2703 S_1502 S_572 S_999 S_1071 S_1914 S_2328 S_2773 S_864 S_959 S_3261 S_1469 S_1021 S_3154 S_2404 S_2170 S_3008 S_2049 S_1534
E_6073 15 3 S_0 S_3293 S_2035 S_1298 S_2907 S_162 S_864 S_596
E_6072 35 1 S_0 S_222 S_2976 S_1892 S_2426 S_1324 S_896 S_2703 S_1275 S_572 S_188 S_1914 S_2709 S_2885 S_694 S_2263 S_864 S_3261 S_594 S_306 S_2723 S_1021 S_1502 S_2038
E_3340 40 2 S_0 S_3298 S_2629 S_162
E_6113 35 2 S_0 S_784 S_195 S_2814 S_2225 S_1644 S_44
E_3341 40 1 S_0 S_2326 S_1802 S_644 S_749
E_3342 25 2 S_2170 S_0 S_195
E_5552 25 3 S_0 S_526 S_184 S_1015
E_3691 70 2 S_0 S_1768 S_2277 S_2035 S_3248 S_143 S_3031 S_681 S_995 S_3198 S_1018 S_1802 S_553 S_572 S_2426 S_2625 S_2986 S_754 S_3261 S_1465 S_3037
E_3344 40 2 S_0 S_222 S_2035 S_2301 S_1324 S_2018 S_3261 S_283 S_2703 S_1502 S_573 S_525 S_3248 S_2773 S_3198 S_1351 S_864 S_152 S_564 S_3048 S_2277 S_3154 S_2170 S_162 S_2929 S_754
E_3345 50 1 S_0 S_3220 S_1489 S_3175 S_2818 S_837 S_3033 S_1053 S_1911 S_848 S_1502 S_573 S_1770 S_2324 S_1920 S_526 S_864 S_1187 S_2277 S_155 S_2170 S_1473 S_2407 S_2625 S_1802 S_312
E_3476 45 3 S_0 S_1768 S_2277 S_338 S_2310 S_1349 S_1887 S_3478 S_2263 S_3200 S_1360 S_1780 S_959 S_2986 S_2426 S_2625 S_130 S_754 S_3261
E_3477 15 1 S_0 S_2035 S_756 S_3031 S_2426 S_291 S_162 S_864 S_2105 S_3261
E_3474 110 2 S_2684 S_0 S_2745 S_2629 S_882 S_3284 S_67 S_1266 S_3204 S_2986 S_1442 S_1768 S_2649 S_852 S_1774 S_3247 S_2456 S_1402 S_1188 S_2909 S_155 S_1473 S_1300 S_553
E_3475 8 1 S_0 S_1850 S_1018 S_2263 S_1771 S_896 S_2703 S_1502 S_1802 S_162 S_864 S_2625 S_3455 S_1768
E_3472 25 3 S_0 S_2918 S_1736 S_1553 S_139 S_2170 S_2301 S_1250 S_162 S_3040 S_2426 S_959 S_2941 S_3261 S_3224 S_2338 S_27
E_3473 70 3 S_0 S_1948 S_3220 S_1957 S_2296 S_2301 S_573 S_1802 S_2426 S_1658 S_13 S_2018 S_2703 S_1502 S_188 S_3142 S_1914 S_2263 S_1351 S_959 S_3261 S_306 S_1021 S_2170 S_1473 S_2179
E_3470 50 3 S_0 S_3220 S_221 S_1427 S_2745 S_3228 S_2751 S_2986 S_283 S_1862 S_995 S_2703 S_1768 S_573 S_864 S_152 S_596 S_1298 S_1473 S_162 S_1200 S_754
E_3471 50 2 S_0 S_1802 S_2404
E_3347 28 1 S_0 S_2277 S_2035 S_1298 S_3198 S_3304 S_573 S_3220 S_2907 S_162 S_864
E_3478 30 3 S_0 S_2035 S_1298 S_3031 S_2703 S_864 S_3217
E_3479 60 2 S_1751 S_2113 S_1892 S_2806 S_0
E_6178 25 3 S_0 S_3293 S_3220 S_1021 S_2263 S_2703 S_2692 S_1502 S_137 S_162 S_573 S_70
E_6179 40 2 S_0 S_2122 S_222 S_2977 S_2745 S_2456 S_1802 S_837 S_938 S_2986 S_634 S_2703 S_848 S_1502 S_1342 S_1568 S_1513 S_864 S_536 S_2404 S_2791 S_1842 S_2625 S_1422
E_6174 30 1 S_0 S_120 S_675
E_6175 50 2 S_0 S_536 S_1275 S_969 S_2709
E_6176 65 3 S_0 S_3220 S_2977 S_2745 S_882 S_1802 S_2986 S_2703 S_2252 S_1768 S_573 S_3380 S_526 S_864 S_2723 S_1298 S_2170 S_1473 S_3478 S_1300 S_2404 S_162
E_6177 50 3 S_0 S_2745 S_3405 S_1451 S_2573
E_6170 55 3 S_0 S_3220 S_1957 S_938 S_2584 S_896 S_1543 S_2703 S_1502 S_573 S_3298 S_2035 S_2773 S_2263 S_1349 S_1094 S_864 S_2723 S_1021 S_1298 S_2170 S_744 S_1598 S_2625 S_1534
E_6171 12 2 S_0 S_1768 S_3160 S_995
E_6172 14 2 S_0 S_222 S_143 S_211 S_1802 S_162 S_2219
E_6173 45 2 S_0 S_2277 S_2502 S_2745 S_2629 S_1154 S_1768 S_886 S_473 S_2100 S_2942
E_2699 12 1 S_0 S_1768 S_2986 S_222 S_1021 S_3293 S_749 S_634 S_2263 S_995 S_2703 S_1905 S_1502 S_548 S_162 S_573 S_3025 S_3261
E_2698 35 1 S_0 S_2260 S_2426 S_995 S_1214 S_3271 S_553
E_2695 45 3 S_0 S_2745 S_495 S_2010 S_1802 S_13 S_2986 S_3445 S_2703 S_852 S_2829 S_3247 S_1126 S_2502 S_2450 S_3410 S_2209 S_2787 S_2170 S_2622 S_2351 S_2412 S_754 S_2572
E_2694 65 3 S_0 S_2692
E_2697 100 3 S_0 S_784 S_195 S_1018 S_2231 S_1473
E_2696 35 2 S_0 S_120 S_2310 S_3366 S_774 S_531 S_2745 S_2907 S_2949 S_1587 S_3445 S_2703 S_919 S_3087 S_1502 S_162 S_1473 S_2578
E_2691 30 2 S_0 S_3293 S_3247 S_1317 S_708 S_977 S_143 S_1771 S_749 S_896 S_1850 S_2025 S_1313 S_1275 S_1802 S_1626 S_1768 S_473 S_669 S_2311
E_2690 14 1 S_0 S_3410 S_2245
E_2693 70 3 S_1324 S_0 S_3200 S_2986 S_564 S_2745 S_995 S_1502 S_2113 S_3410
E_2692 40 3 S_495 S_2774 S_647 S_2035 S_0 S_1298 S_3031 S_966 S_2263 S_1188 S_2404 S_2170 S_941 S_1802 S_162 S_864 S_2116 S_3217
E_5541 125 1 S_2103 S_0 S_3248 S_553 S_2745 S_2301 S_995 S_2578 S_731 S_2426 S_756 S_3261 S_1465 S_1887
E_5542 20 3 S_0 S_784 S_195 S_564 S_2553 S_1785 S_2130 S_3295 S_2825 S_2929 S_1200 S_3290
E_4421 20 2 S_0 S_1553 S_1208 S_2170 S_2912 S_2301 S_2830
E_1348 20 2 S_0 S_2310 S_227 S_1489 S_864 S_2901
E_1349 80 1 S_0 S_1473 S_1911 S_864 S_2625 S_2489 S_1015 S_2324
E_618 20 1 S_0 S_2123 S_1874 S_1887 S_2404 S_1027 S_2633 S_400
E_619 10 3 S_0 S_3293 S_1261 S_2565 S_3252 S_3245
E_614 10 1 S_0 S_1796 S_3153 S_171 S_794 S_2071
E_615 15 1 S_0 S_2745 S_2749 S_1033 S_2426 S_938 S_565 S_3031 S_2644 S_1502 S_794 S_296 S_3198 S_2501 S_2263 S_2552 S_1183 S_3261 S_2103 S_1298 S_2565 S_2907 S_313 S_1914
E_1340 30 3 S_1324 S_2018 S_1536 S_1621 S_723 S_0 S_634 S_3 S_1911 S_1469 S_120 S_1520 S_3043 S_864 S_2625 S_347 S_2324
E_617 8 1 S_0 S_3293 S_896 S_1861 S_143 S_2745 S_2263 S_2052 S_2252 S_701 S_2692 S_572 S_1802 S_1914
E_1346 30 1 S_2170 S_2018 S_3220 S_0
E_1347 40 3 S_0 S_3220 S_222 S_120 S_1489 S_3033 S_3366 S_513 S_1910 S_2703 S_2286 S_573 S_2324 S_2723 S_864 S_473 S_2277 S_1879 S_1298 S_2351 S_162 S_2625
E_1344 50 1 S_0 S_2170 S_435 S_236 S_2351 S_473
E_613 8 2 S_2103 S_1948 S_1018 S_2310 S_0 S_1183 S_1502 S_1802 S_533 S_1566
E_5547 20 2 S_0 S_1802 S_2301 S_1324 S_2310 S_3031 S_1165 S_2703 S_3298 S_3142 S_296 S_2035 S_2263 S_3200 S_1513 S_864 S_2277 S_155 S_2170 S_2907 S_2791 S_2113 S_2625
E_4338 65 1 S_0 S_25 S_1802 S_143 S_2179
E_4339 15 3 S_0 S_2723 S_2035 S_1055 S_1298 S_2949 S_2986 S_1300 S_1488 S_499 S_1502 S_1803 S_162 S_864 S_473 S_837 S_2785 S_1887
E_4334 60 3 S_0 S_723 S_2745 S_2928 S_2376 S_1324 S_2986 S_3031 S_2703 S_848 S_1768 S_2030 S_1552 S_2035 S_2263 S_864 S_595 S_2723 S_1298 S_423 S_1889 S_1598 S_162 S_2116 S_754 S_553
E_4335 100 3 S_0 S_1473 S_495 S_2404 S_342 S_1802 S_1150 S_1015
E_4336 20 1 S_0 S_1510 S_893 S_143 S_1021 S_1298 S_1075 S_2745 S_896 S_1850 S_2703 S_3293 S_1802 S_353 S_864 S_2426 S_523 S_1883 S_2709
E_4337 15 1 S_0 S_2977 S_423 S_1802
E_4330 25 2 S_0 S_1269 S_2277 S_2310 S_2170 S_513 S_1360 S_120 S_1768 S_1802 S_197 S_532 S_377 S_2745
E_4331 60 1 S_0 S_2986 S_143 S_2745 S_495 S_2404 S_67 S_2550 S_852 S_1802
E_4332 50 2 S_0 S_2861 S_1920 S_1473 S_2646 S_2791 S_2170 S_473 S_2113 S_536 S_2625 S_1802 S_2745
E_4333 50 3 S_0 S_2277 S_2310 S_2170 S_2263 S_1360 S_995 S_120 S_2692 S_959
E_5881 30 2 S_0 S_3068 S_882 S_2010 S_1892 S_1802 S_1264 S_2390 S_2584 S_634 S_2703 S_2592 S_3141 S_3142 S_195 S_1126 S_1513 S_1577 S_1469 S_1879 S_2404 S_604 S_2351 S_2179 S_1489 S_754
E_5880 20 2 S_0 S_1595 S_2170 S_642 S_2296 S_2703 S_2440 S_244 S_162 S_1473 S_1200 S_596 S_553 S_2745 S_987
E_5883 75 1 S_0 S_2034 S_1802
E_5882 20 3 S_0 S_195 S_2310 S_380 S_2745 S_3410 S_1534
E_5885 30 1 S_0 S_1595 S_380 S_1892 S_2928 S_2018 S_938 S_1862 S_492 S_2703 S_1502 S_999 S_864 S_152 S_2277 S_2671 S_1298 S_2170 S_2623 S_372 S_1590 S_162 S_1641 S_754
E_5884 70 3 S_1324 S_0 S_1018 S_3248 S_3366 S_549 S_423 S_750 S_3142 S_806 S_2474 S_998 S_920 S_2227 S_553 S_669 S_2086
E_5887 25 2 S_0 S_1484 S_2977 S_2745 S_170 S_1726 S_1802 S_2018 S_3031 S_896 S_2703 S_3198 S_1768 S_572 S_573 S_3142 S_2035 S_3249 S_2263 S_2277 S_1018 S_2907 S_162
E_5886 55 1 S_2625 S_0 S_513 S_2310
E_5888 40 1 S_0 S_1802 S_3200 S_2310 S_1165
E_4590 15 2 S_0 S_1621 S_3366 S_634 S_1953 S_2404 S_1587 S_1037
E_4591 30 2 S_0 S_1920 S_475 S_1802 S_2625 S_947
E_4592 30 3 S_2703 S_0 S_1502 S_222 S_2263
E_4593 90 1 S_0 S_3200 S_2986 S_3417 S_2200 S_848 S_2082 S_2625 S_767 S_2785
E_4594 45 1 S_0 S_1749 S_750 S_227 S_1892 S_785 S_2310 S_2816 S_3031 S_513 S_1502 S_3298 S_296 S_2035 S_2773 S_3198 S_2263 S_3200 S_864 S_2277 S_2616 S_1298 S_2170 S_2907 S_1914 S_754
E_4595 35 3 S_0 S_2745 S_2404
E_4596 125 2 S_0 S_2113
E_4597 30 2 S_0 S_492
E_4846 35 1 S_0 S_283 S_2170 S_2763 S_2268 S_162 S_642 S_596
E_4847 20 3 S_0 S_3153 S_1802 S_282
E_4844 45 3 S_0 S_2310 S_3417 S_61 S_2441 S_2200 S_959 S_2625 S_1749 S_2428 S_2287
E_4845 25 3 S_0 S_806 S_647 S_2035 S_2703 S_864 S_2625 S_3298
E_4842 35 2 S_0 S_1948 S_3220 S_1957 S_222 S_1814 S_2703 S_572 S_573 S_3298 S_27 S_2035 S_2773 S_864 S_595 S_2961 S_1736 S_1298 S_2170 S_553 S_162 S_1253 S_1534
E_4843 45 3 S_0 S_3220 S_3277 S_222 S_1324 S_2310 S_513 S_1911 S_2703 S_573 S_3298 S_1914 S_2035 S_2773 S_2263 S_2723 S_1094 S_864 S_2277 S_1021 S_1298 S_3023 S_1598 S_1360 S_2625 S_1534
E_4840 30 3 S_0 S_2018 S_3220 S_495 S_573 S_473 S_2286 S_852 S_687 S_864 S_2592
E_4841 70 1 S_0 S_1768 S_3200 S_1213 S_2170 S_2263 S_2277 S_1360 S_120 S_1502 S_162 S_2301 S_990
E_3319 40 3 S_0 S_1957 S_1749 S_380 S_2301 S_2426 S_2018 S_2310 S_283 S_1911 S_2703 S_3447 S_1502 S_2082 S_2035 S_2773 S_3200 S_584 S_1510 S_864 S_959 S_2277 S_1298 S_1360 S_2625 S_431
E_3318 25 3 S_0 S_2773 S_1298 S_2170 S_1911 S_806 S_501 S_864 S_592 S_2324
E_3649 30 2 S_0 S_2088 S_2745 S_941 S_864 S_3160
E_3648 30 3 S_0 S_2977 S_3380 S_1768 S_1802 S_1451
E_3313 75 3 S_0 S_1298 S_2404 S_2025 S_2822 S_864
E_3644 35 2 S_0 S_1188 S_1018 S_1068 S_1473 S_2578 S_2986 S_162 S_1641 S_1943 S_2785
E_3311 14 2 S_0 S_3293 S_143 S_882 S_752 S_2360 S_1502 S_1802 S_1641 S_3025 S_3290 S_1788 S_1914
E_3310 20 3 S_0 S_1473 S_2745 S_162 S_2943
E_3317 40 2 S_0 S_1768 S_3220 S_2035 S_143 S_1021 S_1298 S_864 S_236 S_2703 S_1502 S_1802 S_2657 S_573 S_837 S_3410
E_3316 25 3 S_0 S_2745 S_495 S_2425 S_2986 S_2310 S_236 S_2703 S_3447 S_1502 S_2649 S_852 S_3298 S_2035 S_749 S_42 S_1883 S_1300 S_2404 S_3114 S_2225 S_3271 S_3217
E_3315 60 1 S_0 S_1948 S_1749 S_723 S_3191 S_2426 S_1911 S_3033 S_1324 S_785 S_2310 S_1165 S_995 S_2703 S_1502 S_2825 S_384 S_2263 S_3200 S_959 S_2277 S_1021 S_1298 S_1598 S_1360 S_2625
E_3314 15 1 S_0 S_3220 S_1595 S_222 S_2301 S_675 S_2310 S_564 S_995 S_2703 S_1502 S_139 S_573 S_384 S_572 S_2256 S_1007 S_864 S_959 S_2277 S_2170 S_1360 S_162 S_2625
E_5429 50 2 S_1324 S_0 S_2035 S_2263 S_1542 S_1502 S_2426 S_3261
E_5428 50 2 S_3048 S_0 S_1595 S_283 S_492 S_2170 S_2157 S_2346 S_359 S_2113 S_152
E_5427 18 1 S_1324 S_3293 S_1018 S_0 S_2745 S_896 S_1502 S_442 S_1373 S_2219 S_1914
E_5426 80 3 S_2684 S_0 S_1426 S_2986 S_749 S_1300 S_2404
E_5425 50 2 S_1469 S_0 S_2986 S_3366 S_380 S_1036 S_423 S_1612 S_25 S_2745 S_755
E_5424 100 2 S_1324 S_2975 S_2277 S_1468 S_1031 S_0 S_3198 S_1887 S_2745 S_2907 S_840 S_2952 S_2170 S_1892 S_1768 S_162 S_2692 S_2758 S_1091 S_1037
E_5423 40 1 S_0 S_2277 S_785 S_2310 S_2745 S_2502 S_1360 S_2703 S_120 S_2986 S_687 S_2625
E_5422 20 1 S_0 S_1429 S_1705 S_2745 S_2502 S_2170 S_2474 S_137 S_3310 S_781 S_329
E_5421 15 2 S_0 S_572 S_1887 S_2703 S_3008 S_162 S_3141
E_5420 15 3 S_0 S_2310 S_2263 S_572 S_3261 S_2221
E_424 25 2 S_0 S_1595 S_650 S_266 S_567 S_1785 S_2440 S_1150 S_1200 S_501 S_754 S_1644 S_554 S_690
E_2998 50 3 S_0 S_2035 S_1862 S_1021 S_2261 S_3031 S_2745 S_2263 S_2113 S_162 S_3298 S_1071 S_296 S_2311
E_2999 20 1 S_0 S_3220 S_723 S_2646 S_1802 S_3244 S_2986 S_3031 S_2703 S_573 S_3298 S_2035 S_1342 S_1810 S_749 S_864 S_536 S_418 S_1298 S_2170 S_1300 S_2404 S_162 S_2625 S_2412
E_2992 15 1 S_0 S_938 S_2986 S_3023 S_2723 S_2703 S_473 S_2625 S_3298
E_2993 20 2 S_0 S_3335 S_3220 S_1122 S_2456 S_573 S_1911 S_2703 S_162 S_864 S_2625 S_2324
E_2990 50 3 S_0 S_3220 S_2986 S_2752 S_222 S_3107 S_1298 S_1598 S_2723 S_2703 S_848 S_162 S_864 S_573 S_2592 S_3160
E_2991 15 3 S_0 S_3293 S_2277 S_2035 S_2310 S_3031 S_1570 S_2907 S_3220 S_1360 S_1814 S_3198 S_120 S_1892 S_2170 S_2426 S_3261 S_553
E_2996 20 1 S_0 S_956
E_2997 30 3 S_0 S_2018 S_564 S_1236 S_2745 S_2629 S_2806 S_882 S_584 S_3336 S_1489 S_2649 S_2029 S_42
E_2994 15 3 S_3062 S_0 S_1768
E_2995 45 3 S_0 S_2885 S_2035 S_2263 S_1183 S_864 S_1914
E_3869 70 3 S_0 S_669
E_3868 20 1 S_0 S_1802
E_3861 40 1 S_0 S_2277 S_2310
E_3860 20 2 S_0 S_2944 S_2170 S_16 S_749 S_896 S_2130 S_1802 S_2301 S_2625 S_2745 S_3142
E_3863 45 3 S_0 S_2277 S_2035 S_1298 S_3031 S_966 S_2745 S_999 S_1188 S_832 S_2703 S_3035 S_1626 S_1802 S_2404 S_162 S_864 S_2986 S_2785 S_1150
E_3862 150 1 S_0 S_536 S_1513 S_236
E_3865 75 2 S_0 S_1342 S_891 S_2113 S_2625 S_536 S_1440 S_2354
E_3864 35 2 S_1214 S_0 S_1768 S_3271
E_3867 60 1 S_473 S_0 S_731 S_3366
E_3866 40 2 S_0 S_170 S_120 S_384 S_2301 S_2018 S_283 S_995 S_525 S_3248 S_2944 S_2263 S_2041 S_1351 S_959 S_3261 S_2047 S_564 S_2277 S_2170 S_3213 S_1360 S_1936 S_3040
E_2192 100 1 S_0 S_1768
E_2193 90 3 S_0 S_634 S_2113 S_2745
E_2190 30 1 S_1324 S_0 S_2277 S_2035 S_2310 S_1021 S_3154 S_2745 S_2263 S_3200 S_1360 S_3031 S_1502 S_1802 S_864 S_2426 S_3261 S_1914
E_2191 65 2 S_0 S_675 S_244
E_2196 15 1 S_0 S_2277 S_1429 S_3248 S_2745 S_2263 S_1300 S_1360 S_120 S_701 S_1802 S_2221
E_2197 12 2 S_0 S_1802
E_2194 30 1 S_0 S_2986 S_492 S_2170 S_342 S_2243 S_837 S_754 S_152
E_2195 90 1 S_0 S_2141 S_2263
E_2198 50 3 S_2495 S_0 S_2277 S_2035 S_634 S_864 S_3220 S_995 S_1768 S_1802 S_573 S_3261 S_2745
E_2199 25 1 S_0 S_1287 S_2277 S_2986 S_2170 S_2745 S_573 S_3220 S_1360 S_685 S_1768 S_162 S_864 S_2882 S_2181
E_5709 35 1 S_0 S_845 S_1781 S_853 S_1771 S_2709
E_1647 35 3 S_0 S_947 S_1802 S_1996
E_1646 20 2 S_0 S_3293 S_3261 S_848 S_120 S_1768 S_2625 S_3410
E_1645 100 2 S_0 S_938 S_1298 S_2703 S_162 S_864 S_473 S_596
E_1644 50 2 S_0 S_2035 S_3366 S_3031 S_1300 S_1068 S_1768 S_25 S_864 S_837
E_1643 35 2 S_0 S_1484 S_647 S_3362 S_1298 S_949 S_864 S_1911 S_2703 S_848 S_1802 S_3160 S_2426 S_2625 S_874 S_2324
E_1642 75 1 S_0 S_531 S_573 S_3445 S_473 S_864 S_2625
E_1641 45 3 S_0 S_1245 S_1084 S_2071
E_1640 30 3 S_0 S_495
E_1649 125 1 S_0 S_1595 S_283 S_1427 S_2703 S_244 S_754 S_152 S_564
E_1648 14 3 S_0 S_1736 S_1018 S_2311 S_2976 S_895 S_896 S_1046 S_236 S_1397 S_572
E_5707 80 3 S_0 S_1595 S_222 S_864 S_882 S_1802 S_2301 S_837 S_2986 S_283 S_2703 S_1502 S_27 S_1068 S_333 S_2165 S_1736 S_1296 S_2337 S_2404 S_1587 S_2351 S_548 S_162 S_3271 S_754
E_2736 25 1 S_0 S_3220 S_380 S_2441 S_882 S_1489 S_837 S_1324 S_2310 S_995 S_2703 S_290 S_573 S_2035 S_1568 S_1011 S_551 S_864 S_1469 S_2277 S_1298 S_2170 S_1360 S_1590 S_2625
E_2737 75 3 S_0 S_2745
E_2734 35 2 S_1324 S_2122 S_2035 S_0 S_1298 S_3031 S_2977 S_495 S_2404 S_3114 S_1502 S_1802 S_1865 S_864 S_2774
E_2735 40 3 S_1324 S_0 S_3200 S_384 S_2310 S_2745 S_995 S_1502 S_1802 S_2301 S_2625
E_2732 20 1 S_1324 S_0 S_2986 S_749 S_1046 S_460 S_1133 S_574
E_2733 18 2 S_0 S_1502 S_1021 S_2263 S_1914
E_2730 30 2 S_0 S_2763
E_2731 14 3 S_0 S_3261 S_1914
E_2738 40 2 S_0 S_2755 S_1324 S_2159 S_785 S_2310 S_1862 S_2703 S_848 S_1502 S_2082 S_744 S_2773 S_2263 S_1577 S_864 S_959 S_3200 S_2616 S_1021 S_1298 S_1598 S_2519 S_2625 S_754
E_2739 8 2 S_0 S_2310
E_841 20 3 S_0 S_3332 S_3382 S_2749 S_1033 S_2426 S_2015 S_565 S_896 S_1502 S_794 S_572 S_3245 S_1914 S_2709 S_804 S_3252 S_1349 S_471 S_2665 S_3226 S_3261 S_3002 S_764 S_1590
E_840 8 2 S_2103 S_0 S_2907 S_1183 S_1502 S_137 S_2426 S_2692 S_3261 S_1914
E_843 50 2 S_0 S_1802
E_842 14 3 S_0 S_1261 S_1861 S_749 S_1907 S_1502 S_2262 S_3025 S_3261 S_1914
E_845 12 2 S_0 S_2277 S_2310 S_3198 S_2745 S_2907 S_1360 S_2025
E_844 28 1 S_1324 S_0 S_1369 S_1213 S_3198 S_2491 S_2745 S_495 S_1360 S_2170 S_701 S_1502 S_1802 S_2894 S_998 S_864 S_3261 S_553 S_513 S_2758
E_847 10 2 S_0 S_1582 S_2310 S_3198 S_2745 S_2263 S_157 S_1625 S_1502 S_2426 S_1914
E_846 20 2 S_0 S_3293 S_565 S_2565 S_3252 S_569 S_1751 S_3185 S_794 S_2531 S_3245 S_3261 S_2416 S_1244
E_849 20 3 S_0 S_1426 S_222 S_495 S_777 S_1384 S_1697 S_3230 S_2430 S_1910 S_134 S_1119 S_852 S_27 S_749 S_2949 S_2723 S_536 S_1188 S_3156 S_1300 S_2404 S_2448 S_162 S_669
E_848 8 2 S_0 S_2277 S_3198 S_2745 S_2426 S_1360 S_2025 S_1640 S_69 S_864 S_2931 S_765
E_1429 50 3 S_0 S_2122 S_3200 S_3277 S_2310 S_2170 S_2745 S_2625 S_947
E_1428 35 2 S_0 S_3220 S_675 S_2301 S_3355 S_886 S_2404 S_2165 S_2870 S_2310 S_3067 S_995 S_2703 S_1502 S_2030 S_573 S_384 S_2263 S_864 S_786 S_1469 S_2277 S_2170 S_1360 S_2625 S_431
E_4932 20 2 S_0 S_1595 S_222 S_492 S_2745 S_1892 S_2928 S_938 S_564 S_3031 S_2703 S_1502 S_139 S_2035 S_2773 S_3198 S_2263 S_1183 S_864 S_2277 S_1298 S_2170 S_162 S_754
E_4933 125 2 S_2625 S_0 S_2287
E_4930 15 2 S_0 S_3220 S_3277 S_222 S_3 S_227 S_1802 S_2870 S_2310 S_685 S_1502 S_851 S_573 S_2709 S_750 S_3103 S_2277 S_1021 S_2170 S_1360 S_162 S_431 S_1037
E_4931 15 3 S_0 S_3220 S_3277 S_2301 S_832 S_2426 S_1324 S_2310 S_2141 S_896 S_995 S_2703 S_1502 S_573 S_744 S_999 S_2035 S_2773 S_2263 S_864 S_3261 S_2277 S_1021 S_1360 S_2625
E_4936 40 2 S_806 S_0 S_2745 S_1450
E_4937 35 2 S_0 S_1768 S_3200 S_2035 S_143 S_1298 S_526 S_896 S_2703 S_3293 S_1502 S_1802 S_2649 S_864 S_70 S_3290 S_1726 S_1150
E_4934 25 2 S_0 S_2986 S_1595 S_1298 S_2301 S_3462 S_120 S_1802 S_864 S_13
E_4683 65 3 S_0 S_675 S_3440 S_2301 S_2310 S_283 S_1502 S_2879 S_1914 S_2263 S_858 S_864 S_3261 S_2277 S_600 S_2565 S_1887 S_1789 S_1360 S_374 S_2625 S_1422
E_265 20 3 S_0 S_3293 S_143 S_2886 S_2263 S_533 S_2426 S_3261 S_1914
E_264 25 3 S_0 S_676 S_2977 S_2745 S_1802 S_2426 S_3293 S_896 S_1502 S_794 S_944 S_1914 S_143 S_2263 S_701 S_533 S_864 S_3153 S_603 S_764 S_3405 S_2113 S_1698
E_267 18 2 S_0 S_1484 S_2301 S_3233 S_884 S_1177 S_2426 S_2071 S_2310 S_3031 S_2030 S_2885 S_2035 S_3198 S_804 S_3200 S_2264 S_1305 S_130 S_3261 S_2277 S_155 S_3114 S_764
E_266 20 1 S_0 S_1802 S_1537 S_2426
E_261 8 1 S_0 S_1948 S_896 S_2745 S_3071 S_1802 S_2426 S_1658 S_3290 S_2071 S_3293 S_2310 S_283 S_1496 S_3031 S_634 S_2990 S_1502 S_1768 S_1071 S_1914 S_799 S_2154 S_2035 S_1582 S_806 S_2665 S_864 S_2336 S_3261 S_2899 S_3200 S_1691 S_1298 S_966 S_2245 S_845 S_920 S_2692 S_553
E_260 30 2 S_0 S_2310 S_2170 S_864 S_2374 S_2301 S_2625 S_1106
E_263 9 3 S_0 S_1484 S_1641
E_262 10 3 S_0 S_222 S_804 S_2301 S_831 S_3382 S_1902 S_55 S_120 S_2749 S_1033 S_1996 S_2426 S_3025 S_1542 S_2015 S_1515 S_1324 S_3293 S_938 S_1184 S_2101 S_1225 S_2677 S_3031 S_1383 S_1892 S_3332 S_2823 S_3185 S_1502 S_794 S_2649 S_2367 S_966 S_2360 S_1071 S_2224 S_1914 S_2496 S_2035 S_162 S_2773 S_3198 S_2263 S_1582 S_2552 S_305 S_1183 S_2986 S_533 S_864 S_959 S_1188 S_1277 S_3261 S_2785 S_2103 S_2277 S_1213 S_1021 S_1298 S_2170 S_1669 S_2550 S_2907 S_2404 S_3142 S_3114 S_2050 S_764 S_313 S_495 S_2179 S_817 S_473 S_1802 S_2745 S_2736 S_669 S_1196
E_269 15 2 S_1424 S_0 S_1095 S_1610 S_831 S_2189 S_1433 S_1033 S_1220 S_3293 S_565 S_1062 S_3031 S_1746 S_1227 S_792 S_2823 S_794 S_3245 S_1615 S_2501 S_804 S_3252 S_2714 S_3257 S_533 S_3261 S_2103 S_764
E_268 65 3 S_0 S_1039 S_221 S_1427 S_2034 S_1785 S_781 S_68 S_934 S_784 S_2986 S_283 S_818 S_3354 S_402 S_195 S_806 S_3148 S_2895 S_2960 S_2703 S_765 S_1200 S_754
E_5826 20 1 S_0 S_3220 S_1061 S_2170 S_3023 S_2703 S_473 S_120 S_1802 S_573 S_2625 S_744 S_990 S_1187 S_669 S_2354
E_5856 70 1 S_3031 S_0 S_2035 S_864 S_1298
E_5857 35 2 S_0 S_1948 S_2986 S_2310 S_2949 S_2625 S_837
E_5854 100 2 S_0 S_1473 S_754 S_1039 S_2928
E_5855 20 3 S_0 S_754 S_1502 S_222
E_5852 35 1 S_0 S_2692 S_2219 S_2127 S_2025 S_131 S_1626 S_1802 S_1373 S_749 S_3025 S_442 S_1143
E_5853 22 1 S_1056 S_573 S_3220 S_0 S_1310 S_896 S_1214 S_188 S_1216
E_5850 15 1 S_0 S_3419 S_2502
E_5851 24 3 S_0 S_3220 S_495 S_1300 S_2649 S_573
E_5858 25 3 S_0 S_2723 S_2035 S_1298 S_2703 S_1957 S_864 S_1726
E_5859 35 2 S_1324 S_0 S_647 S_1298 S_966 S_864 S_3298 S_296
E_4103 15 3 S_0 S_2723 S_143 S_2619 S_2277 S_3220 S_1802 S_1360 S_572 S_573 S_1450 S_1771 S_2745
E_4450 25 2 S_0 S_3220 S_222 S_2745 S_1489 S_3175 S_1809 S_2986 S_1862 S_738 S_2703 S_1768 S_573 S_3298 S_2035 S_3198 S_864 S_473 S_2277 S_3366 S_1298 S_1887 S_162 S_2116 S_553
E_4101 15 3 S_0 S_2578
E_4100 30 1 S_495 S_0 S_2277 S_2035 S_222 S_1298 S_2170 S_423 S_2907 S_2888 S_2404 S_2703 S_852 S_2986 S_2029 S_162 S_864 S_473 S_2733 S_2100 S_627
E_4107 65 2 S_0 S_2018 S_195 S_2986 S_614 S_2773 S_492 S_2170 S_1473 S_1427 S_2578 S_1802 S_162 S_1944 S_754 S_152 S_2785
E_4106 40 1 S_0 S_2986 S_1568 S_2537 S_473 S_120 S_1011 S_469 S_1264 S_3217
E_4457 45 2 S_0 S_1879 S_2641 S_2170 S_1300 S_2113
E_4456 100 1 S_0 S_1595 S_492 S_2130 S_781 S_2928 S_2703 S_2986 S_283 S_2079 S_3295 S_139 S_999 S_2941 S_2773 S_864 S_152 S_564 S_870 S_2170 S_2404 S_162 S_1802 S_754
E_4459 50 2 S_0 S_2277 S_3194
E_4458 35 3 S_0 S_3220 S_723 S_222 S_3191 S_938 S_1911 S_2703 S_2825 S_573 S_3298 S_2324 S_3248 S_2773 S_864 S_306 S_2723 S_1298 S_2170 S_162 S_2625 S_2292
E_4109 30 2 S_0 S_195 S_669
E_4108 55 3 S_0 S_2277 S_3277 S_723 S_2170 S_162 S_864 S_1009 S_3298
E_2859 85 1 S_220 S_0 S_1310 S_2703 S_1349 S_1802 S_754 S_152
E_2858 20 3 S_0 S_1595 S_2301 S_1150 S_2426 S_1324 S_3261 S_2310 S_896 S_342 S_572 S_640 S_25 S_642 S_2709 S_1075 S_864 S_2957 S_1298 S_3154 S_1473 S_2170 S_162 S_1842 S_431 S_754
E_2853 30 3 S_0 S_2277 S_2035 S_2310 S_3064 S_1360 S_995 S_1802 S_669
E_2852 35 1 S_0 S_3220 S_1957 S_222 S_1892 S_2243 S_1324 S_3031 S_1502 S_1071 S_1914 S_2035 S_2773 S_2261 S_3198 S_2263 S_1183 S_864 S_2277 S_2459 S_1298 S_2170 S_966 S_162
E_2851 25 1 S_0 S_222 S_1266 S_938 S_564 S_454 S_2025 S_1768 S_2825 S_999 S_526 S_3247 S_1626 S_473 S_306 S_3416 S_2170 S_1502 S_1534 S_1790 S_162 S_1641 S_469
E_2850 30 2 S_0 S_1595 S_492 S_2296 S_1488 S_1802 S_2301 S_2243 S_1553 S_283 S_2703 S_2440 S_139 S_573 S_2941 S_3142 S_2773 S_959 S_564 S_2170 S_162 S_754 S_669
E_2857 70 2 S_0 S_1802 S_1384
E_2856 40 1 S_0 S_2977 S_2404 S_1768 S_1802 S_2625
E_2855 45 3 S_2536 S_0 S_3004 S_3180 S_3191 S_170 S_2749 S_2825
E_2854 20 3 S_0 S_2122 S_2801 S_1904 S_837 S_1324 S_2310 S_3366 S_1165 S_1119 S_744 S_426 S_1914 S_3038 S_2357 S_2263 S_3201 S_958 S_959 S_3200 S_157 S_2404 S_313 S_2625
E_4525 50 1 S_0 S_806 S_2986 S_599 S_749 S_495 S_1300 S_2404 S_818 S_2578 S_2622 S_2785
E_4524 26 1 S_0 S_896 S_2231 S_1313 S_1275 S_1595
E_3450 60 2 S_0 S_3277 S_227 S_2035 S_1489 S_995 S_2870 S_685 S_1911 S_2703 S_848 S_573 S_3043 S_2943 S_384 S_1011 S_3091 S_2277 S_600 S_1298 S_2170 S_1598 S_1360 S_2625 S_431
E_3451 15 2 S_0 S_1768
E_3452 50 3 S_0 S_909 S_5 S_283 S_222 S_492 S_2170 S_2521 S_2301 S_1890 S_1189 S_1252 S_1456 S_82 S_68 S_459 S_2380 S_402 S_3094 S_2523 S_3066
E_3453 60 1 S_0 S_2277 S_1298 S_3198 S_966 S_2907 S_1300 S_1587 S_1892 S_2113 S_864 S_1802 S_1339 S_1672
E_3454 50 1 S_0 S_1650 S_1046 S_1802 S_2426 S_686 S_3261 S_896 S_683 S_20 S_131 S_137 S_520 S_851 S_1143 S_3142 S_1914 S_354 S_2035 S_2263 S_864 S_3410 S_1243 S_1021 S_2692 S_1423
E_3455 50 3 S_0 S_1768 S_1018 S_2035 S_1298 S_3031 S_2977 S_896 S_995 S_1313 S_1502 S_1802 S_864 S_2426 S_3261 S_1275
E_3108 75 2 S_0 S_3118 S_3220 S_3277 S_222 S_2749 S_3031 S_184 S_2703 S_573 S_3298 S_2035 S_3198 S_1183 S_864 S_2277 S_1298 S_2170 S_1598 S_1360 S_2678 S_162 S_1794 S_2573
E_3109 65 1 S_0 S_1768 S_1188 S_2311 S_143 S_1473 S_2619 S_3156 S_1510 S_701 S_1802 S_1450 S_895
E_3458 60 2 S_0 S_1802 S_989 S_1324 S_2584 S_564 S_3366 S_995 S_2703 S_1502 S_2082 S_3296 S_1568 S_864 S_2310 S_3200 S_600 S_1298 S_1525 S_3156 S_2404 S_2625 S_754 S_669 S_1645
E_3459 100 3 S_0 S_1948 S_3220 S_1957 S_2301 S_1324 S_938 S_2310 S_896 S_995 S_2703 S_685 S_1502 S_573 S_2035 S_2263 S_3261 S_2277 S_1691 S_2937 S_1298 S_2170 S_1360 S_2625 S_431 S_469
E_3104 50 1 S_3228 S_0 S_2745 S_1768
E_3105 45 3 S_0 S_1484 S_2986 S_2801 S_1568 S_1383 S_2456 S_120 S_2404 S_1911 S_848 S_473 S_2351 S_886 S_3160 S_162 S_864 S_2625 S_2745 S_2324
E_3102 15 2 S_0 S_2277 S_3435 S_143 S_977 S_222 S_3198 S_749 S_1166 S_2703 S_1047 S_1502 S_1802 S_644 S_162 S_966 S_2625 S_236 S_1771 S_3142 S_2311
E_3103 45 1 S_0 S_2277 S_1887 S_2907 S_2703 S_1768 S_162 S_3217
E_3100 45 2 S_0 S_3247 S_2986 S_1650 S_2141 S_896 S_2052 S_1780 S_1502 S_1802 S_1771
E_3101 20 3 S_0 S_1768 S_222 S_1802 S_2426 S_13 S_2986 S_896 S_2703 S_1275 S_572 S_2035 S_2773 S_2263 S_1012 S_864 S_3261 S_1243 S_1018 S_1298 S_3154 S_1887 S_2170 S_162 S_1534
E_342 12 1 S_0 S_3293 S_1796 S_143 S_2262 S_1907 S_794 S_2426 S_3261 S_2071
E_2509 65 2 S_0 S_944
E_2508 30 3 S_0 S_338 S_2743 S_2977 S_2745 S_1177 S_1802 S_2426 S_2310 S_3362 S_1911 S_2200 S_1673 S_2324 S_2035 S_1568 S_949 S_1183 S_864 S_130 S_3200 S_2907 S_2404 S_2625 S_3160
E_4527 90 1 S_0 S_2170 S_1473 S_2703 S_120 S_1150 S_85
E_2505 25 3 S_0 S_3220 S_222 S_573
E_2504 30 2 S_1324 S_0 S_2277 S_3200 S_2263 S_1007 S_1360 S_995 S_1768 S_2113 S_2404 S_2426 S_1802 S_3261 S_1769 S_2047 S_244
E_2507 60 1 S_0 S_423 S_2453 S_2578 S_1840 S_162 S_2745
E_2506 95 3 S_0 S_3220 S_9 S_222 S_1298 S_2977 S_2263 S_944 S_1502 S_1802 S_864 S_573 S_1305 S_536 S_966 S_553 S_2984 S_1914 S_2573
E_2501 15 3 S_0 S_2170 S_495 S_1510 S_2649 S_852
E_2500 80 3 S_806 S_1768 S_2277 S_3366 S_3293 S_2502 S_2404 S_119 S_2578 S_1520 S_3043 S_2300 S_3296 S_0 S_556
E_2503 15 1 S_0 S_2277 S_3220 S_1360 S_573 S_553 S_595
E_2502 45 2 S_0 S_1484 S_3220 S_2035 S_143 S_1298 S_2456 S_864 S_2907 S_2703 S_848 S_3448 S_886 S_162 S_573 S_2625 S_1802 S_754 S_2278 S_1339
E_341 10 3 S_0 S_1768 S_1796 S_3071 S_1261 S_1033 S_2426 S_3025 S_2196 S_3293 S_2310 S_283 S_1863 S_2071 S_2823 S_1502 S_794 S_291 S_1914 S_2384 S_804 S_143 S_652 S_2501 S_2263 S_533 S_2044 S_3261 S_3363 S_2103 S_2050 S_764 S_669
E_346 8 2 S_0 S_1948 S_1261 S_1033 S_3025 S_3293 S_1717 S_1763 S_1907 S_896 S_794 S_572 S_1914 S_578 S_2035 S_3096 S_143 S_652 S_2262 S_2263 S_533 S_3261 S_1802 S_1018 S_2907 S_2352 S_55 S_1646
E_5940 40 3 S_141 S_0 S_3220 S_1300 S_731 S_573 S_2841
E_347 100 3 S_1515 S_0 S_1582 S_2035 S_1298 S_3031 S_2946 S_513 S_2907 S_3252 S_3430 S_2703 S_3198 S_1768 S_2113 S_2170 S_162 S_864 S_3245 S_2745
E_1476 60 1 S_0 S_2986 S_675 S_283 S_1768 S_2301 S_718
E_345 10 2 S_0 S_2745 S_3384 S_1802 S_938 S_565 S_3031 S_1502 S_947 S_3245 S_1914 S_2035 S_3198 S_749 S_2263 S_3252 S_1183 S_3261 S_1850 S_2277 S_2050 S_2907 S_1360 S_764 S_1590 S_1033
E_6318 40 2 S_0 S_2035 S_2231 S_896 S_1802 S_2426 S_3261
E_6319 40 2 S_3276 S_0 S_1802 S_70 S_1324 S_2986 S_1763 S_896 S_2822 S_1502 S_572 S_188 S_1914 S_2709 S_3098 S_2263 S_752 S_1349 S_536 S_3261 S_2277 S_1021 S_3156 S_2404 S_3008 S_644
E_5941 100 3 S_3114 S_0 S_1802
E_4520 30 3 S_0 S_2035 S_143 S_2170 S_2977 S_120 S_1802 S_553
E_988 15 1 S_2103 S_0 S_2277 S_2035 S_2310 S_162 S_1298 S_3031 S_2776 S_2426 S_2907 S_2749 S_3198 S_1502 S_2170 S_864 S_1277 S_3298 S_313 S_2745 S_296
E_989 16 3 S_0 S_1018 S_3248 S_3153 S_794 S_3025 S_1802 S_2085 S_553
E_458 10 1 S_2087 S_3293 S_3198 S_155 S_143 S_1298 S_2565 S_2977 S_2745 S_1192 S_1984 S_3031 S_2103 S_1768 S_533 S_864 S_3025 S_3077 S_0 S_1914 S_2228
E_459 10 1 S_0 S_1948 S_1261 S_143 S_800 S_2262 S_1907 S_3131 S_1573 S_1502 S_794 S_3293 S_2426 S_3261 S_1914 S_533
E_984 15 3 S_769 S_3293 S_143 S_775 S_3252 S_289 S_764 S_794 S_3025 S_1033 S_3245 S_3261 S_0
E_985 30 3 S_0 S_2292 S_944 S_222
E_454 20 2 S_0 S_2277 S_3198 S_2723 S_1360 S_1637 S_3139 S_1264
E_987 20 2 S_0 S_1802 S_1996 S_1324 S_2986 S_2310 S_2141 S_1768 S_744 S_1771 S_3037 S_2035 S_2261 S_2502 S_1188 S_1513 S_864 S_3261 S_2277 S_1473 S_1502 S_2404 S_54 S_669 S_3325 S_413
E_980 8 1 S_2103 S_0 S_2565 S_634 S_764 S_2050 S_1183 S_1502 S_794 S_533 S_3025 S_1033 S_3261 S_1914
E_453 15 1 S_0 S_1895 S_2361 S_1796 S_1033 S_2426 S_2071 S_565 S_1331 S_2490 S_794 S_3245 S_2709 S_2501 S_3252 S_752 S_3261 S_1737 S_2565 S_211 S_2050 S_764 S_2352
E_450 8 1 S_0 S_3162 S_283 S_3120 S_3071 S_3226 S_1954 S_2714 S_2665 S_961
E_983 38 2 S_0 S_2977 S_2745 S_1802 S_1904 S_785 S_2310 S_1911 S_2200 S_1502 S_83 S_2328 S_2263 S_533 S_2103 S_3200 S_1887 S_157 S_2404 S_160 S_2625 S_57
E_184 25 2 S_0 S_1802 S_1373 S_1856 S_3293 S_2310 S_2936 S_3183 S_1502 S_794 S_2262 S_1261 S_143 S_652 S_749 S_533 S_2783 S_2815 S_2219 S_2050 S_764 S_2352 S_1532
E_185 60 3 S_0 S_1726 S_1802 S_938 S_2986 S_2310 S_3031 S_634 S_3185 S_1502 S_573 S_1914 S_2035 S_3198 S_2263 S_1183 S_864 S_130 S_2103 S_2277 S_1356 S_2907 S_1360 S_313 S_162
E_186 25 1 S_0 S_22 S_3220 S_1751 S_2745 S_882 S_1850 S_1905 S_1802 S_711 S_731 S_2426 S_3025 S_2071 S_13 S_1324 S_3293 S_130 S_896 S_1384 S_995 S_2703 S_1768 S_794 S_573 S_1914 S_1175 S_1261 S_143 S_2261 S_749 S_1140 S_1183 S_864 S_3261 S_2219 S_2902 S_706 S_2277 S_1298 S_1033 S_2907 S_1360 S_1558 S_764 S_162 S_1698 S_211 S_1532 S_553 S_3325 S_386
E_187 15 1 S_0 S_1619 S_1261 S_143 S_2565 S_1907 S_2907 S_162 S_3261
E_180 35 2 S_0 S_1369 S_222 S_2745 S_1953 S_1955 S_2749 S_2758 S_283 S_3031 S_1502 S_402 S_2535 S_2035 S_3198 S_3277 S_2263 S_806 S_864 S_2103 S_2277 S_1298 S_2170 S_1360 S_313 S_162 S_553
E_181 12 1 S_0 S_1033 S_2426 S_2196 S_1324 S_3293 S_2310 S_565 S_3031 S_3200 S_184 S_1502 S_794 S_291 S_3298 S_1071 S_296 S_1454 S_2035 S_3198 S_2263 S_1582 S_1183 S_533 S_864 S_3261 S_1465 S_2103 S_2277 S_1298 S_2907 S_2790 S_764 S_313 S_2113 S_1914 S_162 S_1089 S_1148 S_2736
E_182 18 3 S_0 S_533 S_725 S_2565 S_1413 S_3332 S_3252 S_2699 S_2665 S_1590 S_3245 S_2745 S_2416 S_2086
E_183 10 2 S_0 S_1095 S_1751 S_2745 S_174 S_1212 S_2749 S_2426 S_1261 S_2015 S_3031 S_1331 S_2703 S_2316 S_1502 S_3142 S_1914 S_2033 S_2035 S_3198 S_2263 S_2723 S_1183 S_2665 S_533 S_3261 S_2103 S_2277 S_1021 S_422 S_2050 S_2851 S_2677 S_764
E_188 50 1 S_0 S_2035 S_1021 S_749 S_1300 S_995 S_498 S_1502 S_2029 S_864 S_1914
E_189 20 2 S_0 S_1948 S_1095 S_3071 S_2635 S_2426 S_2636 S_3077 S_2869 S_2196 S_13 S_3293 S_1762 S_1329 S_1558 S_2481 S_457 S_22 S_908 S_366 S_3098 S_470 S_3103 S_2665 S_3111 S_1502 S_1996 S_1172 S_713 S_920 S_55 S_2228 S_1796 S_2006 S_1599 S_498 S_1802 S_3025 S_1162 S_1383 S_1385 S_1815 S_944 S_749 S_2031 S_3142 S_3154 S_2035 S_3289 S_2262 S_2501 S_2263 S_1183 S_533 S_1400 S_2271 S_1404 S_2311 S_2962 S_1632 S_3153 S_2050 S_762 S_764 S_1263 S_3373 S_2736 S_553 S_1646 S_896 S_1647 S_1490 S_2749 S_2531 S_2071 S_1117 S_2310 S_1861 S_788 S_1445 S_2080 S_794 S_572 S_349 S_3332 S_1454 S_800 S_1261 S_2984 S_143 S_804 S_145 S_3405 S_2555 S_3411 S_153 S_2785 S_2103 S_3413 S_1018 S_1691 S_383 S_3419 S_819 S_1698 S_2692 S_828 S_2993 S_1902 S_1047 S_2088 S_1033 S_211 S_2580 S_2367 S_1905 S_626 S_180 S_206 S_2867 S_3031 S_1907 S_1722 S_1070 S_851 S_1914 S_1726 S_3248 S_652 S_1076 S_2045 S_864 S_527 S_3261 S_3047 S_1738 S_2565 S_210 S_2621 S_1262 S_2851 S_2852 S_2179 S_3271 S_669 S_2587
E_678 50 2 S_2103 S_0 S_3031 S_2263 S_185 S_533 S_864 S_766
E_679 10 2 S_0 S_2277 S_2035 S_3031 S_1360 S_1502 S_533
E_672 10 3 S_2103 S_3293 S_1095 S_2263 S_1224 S_0 S_3031 S_2745 S_2907 S_1502 S_2552 S_185 S_3198 S_1183 S_1768 S_864 S_313 S_1018 S_1914 S_2709
E_673 8 3 S_0 S_143 S_2565 S_1502 S_211 S_701 S_1802 S_533 S_2352 S_2219 S_1914
E_670 12 2 S_0 S_1948 S_1802 S_3025 S_2071 S_2310 S_565 S_3031 S_1384 S_1502 S_794 S_572 S_526 S_3245 S_2885 S_2329 S_2263 S_3464 S_3259 S_3261 S_813 S_2050 S_1183 S_764 S_1033
E_671 8 3 S_0 S_55 S_764 S_1033 S_291
E_676 15 1 S_0 S_2977 S_710 S_3077 S_3293 S_2310 S_3031 S_846 S_1092 S_1768 S_905 S_3245 S_90 S_3198 S_3252 S_657 S_3261 S_1828 S_1829 S_2277 S_373 S_1590 S_488 S_2119 S_111 S_2228
E_677 15 3 S_0 S_634 S_2502 S_3252 S_1013 S_2292 S_3245
E_674 50 1 S_0 S_1629 S_1329 S_1300
E_675 15 1 S_181 S_1948 S_1881 S_1691 S_0 S_1615 S_211 S_1850 S_1502 S_2426 S_1465 S_1914
E_5629 40 2 S_0 S_1342 S_3380 S_2404 S_2678 S_1802 S_2179 S_536
E_5628 40 2 S_2495 S_1324 S_2277 S_785 S_2502 S_2170 S_338 S_3200 S_1360 S_120 S_3277 S_2625 S_3037 S_0
E_5199 50 3 S_0 S_3100 S_1018 S_3098 S_77 S_236 S_1275 S_851
E_5198 26 3 S_0 S_222 S_1046 S_2811 S_1324 S_2018 S_20 S_896 S_2703 S_1275 S_572 S_999 S_1071 S_1914 S_2035 S_2263 S_864 S_1243 S_306 S_3200 S_1021 S_1502 S_2404 S_2113
E_5197 40 3 S_0 S_3220 S_2977 S_2010 S_1802 S_1266 S_2986 S_1381 S_1612 S_2703 S_1768 S_573 S_1126 S_864 S_1732 S_1298 S_2170 S_1300 S_162 S_754 S_2278 S_669
E_5196 100 2 S_0 S_195 S_564 S_495 S_2034 S_806 S_1488 S_1802 S_548 S_851 S_152
E_5195 20 3 S_1324 S_0 S_2277 S_785 S_2310 S_1021 S_2261 S_2170 S_423 S_2629 S_3200 S_1360 S_1768 S_1802 S_1374
E_5194 45 3 S_0 S_1768 S_3220 S_303 S_2976 S_3250 S_3217 S_896 S_1510 S_1502 S_536 S_572 S_573 S_1018 S_3405 S_3008 S_1333 S_2709
E_5193 50 2 S_0 S_2277 S_2581 S_3366 S_2170 S_1360 S_995 S_806 S_848 S_120 S_2113 S_2625 S_1802
E_5192 30 2 S_3219 S_0 S_1736 S_2231 S_977 S_222 S_3234 S_2745 S_896 S_2311 S_1510 S_845 S_3008 S_1802 S_572 S_70 S_3410 S_2709
E_5191 80 2 S_0 S_2277 S_2502 S_2244
E_5190 45 1 S_0 S_806 S_1595 S_2170 S_2745 S_1785 S_2440 S_1150 S_1200 S_402
E_4868 25 1 S_0 S_526 S_3357 S_1083 S_1150 S_2763 S_2745
E_4869 50 2 S_0 S_2277 S_2035 S_3031 S_310 S_1360 S_3277 S_2986 S_553
E_4860 45 2 S_0 S_3399 S_3410 S_135 S_162
E_4861 30 2 S_0 S_3220 S_222 S_2301 S_2426 S_938 S_2310 S_3031 S_1911 S_2703 S_848 S_1502 S_572 S_573 S_3298 S_2035 S_1568 S_999 S_864 S_2277 S_1298 S_1598 S_1360 S_3008 S_2625 S_1534
E_4862 35 1 S_0 S_1768 S_2277 S_3277 S_1213 S_2745 S_3 S_3194 S_1360 S_604 S_2351 S_2113 S_25 S_648 S_236
E_4863 26 1 S_0 S_143 S_749 S_1802 S_3025 S_1990 S_754 S_2195
E_4864 15 1 S_0 S_3220 S_2986 S_938 S_2692 S_2745 S_2502 S_2277 S_1360 S_1500 S_161 S_1802 S_9 S_573 S_473 S_495 S_754 S_2413 S_3142
E_4865 40 1 S_0 S_1887 S_2745 S_2907 S_2113 S_162 S_1402 S_642
E_4866 45 3 S_0 S_675 S_2928 S_435 S_1802 S_2426 S_837 S_2079 S_3261 S_2310 S_283 S_3351 S_573 S_642 S_2263 S_333 S_959 S_152 S_2301 S_3200 S_2170 S_2623 S_162 S_1641 S_754
E_4867 85 2 S_2495 S_1768 S_2277 S_2310 S_143 S_1842 S_3220 S_1360 S_995 S_685 S_120 S_1011 S_1802 S_162 S_573 S_1502 S_2324 S_0
E_3667 25 1 S_0 S_999 S_1018 S_2035 S_1862 S_1298 S_16 S_2263 S_3220 S_1814 S_2703 S_1502 S_2113 S_864 S_1957 S_744 S_553 S_1534 S_2537
E_3666 15 2 S_0 S_2035 S_3181 S_2263
E_3665 50 1 S_0 S_492 S_2170 S_864 S_2113 S_2928 S_1802 S_1298
E_3664 25 2 S_2703 S_0
E_3663 15 3 S_0 S_3293 S_3220 S_2310 S_1473 S_573 S_3200 S_832 S_236 S_2703 S_2425 S_864 S_1307
E_3662 25 1 S_3198 S_0 S_2277 S_2035 S_1862 S_1298 S_3031 S_864 S_3220 S_1612 S_1780 S_2703 S_848 S_1502 S_573 S_473
E_3661 15 1 S_0 S_2986 S_2310 S_2113 S_2625 S_1270
E_3660 50 3 S_1552 S_0 S_2986 S_1442 S_2578 S_1266 S_1002
E_3669 30 2 S_220 S_1768 S_3220 S_698 S_564 S_2386 S_2170 S_2745 S_896 S_2502 S_2923 S_806 S_701 S_2454 S_1802 S_9 S_573 S_536 S_1338 S_329 S_0
E_3668 20 3 S_0 S_2277 S_2581 S_257 S_434 S_882 S_1360 S_3384 S_2252 S_227 S_1502 S_1802 S_469 S_3248 S_2745 S_2653
E_5997 40 3 S_0 S_2773 S_2170 S_3023 S_2745 S_2113 S_3217
E_5996 25 1 S_0 S_1862 S_1298 S_2170 S_687 S_864
E_5995 75 3 S_0 S_3293 S_749 S_896 S_1300 S_1771
E_5994 50 3 S_0 S_1188 S_749 S_634 S_1802 S_969 S_25 S_3098 S_2709
E_5993 35 1 S_1324 S_0 S_1489
E_5992 45 3 S_0 S_2426
E_5991 40 3 S_0 S_2578 S_2986 S_2949 S_2785
E_5990 40 1 S_0 S_3220 S_1889 S_222 S_434 S_2928 S_938 S_3031 S_1911 S_2703 S_1502 S_573 S_3298 S_2324 S_2035 S_3198 S_2263 S_2723 S_864 S_2961 S_2277 S_1298 S_2907 S_162 S_2625 S_553
E_5999 20 1 S_0 S_1948 S_3100 S_2263 S_800 S_791 S_3098 S_896 S_36 S_2685 S_1046 S_636 S_131 S_1018 S_2692 S_572 S_851 S_3410 S_1143 S_3274 S_1914
E_5998 24 2 S_0 S_2453
E_5449 35 1 S_0 S_146 S_2502 S_1502 S_851 S_1219 S_1275 S_2709
E_5448 40 2 S_0 S_995 S_864 S_2625 S_1911 S_2324
E_5441 25 3 S_0 S_2745 S_806 S_442 S_947 S_754
E_5440 40 1 S_0 S_2035 S_1298 S_3154 S_2986 S_162 S_864 S_2625 S_1402 S_2785
E_5443 40 2 S_0 S_3220
E_5442 15 2 S_0 S_2277 S_2773 S_1360 S_1768 S_2625
E_5445 50 3 S_0 S_2907 S_162 S_920 S_3217 S_2070
E_5444 50 1 S_2625 S_806 S_3200 S_2749 S_0
E_5447 45 3 S_0 S_3220 S_2035 S_2301 S_1264 S_1324 S_2310 S_564 S_995 S_573 S_2943 S_2495 S_525 S_2944 S_2886 S_2263 S_3200 S_1007 S_864 S_959 S_2277 S_1360 S_3040 S_2625 S_754
E_5446 20 1 S_1324 S_0 S_2957 S_1068 S_2301 S_120 S_1802 S_2426 S_1071 S_3261 S_55
E_3591 60 1 S_3457 S_0 S_283 S_3366 S_2745 S_3247 S_2113 S_2943 S_1126
E_3590 40 3 S_0 S_2122 S_2277 S_3277 S_50 S_1887 S_2745 S_495 S_1360 S_2703 S_1488 S_1768 S_1802 S_2649 S_285 S_950
E_3593 15 2 S_0 S_2277 S_2773 S_1298 S_513 S_1360 S_162 S_864 S_2224
E_3592 30 2 S_0 S_222 S_1802 S_1911 S_2871 S_1324 S_1716 S_3031 S_995 S_2703 S_848 S_1502 S_2324 S_2495 S_2035 S_3198 S_749 S_2986 S_864 S_2277 S_1298 S_2170 S_3023 S_2907 S_2625 S_553
E_3595 30 1 S_0 S_669
E_3594 50 3 S_0 S_1802 S_2071
E_3597 35 3 S_0 S_3220 S_188 S_2301 S_1802 S_2426 S_70 S_2198 S_3293 S_896 S_995 S_2824 S_1768 S_851 S_573 S_1771 S_2263 S_959 S_3261 S_1465 S_1188 S_1357 S_966 S_1744
E_3596 24 3 S_0 S_1188 S_3435 S_222 S_1887 S_896 S_3008 S_2258 S_3271 S_2476 S_1771
E_3599 15 2 S_0 S_16 S_1802 S_3248 S_143
E_3598 10 2 S_0 S_2730 S_2277 S_2502 S_143 S_222 S_1887 S_107 S_3220 S_1360 S_1910 S_1477 S_1502 S_1802 S_573 S_1534
E_3346 25 3 S_0 S_724 S_2301 S_959 S_120 S_1208 S_2426 S_2018 S_2986 S_130 S_564 S_995 S_139 S_384 S_3248 S_2944 S_1351 S_2718 S_415 S_3261 S_2371 S_3040 S_754
E_4716 50 2 S_0 S_634 S_2986 S_564 S_2785
E_4717 15 2 S_0 S_675 S_2301 S_984 S_227 S_1726 S_1802 S_2426 S_785 S_2310 S_1165 S_685 S_23 S_744 S_2263 S_1621 S_3041 S_3424 S_95 S_2957 S_3200 S_756 S_2170 S_2404 S_754 S_553
E_4714 15 1 S_0 S_2745 S_2301 S_3213 S_3440 S_886 S_1996 S_2426 S_2018 S_564 S_2141 S_995 S_3037 S_2495 S_2886 S_1349 S_2667 S_959 S_3261 S_3112 S_2277 S_756 S_600 S_1546 S_1360 S_2625
E_4715 25 3 S_1469 S_220 S_1188 S_143 S_2481 S_2002 S_495 S_2622 S_236 S_2625 S_1768 S_1489 S_864 S_2592 S_1802 S_0 S_1883 S_3033 S_479
E_4712 20 2 S_0 S_1570 S_2773 S_1298 S_2170 S_2745 S_1349 S_864 S_2071
E_4713 35 3 S_0 S_2745 S_495 S_1300 S_1785 S_1802 S_1150 S_837 S_784 S_2986 S_3366 S_2032 S_195 S_749 S_3405 S_473 S_870 S_1789 S_2404 S_2625 S_1200 S_754
E_4710 10 3 S_0 S_3220 S_1957 S_749 S_2745 S_2703 S_162 S_573
E_4711 25 3 S_0 S_784 S_195 S_631 S_283 S_2703 S_1802 S_1150 S_162 S_754 S_642
E_4718 75 2 S_0 S_784 S_195 S_1595 S_2773 S_492 S_1068 S_1473 S_882 S_1542 S_2079 S_1427 S_1802 S_1150 S_162 S_864
E_4719 15 1 S_0 S_2745
E_3843 50 1 S_0 S_2636 S_1802 S_3025 S_2869 S_3293 S_236 S_1768 S_1914 S_2495 S_2035 S_3248 S_162 S_749 S_2502 S_864 S_3261 S_1469 S_3419 S_1502 S_2943 S_2263 S_754 S_553
E_3842 12 1 S_0 S_1948 S_2986 S_1213 S_1810 S_222 S_2170 S_526 S_619 S_162 S_143 S_236 S_2408 S_1502 S_1802 S_572 S_2301 S_2303 S_1914 S_2369
E_3841 100 2 S_0 S_806 S_1553 S_675 S_492 S_2170 S_1509 S_1785 S_1488 S_1595 S_1802 S_1590 S_162 S_2301 S_959 S_1200 S_754 S_152 S_3142 S_2912
E_3840 50 2 S_0 S_1484 S_2986 S_155 S_1887 S_2745 S_2629 S_120 S_2113 S_3127 S_1473 S_2625 S_3217 S_2071 S_13
E_3847 30 2 S_0 S_1488
E_3846 60 1 S_0 S_222 S_2745 S_495 S_1802 S_837 S_628 S_1324 S_3031 S_2703 S_3298 S_296 S_647 S_2035 S_3198 S_2502 S_2553 S_864 S_536 S_2277 S_1298 S_2170 S_2907 S_162 S_2625
E_3845 15 1 S_0 S_222 S_1802 S_2426 S_2070 S_13 S_2986 S_2310 S_2424 S_2703 S_1502 S_3310 S_1914 S_3355 S_2553 S_2537 S_473 S_3261 S_2774 S_2723 S_2404 S_764 S_162 S_1641
E_3844 26 1 S_0 S_3293 S_2277 S_143 S_749 S_3247 S_882 S_1850 S_1768 S_1802 S_644 S_1771
E_3849 25 3 S_0 S_3098
E_3848 40 3 S_0 S_2774 S_1802 S_2986 S_2581 S_748 S_1473 S_2745 S_3022 S_2404 S_2113 S_832 S_852 S_744 S_990
E_1583 50 3 S_0 S_3220 S_675 S_222 S_2426 S_3031 S_995 S_2703 S_848 S_1502 S_573 S_3298 S_1914 S_799 S_2035 S_2773 S_3198 S_2263 S_864 S_959 S_3467 S_2277 S_1298 S_2170 S_754 S_553
E_1993 30 2 S_0 S_3220 S_2977 S_1802 S_536 S_236 S_938 S_1911 S_2703 S_1768 S_573 S_27 S_2502 S_2553 S_864 S_473 S_1014 S_1188 S_368 S_2791 S_2225 S_2324
E_1620 15 1 S_0 S_784 S_195 S_2170 S_2703 S_120
E_1623 35 3 S_0 S_2035 S_495 S_1473 S_2745 S_3247 S_2404 S_2986 S_1802 S_2751 S_162 S_2412 S_2622
E_1990 35 2 S_0 S_938 S_2986 S_222 S_634 S_2723 S_3220 S_2703 S_1049 S_2029 S_241 S_162 S_573 S_473 S_3298
E_1997 40 2 S_0 S_338 S_2426 S_2755 S_1324 S_785 S_2310 S_896 S_1165 S_2703 S_1502 S_572 S_188 S_1914 S_2885 S_3250 S_2263 S_1183 S_864 S_959 S_3200 S_2170 S_3008
E_1996 15 2 S_2703 S_1887 S_0
E_1995 18 3 S_0 S_634
E_1994 50 3 S_959 S_2986 S_120 S_2616 S_0
E_1629 40 2 S_0 S_2277 S_2986 S_564 S_423 S_806 S_120 S_1802 S_920 S_402 S_2745
E_1628 16 1 S_0 S_3261
E_1999 40 3 S_0 S_837 S_1834
E_1998 25 1 S_0 S_3200 S_2035 S_2310 S_2801 S_3031 S_1473 S_966 S_864 S_995 S_2703 S_848 S_120 S_3043 S_2170 S_236 S_2301 S_2625 S_2963 S_1911 S_2324
E_2710 30 1 S_1324 S_1948 S_3200 S_2035 S_2310 S_3417 S_1021 S_2357 S_257 S_2263 S_422 S_848 S_120 S_1502 S_2047 S_864 S_2426 S_431 S_1071 S_1914 S_0
E_2711 25 2 S_0 S_1802
E_2712 15 3 S_0 S_3220 S_2035 S_3180 S_3200 S_2703 S_2578 S_1726 S_573 S_2625
E_2713 15 1 S_0 S_2723 S_1300 S_1426 S_2025 S_2703 S_1802 S_162 S_864 S_438
E_2714 40 3 S_0 S_2034 S_2170 S_1570 S_1802 S_1944
E_2715 70 1 S_0 S_2986 S_676 S_749 S_2745 S_896 S_2900 S_1768 S_1802 S_644 S_2113 S_1566 S_13
E_2716 50 3 S_0 S_3293 S_3200 S_2310 S_3417 S_864 S_3320 S_120 S_1502 S_1768 S_3127 S_2301 S_959 S_3261
E_2717 50 3 S_0 S_1705 S_837 S_1324 S_938 S_1554 S_1666 S_566 S_3185 S_1502 S_2590 S_573 S_1621 S_2886 S_2263 S_1183 S_972 S_864 S_473 S_3261 S_2277 S_2170 S_1360 S_3270 S_431 S_3275
E_2718 50 3 S_1324 S_0 S_2035 S_2773 S_1021 S_1298 S_222 S_2263 S_1814 S_2703 S_1047 S_1502 S_2113 S_851 S_162 S_864 S_3298 S_1136 S_25 S_944
E_2719 65 1 S_0 S_3293 S_368 S_995 S_2426 S_3261
E_1199 15 2 S_0 S_2723 S_222 S_1298 S_1498 S_864 S_2084 S_2456 S_824
E_1198 8 1 S_0 S_2277 S_384 S_2310 S_222 S_2170 S_2263 S_3253 S_1360 S_2528 S_1502 S_794 S_2301 S_3261 S_469 S_1914
E_869 20 3 S_0 S_1802 S_2050 S_1473 S_749 S_54 S_2746 S_289 S_1501 S_764 S_794 S_2426 S_3025 S_1033
E_868 50 3 S_1454 S_0 S_432 S_143 S_749 S_1047 S_764 S_533 S_1914 S_352
E_867 12 3 S_1324 S_0 S_2263 S_2310 S_3031 S_896 S_3252 S_764 S_2907 S_831 S_1183 S_1184 S_1033 S_533 S_1261 S_794 S_767 S_3261 S_2071 S_1914 S_1037
E_866 15 1 S_0 S_938 S_2279 S_1874 S_1298 S_647 S_2317 S_849 S_1710 S_864 S_473 S_1991 S_1405
E_1191 15 3 S_0 S_2565 S_2823 S_764 S_1033 S_794 S_3261
E_1190 8 2 S_2103 S_3293 S_3248 S_0 S_2565 S_2262 S_1907 S_1502 S_794 S_944 S_2367 S_202 S_1034 S_553 S_1914
E_863 8 1 S_0 S_2277 S_2310 S_2886 S_1360 S_1768
E_862 65 1 S_2103 S_0 S_2553 S_2263 S_2977 S_2301 S_995 S_120 S_1502 S_1802 S_139 S_2426 S_3126 S_3261 S_1914
E_861 25 1 S_0 S_2885 S_2986 S_3154 S_2605 S_3339 S_1502 S_495 S_533 S_188 S_609 S_216 S_2463 S_2785 S_1341
E_860 10 2 S_652 S_1948 S_794 S_572 S_0
E_5298 90 2 S_0 S_1595 S_283 S_2170 S_3357 S_2703 S_2647 S_139 S_2301 S_221 S_754 S_152
E_5299 8 3 S_0 S_2310 S_222 S_1771 S_1542 S_236 S_1502 S_1802 S_2425 S_669
E_5294 15 3 S_0 S_2351 S_1489 S_2625 S_3033 S_479
E_5295 45 2 S_0 S_2277 S_2035 S_1298 S_3031 S_966 S_3200 S_3220 S_3198 S_2453 S_162 S_864 S_3261 S_553
E_5296 25 3 S_0 S_1948 S_1595 S_222 S_492 S_2301 S_2130 S_2928 S_675 S_2018 S_564 S_1949 S_995 S_2079 S_139 S_2324 S_2495 S_2773 S_2263 S_1398 S_864 S_959 S_1298 S_2623 S_162 S_2625
E_5297 20 2 S_0 S_3118 S_3220 S_675 S_2745 S_170 S_227 S_2301 S_2870 S_2018 S_564 S_685 S_995 S_2703 S_2589 S_139 S_573 S_2048 S_2165 S_2277 S_120 S_1360 S_162 S_431
E_5290 55 1 S_0 S_1595 S_1152 S_2578 S_1802 S_934 S_784 S_2986 S_2255 S_2326 S_195 S_650 S_359 S_152 S_44 S_1188 S_1473 S_2907 S_1300 S_2518 S_2113 S_162 S_1200 S_1644
E_5291 14 2 S_0 S_2231 S_143 S_749 S_945 S_3319 S_236 S_1850 S_1802 S_3271 S_2425
E_5292 50 3 S_2684 S_0 S_1188 S_2986 S_2170 S_749 S_1510 S_2029 S_1263 S_473 S_3217 S_669
E_5293 30 3 S_0 S_222 S_380 S_2301 S_837 S_2018 S_2310 S_513 S_2703 S_1502 S_2324 S_2263 S_2166 S_1015 S_1469 S_1831 S_2723 S_2170 S_1658 S_2404 S_1641 S_2625 S_1534
E_243 10 1 S_0 S_1261 S_3261 S_533 S_2426
E_242 10 3 S_0 S_1948 S_1317 S_3071 S_2426 S_1324 S_3293 S_896 S_1768 S_2322 S_3298 S_1771 S_2745 S_2885 S_1570 S_35 S_473 S_2907 S_1360 S_920 S_1802 S_1374 S_2244 S_938 S_283 S_1165 S_1814 S_2703 S_291 S_2224 S_2495 S_2035 S_749 S_2263 S_1183 S_2986 S_959 S_537 S_2103 S_3200 S_756 S_2050 S_966 S_764 S_313 S_2736 S_553 S_1957 S_775 S_120 S_2749 S_2301 S_785 S_2310 S_1225 S_995 S_572 S_2773 S_3198 S_144 S_2277 S_2999 S_2336 S_1465 S_2560 S_1213 S_1902 S_3023 S_604 S_1932 S_3008 S_2113 S_162 S_2692 S_3220 S_831 S_3025 S_1892 S_1033 S_2580 S_840 S_1717 S_1061 S_3031 S_184 S_848 S_1502 S_3455 S_3248 S_3252 S_145 S_2164 S_864 S_3261 S_1298 S_2170 S_423 S_2848 S_2178 S_2625 S_669
E_241 50 2 S_0 S_1948 S_3220 S_3191 S_1489 S_2301 S_2870 S_1324 S_2310 S_1862 S_896 S_995 S_2703 S_685 S_1502 S_572 S_573 S_2035 S_2263 S_959 S_3261 S_2277 S_2170 S_2625 S_431 S_1534
E_240 8 2 S_0 S_1948 S_3220 S_2745 S_2426 S_3025 S_2071 S_1324 S_3293 S_2310 S_3031 S_896 S_1502 S_794 S_572 S_947 S_3245 S_1914 S_2035 S_3198 S_2263 S_3252 S_3200 S_1183 S_864 S_130 S_3261 S_2277 S_1298 S_2050 S_966 S_2907 S_764 S_162 S_767
E_247 20 2 S_0 S_3293 S_1184 S_143 S_2050 S_1033 S_2071 S_1558 S_2677 S_764 S_1669 S_794 S_291 S_3271 S_1172 S_1386 S_2501 S_378
E_246 10 1 S_0 S_831 S_1802 S_2426 S_2071 S_3131 S_2310 S_1502 S_794 S_1071 S_1573 S_3201 S_701 S_130 S_3261 S_3200 S_2050 S_211 S_764 S_313 S_2113 S_2625 S_1033
E_245 12 1 S_0 S_1948 S_3220 S_674 S_977 S_1751 S_2745 S_1445 S_1850 S_1033 S_2426 S_2071 S_1324 S_652 S_2311 S_565 S_3031 S_1384 S_2823 S_1502 S_794 S_291 S_188 S_3298 S_3037 S_296 S_2035 S_143 S_3198 S_526 S_2501 S_2263 S_1573 S_1183 S_2170 S_864 S_2310 S_3261 S_2103 S_2277 S_3154 S_966 S_2050 S_764 S_1914 S_1802 S_553 S_533
E_244 10 3 S_0 S_1768 S_3162 S_2129 S_831 S_3382 S_1796 S_1802 S_2426 S_3025 S_2071 S_3293 S_637 S_1502 S_794 S_1914 S_1261 S_652 S_2262 S_2501 S_2714 S_533 S_1186 S_3261 S_1356 S_2050 S_764 S_55
E_249 20 2 S_2103 S_0 S_2263 S_2310 S_338 S_2907 S_3252 S_2318 S_764 S_1502 S_1177 S_2426 S_2625 S_3261 S_1914
E_248 10 1 S_3025 S_749 S_2244 S_2962 S_0
E_6185 20 1 S_0 S_1018 S_2170 S_896 S_1502 S_137 S_572
E_6184 65 1 S_0 S_896 S_143 S_1075 S_423 S_1313 S_1850 S_2578 S_1275 S_1802 S_851 S_2795 S_3217 S_2745 S_920 S_3098 S_755
E_6187 20 1 S_0 S_1007 S_1769
E_6186 15 3 S_2703 S_0 S_2035 S_162
E_6181 35 3 S_1324 S_0 S_3200 S_2035 S_1298 S_2263 S_2907 S_473 S_1183 S_1802 S_162 S_864 S_2625 S_553 S_3325
E_6180 15 1 S_0 S_1948 S_1018 S_2310 S_2311 S_800 S_1525 S_896 S_2474 S_1502 S_1802 S_25 S_573 S_1691 S_2088 S_553
E_6183 100 1 S_0 S_2986
E_6182 14 2 S_1324 S_0 S_2263 S_130 S_2745 S_896 S_1502 S_291 S_572 S_3261 S_1914 S_2869
E_5870 15 3 S_2301 S_0 S_1298 S_2170 S_864 S_1768 S_162 S_2426 S_959 S_3217 S_3261
E_5871 100 3 S_0 S_754 S_2986 S_2785
E_5872 40 2 S_0 S_3118 S_1595 S_492 S_1427 S_170 S_2536 S_2018 S_283 S_2079 S_139 S_2941 S_690 S_2773 S_1068 S_584 S_1349 S_864 S_152 S_564 S_1298 S_2170 S_2623 S_162 S_754
E_5873 30 1 S_0 S_2977 S_2745 S_2012 S_1802
E_5874 75 3 S_0 S_1595 S_492 S_2745 S_2578 S_1802 S_2928 S_1324 S_283 S_2703 S_139 S_2941 S_2263 S_864 S_2165 S_3002 S_1469 S_1021 S_2170 S_1473 S_1889 S_2113 S_162 S_886 S_1534
E_5875 24 3 S_0 S_492 S_2928 S_3022 S_1802 S_2301 S_283 S_2825 S_139 S_2941 S_1510 S_1402 S_1469 S_2170 S_1473 S_1889 S_2404 S_2113 S_1590 S_162 S_754 S_553 S_1204
E_5876 50 3 S_0 S_1768 S_1188 S_2035 S_1021 S_3154 S_1383 S_896 S_2986 S_852 S_1502 S_2263 S_523 S_572 S_188 S_700 S_1802 S_3008 S_2745 S_1809
E_5877 50 3 S_1188 S_3434 S_938 S_222 S_1910 S_2404 S_2556 S_2703 S_473 S_1768 S_551 S_1577 S_864 S_1944 S_837 S_236 S_0
E_5878 20 3 S_2060 S_1349 S_2869 S_1263 S_0
E_5879 35 1 S_0 S_1213 S_143 S_2976 S_2170 S_2619 S_896 S_700 S_1850 S_131 S_1502 S_1802 S_1803 S_572 S_2783 S_2692 S_1143 S_1275 S_1914
E_4479 120 3 S_0 S_2986 S_2502 S_3419 S_2629 S_3284 S_1768 S_3060 S_473 S_801 S_1266
E_4478 25 2 S_2495 S_0 S_3200 S_338 S_3417 S_2263 S_995 S_959 S_1502 S_2113 S_2426 S_2625 S_344 S_3261 S_3142 S_1914
E_4473 10 1 S_0 S_1802 S_995 S_3261 S_896 S_1612 S_236 S_1768 S_944 S_1771 S_1914 S_2495 S_2035 S_572 S_2263 S_1350 S_3410 S_1018 S_1502 S_604 S_2178 S_718 S_1534 S_442
E_4472 25 3 S_0 S_1473 S_283 S_1150
E_4471 15 2 S_0 S_73 S_3083 S_896 S_1768 S_442 S_852
E_4470 35 2 S_0 S_1948 S_2035 S_2231 S_1021 S_3031 S_896 S_1802 S_2263 S_25 S_1771
E_4477 30 1 S_0 S_572 S_1502 S_162 S_573 S_3008
E_4476 20 1 S_0 S_1484 S_724 S_2745 S_959 S_1802 S_2301 S_1324 S_1553 S_2310 S_685 S_1502 S_1920 S_531 S_3200 S_473 S_2277 S_3472 S_2222 S_2170 S_3061 S_2625 S_2292
E_4475 75 2 S_0 S_2310
E_4474 35 2 S_0 S_2035 S_1021 S_1554 S_2619 S_896 S_882 S_2733 S_2263 S_864 S_669
E_3128 75 2 S_0 S_1785 S_283 S_2170 S_1200 S_2703 S_162 S_1246 S_431 S_3142 S_564
E_3129 60 1 S_0 S_1188 S_454 S_2949 S_473 S_2745
E_3438 45 2 S_0 S_2277 S_2745 S_495 S_1360 S_2682 S_754 S_152
E_3439 25 3 S_0 S_2723 S_1298 S_966 S_573 S_938 S_3220 S_2225 S_864 S_473 S_27
E_3120 75 1 S_0 S_2277 S_2814 S_162 S_3198 S_2301 S_858 S_1360 S_1502 S_864 S_2426 S_3261 S_44
E_3121 50 1 S_0 S_3366 S_2745 S_1905 S_1802 S_2625 S_3217
E_3122 50 1 S_0 S_3220 S_2035 S_1920 S_2745 S_2263 S_3031 S_2986 S_2625
E_3431 125 2 S_0 S_2301 S_2749 S_2426 S_837 S_2070 S_1324 S_2310 S_1165 S_995 S_2703 S_2082 S_2035 S_3248 S_864 S_959 S_1342 S_2277 S_1298 S_2791 S_2113 S_162 S_2625 S_754 S_553
E_3124 50 2 S_0 S_2986 S_2170 S_2745 S_2035 S_553
E_3125 85 2 S_0 S_2687 S_2569 S_2270 S_536 S_1266 S_669
E_3126 60 2 S_0 S_1768 S_3220 S_2907 S_162 S_1298 S_1473 S_2745 S_2426 S_995 S_2703 S_2986 S_864 S_573 S_3261 S_2070
E_3127 75 2 S_0 S_1948 S_1595 S_492 S_3191 S_886 S_2301 S_1553 S_283 S_896 S_2703 S_3447 S_1502 S_572 S_2035 S_2773 S_2263 S_864 S_959 S_152 S_564 S_2170 S_2372 S_2625 S_754
E_3414 20 2 S_0 S_553 S_3248
E_3415 55 2 S_0 S_1749 S_2426 S_2310 S_896 S_995 S_3198 S_2824 S_1502 S_1914 S_2885 S_2035 S_2773 S_2886 S_2263 S_3200 S_1183 S_3261 S_1465 S_2277 S_1021 S_3154 S_2907 S_162 S_767
E_3416 15 2 S_0 S_2310 S_162 S_222 S_2170 S_526 S_469 S_1996 S_3445 S_2703 S_120 S_1502 S_1150 S_572 S_2928 S_3142 S_2739
E_3141 50 3 S_1324 S_0 S_3200 S_2310 S_2773 S_1165 S_290 S_473 S_1802 S_832 S_744 S_2625 S_2755 S_1138 S_3325
E_3410 40 1 S_0 S_2537 S_2745 S_806 S_848 S_1802
E_3147 75 2 S_0 S_2977 S_1802 S_2071
E_3144 30 3 S_0 S_1595 S_283 S_1789 S_1785 S_2301 S_44
E_3413 20 3 S_0 S_27
E_2527 20 1 S_0 S_1214
E_2526 20 2 S_0 S_3220 S_3277 S_2426 S_1488 S_2301 S_785 S_2310 S_3031 S_3200 S_995 S_2035 S_2581 S_2263 S_2723 S_3 S_2267 S_864 S_415 S_3261 S_2277 S_2170 S_1598 S_1360 S_2625 S_431
E_2525 40 3 S_0 S_1948 S_675 S_1802 S_2301 S_70 S_152 S_1717 S_283 S_896 S_3295 S_1275 S_244 S_572 S_469 S_642 S_195 S_2263 S_3410 S_1473 S_1502 S_3008 S_162 S_754 S_1534
E_2524 15 2 S_0 S_2296 S_2426 S_2259 S_938 S_2310 S_1911 S_848 S_1502 S_23 S_1324 S_2035 S_2773 S_2263 S_3200 S_864 S_959 S_3261 S_2277 S_1298 S_2170 S_1360 S_3154 S_2625 S_431
E_2523 55 2 S_0 S_3220 S_2426 S_1324 S_2141 S_896 S_1911 S_2703 S_139 S_573 S_3142 S_2324 S_2035 S_2773 S_951 S_864 S_3261 S_1021 S_1298 S_2170 S_553 S_2404 S_2625 S_3217 S_669
E_2522 85 3 S_0 S_1018 S_283 S_1473 S_2578 S_1802 S_536
E_2521 50 2 S_0 S_3293 S_2986 S_2426 S_2703 S_920 S_13
E_2520 20 3 S_0 S_3293 S_2986 S_995 S_1802 S_3261
E_6207 28 1 S_0 S_1948 S_222 S_224 S_1802 S_1324 S_3261 S_896 S_2703 S_1502 S_572 S_999 S_3035 S_1450 S_35 S_2263 S_1510 S_864 S_3410 S_1243 S_1021 S_1298 S_2404 S_3008 S_162
E_2529 45 2 S_0 S_749 S_1188 S_1802
E_2528 20 3 S_0 S_2035 S_1298 S_1502 S_864 S_2625
E_474 150 3 S_0 S_2914 S_3355 S_2402 S_1874 S_2977 S_3167 S_1429 S_2593 S_2404 S_1027 S_2986 S_1239 S_98 S_1887 S_3310 S_2025 S_1219 S_2745 S_2785 S_2537
E_475 10 1 S_2103 S_1768 S_1095 S_0 S_3153 S_3332 S_2263 S_1183 S_1573 S_1948 S_764 S_2749 S_794 S_533 S_572 S_207 S_1071 S_2219 S_1502 S_1914
E_476 15 1 S_0 S_2122 S_2745 S_3071 S_1850 S_369 S_2749 S_1802 S_2426 S_2071 S_3293 S_3031 S_1063 S_1502 S_794 S_1914 S_1261 S_143 S_652 S_2263 S_147 S_2213 S_1183 S_1729 S_533 S_864 S_3261 S_3153 S_2050 S_2565 S_1033 S_1646
E_477 40 3 S_0 S_3293 S_2565 S_2745 S_3252 S_2453 S_3125 S_3245
E_470 15 2 S_0 S_1386 S_143 S_1902 S_2050 S_2823 S_764 S_1669 S_794 S_291 S_1033 S_3261
E_471 10 3 S_0 S_3280 S_2745 S_3382 S_2426 S_1324 S_3293 S_565 S_22 S_794 S_291 S_3186 S_1914 S_1818 S_1573 S_1183 S_3261 S_1829 S_760 S_1502 S_3463 S_1646
E_472 15 2 S_2103 S_289 S_1261 S_143 S_1907 S_2426 S_884 S_1502 S_1802 S_794 S_3025 S_1033 S_488 S_2071 S_0
E_473 14 3 S_0 S_3293 S_1874 S_2565 S_495 S_2578 S_2147
E_478 12 1 S_0 S_2018 S_2340 S_680 S_1208 S_724 S_1751 S_2456 S_2301 S_471 S_2404 S_666 S_2452 S_2824 S_120 S_851 S_2426 S_959 S_754 S_3261 S_2718
E_479 14 3 S_0 S_2050 S_634 S_3271 S_1558 S_3216 S_794 S_291 S_2426 S_3025 S_3261
E_6068 90 3 S_0 S_2619 S_2745 S_1066
E_6069 80 1 S_0 S_3200 S_2310 S_1751 S_3348 S_1165 S_2406 S_2113 S_837 S_2100
E_1519 50 1 S_0 S_2310 S_143 S_120 S_227 S_1489 S_1802 S_2578
E_1518 20 3 S_0 S_3293 S_120 S_1183 S_1768 S_2301 S_2625
E_1517 20 2 S_0 S_2170 S_1889 S_2578 S_1802 S_139 S_2928 S_2941
E_370 12 3 S_0 S_1796 S_1033 S_2426 S_2196 S_3293 S_1907 S_896 S_2071 S_794 S_1914 S_578 S_1261 S_143 S_2501 S_2263 S_1183 S_533 S_3261 S_2103 S_2050 S_55 S_1646
E_1516 50 1 S_0 S_1126 S_1473 S_1888 S_1300 S_37 S_1171 S_2745 S_2841
E_1515 50 1 S_0 S_2986 S_283 S_492 S_2745 S_1314 S_1802 S_864 S_754
E_650 15 3 S_1324 S_0 S_3198 S_233 S_1502 S_2292
E_651 75 3 S_2116 S_536 S_1342 S_3160 S_0
E_652 8 2 S_0 S_3293 S_2815 S_143 S_289 S_3025
E_653 10 1 S_2103 S_0 S_1261 S_2050 S_2262 S_652 S_1502 S_794 S_533 S_1033 S_1071
E_654 10 2 S_0 S_2799 S_2869 S_2050 S_2262 S_2936 S_652 S_764 S_1796 S_1033 S_2426 S_794 S_3261 S_1907
E_655 15 1 S_0 S_2977 S_2745 S_2578 S_2241 S_329 S_2986 S_1112 S_3031 S_513 S_792 S_1768 S_3198 S_3304 S_3402 S_864 S_2277 S_1473 S_2907 S_2404 S_844 S_966 S_1802 S_377
E_656 11 2 S_0 S_3293 S_155 S_2245 S_764 S_1502 S_794 S_1033 S_3261 S_2071 S_1914
E_657 10 1 S_0 S_2326 S_3071 S_2692 S_2426 S_2869 S_130 S_283 S_3031 S_896 S_1558 S_794 S_572 S_1914 S_2885 S_2035 S_143 S_864 S_1298 S_764 S_1802 S_669
E_658 8 1 S_3025 S_0 S_2362
E_659 25 3 S_0 S_222 S_2977 S_498 S_1802 S_2927 S_2368 S_2537 S_231 S_2202 S_1910 S_2703 S_2084 S_3355 S_1921 S_39 S_98 S_864 S_473 S_3003 S_2723 S_1356 S_1481 S_94 S_1148
E_1384 50 1 S_0 S_3220 S_1957 S_2745 S_1802 S_1324 S_3298 S_1814 S_2703 S_1502 S_2113 S_669 S_2035 S_2773 S_2263 S_1094 S_864 S_473 S_2961 S_1021 S_1298 S_3023 S_1840 S_162 S_2226 S_553
E_1385 14 1 S_0 S_2277 S_2310 S_634 S_1360 S_995
E_1382 40 2 S_0 S_3220 S_1749 S_2426 S_2301 S_675 S_1324 S_2159 S_785 S_2310 S_1165 S_2703 S_848 S_1502 S_2082 S_573 S_2224 S_2035 S_2773 S_864 S_959 S_3200 S_1298 S_2170 S_2625
E_1383 25 2 S_0 S_3220 S_1957 S_222 S_227 S_1489 S_2301 S_1324 S_2310 S_1862 S_2703 S_685 S_1502 S_573 S_2035 S_1094 S_1577 S_3261 S_2277 S_1554 S_1021 S_1298 S_2170 S_1360 S_431
E_1380 25 1 S_0 S_2277 S_2170 S_513 S_3440 S_685 S_227 S_1768 S_536 S_431 S_634
E_1512 30 1 S_0 S_1948 S_1046 S_227 S_1489 S_1324 S_573 S_2310 S_896 S_995 S_2703 S_1502 S_572 S_469 S_1914 S_2035 S_2263 S_1577 S_3261 S_2277 S_1691 S_1021 S_3154 S_3008 S_431 S_2355
E_5752 25 3 S_0 S_3220 S_2035 S_2773 S_2170 S_2937 S_2502 S_2404 S_2629 S_2703 S_120 S_2537 S_1962 S_573 S_2625 S_3217 S_669 S_2943 S_1417
E_1511 40 3 S_0 S_3242
E_5755 45 3 S_0 S_2745 S_2986 S_2785
E_1510 25 2 S_0 S_495 S_2728 S_3114 S_2649 S_852
E_5754 25 1 S_0 S_1484 S_2277 S_2310 S_1543 S_896 S_2723 S_1360 S_995 S_2703 S_3008 S_572 S_473 S_3141 S_754
E_5757 100 1 S_0 S_3220 S_1595 S_492 S_2977 S_3 S_2578 S_1489 S_2928 S_329 S_1802 S_2703 S_573 S_3198 S_864 S_2301 S_1831 S_2277 S_2170 S_2907 S_2404 S_162 S_1942 S_431 S_377 S_553
E_5756 18 3 S_0 S_1736 S_222 S_749 S_162 S_2783 S_79
E_5607 15 3 S_0 S_1368 S_2502 S_2949 S_3217 S_3141
E_5606 50 3 S_0 S_2986 S_1492 S_749 S_3098 S_1300 S_438 S_884 S_1158 S_644 S_2783 S_2595
E_5605 55 3 S_0 S_3293 S_2907 S_222 S_1021 S_749 S_2745 S_2263 S_1502 S_1768 S_1802 S_572 S_864 S_3025 S_3008 S_1914
E_5604 45 3 S_0 S_676 S_2745 S_832 S_120 S_1802 S_2404 S_2426 S_13 S_1324 S_2986 S_2310 S_995 S_2252 S_1768 S_1450 S_2495 S_1342 S_3405 S_536 S_2774 S_2277 S_1360 S_2113 S_2625 S_1643
E_5603 50 1 S_0 S_864 S_1298
E_5602 40 1 S_0 S_1484 S_384 S_675 S_3127 S_1298 S_2426 S_1122 S_394 S_995 S_120 S_1768 S_1802 S_864 S_2301 S_2625 S_1911 S_2324
E_5601 20 1 S_3276 S_0 S_2745 S_473 S_1802 S_987 S_1552 S_938 S_2986 S_2310 S_896 S_2703 S_1768 S_1068 S_749 S_2783 S_1990 S_3200 S_1887 S_2907 S_2404 S_2113 S_162 S_2625
E_5600 16 1 S_0 S_146 S_1310 S_832 S_1802 S_1324 S_2986 S_2815 S_3031 S_1556 S_1275 S_459 S_744 S_2038 S_2709 S_2035 S_2263 S_956 S_864 S_3410 S_1298 S_553 S_2404 S_3271 S_669 S_3326
E_5609 45 2 S_0 S_1802 S_525 S_283 S_1021 S_634 S_2263 S_3445 S_473 S_120 S_1018 S_2912 S_139 S_947 S_2456 S_886
E_5608 40 2 S_0 S_3247 S_1317 S_749 S_896 S_1188 S_1850 S_1502 S_1802 S_669
E_3601 50 2 S_0 S_3217 S_2277
E_3600 50 3 S_0 S_3222 S_2010 S_886 S_675 S_1324 S_2310 S_564 S_738 S_384 S_162 S_1398 S_864 S_2165 S_267 S_2277 S_600 S_2170 S_1360 S_548 S_2569 S_2625 S_754 S_1749
E_3603 55 2 S_0 S_2745 S_3 S_882 S_1802 S_3033 S_2310 S_2286 S_1502 S_2590 S_25 S_2592 S_947 S_431 S_864 S_479 S_1879 S_2170 S_1256 S_2351 S_2625 S_1489
E_3602 125 3 S_0 S_195 S_492 S_2170 S_2745 S_1298 S_2703 S_2565 S_1150 S_162 S_864 S_3217 S_754 S_152
E_3605 50 1 S_2170 S_0
E_3604 35 1 S_0 S_2277 S_2502 S_2310 S_3198 S_2907 S_3220 S_2404 S_1802 S_573
E_3607 20 2 S_0 S_938 S_1911 S_864 S_473 S_2324
E_3606 14 1 S_20 S_70 S_1802 S_752 S_0
E_3609 16 1 S_0 S_1768 S_2035 S_896 S_1502 S_1802 S_2263 S_188 S_1275 S_1914
E_3608 75 1 S_0 S_2975 S_1426 S_3277 S_170 S_1892 S_1802 S_2404 S_564 S_1299 S_3031 S_1119 S_744 S_948 S_2035 S_3198 S_804 S_1349 S_1626 S_864 S_2277 S_1298 S_1888 S_1360 S_2113 S_2263
E_5463 70 1 S_2625 S_0
E_5462 30 1 S_0 S_3220 S_2986 S_938 S_3198 S_1888 S_2222 S_2949 S_2277 S_1360 S_2923 S_195 S_473 S_1802 S_573 S_2625 S_442 S_2745
E_5461 70 3 S_0 S_1802 S_1568 S_2977 S_2745 S_1298 S_578 S_1049 S_1473 S_2703 S_647 S_701 S_2113 S_1513 S_162 S_864 S_2116 S_3141 S_2029 S_1945
E_5460 20 3 S_3025 S_749 S_1802 S_0
E_5467 45 2 S_0 S_938 S_2773 S_1298 S_3154 S_2263 S_647 S_852 S_1502 S_864 S_473
E_5466 25 3 S_2888 S_2018 S_938 S_222 S_1298 S_2170 S_2977 S_864 S_1598 S_3220 S_536 S_2703 S_2116 S_1802 S_2825 S_573 S_2625 S_3298 S_754 S_0 S_1012
E_5465 20 2 S_0 S_2745 S_3220 S_864
E_5464 30 2 S_2536 S_0 S_870 S_283 S_492 S_2170 S_2745 S_864 S_1598 S_1802 S_495 S_2928 S_596 S_2870 S_1190
E_5469 35 3 S_0 S_3251 S_3220 S_2502 S_1920 S_864 S_848 S_2351 S_1489 S_2170 S_573 S_2592 S_1802 S_3033 S_2086
E_5468 15 1 S_0 S_2565 S_1383 S_896 S_752 S_1850 S_764 S_1802 S_644 S_1202 S_1771
E_4802 75 1 S_0 S_874 S_2113 S_1802 S_2456
E_4803 20 1 S_0 S_2018 S_2723 S_3248 S_1298 S_170 S_2703 S_1768 S_162 S_864
E_4800 35 2 S_0 S_3220 S_1957 S_723 S_1489 S_2259 S_1911 S_2703 S_848 S_1502 S_2825 S_573 S_3298 S_1324 S_525 S_2263 S_1577 S_1015 S_2277 S_1879 S_600 S_1298 S_2170 S_3023 S_1598 S_2625
E_4801 20 3 S_0 S_1188 S_495 S_130 S_222 S_1771 S_896 S_1502 S_488 S_3455
E_4806 70 3 S_0 S_1188 S_2745 S_2629 S_2553 S_1802 S_999 S_2025
E_4807 15 2 S_0 S_3098 S_896
E_4804 30 2 S_0 S_3228 S_195 S_2986 S_2170 S_642 S_2745 S_2703 S_2130 S_987 S_162 S_3217 S_640 S_947 S_669
E_4805 15 3 S_0 S_1367 S_564 S_1499 S_120 S_1768 S_3195 S_2301
E_4808 45 3 S_0 S_3430 S_2066 S_2239 S_2426 S_1324 S_2310 S_681 S_2025 S_3185 S_1768 S_2745 S_3198 S_1183 S_864 S_3261 S_2277 S_1298 S_2170 S_2907 S_2404 S_3037 S_2565 S_2113 S_162 S_2284
E_4809 10 2 S_0 S_784 S_2277 S_2310 S_2904 S_2170 S_3250 S_2928 S_3220 S_195 S_120 S_1502 S_573 S_2355
E_2958 40 2 S_0 S_3200 S_785 S_1021 S_1554 S_2986 S_2292 S_3142 S_13
E_2959 50 3 S_0 S_1726 S_143 S_1874 S_749 S_1609 S_896 S_1300 S_2404 S_2025 S_498 S_2986 S_1802 S_644 S_2979 S_438 S_3142 S_639
E_2956 15 1 S_0 S_1484 S_2277 S_2035 S_1298 S_3031 S_2745 S_2703 S_3198 S_162 S_864 S_553
E_2957 20 3 S_0 S_1948 S_222 S_619 S_1324 S_20 S_2310 S_896 S_995 S_2703 S_1502 S_572 S_999 S_1914 S_2035 S_2263 S_584 S_1510 S_864 S_3261 S_1691 S_1021 S_1298 S_2408 S_162 S_2625
E_2954 20 3 S_0 S_2277 S_3198 S_2907 S_2426 S_1768 S_864 S_3261
E_2955 80 2 S_0 S_2745 S_236 S_3125 S_2425 S_162 S_1802
E_2952 35 2 S_0 S_3220 S_1957 S_1238 S_1862 S_3031 S_896 S_1911 S_572 S_573 S_3298 S_2324 S_2035 S_2773 S_2261 S_2263 S_1577 S_864 S_591 S_1061 S_1298 S_156 S_3008 S_162 S_2625 S_553
E_2953 35 2 S_0 S_938 S_2907 S_1213 S_222 S_2170 S_2723 S_864 S_3220 S_2703 S_1798 S_473 S_162 S_573 S_640 S_431 S_642 S_596
E_2950 20 3 S_0 S_2231 S_188 S_2263 S_2311 S_1802 S_851 S_3261 S_1516 S_1810
E_2951 50 2 S_0 S_675 S_2801 S_2745 S_832 S_1749 S_1324 S_2310 S_1165 S_2082 S_999 S_525 S_3248 S_1510 S_864 S_959 S_1469 S_3200 S_2616 S_1298 S_2170 S_2791 S_2113 S_2625
E_4730 25 1 S_2703 S_0 S_1018 S_2035 S_864
E_4731 60 2 S_0 S_3100 S_2986 S_143 S_1273 S_749 S_3098 S_3197 S_390 S_1802 S_644 S_851 S_2783 S_3217 S_3142
E_4732 20 2 S_0 S_2018 S_2986 S_283 S_380 S_1310 S_749 S_573 S_360 S_584 S_1641 S_1214 S_1036 S_162 S_1802 S_956 S_2179 S_999 S_2785 S_1453
E_4733 35 1 S_141 S_0 S_2986 S_155 S_958 S_2625
E_4734 24 1 S_2060 S_1768 S_2277 S_2310 S_222 S_845 S_749 S_896 S_0 S_3008 S_1075 S_2815 S_838 S_669 S_2709
E_4735 60 1 S_0 S_3366 S_3023 S_634 S_1300 S_1266
E_4736 45 3 S_0 S_1802 S_553 S_749
E_4737 40 1 S_0 S_1948 S_3220 S_1892 S_1489 S_2426 S_1324 S_2310 S_3031 S_184 S_2703 S_1502 S_573 S_3298 S_296 S_2035 S_2773 S_3198 S_864 S_1243 S_2277 S_1298 S_2170 S_1598 S_162 S_1534
E_4738 75 3 S_0 S_3293 S_701 S_3405 S_1802 S_2869 S_3142
E_4739 40 1 S_0 S_1484 S_2745 S_1892 S_2426 S_2200 S_2986 S_2310 S_3031 S_2703 S_2035 S_1342 S_3198 S_2263 S_2553 S_3358 S_1183 S_864 S_2277 S_756 S_1298 S_2170 S_2907 S_157 S_2625
E_1609 25 1 S_0 S_526 S_1188 S_27
E_1608 40 3 S_0 S_143 S_1310 S_895 S_3247 S_1502 S_1802 S_644 S_1214 S_2783 S_2219 S_3142
E_1979 50 1 S_0 S_3200 S_785 S_2310 S_2723 S_1911 S_1626 S_162 S_864 S_2625 S_3298 S_2324
E_1978 10 2 S_0 S_3293 S_2035 S_2231 S_143 S_1502 S_2733 S_1802
E_1975 26 3 S_0 S_3293 S_676 S_749 S_3247 S_236 S_1558 S_2113 S_1343 S_2476
E_1974 10 1 S_0 S_3228 S_1018 S_222 S_526 S_2745 S_1910 S_2703 S_473 S_3435 S_1150 S_851 S_2783 S_1771 S_1473
E_1977 50 1 S_0 S_3220 S_2986 S_723 S_222 S_1298 S_2949 S_864 S_1598 S_2703 S_162 S_573 S_2625 S_2376 S_3251
E_1600 15 2 S_0 S_2986
E_1971 20 2 S_0 S_195 S_222 S_2170 S_2763 S_3295 S_162 S_473
E_1970 75 2 S_0 S_1749 S_170 S_1802 S_1911 S_2018 S_2310 S_995 S_848 S_1502 S_139 S_2324 S_2495 S_526 S_2263 S_3200 S_864 S_959 S_3261 S_2277 S_1360 S_2113 S_765 S_2625 S_754
E_1973 50 1 S_2536 S_0 S_2986 S_3181 S_2113 S_609 S_853 S_2709
E_1972 50 2 S_0 S_2231 S_749 S_1510 S_1802 S_851
E_2778 20 3 S_1324 S_0 S_2277 S_2035 S_2310 S_162 S_3031 S_2263 S_3200 S_1360 S_195 S_896 S_473 S_2986 S_2692 S_864 S_2426 S_2625 S_1749 S_1465 S_1914
E_2779 35 3 S_0 S_3220 S_2035 S_2263 S_2703 S_1502 S_162 S_3298
E_2772 40 2 S_2495 S_1324 S_2277 S_756 S_0 S_1598 S_995 S_1502 S_864 S_959 S_837 S_1911 S_3037 S_2324 S_2573
E_2773 25 2 S_0 S_848 S_2277 S_675 S_1298 S_3154 S_2745 S_864 S_236 S_2703 S_685 S_120 S_1489 S_2170 S_162 S_2426 S_2625 S_2425 S_1570 S_1493
E_2770 35 1 S_0 S_1768 S_1691 S_143 S_1948 S_896 S_1502 S_752 S_3008 S_1802 S_572 S_2476 S_1566
E_2771 15 2 S_0 S_3220 S_222 S_2628 S_3 S_1489 S_1264 S_3033 S_2703 S_685 S_573 S_2035 S_2773 S_2723 S_864 S_2901 S_2277 S_1879 S_1298 S_2170 S_1360 S_162 S_431 S_1534
E_2776 75 1 S_1324 S_0 S_2035 S_2310 S_222 S_3023 S_1814 S_162 S_3217 S_553 S_669
E_2777 35 3 S_1713 S_0 S_1037
E_2774 80 3 S_0 S_2441 S_227 S_2035 S_1489 S_2870 S_785 S_2310 S_3082 S_995 S_685 S_573 S_692 S_2495 S_525 S_2263 S_3091 S_283 S_2277 S_600 S_2170 S_1598 S_1360 S_2625 S_3043
E_2775 40 3 S_0 S_870 S_3142
E_6289 40 3 S_0 S_1736 S_969 S_1143 S_2745 S_882 S_20 S_131 S_1502 S_1802 S_3008 S_70 S_3261 S_1243
E_229 15 3 S_2050 S_0
E_228 20 1 S_0 S_2170 S_2426 S_3252 S_2041 S_2565 S_1590 S_1751 S_2301 S_3245 S_3261
E_221 25 2 S_0 S_2723 S_2035 S_222 S_1298 S_3031 S_966 S_2703 S_1892 S_864
E_220 16 3 S_0 S_652 S_2262 S_794 S_349 S_2071
E_223 15 1 S_0 S_831 S_2749 S_2426 S_2015 S_13 S_1324 S_2986 S_896 S_1768 S_804 S_2263 S_145 S_1573 S_1183 S_3261 S_2103 S_1021 S_3153 S_1502 S_764 S_754
E_222 45 1 S_2103 S_3293 S_1726 S_143 S_1948 S_2745 S_2263 S_764 S_2692 S_533 S_572 S_794 S_1914 S_0
E_225 40 1 S_0 S_3200 S_1018 S_2310 S_1751 S_1542 S_1801 S_197 S_1106 S_2323
E_224 15 1 S_220 S_1768 S_0 S_1705 S_1542 S_3125 S_1802 S_1996 S_3290 S_1376 S_2871 S_2310 S_284 S_1499 S_896 S_1275 S_947 S_2709 S_1675 S_694 S_1075 S_2453 S_1469 S_2277 S_2616 S_1360 S_765 S_3271 S_767
E_227 8 2 S_0 S_3293 S_2263 S_1691 S_143 S_1948 S_2461 S_1313 S_751 S_211 S_2976 S_1261 S_1802 S_533 S_2262 S_794 S_3261 S_2071 S_1914
E_226 8 1 S_0 S_3293 S_1768 S_804 S_143 S_2050 S_3380 S_2263 S_3142 S_2745 S_1502 S_794 S_533 S_2426 S_1071 S_3261 S_2071 S_1914
E_1503 20 1 S_0 S_3220 S_222 S_573 S_2723 S_2703 S_864
E_5818 75 2 S_0 S_2986 S_1811 S_2745 S_1789 S_1768 S_2869 S_2071 S_1809
E_5819 20 2 S_0 S_2277 S_2035 S_2311 S_3366 S_1473 S_423 S_2841
E_5812 55 1 S_0 S_1832 S_2737 S_1887 S_2745 S_2692 S_851 S_3410 S_3274
E_5813 60 3 S_0 S_1595 S_1427 S_2527 S_932 S_1802 S_675 S_564 S_2022 S_2703 S_2029 S_851 S_1877 S_2157 S_3252 S_3048 S_870 S_2170 S_553 S_2404 S_2372 S_2289 S_754 S_669
E_5810 18 2 S_0 S_2723 S_222 S_2703 S_1489 S_162
E_5811 60 2 S_0 S_1595 S_492 S_1427 S_1785 S_2578 S_1802 S_614 S_2696 S_3217 S_2986 S_2034 S_3148 S_864 S_2785 S_870 S_1298 S_2170 S_3156 S_2113 S_548 S_162 S_1200 S_754
E_5816 40 3 S_0 S_1802 S_2986 S_676 S_749 S_423 S_3247 S_1188 S_2404 S_236 S_2252 S_3007 S_2113 S_3217 S_837 S_669 S_2745 S_1933
E_5817 20 2 S_0 S_3293 S_1768 S_2035 S_1021 S_749 S_2745 S_2263 S_2986 S_1802 S_2426 S_2088 S_3261 S_255 S_282
E_5814 20 2 S_1324 S_0 S_3200 S_2310 S_1165 S_120 S_1502 S_2625 S_1749 S_3325
E_5815 35 1 S_0 S_3220 S_2986 S_2310 S_1568 S_896 S_1188 S_573
E_6040 100 3 S_1850 S_0 S_1802
E_1507 30 3 S_0 S_2277 S_2035 S_3031 S_2170 S_864
E_6041 65 1 S_0 S_784 S_195 S_2329 S_2745 S_1889 S_2928 S_1188 S_1802 S_1156 S_1473 S_2474
E_6042 20 2 S_0 S_2774 S_2986 S_2745 S_882 S_2404 S_2553 S_1761 S_1626 S_2301 S_42 S_669 S_2785
E_6043 50 2 S_0 S_1484 S_2723 S_162 S_1298 S_2745 S_2263 S_3220 S_2703 S_1768 S_864 S_2426 S_2625 S_3261
E_6044 25 1 S_0 S_2277 S_2310 S_2801 S_2170 S_1360 S_120 S_1996 S_162 S_864 S_2625
E_6045 25 1 S_0 S_2242 S_2639 S_526 S_2745 S_495 S_1300 S_2351 S_852 S_2071 S_2841
E_1018 8 1 S_1324 S_3293 S_1873 S_3391 S_222 S_3198 S_513 S_864 S_2907 S_848 S_1802 S_1277 S_162 S_2426 S_2625 S_1687 S_1751 S_0
E_1019 8 2 S_0 S_2310 S_2886 S_2745 S_2263 S_2113 S_2301 S_3290
E_6048 8 2 S_0 S_634
E_6049 60 2 S_0 S_70
E_418 30 1 S_142 S_2103 S_0 S_2565 S_1615 S_2263 S_2196 S_1936 S_2451 S_1183 S_1502 S_794 S_533 S_864 S_1802 S_3261 S_2071 S_1914
E_1015 60 1 S_0 S_675 S_2745 S_2301 S_3382 S_1150 S_3127 S_2426 S_827 S_2310 S_565 S_634 S_338 S_995 S_3198 S_2886 S_864 S_415 S_3261 S_1465 S_2277 S_756 S_1298 S_2907 S_3040
E_4156 75 2 S_0 S_1150 S_573
E_4157 35 1 S_0 S_938 S_1298 S_749 S_2502 S_1900 S_2404 S_80 S_1802 S_1013 S_864 S_473 S_920
E_4158 65 2 S_0 S_1068 S_2745 S_1300 S_2404 S_2703 S_1768 S_1434 S_644 S_25 S_1802 S_129 S_1172
E_5521 20 1 S_0 S_3220 S_828 S_3191 S_1892 S_1324 S_573 S_896 S_1502 S_572 S_188 S_1071 S_1914 S_2035 S_2261 S_2263 S_864 S_306 S_1021 S_1298 S_2170 S_2404 S_431 S_553
E_4407 20 1 S_0 S_1473
E_3142 95 3 S_0 S_1948 S_1324 S_3031 S_2141 S_896 S_1165 S_2703 S_1502 S_1914 S_2709 S_2035 S_2261 S_3198 S_3250 S_2263 S_3200 S_1183 S_864 S_3002 S_2277 S_1021 S_1298 S_3154 S_2625
E_3143 75 2 S_0 S_3366 S_2170 S_1300 S_2703 S_152 S_669
E_3140 50 2 S_0 S_2662 S_2986 S_749 S_1300 S_2703 S_162 S_473 S_2841
E_3417 20 3 S_0 S_1188 S_2869 S_143 S_2745 S_3247 S_995 S_1802 S_2426 S_3025 S_3261
E_3146 25 3 S_0 S_1948 S_2277 S_2035 S_2846 S_1298 S_3031 S_2263 S_938 S_2703 S_3198 S_647 S_1502 S_2170 S_864 S_473 S_3298 S_3142 S_1842
E_3411 10 3 S_0 S_3220 S_2986 S_1298 S_212 S_864 S_2723 S_2404 S_2703 S_473 S_1768 S_67 S_162 S_573 S_2625 S_1188
E_3412 20 2 S_2170 S_642 S_1595 S_244 S_0
E_3145 75 3 S_0 S_2277 S_2986 S_3198 S_2745 S_120
E_3148 40 3 S_3048 S_0 S_2277 S_2986 S_2502 S_2034 S_995 S_1802 S_3127 S_959 S_1883
E_3149 20 1 S_0 S_754
E_3418 35 1 S_0 S_642
E_3419 20 2 S_0 S_2795 S_675 S_459 S_995 S_3127 S_2301 S_2310 S_3261
E_5751 20 3 S_0 S_800 S_1018 S_2745 S_1850 S_1802
E_2541 25 1 S_0 S_2986 S_2502 S_1298 S_568 S_2404 S_2138 S_1587 S_1892 S_2029 S_162 S_864 S_2625
E_2540 125 1 S_0 S_2662 S_2986 S_2949 S_1300 S_806 S_2943 S_27
E_2543 50 3 S_0 S_2657 S_676 S_2252 S_1802 S_2113
E_2542 75 2 S_0 S_2986
E_2545 50 2 S_0 S_2277 S_3277 S_3198 S_2745 S_882 S_1360 S_2170 S_1768 S_162
E_2544 30 2 S_0 S_526 S_2986 S_1737 S_3366
E_2547 40 3 S_0 S_3220 S_222 S_170 S_1892 S_1489 S_2310 S_3031 S_1911 S_2703 S_573 S_3142 S_2324 S_2035 S_864 S_1187 S_2961 S_2723 S_1298 S_2170 S_3156 S_2404 S_162 S_2625
E_2546 35 1 S_0 S_3220 S_1749 S_1324 S_2018 S_785 S_2310 S_1911 S_2703 S_1502 S_2825 S_573 S_744 S_2035 S_2263 S_3200 S_864 S_959 S_1294 S_2277 S_1298 S_1598 S_1360 S_2625
E_2549 25 3 S_0 S_3220 S_3277 S_723 S_1488 S_2301 S_2870 S_938 S_785 S_685 S_2703 S_848 S_1502 S_2825 S_573 S_2035 S_469 S_2277 S_1879 S_1298 S_2170 S_1598 S_1360 S_2625 S_431
E_2548 90 3 S_0 S_2122 S_3277 S_2977 S_3430 S_2923 S_1802 S_2426 S_329 S_2986 S_23 S_1124 S_354 S_1621 S_3198 S_3252 S_864 S_2277 S_1298 S_2170 S_310 S_2907 S_1360 S_2113 S_2625
E_412 85 3 S_0 S_1751 S_2977 S_3380 S_2426 S_1324 S_2310 S_2703 S_1768 S_3245 S_2745 S_1914 S_143 S_2263 S_3252 S_3256 S_533 S_3261 S_1298 S_2565 S_1502 S_3142 S_162
E_413 8 1 S_0 S_1948 S_1796 S_831 S_1902 S_1802 S_2426 S_3025 S_2071 S_3293 S_565 S_289 S_794 S_291 S_3245 S_1914 S_1261 S_3096 S_143 S_2263 S_3252 S_2714 S_533 S_3261 S_2103 S_2050 S_764 S_1033
E_410 8 3 S_0 S_2277 S_2310 S_1360 S_1183 S_1914 S_3261 S_1493
E_411 15 3 S_0 S_773 S_1705 S_804 S_3226 S_1033 S_2426 S_2015 S_3293 S_3031 S_3185 S_1502 S_1071 S_3037 S_1914 S_2035 S_3198 S_2263 S_1573 S_1183 S_2665 S_3382 S_3261 S_2277 S_2050 S_764
E_416 85 2 S_0 S_2851 S_1298 S_2745 S_2263 S_211 S_2703 S_1768 S_291 S_162 S_2426 S_3261 S_1914 S_533
E_417 8 1 S_0 S_1768 S_2277 S_2035 S_3031 S_3198 S_313 S_794 S_533 S_864 S_3261 S_1914
E_414 15 1 S_0 S_1768 S_2310 S_162 S_3293 S_2745 S_2263 S_1183 S_1502 S_533 S_864 S_2426 S_3261 S_634 S_1914
E_415 15 1 S_0 S_675 S_2578 S_2749 S_1033 S_2301 S_2310 S_725 S_340 S_3185 S_1502 S_573 S_744 S_3037 S_1914 S_3198 S_2263 S_1183 S_864 S_3261 S_2277 S_2513 S_966 S_1360 S_764 S_2625
E_1016 8 2 S_0 S_2277 S_1666 S_2745 S_1360 S_2453 S_2871 S_2709
E_1017 30 2 S_0 S_222 S_3 S_884 S_1489 S_1264 S_604 S_3033 S_2703 S_1768 S_2592 S_1874 S_2502 S_864 S_536 S_2901 S_3434 S_1879 S_2170 S_1473 S_2674 S_2404 S_1637 S_2351 S_162
E_1014 10 1 S_1324 S_2103 S_222 S_1068 S_2263 S_764 S_1850 S_1183 S_1502 S_794 S_533 S_2426 S_1802 S_3261 S_1914 S_0
E_419 45 3 S_0 S_1768 S_3220 S_222 S_2745 S_882 S_1802 S_326 S_2811 S_1324 S_573 S_1426 S_995 S_2703 S_2004 S_1502 S_999 S_2035 S_3198 S_2263 S_2723 S_3254 S_864 S_536 S_3003 S_2277 S_162 S_1534 S_2182
E_1012 12 3 S_0 S_3153 S_1502 S_794 S_533 S_1914
E_1013 12 2 S_3025 S_749 S_2244 S_386 S_0
E_1010 10 3 S_2665 S_3293 S_2642 S_0 S_2565 S_2745 S_896 S_3252 S_2453 S_2249 S_764 S_701 S_1802 S_3482 S_1723 S_3245 S_2737 S_1705
E_1011 10 3 S_2275 S_0 S_221 S_1896 S_1427 S_266 S_3369 S_2079 S_754 S_2974
E_4342 20 3 S_0 S_1948 S_222 S_798 S_1046 S_1658 S_1080 S_896 S_43 S_1502 S_572 S_2035 S_3250 S_2263 S_2040 S_1679 S_1510 S_864 S_2720 S_306 S_1691 S_1021 S_3154 S_3008 S_1534
E_5661 15 1 S_0 S_1802 S_143
E_5660 30 3 S_0 S_2018 S_1206 S_2986 S_155 S_1298 S_2170 S_531 S_120 S_2949 S_2662 S_995 S_1349 S_3087 S_1351 S_864 S_3141 S_3445 S_669 S_591
E_5663 90 1 S_0 S_1749 S_2977 S_1802 S_13 S_2986 S_2310 S_744 S_2260 S_749 S_2263 S_3462 S_2553 S_3405 S_864 S_959 S_536 S_3200 S_2404 S_2791 S_2113 S_2625 S_3217 S_754
E_5662 28 2 S_1324 S_0 S_3220 S_2035 S_2263 S_995 S_3298
E_5665 45 3 S_0 S_3220 S_222 S_1324 S_573 S_2310 S_16 S_896 S_2703 S_572 S_999 S_3298 S_1914 S_2035 S_2773 S_2263 S_864 S_1243 S_3200 S_2616 S_1021 S_1298 S_2625 S_431 S_1534
E_5664 110 2 S_0 S_837 S_2986 S_1612
E_5667 45 2 S_0 S_1188 S_2986 S_2578 S_1802 S_3242 S_13
E_5666 45 3 S_2259 S_0 S_2277 S_495 S_786 S_1310 S_1612 S_1214 S_956 S_2970 S_120 S_1768 S_644 S_3271 S_2086 S_2032 S_27 S_1037
E_5669 40 3 S_0 S_2986 S_749 S_2619 S_1502 S_1802 S_1626 S_851 S_3217 S_553 S_3142
E_5668 30 3 S_0 S_2122 S_2745 S_495 S_227 S_1802 S_2404 S_679 S_2703 S_1503 S_852 S_3298 S_296 S_1341 S_3198 S_864 S_2277 S_1298 S_2170 S_2907 S_1360 S_162
E_2021 20 3 S_0 S_2231 S_896 S_1510 S_3008 S_572 S_694
E_3629 20 1 S_2495 S_1324 S_2277 S_2310 S_3417 S_3154 S_197 S_3200 S_995 S_1502 S_2692 S_2301 S_959 S_0
E_3628 50 3 S_0 S_3220 S_1957 S_2977 S_2745 S_2578 S_1802 S_1809 S_2986 S_3180 S_1768 S_3310 S_2263 S_2537 S_864 S_2785 S_1469 S_2277 S_1298 S_1887 S_1360 S_1028 S_162 S_3271
E_3623 35 3 S_0 S_1188 S_130 S_2010
E_3622 75 1 S_0 S_1957 S_2745 S_1802 S_2071 S_13 S_1324 S_2986 S_2310 S_1814 S_1071 S_1914 S_2549 S_2035 S_143 S_2261 S_2263 S_1183 S_3261 S_422 S_1888 S_2907 S_162 S_553
E_3621 20 3 S_0 S_3220 S_1369 S_162 S_2502 S_634 S_573 S_2703 S_852 S_2578 S_2986 S_495 S_1577 S_864 S_2625 S_3290 S_2745
E_3620 100 3 S_0 S_1768 S_1213 S_1298 S_2170 S_2225 S_999 S_2703 S_848 S_1502 S_162 S_864 S_2625
E_3627 25 2 S_1173 S_0 S_3220 S_2745 S_495 S_2749 S_1374 S_1324 S_2310 S_1502 S_573 S_852 S_2263 S_3041 S_3200 S_864 S_2277 S_257 S_1360 S_2519 S_162 S_553
E_3626 50 3 S_0 S_2791 S_2723 S_2986 S_2584 S_3180 S_1298 S_3118 S_268 S_495 S_2404 S_2703 S_848 S_2844 S_162 S_864 S_2116 S_3335 S_2785
E_3625 90 3 S_0 S_2986 S_675 S_2351 S_2170 S_2301 S_2679 S_469 S_754
E_3624 25 1 S_0 S_1768 S_1018
E_5489 60 3 S_2259 S_0 S_1577 S_1862 S_1473 S_2907 S_162
E_5488 50 3 S_0 S_754 S_2986 S_2785 S_2404
E_5485 15 3 S_0 S_3220 S_3277 S_864 S_882 S_832 S_1324 S_2584 S_513 S_2703 S_1502 S_573 S_3298 S_2495 S_2035 S_2263 S_3200 S_744 S_2310 S_2277 S_2616 S_1298 S_1598 S_1360 S_2625
E_5484 20 1 S_0 S_634 S_3261 S_1802
E_5487 75 3 S_1324 S_0 S_2035 S_9 S_2404 S_2010 S_3355 S_1802 S_1626 S_864 S_2986 S_669
E_5486 25 3 S_0 S_1360 S_3200 S_785 S_2565 S_1887 S_2277 S_3220 S_1165 S_644 S_3298 S_1270
E_5481 8 3 S_0 S_1768 S_1726 S_749 S_1771 S_2986 S_1802 S_2290 S_3261 S_553
E_5480 35 2 S_0 S_723 S_222 S_2010 S_1802 S_1324 S_2018 S_2584 S_3366 S_513 S_995 S_1577 S_864 S_1402 S_1469 S_1862 S_2170 S_2404 S_765 S_1842 S_2625 S_754 S_553 S_2141
E_5483 60 3 S_0 S_2986 S_2170 S_1751 S_2474 S_2426 S_2468 S_3261 S_2785 S_28
E_5482 25 1 S_0 S_1553 S_1595 S_2773 S_492 S_2170 S_1685 S_1785 S_2623 S_2440 S_2301 S_648 S_1200
E_4280 60 1 S_0 S_1484 S_564 S_784 S_2977 S_120 S_2113 S_2569 S_139 S_2625 S_1802 S_553 S_3127 S_3180
E_4281 50 1 S_2170 S_0 S_283
E_4282 50 2 S_0 S_1484 S_3220 S_222 S_2977 S_1802 S_2986 S_2310 S_1862 S_2703 S_573 S_3310 S_642 S_2035 S_3249 S_85 S_864 S_990 S_2785 S_1298 S_2170 S_1887 S_2113 S_162 S_2116
E_4283 45 3 S_0 S_784 S_195 S_2012 S_3004 S_2351 S_222 S_1888 S_1503 S_2749 S_2440 S_162 S_1200 S_1595 S_754 S_2745 S_692
E_4828 30 1 S_0 S_2986
E_4285 10 1 S_0 S_1948 S_3220 S_1957 S_1802 S_2018 S_896 S_1275 S_572 S_851 S_2035 S_3197 S_749 S_2263 S_1510 S_864 S_3261 S_2219 S_3200 S_1021 S_1298 S_1502 S_604 S_3008 S_1534
E_4286 25 3 S_1324 S_0 S_938 S_155 S_1298 S_852 S_1745 S_1768 S_1802 S_1972 S_864 S_473 S_3217 S_1405
E_4287 50 2 S_1324 S_0 S_2277 S_495 S_1298 S_3198 S_2426 S_1996 S_864 S_3261
E_4824 100 1 S_0 S_2885 S_1188 S_3366 S_3191 S_188 S_1502 S_2825 S_864 S_473 S_3261 S_1914
E_4825 30 1 S_0 S_675 S_2745 S_473 S_2035 S_1802 S_1595 S_2310 S_995 S_1502 S_2440 S_1122 S_2495 S_195 S_525 S_2773 S_3200 S_3217 S_959 S_44 S_2277 S_3154 S_2625 S_1200
E_4534 50 2 S_0 S_3222 S_1751 S_2745 S_120 S_2404 S_2426 S_2986 S_130 S_1666 S_1448 S_852 S_1973 S_86 S_2886 S_3200 S_864 S_2277 S_3417 S_1298 S_1787 S_1502 S_1360
E_4827 15 3 S_0 S_787 S_1298 S_3107 S_2703 S_1489 S_162 S_864 S_2324
E_4532 65 2 S_1324 S_0 S_3200 S_2263 S_2310 S_143 S_1021 S_2261 S_896 S_1188 S_1850 S_2252 S_1502 S_1802 S_864 S_3217 S_3008 S_669 S_1914
E_4821 60 3 S_959 S_1990 S_0
E_4530 14 1 S_0 S_573 S_2277 S_1621 S_896 S_1360 S_120 S_162 S_188
E_4531 70 2 S_0 S_2277 S_2310 S_1887 S_2745 S_1360 S_1802 S_573
E_3089 15 2 S_1324 S_0 S_3200 S_785 S_2310 S_3070 S_1502 S_1802 S_572 S_2692 S_3325 S_1296
E_3088 45 3 S_0 S_3220 S_222 S_2743 S_1489 S_1324 S_2310 S_2703 S_1502 S_2825 S_573 S_2592 S_399 S_1920 S_2263 S_2723 S_864 S_2277 S_1879 S_2170 S_1598 S_1360 S_431
E_3087 30 1 S_0 S_1641
E_3086 20 2 S_0 S_2277 S_3154 S_1502 S_995 S_120 S_1768 S_1150 S_3127 S_852
E_3085 30 3 S_0 S_3220 S_723 S_2749 S_1489 S_2018 S_2584 S_513 S_2703 S_1502 S_572 S_573 S_3298 S_2773 S_2263 S_584 S_864 S_1469 S_2277 S_1298 S_2170 S_1598 S_3154 S_1534
E_3084 40 3 S_1324 S_0 S_2035 S_2170 S_2745 S_1502 S_162 S_1914
E_3083 65 1 S_0 S_3293 S_2662 S_403 S_222 S_2404 S_2703 S_3322 S_1768 S_162 S_473
E_3082 50 2 S_0 S_2502 S_1911 S_1513 S_864 S_2625 S_2324
E_3081 10 2 S_0 S_2018 S_143 S_2745 S_1728 S_1850 S_1502 S_1802 S_386 S_162 S_794
E_3080 30 3 S_0 S_1484 S_828 S_1802 S_2426 S_1324 S_1109 S_896 S_636 S_131 S_1502 S_188 S_3142 S_1914 S_2709 S_2073 S_2035 S_694 S_526 S_2263 S_3261 S_1021 S_2170 S_1996 S_162 S_669
E_2978 20 2 S_0 S_2277 S_600 S_3191 S_1360 S_120 S_1502 S_691 S_553
E_2979 20 1 S_0 S_1542 S_2165 S_473 S_3141 S_3142
E_2970 24 2 S_0 S_222 S_2361 S_1850 S_1802 S_3293 S_2986 S_2310 S_634 S_896 S_995 S_2703 S_1502 S_139 S_1071 S_2495 S_2035 S_2263 S_3261 S_1021 S_2170 S_1473 S_2907 S_162
E_2971 30 3 S_0 S_2071
E_2972 45 1 S_2495 S_1324 S_675 S_0 S_120 S_1802 S_2301 S_852 S_754 S_669
E_2973 15 2 S_473 S_0 S_864 S_1298
E_2974 40 1 S_959 S_0 S_1383
E_2975 30 1 S_0 S_3220 S_222 S_832 S_384 S_2301 S_1324 S_2310 S_283 S_1862 S_896 S_1165 S_995 S_1502 S_573 S_744 S_525 S_1920 S_2263 S_1007 S_2277 S_1298 S_2170 S_1360 S_2625
E_2976 20 1 S_0 S_864
E_2977 15 3 S_852 S_1269 S_1768 S_1802 S_0
E_4758 25 3 S_0 S_3200 S_785 S_2310 S_1768 S_799
E_4759 45 3 S_3198 S_0 S_2277
E_4752 50 3 S_0 S_1802 S_146 S_1887 S_2745 S_1018 S_1300 S_1116 S_1771 S_1275 S_2692 S_1373 S_25 S_2219 S_895 S_2709
E_4753 24 2 S_0 S_896 S_1802 S_143
E_4750 50 3 S_0 S_143
E_4751 75 3 S_0 S_676 S_882 S_1802 S_2071 S_1324 S_2680 S_2141 S_2703 S_1502 S_3298 S_3142 S_1914 S_644 S_2035 S_2263 S_3405 S_864 S_2219 S_2277 S_1021 S_1410 S_1996 S_2113 S_2943 S_3217
E_4756 35 2 S_0 S_784 S_195 S_631 S_244 S_162 S_1685 S_1595 S_642
E_4757 15 3 S_3031 S_0 S_2035 S_2263
E_4754 35 1 S_0 S_1298 S_3154 S_2745 S_1839 S_1802 S_864
E_4755 100 3 S_0 S_2814 S_2170 S_2745 S_1789 S_1802 S_2255 S_947 S_642 S_44
E_6007 50 1 S_0 S_3261 S_2426
E_2288 40 2 S_0 S_832 S_1489 S_3033 S_1324 S_2310 S_1061 S_3031 S_848 S_1502 S_2082 S_572 S_999 S_2592 S_3298 S_296 S_2035 S_3200 S_1094 S_864 S_2277 S_1298 S_744 S_2791 S_2625
E_2289 50 2 S_0 S_3220 S_2035 S_1298 S_3031 S_966 S_573 S_2703 S_2113 S_162 S_864
E_2282 45 1 S_0 S_1188 S_893 S_2977 S_2745 S_495 S_2986 S_1802 S_523
E_2283 45 3 S_0 S_2745
E_2280 50 2 S_0 S_1510 S_3220 S_2035 S_3410 S_995 S_2703 S_2692 S_1275 S_886 S_573 S_1802 S_3261 S_3274
E_2281 15 1 S_0 S_3220 S_1489 S_3175 S_2301 S_1324 S_938 S_2310 S_1862 S_685 S_1911 S_2703 S_848 S_1502 S_573 S_2035 S_2601 S_1920 S_2263 S_1577 S_2277 S_2170 S_1360 S_2625
E_2286 35 1 S_0 S_3191 S_691 S_2825
E_2287 25 2 S_0 S_2035 S_155 S_2773 S_1298 S_3031 S_3023 S_2907 S_1300 S_2404 S_2565 S_120 S_3405 S_1802 S_864 S_2625 S_3298 S_966 S_553 S_852 S_296
E_2284 40 1 S_0 S_3200 S_368 S_1568 S_2351 S_864 S_852
E_2285 75 1 S_0 S_3220 S_2628 S_1911 S_2870 S_1324 S_2310 S_283 S_685 S_995 S_2703 S_848 S_1502 S_573 S_3141 S_2035 S_1920 S_2263 S_3200 S_2901 S_2277 S_1021 S_1298 S_1360 S_2625 S_431
E_1957 25 3 S_0 S_3220 S_2035 S_2773 S_1298 S_1920 S_2426 S_848 S_3031 S_864 S_573 S_3261
E_1956 40 2 S_0 S_513 S_1598 S_2703 S_3405 S_162 S_864 S_852 S_2871
E_1955 20 3 S_0 S_2986 S_3366 S_2703 S_162 S_2412 S_473 S_837 S_669
E_1954 50 1 S_0 S_864 S_2354 S_2791 S_120 S_999 S_2625 S_2287
E_1953 12 2 S_0 S_3478 S_2986 S_162 S_222
E_1952 20 1 S_0 S_1018 S_1802 S_3217 S_2783 S_889 S_2476 S_669
E_1951 50 1 S_0 S_2034 S_1802
E_1950 50 2 S_1324 S_0 S_368 S_1298 S_513 S_864 S_553
E_1959 85 1 S_0 S_1749 S_882 S_832 S_1489 S_2301 S_1493 S_1324 S_2159 S_2310 S_1165 S_848 S_2286 S_1502 S_573 S_3141 S_1914 S_2263 S_744 S_959 S_2277 S_1879 S_600 S_1298 S_1360 S_2625
E_1958 15 1 S_0 S_3220 S_3277 S_2628 S_2301 S_938 S_1862 S_2703 S_848 S_1768 S_573 S_1770 S_2035 S_859 S_1577 S_3141 S_595 S_2277 S_1691 S_1298 S_2170 S_1598 S_1360 S_2625 S_431 S_377
E_3887 45 1 S_989 S_0 S_2986 S_1266
E_3886 45 3 S_0 S_3118 S_222 S_2014 S_837 S_3232 S_938 S_2773 S_372 S_2825 S_139 S_2035 S_1874 S_1568 S_526 S_949 S_2553 S_1349 S_972 S_864 S_2404 S_2678 S_2113 S_2179 S_553 S_1794
E_3885 24 1 S_0 S_1214 S_3271
E_3884 55 3 S_0 S_3220 S_2861 S_1802 S_1324 S_2310 S_1911 S_1768 S_573 S_744 S_2324 S_799 S_2035 S_864 S_536 S_3200 S_155 S_422 S_2113 S_644 S_162 S_2625 S_767 S_553
E_3883 45 2 S_0 S_419 S_2986 S_2949 S_2502 S_3156 S_2404 S_2029 S_1802 S_2751 S_2321 S_837 S_669
E_3882 40 2 S_0 S_3154 S_2578 S_2426 S_2625 S_3261 S_669
E_3881 37 1 S_0 S_3293
E_3880 25 3 S_0 S_368 S_1647 S_407 S_2745 S_2986 S_947 S_837 S_316
E_3889 25 2 S_0 S_1768 S_2277 S_2035 S_549 S_2263 S_3220 S_1360 S_2703 S_1502 S_2474 S_162 S_864 S_2841
E_3888 55 1 S_2703 S_0 S_162
E_2026 45 3 S_0 S_2018 S_1768 S_129 S_1473 S_2745 S_2426 S_2986 S_1384 S_701 S_1502 S_1489 S_495 S_864 S_1944 S_1802 S_3261
E_2027 30 3 S_0 S_1342 S_3154 S_2977 S_1802 S_2426 S_536
E_2024 75 1 S_0 S_1360 S_1574
E_2025 16 3 S_0 S_2277 S_2035 S_1749 S_1862 S_2050 S_3200 S_3220 S_995 S_1892 S_573 S_3261
E_2022 35 3 S_0 S_1298 S_2404 S_2703 S_162 S_864 S_2116
E_2023 20 3 S_0 S_2745 S_896 S_42 S_2426
E_2020 80 1 S_1324 S_0 S_2310 S_162
E_2753 25 3 S_439 S_1853 S_2745 S_2986 S_0
E_2758 75 2 S_0 S_2035 S_749 S_1300 S_864 S_2071
E_2759 35 2 S_0 S_2928 S_2986 S_2310 S_564 S_336 S_1814 S_2703 S_1502 S_687 S_2649 S_572 S_3298 S_3142 S_2035 S_864 S_2662 S_1298 S_2170 S_1889 S_2351 S_2113 S_162 S_1641 S_2116
E_2028 100 1 S_0 S_1269 S_1768 S_368 S_1647 S_2565 S_2745 S_1188 S_2404 S_806 S_2986 S_1802 S_987 S_2086
E_2029 40 2 S_0 S_2122 S_1188 S_2986 S_1213 S_1473 S_738 S_495 S_1300 S_1802 S_2649 S_1972 S_2745 S_3478
E_1481 25 2 S_0 S_9 S_222 S_2745 S_495 S_2703 S_3201 S_1802 S_162 S_852 S_3275 S_1341
E_1480 50 1 S_0 S_2328 S_1862 S_2404 S_2703 S_1802 S_1996 S_162 S_864 S_1150
E_1483 35 3 S_0 S_1188 S_3410
E_1482 40 3 S_2103 S_0 S_3200 S_2310 S_3180 S_2263 S_1502 S_2301 S_1626 S_864
E_1485 50 2 S_0 S_1595 S_1785 S_1488 S_784 S_2986 S_1119 S_139 S_749 S_2941 S_3142 S_2943 S_195 S_526 S_2502 S_661 S_2537 S_3048 S_870 S_2170 S_1300 S_2518 S_2372 S_1200
E_1484 40 3 S_3198 S_0 S_2277 S_2035 S_1298 S_3031 S_1887 S_2007 S_685 S_2986 S_162 S_864 S_966 S_1969
E_1487 35 3 S_1324 S_2961 S_938 S_2986 S_0 S_2977 S_495 S_647 S_1911 S_3335 S_2618 S_473 S_1802 S_2785 S_864 S_2625 S_2324
E_1486 40 1 S_0 S_2277 S_2035 S_2310 S_2170 S_1360 S_2703 S_3277 S_197 S_25 S_754
E_1489 60 2 S_0 S_2629 S_222 S_1298 S_2907 S_1488 S_1802 S_162 S_864 S_596 S_1037
E_1488 50 3 S_418 S_0 S_2231 S_676 S_1802 S_3203 S_2113 S_669
E_6000 35 1 S_2495 S_2018 S_2035 S_162 S_0 S_845 S_895 S_896 S_2703 S_1502 S_2263 S_703 S_1914
E_4693 100 3 S_0 S_1768 S_765
E_4920 50 3 S_0 S_2629
E_4923 50 1 S_0 S_1595 S_222 S_2296 S_1785 S_2692 S_1150 S_2928 S_1241 S_564 S_2703 S_139 S_2941 S_2745 S_195 S_3141 S_2170 S_2619 S_2404 S_162 S_2929 S_2474 S_1644
E_4922 90 2 S_3434 S_0 S_3220 S_236 S_573
E_4925 50 1 S_0 S_938 S_1862 S_3366 S_1298 S_1802 S_864 S_473 S_2029 S_3027
E_4924 50 3 S_0 S_264 S_2277 S_2310 S_3366 S_901 S_852 S_120 S_495 S_473 S_1360 S_3447 S_227 S_1011 S_2625 S_2841
E_4927 20 2 S_0 S_3220 S_3277 S_2745 S_1802 S_785 S_2310 S_2703 S_1502 S_573 S_3298 S_2035 S_2773 S_864 S_2277 S_2616 S_1298 S_2170 S_1598 S_1360 S_162 S_2625 S_3217
E_4926 50 3 S_0 S_2163 S_2277 S_2986 S_451 S_3031 S_2977 S_2745 S_2007 S_2404 S_439 S_3198 S_2035 S_1802 S_864 S_966 S_2625 S_42 S_2774 S_1298
E_755 20 1 S_2103 S_3293 S_0 S_2050 S_634 S_3252 S_2361 S_3114 S_1183 S_1033 S_2426 S_3025 S_794 S_3245 S_3261
E_206 40 3 S_0 S_2277 S_162 S_222 S_1298 S_864 S_2723 S_3357 S_2301 S_3220 S_1360 S_2703 S_1489 S_3175 S_573 S_431 S_1975 S_2398 S_824
E_1227 8 3 S_2103 S_2902 S_1095 S_1261 S_143 S_3096 S_211 S_1863 S_652 S_2262 S_2263 S_751 S_3286 S_3293 S_764 S_794 S_2416 S_1802 S_3261 S_1914 S_0
E_1226 10 1 S_0 S_2277 S_2035 S_1298 S_3031 S_966 S_2907 S_3198 S_1277 S_864
E_751 10 3 S_0 S_831 S_3382 S_2578 S_1033 S_2426 S_565 S_2823 S_1502 S_794 S_944 S_1914 S_2263 S_2264 S_1183 S_1573 S_3261 S_2103 S_2050 S_1887 S_1996 S_764 S_533
E_750 10 2 S_2103 S_0 S_2723 S_1177 S_2310 S_1013 S_222 S_2170 S_2502 S_1486 S_2211 S_533 S_2084 S_2426 S_1914
E_201 10 3 S_0 S_1802 S_2071 S_1324 S_3293 S_1184 S_3031 S_896 S_1502 S_794 S_291 S_2885 S_2035 S_143 S_2502 S_1183 S_1013 S_3261 S_1018 S_2050 S_423 S_764 S_1033
E_752 8 2 S_0 S_3293 S_1177 S_1298 S_864 S_1768 S_2426
E_759 50 3 S_0 S_1907
E_758 150 3 S_0 S_2610 S_2233 S_2236 S_1654 S_1258 S_2810 S_386 S_2983 S_1377 S_507 S_1059 S_182 S_3345 S_234 S_3143 S_3300 S_3301 S_856 S_1346 S_2780 S_2056 S_1352 S_3390 S_2839 S_476 S_1519 S_51 S_2612 S_967 S_1311 S_265
E_209 12 1 S_0 S_1948 S_1261 S_143 S_2360 S_1573 S_1768 S_1802 S_533 S_794 S_1071 S_3261 S_1914 S_3131
E_208 35 1 S_2103 S_0 S_2310 S_3363 S_3031 S_2745 S_3252 S_2699 S_2565 S_2749 S_1033 S_533 S_1751 S_313 S_794 S_3245 S_3261 S_2071
E_3820 35 3 S_0 S_2277 S_2035 S_3031 S_1360 S_3198 S_3277 S_2170 S_553
E_6001 26 3 S_0 S_3293 S_1473 S_895 S_1802 S_1343 S_749
E_4834 40 3 S_2536 S_0 S_2035 S_3248 S_691 S_143 S_1298 S_1473 S_3191 S_2703 S_1349 S_1802 S_864 S_473 S_2941 S_2085 S_2071
E_6124 25 3 S_3154 S_0
E_6128 85 2 S_0 S_754 S_1802 S_2034
E_5346 30 3 S_0 S_2703 S_1802 S_2426 S_2625 S_1503 S_3261
E_5347 50 2 S_0 S_1484 S_1595 S_3380 S_495 S_3127 S_2301 S_675 S_1553 S_2310 S_2426 S_995 S_3295 S_2113 S_2745 S_2986 S_1440 S_1188 S_2170 S_2912 S_3115 S_2569
E_5344 40 1 S_0 S_284 S_380 S_604 S_25 S_754
E_5345 30 3 S_0 S_1948 S_222 S_1324 S_896 S_1502 S_572 S_999 S_1914 S_2740 S_2035 S_3250 S_2263 S_1181 S_1510 S_864 S_3261 S_1243 S_306 S_1736 S_1691 S_1021 S_1298 S_3154 S_3008
E_5342 40 2 S_0 S_1317 S_944 S_1473 S_495 S_2252 S_1018 S_1802 S_1804 S_3339 S_2113 S_669
E_5343 18 3 S_0 S_3220 S_222 S_3191 S_227 S_1489 S_2301 S_1324 S_938 S_2310 S_2703 S_1502 S_573 S_3298 S_799 S_2035 S_2773 S_1510 S_595 S_2277 S_1021 S_1298 S_2170 S_1360 S_2625 S_431
E_5340 40 2 S_1324 S_1768 S_2035 S_162 S_0 S_1298 S_3031 S_1473 S_864 S_1850 S_3295 S_2986 S_1802 S_2263 S_2426
E_5341 50 2 S_806 S_1785 S_870 S_2773 S_1298 S_2170 S_2703 S_162 S_864 S_1200 S_0
E_5838 20 3 S_884 S_0 S_669 S_2071 S_236
E_5839 20 1 S_0 S_1018 S_1502
E_5348 25 3 S_0 S_3220 S_1892 S_1324 S_2018 S_564 S_549 S_2703 S_1502 S_139 S_573 S_2536 S_2035 S_3248 S_2773 S_2263 S_864 S_1021 S_1298 S_2170 S_3023 S_2404 S_162 S_754
E_5349 20 2 S_0 S_2723 S_634
E_3073 55 1 S_0 S_784 S_2351 S_1802 S_162
E_3168 20 1 S_0 S_1367 S_2277 S_2986 S_1621 S_564 S_634 S_120 S_1360 S_2748 S_1802 S_1636 S_347
E_3169 50 3 S_0 S_2159 S_2310 S_2745 S_495 S_3200 S_2404 S_2113 S_1802
E_3164 50 3 S_0 S_675 S_222 S_434 S_2301 S_959 S_120 S_2426 S_3293 S_283 S_995 S_848 S_1502 S_469 S_3142 S_2018 S_2263 S_1780 S_1183 S_473 S_3261 S_2292 S_754
E_3165 18 3 S_2426 S_0 S_896 S_3261 S_573
E_3166 75 3 S_1877 S_749 S_145 S_0 S_1574
E_3167 65 3 S_2170 S_0 S_870 S_1802 S_492
E_3160 30 3 S_0 S_3293 S_3220 S_2035 S_1298 S_2745 S_2263 S_2806 S_2703 S_1768 S_864 S_573
E_3161 40 3 S_1324 S_0 S_2277 S_2986 S_2310 S_2988 S_2263 S_1360 S_1502 S_2785 S_3298 S_754 S_296
E_3162 45 1 S_0 S_195 S_2986 S_1039 S_162
E_3163 60 2 S_0 S_2723 S_1300 S_222
E_379 20 3 S_2103 S_3293 S_3309 S_143 S_3474 S_2252 S_2565 S_2263 S_2189 S_50 S_1502 S_1802 S_533 S_1758 S_794 S_1261 S_861 S_1914 S_0
E_378 20 2 S_0 S_1796 S_143 S_565 S_2501 S_1303 S_1669 S_794 S_2426 S_1802 S_3261
E_17 8 1 S_0 S_1948 S_3220 S_222 S_1751 S_2745 S_2050 S_1802 S_2426 S_1658 S_1324 S_2549 S_2986 S_2310 S_564 S_3031 S_1499 S_896 S_995 S_2703 S_1768 S_794 S_947 S_3245 S_1771 S_2495 S_2035 S_2261 S_3198 S_749 S_2501 S_3252 S_1188 S_1510 S_2565 S_864 S_3261 S_2277 S_1298 S_2170 S_966 S_1033 S_2907 S_2404 S_2225 S_764 S_162 S_2625 S_2412 S_55 S_718
E_16 15 1 S_0 S_3162 S_2977 S_2301 S_831 S_1902 S_1802 S_2426 S_938 S_1881 S_130 S_565 S_1227 S_2823 S_2316 S_794 S_291 S_3452 S_1914 S_1674 S_2263 S_471 S_1184 S_533 S_959 S_1579 S_3261 S_2103 S_3200 S_2310 S_1358 S_157 S_3213 S_2223 S_2565 S_764 S_1033
E_15 12 3 S_0 S_1948 S_881 S_4 S_3071 S_2426 S_634 S_3292 S_3293 S_896 S_1558 S_1561 S_1971 S_689 S_466 S_3098 S_1131 S_2665 S_1135 S_2898 S_259 S_2676 S_920 S_59 S_1796 S_3121 S_3001 S_498 S_2692 S_503 S_3025 S_2244 S_283 S_1383 S_741 S_289 S_291 S_944 S_749 S_947 S_527 S_1620 S_2872 S_2262 S_2501 S_533 S_2507 S_1406 S_2962 S_2282 S_2050 S_764 S_644 S_2290 S_553 S_1646 S_1098 S_3380 S_2749 S_1658 S_2071 S_2760 S_2987 S_2986 S_130 S_3363 S_1226 S_1669 S_794 S_2083 S_1231 S_1453 S_1261 S_2984 S_143 S_3297 S_145 S_361 S_2652 S_3413 S_598 S_1473 S_3212 S_2566 S_612 S_2572 S_3015 S_2574 S_1033 S_3302 S_1717 S_183 S_1909 S_1502 S_2591 S_3452 S_1914 S_3248 S_3261 S_75 S_2614 S_2565 S_423 S_1300 S_1907
E_14 10 1 S_0 S_1095 S_2062 S_1074 S_3289 S_3131 S_3293 S_1881 S_1861 S_1907 S_1445 S_794 S_1914 S_143 S_652 S_2262 S_533 S_534 S_1929 S_210 S_3271 S_823 S_1646
E_13 15 1 S_0 S_2565 S_2745 S_3252 S_569 S_3430 S_2699 S_3245 S_2653 S_2416 S_2086
E_12 12 2 S_533 S_2200 S_3200 S_1177 S_2310 S_1021 S_3031 S_2263 S_3252 S_764 S_2703 S_2050 S_1183 S_1802 S_1590 S_3245 S_3261 S_0 S_2154 S_2033
E_11 12 3 S_0 S_2745 S_1802 S_2531 S_2307 S_3293 S_2310 S_2248 S_3031 S_846 S_2435 S_741 S_1345 S_1502 S_84 S_3245 S_143 S_3198 S_3252 S_3261 S_1295 S_3110 S_1862 S_2565 S_966 S_2907 S_623 S_2416
E_10 20 2 S_1424 S_0 S_321 S_1751 S_2745 S_2426 S_831 S_1542 S_2217 S_2749 S_2926 S_561 S_2301 S_3293 S_565 S_1863 S_1227 S_3185 S_794 S_3245 S_3037 S_1914 S_143 S_2857 S_2263 S_3252 S_3071 S_1183 S_533 S_864 S_959 S_3261 S_1465 S_1071 S_2103 S_1738 S_2851 S_313 S_920 S_55 S_2416 S_2228
E_807 20 3 S_0 S_679 S_3293 S_2886 S_2263 S_2306 S_1502 S_2651 S_1914
E_19 40 1 S_2103 S_3293 S_1095 S_1126 S_565 S_2418 S_1227 S_3332 S_3252 S_1300 S_1938 S_313 S_2426 S_3245 S_3261 S_553 S_2071 S_0
E_18 18 1 S_2917 S_0 S_2745 S_1892 S_2426 S_938 S_2986 S_3031 S_513 S_995 S_848 S_2649 S_2495 S_2035 S_162 S_3198 S_3252 S_3200 S_864 S_473 S_42 S_3261 S_2277 S_756 S_1298 S_3154 S_966 S_3478 S_313 S_1590 S_649 S_2625
E_806 15 3 S_0 S_432 S_3226 S_2749 S_1033 S_2426 S_2015 S_2071 S_2696 S_1184 S_3363 S_2823 S_1669 S_794 S_291 S_1450 S_1914 S_2263 S_804 S_1131 S_1183 S_533 S_3408 S_3261 S_2103 S_2851 S_764 S_313 S_55
E_373 10 2 S_0 S_578 S_1261 S_143 S_652 S_2262 S_1907 S_794 S_349 S_2936 S_1646
E_372 8 2 S_0 S_794
E_803 11 3 S_1324 S_2745 S_400 S_2986 S_2310 S_2502 S_3293 S_2886 S_1455 S_2426 S_2009 S_2799 S_1936 S_2565 S_1768 S_1012 S_864 S_3245 S_0 S_3290 S_28
E_802 8 1 S_0 S_2277 S_2035 S_1298 S_3031 S_817 S_2050 S_3198 S_1033 S_572 S_864 S_794 S_3261
E_2569 45 1 S_0 S_495 S_3271 S_1802 S_2255 S_1214 S_754 S_950
E_2568 50 1 S_0 S_1208 S_1427 S_3331 S_2301 S_2426 S_1553 S_564 S_1502 S_139 S_642 S_2830 S_648 S_2773 S_1349 S_2609 S_1351 S_959 S_3261 S_2511 S_2170 S_404 S_1250 S_1147 S_754
E_2563 45 2 S_0 S_3220 S_2301 S_2426 S_1324 S_2310 S_3031 S_1165 S_995 S_290 S_573 S_1914 S_2035 S_2773 S_3198 S_2263 S_3200 S_864 S_3261 S_2277 S_1885 S_1298 S_1360 S_313 S_3040
E_2562 105 1 S_0 S_3200 S_2301 S_1165 S_2351 S_2426 S_3261
E_2561 8 3 S_1324 S_0 S_3200 S_2035 S_2310 S_1021 S_1298 S_2404 S_1510 S_1502 S_2082 S_572 S_864 S_70
E_2560 30 3 S_0 S_2723 S_2537 S_222 S_2745 S_804 S_1910 S_2703 S_473 S_3141 S_3275
E_2567 25 1 S_0 S_2122 S_3220 S_1957 S_2749 S_1814 S_1862 S_1911 S_2703 S_573 S_3298 S_2324 S_2035 S_2773 S_864 S_595 S_2277 S_2170 S_1360 S_162 S_2625 S_431 S_553
E_2566 40 3 S_0 S_120 S_283 S_2301
E_2565 8 2 S_0 S_1802 S_143
E_2564 15 3 S_0 S_3220 S_222 S_1489 S_1658 S_1324 S_938 S_896 S_2703 S_1502 S_2825 S_572 S_573 S_3142 S_2035 S_2773 S_2263 S_864 S_1298 S_2170 S_3478 S_3008 S_162 S_2292 S_1534
E_438 20 1 S_0 S_2993 S_1619 S_1261 S_2859 S_2053 S_411 S_2634 S_22 S_1033 S_1014 S_2869 S_2071
E_439 20 3 S_0 S_2723 S_222
E_6028 80 1 S_0 S_2745 S_2629 S_3284 S_1802 S_1264 S_1324 S_283 S_2703 S_851 S_332 S_1874 S_3405 S_155 S_1879 S_2671 S_2170 S_1253 S_2404 S_2113 S_1031 S_2625 S_669 S_3160
E_6029 50 3 S_0 S_2277 S_1499 S_495 S_3333 S_1360 S_120 S_1768
E_928 12 3 S_0 S_1948 S_896 S_3118 S_2745 S_2301 S_2426 S_837 S_1324 S_1666 S_3031 S_2937 S_3445 S_1502 S_1914 S_2035 S_1568 S_701 S_864 S_3261 S_3002 S_3200 S_1021 S_2170 S_2625 S_669
E_929 18 1 S_0 S_2125 S_2277 S_2310 S_3310 S_130 S_2886 S_2745 S_2426 S_2799 S_1360 S_995 S_717 S_3198 S_1768 S_2170 S_3040 S_2301 S_2625 S_756 S_3261
E_926 8 1 S_0 S_938 S_2907 S_1298 S_3198 S_966 S_2263 S_2703 S_2170 S_1745 S_1502 S_1515 S_1914
E_431 8 3 S_0 S_2367 S_3071 S_1850 S_1802 S_1263 S_2426 S_2071 S_1279 S_1324 S_2310 S_283 S_634 S_896 S_1768 S_794 S_291 S_1071 S_1914 S_143 S_1006 S_145 S_3261 S_2050 S_211 S_764 S_920 S_2625 S_2692 S_553
E_924 45 1 S_1830 S_1785 S_1595 S_564 S_0 S_1427 S_2745 S_2079 S_2623 S_501 S_1150 S_1200 S_221 S_754 S_152 S_1644 S_44 S_690
E_1033 115 3 S_0 S_840 S_1298 S_2170 S_1789 S_2703 S_864
E_1034 20 2 S_0 S_1802 S_2426 S_3293 S_2986 S_2310 S_1911 S_685 S_2824 S_1768 S_2324 S_1568 S_2263 S_864 S_473 S_3261 S_2785 S_2277 S_2222 S_1502 S_374 S_2625 S_1422
E_1035 15 2 S_0 S_3293 S_1796 S_2050 S_2823 S_764 S_1033 S_794 S_3261
E_920 15 2 S_2703 S_0 S_2723 S_162
E_921 10 3 S_0 S_1095 S_3382 S_3363 S_565 S_1227 S_2823 S_3185 S_22 S_794 S_291 S_3037 S_1914 S_1454 S_2263 S_1542 S_3261 S_2103 S_1738 S_2050 S_2851 S_764 S_533
E_694 8 1 S_0 S_1948 S_1691 S_162 S_143 S_526 S_896 S_1802 S_572 S_3025 S_2310 S_1914
E_695 10 2 S_0 S_3220 S_723 S_886 S_995 S_1324 S_938 S_785 S_2310 S_896 S_1911 S_2703 S_848 S_1502 S_573 S_799 S_2495 S_2035 S_1094 S_959 S_3261 S_2277 S_1298 S_3154 S_1598 S_2625
E_696 8 1 S_0 S_3293 S_794
E_697 50 2 S_2103 S_0 S_2262 S_2263 S_2749 S_794 S_1012 S_3261
E_690 15 2 S_0 S_2723 S_2310 S_222 S_2263 S_3220 S_3335 S_1502 S_864 S_1264 S_1914
E_691 65 1 S_0 S_1188 S_212 S_222 S_2565 S_184 S_2225 S_3142 S_2739
E_692 50 2 S_1424 S_0 S_1095 S_2745 S_2426 S_831 S_2301 S_2071 S_1746 S_2875 S_1768 S_794 S_1914 S_2886 S_2263 S_1183 S_1012 S_3261 S_2103 S_756 S_2050 S_1502 S_764
E_693 11 2 S_0 S_2170 S_2947 S_3252 S_2565 S_1590 S_3245 S_44
E_698 25 1 S_2103 S_0 S_2263 S_1502 S_533 S_2426 S_3261 S_1914
E_699 12 1 S_490 S_1948 S_2071 S_0 S_1033 S_1263 S_2426 S_3025 S_2196 S_3388 S_181 S_1863 S_3031 S_1722 S_2823 S_794 S_1914 S_2993 S_2262 S_2501 S_804 S_3261 S_2510 S_2103 S_2050 S_759 S_211 S_764 S_1844
E_5649 60 1 S_0 S_2277 S_2986 S_2310 S_564 S_3366 S_1568 S_1360 S_2929 S_2578 S_2785 S_2625 S_3160
E_5648 70 2 S_0 S_1948 S_1317 S_2692 S_1658 S_79 S_2018 S_390 S_896 S_2709 S_1176 S_143 S_3250 S_2040 S_1510 S_1736 S_1691 S_211 S_3008 S_969 S_920 S_1802 S_669
E_5139 35 3 S_2017 S_0 S_384 S_675 S_1442 S_2170 S_120 S_2825 S_2301 S_1266
E_5138 26 2 S_0 S_1771 S_895 S_236 S_1502 S_1883 S_123 S_2783 S_947 S_553 S_634
E_5135 14 2 S_0 S_2263 S_2040 S_1502 S_1243 S_2709
E_5134 70 3 S_0 S_1595 S_1705 S_1785 S_1427 S_459
E_5137 20 2 S_0 S_3220 S_2745 S_2426 S_1809 S_2986 S_2703 S_573 S_1771 S_3142 S_799 S_195 S_2035 S_527 S_1510 S_864 S_959 S_3261 S_966 S_2619 S_192 S_162 S_553 S_423
E_5136 50 3 S_2625 S_473 S_938 S_0 S_864
E_5131 26 1 S_0 S_3293 S_222 S_1911 S_2703 S_162 S_864 S_2625 S_3217 S_2324
E_5130 50 3 S_1324 S_3293 S_525 S_675 S_723 S_0 S_1298 S_3031 S_2907 S_2039 S_2749 S_1751 S_2035 S_864 S_2537 S_553 S_3037
E_5133 40 2 S_0 S_3220 S_2745 S_120 S_1802 S_3127 S_513 S_573 S_2321 S_25 S_2943 S_143 S_749 S_1510 S_864 S_3261 S_1188 S_1298 S_2170 S_2404 S_2678 S_162 S_3061
E_5132 25 1 S_0 S_2977 S_2692 S_1803 S_1324 S_2986 S_896 S_851 S_1071 S_3299 S_2263 S_2838 S_864 S_1021 S_422 S_3154 S_1298 S_3008 S_162 S_1802 S_1357 S_553
E_6355 25 3 S_0 S_1785 S_3220 S_2986 S_2310 S_162 S_1300 S_2703 S_1502 S_398 S_3175 S_573 S_3217 S_316
E_4518 15 1 S_0 S_2986
E_4519 55 3 S_0 S_2035 S_283 S_2773 S_2426 S_291 S_162 S_864 S_959 S_754 S_3290 S_3465
E_4510 20 2 S_0 S_1595 S_283 S_222 S_2170 S_1785 S_251 S_1150 S_162 S_573 S_1200
E_4511 35 1 S_0 S_2141 S_1802 S_1046 S_2553
E_4512 30 2 S_0 S_3366 S_526 S_3284 S_1489 S_864 S_473 S_1266 S_27 S_2841
E_4513 14 3 S_0 S_3293 S_2035 S_896 S_1768 S_2263 S_504 S_754 S_2869
E_4514 25 2 S_0 S_2277 S_2310 S_162 S_1298 S_3198 S_2263 S_1183 S_1768 S_864 S_2426 S_2625 S_3261
E_4515 70 3 S_0 S_3220 S_832 S_2301 S_2870 S_1324 S_573 S_938 S_1862 S_2703 S_848 S_2286 S_1502 S_2330 S_2035 S_2773 S_2263 S_1577 S_2277 S_1021 S_1298 S_2170 S_3023 S_1360 S_2625 S_431
E_4516 10 2 S_0 S_3261 S_162 S_2773 S_76
E_4517 16 2 S_0 S_1018 S_1313 S_143 S_2619 S_896 S_236 S_2298 S_3103 S_1802 S_1263 S_2745 S_553 S_1275 S_2709
E_2912 15 3 S_0 S_2986 S_1587 S_947 S_837 S_2785
E_2913 40 1 S_1802 S_0 S_2277 S_2035 S_1298 S_3198 S_1568 S_864 S_3220 S_2170 S_2986 S_2113 S_573 S_2116 S_3298 S_920 S_296 S_2228
E_2910 30 3 S_0 S_1018 S_1802
E_2911 75 1 S_0 S_784 S_195 S_2773 S_2170 S_1785 S_864 S_1200
E_2916 75 3 S_0 S_2277 S_2986 S_222 S_2170 S_2745 S_1039 S_1300 S_1996 S_1154 S_2809 S_162 S_3217 S_837 S_754 S_669 S_2195
E_2917 80 2 S_0 S_1188 S_2986 S_631 S_1427 S_1488 S_1802 S_1595 S_754
E_2914 85 3 S_0 S_145
E_2915 30 1 S_0 S_647 S_1298 S_2170 S_549 S_513 S_2977 S_120 S_2474 S_1502 S_1802 S_2030 S_864 S_852 S_3298 S_2745 S_1473
E_2918 45 1 S_0 S_896 S_752 S_1502 S_1802 S_1914
E_2919 15 2 S_0 S_195
E_4774 20 2 S_1324 S_2917 S_0 S_2170 S_162 S_864
E_4775 100 3 S_1294 S_0 S_2986 S_155 S_3154 S_2200 S_2113 S_2049
E_4776 50 1 S_0 S_3293 S_1506 S_2371 S_492 S_2170 S_423 S_1200 S_2079 S_2743 S_120 S_1802 S_139 S_2301 S_781 S_754 S_1427
E_4777 30 3 S_0 S_2629
E_4770 40 3 S_0 S_2035 S_162
E_4771 30 1 S_0 S_2277 S_3054 S_244 S_1360
E_4772 20 2 S_0 S_553 S_2277 S_3248 S_2071
E_4773 40 3 S_1324 S_0 S_3220 S_2035 S_1021 S_1298 S_3023 S_2263 S_1300 S_604 S_2986 S_1094 S_864 S_573 S_1814 S_553
E_4778 20 3 S_0 S_3275
E_4779 75 1 S_0 S_1802 S_2795 S_2328 S_2404 S_1838 S_2029 S_2625 S_837
E_1290 75 3 S_0 S_675 S_1208 S_864 S_2299 S_2301 S_724 S_3031 S_681 S_1768 S_1868 S_2030 S_244 S_2035 S_3198 S_2263 S_2212 S_1575 S_2718 S_2047 S_2277 S_601 S_2170 S_120 S_2625 S_754
E_1291 15 1 S_713 S_1473 S_1047 S_2636 S_0
E_481 15 2 S_0 S_1095 S_222 S_1751 S_1261 S_2263 S_3293 S_938 S_118 S_2703 S_3185 S_1914 S_2496 S_2035 S_143 S_3198 S_804 S_1780 S_533 S_864 S_473 S_2103 S_2277 S_1298 S_966 S_2907 S_162
E_6356 65 2 S_0 S_2122 S_2662 S_2231 S_3366 S_2222 S_495 S_2787 S_2404 S_1911 S_473 S_1768 S_1802 S_1614 S_864 S_2625 S_236 S_2010 S_2324
E_1293 8 2 S_2103 S_3293 S_1018 S_143 S_2745 S_896 S_211 S_1850 S_1802 S_794 S_3261 S_0 S_2071 S_2709
E_1930 40 2 S_0 S_2709
E_1933 65 2 S_0 S_1768 S_938 S_2035 S_1568 S_3031 S_1473 S_1298 S_647 S_287 S_2986 S_2751 S_864 S_473 S_966 S_2785
E_1932 30 1 S_0 S_2986 S_2785 S_749 S_896 S_1046 S_1850 S_1502 S_1802 S_211 S_3008 S_13
E_1935 14 1 S_0 S_3261 S_2426
E_1934 25 1 S_0 S_2986 S_222 S_1068 S_2141 S_1802 S_920 S_2745 S_2785
E_1937 45 2 S_0 S_3220 S_2745 S_2007 S_1953 S_1802 S_2301 S_1324 S_283 S_573 S_1552 S_1342 S_2328 S_1874 S_1568 S_858 S_864 S_1990 S_1446 S_44 S_2662 S_1298 S_2404 S_2678 S_2113 S_754
E_1936 20 1 S_0 S_244
E_1939 125 2 S_0 S_675 S_423 S_3 S_848 S_120 S_3040 S_2301 S_2625 S_2870 S_950
E_1938 50 2 S_2961 S_1484 S_2986 S_222 S_2404 S_848 S_1768 S_1802 S_162 S_864 S_2116 S_0
E_3205 125 1 S_0 S_784 S_195 S_221 S_495 S_3333 S_754
E_3204 35 2 S_2060 S_0 S_1595 S_1873 S_89 S_2310 S_283 S_896 S_995 S_2703 S_1502 S_572 S_2035 S_2773 S_2263 S_1349 S_592 S_152 S_564 S_2170 S_3008 S_431 S_754 S_1534
E_3207 20 1 S_0 S_3250 S_896 S_131 S_644 S_1143 S_1914 S_2709
E_3206 35 3 S_473 S_1473 S_938 S_0
E_3201 50 1 S_0 S_2276 S_2277 S_1018 S_675 S_2745 S_701 S_1768 S_1802 S_2625 S_2310 S_1883
E_3200 15 1 S_0 S_2745 S_495 S_1510 S_1120 S_2550 S_852 S_1124
E_3203 10 2 S_0 S_3220 S_1021 S_573 S_2703 S_2426 S_3261 S_1914
E_3202 15 1 S_0 S_1126
E_3209 100 2 S_0 S_806 S_2745 S_1384 S_2703 S_402 S_454
E_3208 20 1 S_2703 S_290 S_3010 S_2404 S_0
E_1294 30 3 S_2103 S_0 S_3200 S_1881 S_2310 S_1521 S_2725 S_2470 S_2263 S_3358 S_1177 S_2843
E_2000 20 3 S_0 S_195 S_1018 S_977 S_2745 S_3228 S_3295 S_1502 S_3090 S_3410 S_3142 S_2311
E_2001 50 1 S_0 S_3191 S_864
E_2002 10 3 S_0 S_893 S_1802 S_2990 S_283 S_222 S_2170 S_3332 S_896 S_2055 S_2703 S_162 S_693 S_2665 S_572 S_469 S_794 S_1071 S_2051 S_1914 S_828
E_2003 40 2 S_0 S_3293 S_2986 S_162 S_13
E_2004 20 2 S_0 S_2277 S_2907 S_283 S_2773 S_1298 S_2170 S_2723 S_1570 S_864 S_3220 S_2703 S_3198 S_162 S_572 S_573 S_306 S_564
E_2005 45 3 S_0 S_800 S_1018 S_2035 S_143 S_1298 S_3154 S_3410 S_2263 S_1188 S_896 S_1502 S_1802 S_1739 S_572 S_864 S_1071 S_3008 S_1914
E_2006 75 2 S_0 S_2419 S_2231 S_3247 S_1300 S_1803 S_920
E_2007 75 3 S_0 S_3220 S_2035 S_1298 S_3031 S_966 S_573 S_864
E_2008 15 3 S_0 S_3220 S_2035 S_2310 S_222 S_2745
E_2009 15 1 S_0 S_3277 S_723 S_2628 S_3 S_227 S_2310 S_283 S_848 S_1502 S_573 S_2709 S_1621 S_2773 S_1920 S_1577 S_864 S_2277 S_1298 S_2170 S_1360 S_2791 S_2625 S_431
E_1295 10 1 S_0 S_3478 S_2986 S_2426
E_597 125 1 S_1830 S_0 S_631 S_62 S_309 S_266 S_375 S_2647 S_2440 S_244 S_1685 S_746 S_554 S_1139
E_596 13 3 S_0 S_1095 S_1796 S_2129 S_831 S_498 S_1261 S_1033 S_2071 S_3388 S_2199 S_3293 S_565 S_1863 S_3031 S_1227 S_2196 S_22 S_794 S_291 S_1071 S_1914 S_1454 S_2035 S_2263 S_1183 S_533 S_3261 S_1275 S_2103 S_1018 S_1902 S_2050 S_2907 S_1502 S_211 S_2851 S_764 S_313 S_2736
E_595 12 2 S_0 S_775 S_831 S_1033 S_2426 S_2071 S_3293 S_565 S_3031 S_2485 S_1502 S_794 S_2745 S_1914 S_2033 S_2886 S_2263 S_1183 S_3261 S_2050 S_764 S_55
E_594 20 1 S_1324 S_0 S_495 S_2310 S_2550 S_3271 S_2886 S_1615 S_2745 S_2426 S_1996 S_995 S_1502 S_3187 S_162 S_2301 S_756 S_3261
E_593 8 2 S_0 S_1261 S_1796 S_3096 S_143 S_2936 S_1902 S_764 S_1502 S_794 S_533 S_1802 S_1071 S_2219
E_592 14 3 S_0 S_2745 S_1802 S_2426 S_3025 S_3293 S_1227 S_1275 S_1449 S_2151 S_1914 S_2357 S_1619 S_1261 S_143 S_749 S_585 S_1183 S_533 S_3261 S_2050 S_1502 S_764 S_518 S_55 S_1204 S_1037
E_591 45 1 S_0 S_2277 S_3198 S_2907 S_938 S_1780 S_2703 S_647 S_162 S_864 S_473 S_3141 S_236
E_590 15 3 S_2301 S_0 S_2277 S_2907 S_283 S_2886 S_2745 S_2263 S_1360 S_3198 S_3031 S_701 S_533 S_2426 S_2956 S_1914
E_1297 20 1 S_0 S_2206 S_1047 S_236
E_357 12 2 S_2684 S_0 S_2470 S_831 S_3285 S_1263 S_2244 S_2071 S_2697 S_2310 S_283 S_3031 S_184 S_1227 S_996 S_794 S_3245 S_2496 S_2154 S_1177 S_1874 S_526 S_2948 S_3252 S_533 S_1515 S_3261 S_1465 S_477 S_155 S_2565 S_55 S_1888 S_2907 S_2050 S_764 S_553 S_2228
E_599 15 2 S_0 S_3382 S_1033 S_2426 S_3293 S_3031 S_634 S_184 S_3185 S_794 S_1277 S_1788 S_2035 S_3198 S_1582 S_2553 S_1183 S_1515 S_3261 S_2103 S_2277 S_2050 S_966 S_2907 S_764 S_313
E_598 8 2 S_0 S_1948 S_1261 S_3096 S_1334 S_3293 S_2050 S_804 S_2263 S_764 S_1502 S_794 S_533 S_572 S_2426 S_2986 S_1071 S_3261 S_1914
E_5929 25 3 S_0 S_2795 S_2745 S_3434 S_236 S_3031 S_1814 S_848 S_999 S_947 S_950 S_647 S_2035 S_3198 S_1094 S_864 S_2277 S_1298 S_966 S_2907 S_162 S_2625 S_553
E_773 18 1 S_0 S_1184 S_2050 S_764 S_1261 S_794 S_572 S_1033 S_1404 S_1946 S_2071
E_772 20 1 S_0 S_3293 S_143 S_55 S_2263 S_764 S_1502 S_794 S_3025 S_1802 S_3261 S_553 S_2071
E_771 20 2 S_2103 S_3293 S_2799 S_3309 S_756 S_143 S_2263 S_1509 S_2452 S_313 S_1802 S_2426 S_959 S_0 S_3261 S_1465 S_2369
E_770 20 3 S_2103 S_3293 S_2263 S_1021 S_2745 S_896 S_2986 S_882 S_1300 S_1183 S_1502 S_794 S_13 S_2426 S_3025 S_764 S_3261 S_0 S_1914 S_2869
E_777 35 1 S_0 S_2277 S_2886 S_434 S_2502 S_2332 S_1331 S_2170 S_2749 S_1013 S_2301 S_852 S_1465 S_44
E_776 8 1 S_2103 S_3293 S_1095 S_1261 S_3248 S_0 S_1948 S_652 S_2263 S_882 S_1502 S_533 S_2426 S_3261 S_553 S_1914
E_1209 14 2 S_0 S_2745 S_831 S_3382 S_1033 S_2426 S_896 S_1502 S_794 S_291 S_3245 S_1914 S_2886 S_3252 S_2264 S_1183 S_2665 S_959 S_3261 S_1465 S_2050 S_1669 S_2907 S_3154 S_764 S_313
E_774 25 3 S_0 S_3293 S_432 S_1261 S_3474 S_2050 S_2108 S_1864 S_2977 S_1883 S_3289 S_1047 S_1502 S_794 S_533 S_1473 S_3025 S_1033 S_3261 S_2071 S_1914
E_1207 10 2 S_0 S_1796 S_2045 S_1558 S_794 S_1089
E_1206 25 3 S_1324 S_2103 S_0 S_3293 S_2263 S_1502 S_2426 S_3261
E_1205 10 2 S_0 S_2426 S_2263 S_1502 S_794 S_533 S_864 S_3261 S_1914
E_778 8 2 S_1689 S_1287 S_2277 S_3277 S_2310 S_3112 S_1680 S_3198 S_2093 S_2745 S_2907 S_1360 S_2107 S_966 S_2880 S_3004 S_2573 S_0 S_2602 S_575
E_1203 20 2 S_0 S_1177 S_2310 S_2470 S_311 S_3437
E_1202 8 1 S_3025 S_1802 S_794 S_1861 S_0
E_1201 30 2 S_0 S_3293 S_1261 S_2310 S_143 S_3252 S_764 S_1502 S_794 S_533 S_1549 S_2426 S_3245 S_3261
E_1200 8 1 S_2665 S_0 S_578 S_1223 S_2067 S_143 S_2026 S_749 S_2936 S_236 S_1937 S_3025 S_1502 S_794 S_533 S_2636 S_2352 S_3261 S_386
E_1315 25 3 S_0 S_3220 S_2986 S_3366 S_423 S_573 S_2662 S_2703 S_1802 S_162 S_837 S_473 S_3141 S_3410 S_591
E_1314 30 3 S_0 S_3261 S_2426
E_155 80 1 S_0 S_2122 S_2277 S_384 S_1963 S_2170 S_1237 S_434 S_1360 S_2252 S_1768 S_3436 S_888 S_41 S_431 S_553 S_595
E_154 75 2 S_3198 S_2103 S_1095 S_1261 S_143 S_1298 S_2170 S_2263 S_3252 S_2426 S_3293 S_3031 S_1183 S_533 S_2565 S_2301 S_3245 S_3261 S_1914 S_0
E_153 20 3 S_0 S_2071 S_3363
E_152 12 3 S_0 S_2745 S_33 S_1802 S_2071 S_3293 S_2699 S_725 S_2485 S_794 S_851 S_3245 S_749 S_2158 S_3252 S_3261 S_3470 S_2562 S_2050 S_1473 S_2565 S_764 S_2568 S_54 S_55
E_151 20 2 S_0 S_1948 S_804 S_185 S_2749 S_1033 S_378 S_3428 S_2426 S_3131 S_3293 S_3031 S_184 S_764 S_3185 S_794 S_1277 S_1788 S_1914 S_2496 S_2035 S_2773 S_3198 S_2263 S_2552 S_2553 S_1183 S_533 S_3105 S_864 S_1515 S_3261 S_2103 S_1582 S_966 S_471 S_2699 S_1197 S_313 S_296 S_817
E_150 9 3 S_0 S_1948 S_1095 S_1751 S_831 S_1033 S_2426 S_1324 S_3293 S_1717 S_3363 S_565 S_896 S_2823 S_1502 S_794 S_291 S_3008 S_1071 S_1914 S_2262 S_2263 S_1131 S_533 S_3261 S_2103 S_313 S_1646
E_1748 55 3 S_0 S_1126 S_1473 S_2745 S_2404 S_236 S_2029 S_162
E_1319 50 1 S_1324 S_0 S_3220 S_2035 S_2310 S_2773 S_1298 S_3031 S_3023 S_2263 S_3200 S_2907 S_1751 S_2825 S_864 S_573 S_1770 S_553
E_525 8 3 S_0 S_1532 S_211
E_628 78 2 S_0 S_679 S_2277 S_1415 S_1874 S_1615 S_2263 S_1360 S_2189 S_2172 S_1502 S_533 S_1018 S_447
E_4284 35 2 S_0 S_3293 S_2907 S_2113 S_864
E_1744 100 3 S_2625 S_0 S_1150 S_2456
E_4829 35 2 S_0 S_2986 S_526 S_3191 S_1300 S_2825 S_473 S_2785
E_1745 75 1 S_0 S_2277 S_2310 S_155 S_749 S_1360 S_162 S_864 S_837 S_642
E_4538 25 1 S_0 S_1948 S_896 S_2170 S_2745 S_184 S_1892 S_2907 S_3008 S_188 S_70 S_306
E_4539 90 3 S_0 S_3220 S_1369 S_1041 S_2578 S_1802 S_2928 S_1862 S_634 S_2703 S_1768 S_573 S_2943 S_2035 S_3248 S_2502 S_3405 S_864 S_368 S_2170 S_1889 S_162 S_431 S_1533
E_4288 45 3 S_0 S_2986 S_221 S_9 S_492 S_2565 S_2763 S_1802 S_162 S_754 S_152 S_3142
E_4189 50 2 S_0 S_1653 S_1802 S_1648 S_1324 S_1184 S_2310 S_634 S_896 S_2986 S_1502 S_13 S_3261 S_1726 S_2263 S_3405 S_864 S_959 S_537 S_2277 S_1018 S_3213 S_2404 S_2113 S_1914 S_3217
E_4188 35 3 S_2783 S_2977 S_1802 S_1850 S_0
E_4289 15 3 S_0 S_495
E_4183 20 1 S_0 S_631 S_1595 S_244
E_4182 25 3 S_0 S_674 S_1802 S_1270 S_2986 S_2310 S_1061 S_1165 S_1814 S_852 S_744 S_669 S_2035 S_3198 S_3200 S_1094 S_864 S_1188 S_2277 S_1298 S_3023 S_2907 S_162 S_966 S_2625 S_553
E_4181 20 2 S_0 S_2795 S_1595 S_2170 S_120 S_3295 S_1150 S_139 S_2301 S_754 S_3142
E_4180 75 1 S_0 S_2426 S_13 S_1324 S_2986 S_2311 S_995 S_1502 S_2322 S_1769 S_2492 S_799 S_2263 S_2710 S_2886 S_2502 S_959 S_1402 S_3261 S_594 S_1275 S_1417 S_1018 S_2625 S_3217
E_4187 50 3 S_0 S_938 S_1298 S_2723 S_864 S_3220 S_1911 S_2703 S_473 S_162 S_573 S_2625 S_2222 S_2324
E_4826 30 3 S_0 S_495 S_2949 S_3445 S_1510 S_852 S_947
E_4185 35 1 S_0 S_2986
E_4184 75 3 S_0 S_2745 S_2666 S_3284 S_67 S_1944 S_837 S_1266 S_2986 S_1205 S_408 S_749 S_2277 S_2553 S_2068 S_1732 S_2785 S_2662 S_368 S_155 S_3366 S_1473 S_1300 S_2404 S_553
E_4535 20 2 S_0 S_1789
E_4820 30 2 S_0 S_2231 S_676 S_1650 S_1850 S_1802 S_2426 S_3025 S_1856 S_896 S_3142 S_2035 S_143 S_749 S_3247 S_3203 S_2783 S_3261 S_1883 S_2113 S_644 S_1532 S_1483
E_4533 75 3 S_0 S_2277 S_1298 S_3198 S_2745 S_864 S_3220 S_1360 S_2113 S_2404 S_573 S_2625 S_1802 S_1996 S_399
E_5584 35 2 S_2495 S_0 S_2035 S_222 S_2977 S_3098 S_3247 S_1248 S_995 S_1850 S_3405 S_1802 S_2178 S_2179 S_2783 S_2292 S_838 S_669 S_306
E_5585 40 2 S_0 S_2986 S_2231 S_749 S_2619 S_896 S_1802 S_2255 S_3064 S_2745
E_5586 50 1 S_0 S_1768 S_3220 S_2035 S_188 S_2976 S_1473 S_749 S_896 S_3247 S_2907 S_3008 S_1802 S_3293 S_573 S_1018 S_3261 S_1339
E_5587 35 3 S_0 S_3293 S_1188 S_2035 S_2584 S_222 S_1862 S_1298 S_3031 S_2703 S_2578 S_1502 S_162 S_864 S_2625 S_1534
E_5580 20 1 S_0 S_1948 S_1188 S_2035 S_572 S_864 S_2745 S_896 S_3031 S_162 S_1502 S_1802 S_2263 S_2426 S_2986 S_3261
E_4822 45 1 S_0 S_1768 S_647 S_2035 S_162 S_1298 S_1075 S_634 S_864 S_2025 S_3293 S_2986 S_2785 S_548 S_2263 S_2426 S_3261 S_553 S_13 S_2751
E_5582 45 2 S_0 S_864 S_1892 S_1298
E_5583 95 3 S_0 S_222 S_3332 S_2239 S_1802 S_2986 S_2990 S_236 S_1502 S_794 S_572 S_999 S_2035 S_749 S_2665 S_3261 S_2785 S_3154 S_3008 S_2855 S_162 S_2425
E_4823 125 2 S_0 S_870 S_1595 S_222 S_2170 S_2703 S_2623 S_2986 S_2785 S_864 S_1200 S_1427 S_1150
E_5588 60 3 S_0 S_1426 S_1726 S_1473 S_3156 S_1300 S_2404 S_2703 S_2986 S_162 S_3142
E_5589 60 2 S_0 S_2113 S_2986 S_283 S_2170 S_495 S_236 S_1768 S_1802 S_947 S_754 S_669 S_3142
E_4983 90 1 S_0 S_2231 S_1802 S_143
E_4982 50 2 S_2170 S_806 S_402 S_283 S_0
E_4981 90 3 S_0 S_749 S_2745 S_1802
E_4980 20 2 S_0 S_1018 S_896 S_830 S_1802 S_190 S_2219
E_4987 40 1 S_0 S_970 S_1245 S_2986
E_4986 24 1 S_0 S_20 S_3220 S_222 S_573 S_2703 S_162 S_864 S_1914
E_4985 85 2 S_0 S_3220 S_2035 S_2263 S_120 S_2426
E_4984 25 3 S_0 S_1768 S_2277 S_2986 S_2584 S_283 S_2170 S_882 S_2703 S_701 S_1802 S_2426 S_1071 S_3261 S_329 S_1914
E_4989 40 3 S_0 S_938 S_2035 S_1075 S_1298 S_329 S_513 S_2263 S_647 S_473 S_2986 S_1802 S_864 S_2116 S_2537 S_2745 S_553 S_3142 S_2785
E_4988 25 2 S_0 S_2745 S_1802 S_1911 S_2310 S_3031 S_995 S_2703 S_1502 S_3298 S_2324 S_647 S_2035 S_3198 S_2997 S_864 S_2277 S_1468 S_1298 S_2170 S_1360 S_296 S_2625
E_5360 20 1 S_0 S_3220 S_2907 S_1862 S_938 S_1798 S_3304 S_573 S_2277 S_3198 S_1768 S_864 S_473
E_5361 40 3 S_0 S_2986 S_1883 S_13 S_920 S_553 S_3142 S_2785
E_5362 75 1 S_0 S_2426 S_1520 S_2301 S_1911 S_2310 S_685 S_995 S_2703 S_848 S_1502 S_1914 S_525 S_2263 S_3043 S_959 S_3261 S_2277 S_756 S_600 S_2170 S_1360 S_2625 S_431 S_1534
E_5363 50 2 S_0 S_806 S_1595 S_2703 S_501 S_162 S_754 S_152
E_5364 60 1 S_0 S_2862 S_2692 S_1648 S_2986 S_845 S_895 S_236 S_1768 S_137 S_851 S_2709 S_3098 S_1510 S_2785 S_1245 S_1357 S_2404 S_644 S_1802 S_669 S_2141
E_5365 30 1 S_0 S_1810 S_2025 S_2822 S_1626 S_644 S_1545 S_947
E_5366 20 1 S_0 S_1188
E_5367 25 2 S_0 S_2986 S_2745 S_2025 S_2578 S_754 S_3142 S_2785
E_5368 20 3 S_0 S_3293 S_143 S_236 S_1802 S_1343 S_851 S_2783 S_1402 S_3410
E_5369 75 1 S_0 S_2277 S_2035 S_3031 S_966 S_2907 S_2949 S_3198 S_2986 S_1802 S_2170 S_9 S_1751 S_2841
E_1030 8 3 S_0 S_3245
E_39 15 1 S_0 S_1317 S_2745 S_2578 S_1802 S_2071 S_390 S_130 S_1465 S_896 S_2703 S_1768 S_2649 S_3245 S_1771 S_3252 S_1510 S_3261 S_2219 S_1410 S_2565 S_2907 S_162 S_669
E_38 15 1 S_0 S_2598 S_2426 S_2129 S_831 S_2301 S_3025 S_3464 S_3293 S_1667 S_3185 S_1768 S_794 S_1071 S_1914 S_3263 S_2263 S_3071 S_1183 S_3261 S_2103 S_3153 S_2050 S_1502 S_764 S_453
E_35 12 2 S_2103 S_0 S_3200 S_2986 S_756 S_2501 S_2745 S_2263 S_2404 S_3382 S_1502 S_533 S_2426 S_2310 S_767 S_3261 S_3290 S_2785
E_34 10 1 S_0 S_1802 S_2071 S_2310 S_565 S_3031 S_2316 S_3185 S_1502 S_3196 S_3245 S_3142 S_1914 S_2035 S_3198 S_2263 S_1183 S_2815 S_2103 S_2277 S_1521 S_3154 S_2050 S_764 S_1590 S_669
E_37 12 1 S_0 S_1948 S_831 S_1261 S_1802 S_2426 S_626 S_3131 S_3293 S_565 S_3031 S_681 S_1907 S_1384 S_794 S_349 S_2035 S_3096 S_143 S_652 S_2262 S_864 S_3261 S_966 S_764 S_162 S_2625 S_1646
E_36 55 3 S_418 S_0 S_1101 S_660 S_1665 S_2233 S_749 S_3071 S_2404 S_2025 S_1343 S_3025 S_1402 S_2244
E_31 15 1 S_2869 S_1948 S_0 S_2745 S_2301 S_3071 S_2749 S_1033 S_2426 S_3025 S_2244 S_2015 S_2071 S_3293 S_1184 S_2310 S_283 S_3031 S_3410 S_896 S_1502 S_794 S_291 S_1177 S_1579 S_2035 S_3248 S_22 S_804 S_3252 S_2040 S_1183 S_2986 S_2665 S_864 S_130 S_3261 S_143 S_1018 S_1691 S_1021 S_1298 S_2050 S_1473 S_2907 S_471 S_2245 S_764 S_162 S_1802 S_719 S_500 S_553
E_30 15 1 S_0 S_1948 S_2977 S_2745 S_3071 S_1902 S_1802 S_3025 S_2869 S_2071 S_3293 S_1184 S_3363 S_565 S_3031 S_896 S_2823 S_1502 S_794 S_291 S_572 S_1914 S_2885 S_1261 S_143 S_2263 S_1183 S_533 S_3261 S_2050 S_1669 S_2907 S_764 S_1033 S_55 S_3289
E_33 15 1 S_0 S_1751 S_831 S_1033 S_2426 S_2310 S_565 S_3031 S_2143 S_2824 S_1030 S_794 S_1277 S_348 S_3245 S_2496 S_3198 S_3252 S_1183 S_1515 S_3261 S_2103 S_1582 S_1298 S_2050 S_2907 S_313
E_32 10 3 S_2917 S_0 S_2745 S_2749 S_1489 S_938 S_3031 S_513 S_573 S_3298 S_296 S_1341 S_2035 S_3198 S_2159 S_959 S_1521 S_2961 S_2277 S_600 S_310 S_2907 S_1360 S_110 S_553 S_3478
E_3151 80 1 S_0 S_3220 S_222 S_1802 S_128 S_2986 S_1910 S_1612 S_2703 S_134 S_573 S_947 S_1126 S_864 S_473 S_2723 S_870 S_1473 S_2404 S_2113 S_162 S_669
E_3402 20 1 S_1264 S_0 S_1768 S_2630
E_3401 20 1 S_0 S_61 S_2977 S_2745 S_2426 S_1802 S_2301 S_2986 S_2310 S_1768 S_572 S_1002 S_2035 S_162 S_2263 S_1183 S_864 S_3261 S_2277 S_1021 S_1298 S_3154 S_1360 S_3008 S_2179
E_1031 8 1 S_2902 S_3293 S_1802 S_1018 S_143 S_896 S_751 S_186 S_2692 S_764 S_1275 S_794 S_947 S_1033 S_3261 S_669 S_2071 S_0
E_3400 60 2 S_1324 S_3293 S_2277 S_2035 S_2310 S_0 S_1298 S_2745 S_864 S_1188 S_1360 S_2703 S_120 S_162 S_573 S_2625
E_3407 70 2 S_0 S_3277 S_170 S_1488 S_2749 S_2310 S_995 S_2703 S_1502 S_2825 S_573 S_3298 S_2035 S_3248 S_2263 S_864 S_152 S_2277 S_1298 S_2170 S_3023 S_1598 S_1360 S_2179 S_754
E_6352 50 1 S_0 S_1188 S_2035 S_162 S_1298 S_3154 S_2502 S_882 S_2703 S_3008 S_572 S_864 S_2986 S_920 S_2071
E_3406 35 1 S_1324 S_0 S_3200 S_2986 S_2310 S_3417 S_1802 S_338 S_2888 S_1165 S_313 S_2082 S_162 S_864 S_2755 S_2113 S_3410 S_2785
E_3157 20 2 S_0 S_2986 S_2310 S_283 S_222 S_2170 S_2296 S_1318 S_2703 S_1498 S_1502 S_1021 S_1150 S_162 S_2928 S_1783 S_431 S_2745 S_3401 S_1621 S_306
E_3156 35 1 S_0 S_222 S_1892 S_1802 S_1324 S_2018 S_2986 S_3031 S_2703 S_1502 S_2029 S_2035 S_2773 S_3198 S_2263 S_2723 S_864 S_1015 S_2277 S_1298 S_2907 S_2138 S_372 S_162
E_298 12 2 S_1324 S_2103 S_2907 S_0 S_2261 S_3031 S_2252 S_2644 S_2263 S_185 S_3198 S_1183 S_1502 S_1802 S_817 S_1298 S_184 S_1914
E_299 75 3 S_0 S_1542 S_3440 S_2426 S_1324 S_1881 S_2310 S_3031 S_2703 S_2886 S_1502 S_3245 S_1914 S_3198 S_2263 S_3252 S_864 S_3261 S_1674 S_756 S_1298 S_2673 S_3213 S_2625
E_6248 35 3 S_0 S_3217 S_2619
E_6249 40 1 S_0 S_938 S_1018 S_2170 S_2986 S_864 S_473 S_431 S_2785
E_1562 100 2 S_0 S_495 S_1802
E_1563 28 2 S_0 S_2035 S_2812 S_283 S_222 S_1298 S_864 S_1075 S_896 S_2709 S_3462 S_1510 S_572 S_162 S_2263 S_2426 S_2381 S_3261 S_564
E_1560 75 2 S_0 S_162 S_1543 S_222 S_306
E_1561 65 1 S_0 S_162
E_1566 30 2 S_0 S_1484 S_1188 S_2703 S_2625 S_1266
E_1567 65 1 S_0 S_1206 S_675 S_222 S_2010 S_1002 S_3445 S_3082 S_1911 S_848 S_2825 S_2324 S_1568 S_531 S_864 S_1015 S_600 S_1298 S_1473 S_2404 S_548 S_162 S_2625 S_431 S_553
E_1564 40 2 S_0 S_222 S_492 S_2986 S_3031 S_681 S_1502 S_3245 S_1914 S_2035 S_2263 S_3252 S_539 S_533 S_864 S_2785 S_2103 S_2723 S_1298 S_3154 S_1413 S_2907 S_2170 S_313 S_162
E_1565 75 3 S_0 S_2277 S_2301 S_874 S_2351 S_2426 S_2625
E_1036 8 1 S_0 S_3293 S_143 S_2050 S_2907 S_1183 S_1502 S_794 S_533 S_1033 S_3261 S_2071 S_1914
E_904 10 3 S_0 S_2823 S_764 S_3261 S_291
E_905 30 2 S_0 S_2772 S_3153 S_1150 S_2263 S_3421 S_1823 S_2452 S_457 S_794 S_1418 S_1802 S_3261 S_1914 S_533
E_1050 10 1 S_0 S_2035 S_3198 S_2263 S_794 S_2426 S_3261
E_907 8 1 S_0 S_1796 S_1802 S_2426 S_2071 S_13 S_1861 S_1465 S_1907 S_2823 S_794 S_1914 S_1261 S_143 S_2262 S_2501 S_533 S_3261 S_2219 S_2103 S_1018 S_211 S_764 S_1033
E_900 30 2 S_0 S_1768 S_3220 S_222 S_919 S_774 S_2745 S_2897 S_2578 S_3030 S_1802 S_2426 S_1266 S_1324 S_786 S_3370 S_3031 S_634 S_2703 S_456 S_1502 S_23 S_573 S_3298 S_296 S_2709 S_2035 S_3198 S_2723 S_3405 S_864 S_473 S_3261 S_2203 S_1353 S_2277 S_3035 S_1298 S_2967 S_966 S_3153 S_1598 S_844 S_765 S_162 S_2625 S_553 S_3275 S_1281 S_1037
E_901 8 1 S_0 S_2745 S_831 S_3382 S_1033 S_2426 S_2071 S_1184 S_130 S_1502 S_794 S_291 S_3245 S_1914 S_2263 S_3252 S_1183 S_2665 S_3261 S_2050 S_2505 S_2170 S_764 S_1590
E_1054 10 2 S_2103 S_3293 S_0 S_2262 S_1502 S_794 S_2426 S_3261 S_1914
E_1055 8 1 S_2050 S_3293 S_1261 S_143 S_0
E_1058 20 1 S_0 S_1948 S_494 S_2561 S_1802 S_3025 S_280 S_2244 S_626 S_181 S_3293 S_3363 S_2936 S_2071 S_1502 S_794 S_572 S_1914 S_578 S_143 S_1850 S_1018 S_211
E_1059 25 3 S_2103 S_142 S_1095 S_1261 S_565 S_143 S_1062 S_1746 S_2263 S_211 S_1502 S_794 S_533 S_3261 S_634 S_1914 S_0
E_908 8 1 S_2103 S_0 S_764 S_1183 S_1033 S_533 S_794 S_2665 S_3261 S_1914
E_909 8 1 S_0 S_1095 S_3332 S_804 S_1502 S_1033 S_533 S_794 S_3261 S_1914
E_1037 8 2 S_2103 S_0 S_2263 S_794 S_1033 S_3261 S_1914
E_5117 40 2 S_0 S_3220 S_154 S_2578 S_1802 S_2426 S_938 S_785 S_2310 S_564 S_896 S_1814 S_2703 S_1502 S_573 S_3298 S_1002 S_2035 S_1126 S_3200 S_2277 S_2846 S_2170 S_1598 S_162 S_2292
E_5116 30 2 S_0 S_749
E_5115 100 1 S_0 S_553
E_5114 35 3 S_2301 S_1768 S_675 S_0 S_896 S_120 S_3295 S_1502 S_864 S_3261 S_553
E_5113 20 2 S_0 S_2035 S_2310 S_3031 S_895 S_2033
E_5112 70 1 S_0 S_1862 S_2977 S_2745 S_2404 S_1802
E_5111 15 3 S_0 S_837 S_2986 S_155 S_1887
E_5110 25 2 S_0 S_195 S_283 S_495 S_1150 S_1200
E_5119 35 1 S_0 S_2018 S_2170 S_2628 S_2079 S_1802 S_139 S_1200 S_2941 S_754 S_152
E_5118 35 2 S_1324 S_0 S_2277 S_2035 S_2773 S_2170 S_2907 S_3198 S_3031 S_1751 S_669
E_4572 15 2 S_0 S_2277 S_2986 S_2310 S_3198 S_1360 S_3127 S_2301
E_4573 60 1 S_0 S_1887 S_1789
E_4570 50 1 S_0 S_1426 S_3160
E_4571 30 2 S_0 S_2351 S_553 S_162 S_495
E_4576 70 3 S_0 S_2086 S_2692 S_1554 S_604
E_4577 35 3 S_1229 S_0 S_2723 S_2537 S_2584 S_2170 S_513 S_2703 S_423 S_120 S_2351 S_1213 S_162 S_1842 S_473 S_3217 S_1534 S_27
E_4574 25 3 S_0 S_573 S_3220 S_1621 S_3194 S_864 S_2310
E_4575 35 1 S_0 S_3220 S_1488 S_2749 S_886 S_2301 S_2310 S_1911 S_2703 S_1502 S_2029 S_573 S_2942 S_2324 S_384 S_2773 S_2263 S_3200 S_864 S_2277 S_1298 S_1360 S_3142 S_162 S_2625 S_669
E_4578 30 3 S_0 S_3220 S_1957 S_1798 S_227 S_2928 S_1324 S_938 S_685 S_2703 S_848 S_1502 S_573 S_3298 S_2035 S_2773 S_1920 S_2263 S_2723 S_864 S_2277 S_1021 S_1298 S_3023 S_2625 S_431
E_4579 20 2 S_0 S_2518 S_1595 S_283 S_1785 S_2170 S_2079 S_1802 S_781 S_1200 S_431 S_564
E_2938 15 1 S_0 S_3 S_2351 S_1489 S_2592 S_3033 S_479
E_2939 24 2 S_0 S_1021 S_526 S_896 S_1850 S_1802 S_2352 S_1071 S_2219 S_703 S_1914
E_2934 45 2 S_0 S_3220 S_1298 S_573 S_2703 S_162 S_864 S_2625 S_3217 S_669
E_2935 24 3 S_0 S_1948 S_2426 S_1324 S_2310 S_896 S_1165 S_995 S_2703 S_1502 S_572 S_1914 S_2495 S_2035 S_2773 S_2263 S_3200 S_1510 S_959 S_3261 S_2277 S_1691 S_1021 S_1298 S_3008 S_2625
E_2936 25 3 S_0 S_2035 S_2502 S_1298 S_804 S_864 S_3217 S_669 S_2071 S_2959
E_2937 40 2 S_0 S_3220 S_2301 S_1324 S_785 S_2310 S_3031 S_1911 S_2703 S_3198 S_1502 S_573 S_2035 S_3248 S_2773 S_1568 S_1920 S_2263 S_3200 S_864 S_959 S_2277 S_1360 S_2625 S_431
E_2930 20 2 S_0 S_1948 S_1046 S_1802 S_2479 S_1324 S_895 S_1502 S_572 S_2495 S_1768 S_2035 S_3248 S_1178 S_2263 S_1573 S_3261 S_1243 S_1735 S_3200 S_1018 S_1021 S_3154 S_3008 S_2179 S_553
E_2931 85 1 S_1324 S_0 S_3220 S_2035 S_1298 S_2170 S_3023 S_2263 S_2907 S_2703 S_162 S_864 S_553
E_2932 45 1 S_0 S_195 S_2986 S_222 S_2745 S_1214 S_1188 S_1802 S_2696 S_162 S_2928 S_642 S_2785
E_2933 45 3 S_1469 S_0 S_1726 S_1298 S_1236 S_2502 S_2703 S_2029 S_1958 S_162 S_864 S_754 S_2070 S_27
E_4798 75 1 S_0 S_2035 S_3031 S_2263 S_1502 S_573
E_4799 20 2 S_1851 S_0 S_2277 S_2035 S_2310 S_1298 S_3031 S_2263 S_3220 S_1360 S_3198 S_864 S_2426 S_3261
E_4796 40 3 S_0 S_3293 S_647 S_2035 S_864 S_2703 S_848 S_2426 S_2625 S_3141 S_3261 S_3217
E_4797 24 2 S_0 S_749 S_360 S_2426
E_4794 30 2 S_0 S_941 S_1710
E_4795 50 2 S_0 S_1948 S_2035 S_222 S_966 S_2263 S_1502 S_1305 S_162 S_837 S_838 S_1883 S_1914
E_4792 50 1 S_0 S_1484 S_2035 S_1298 S_3031 S_966 S_864 S_941 S_2453 S_1710 S_2113 S_2426 S_2116
E_4793 60 3 S_0 S_2277 S_674 S_3198 S_2907 S_2113 S_2882
E_4790 75 2 S_0 S_1802 S_642 S_631 S_1644
E_4791 35 1 S_0 S_3220 S_2035 S_2310 S_222 S_3271 S_2426 S_3098 S_2263 S_2907 S_35 S_1802 S_956 S_864 S_573 S_2625 S_2692 S_3261
E_2413 30 2 S_0 S_2986 S_3130
E_2248 20 3 S_0 S_2986 S_2219 S_2025 S_1981 S_644 S_749 S_754 S_553
E_2249 175 3 S_0 S_669
E_2246 15 1 S_0 S_2745 S_2864 S_2578 S_2986 S_3031 S_1768 S_1503 S_744 S_2709 S_2035 S_3198 S_749 S_2263 S_3103 S_864 S_2277 S_1018 S_155 S_1298 S_2170 S_1360 S_765 S_162 S_2625
E_2247 45 2 S_0 S_2018 S_1768 S_495 S_600 S_2351 S_2629 S_3322 S_1488 S_2578 S_2679 S_1489 S_2745 S_3033 S_479
E_2244 50 3 S_0 S_1275 S_1516 S_38 S_1357
E_2245 25 1 S_0 S_3200 S_2616 S_2310 S_1374 S_1802 S_1920 S_832 S_2200 S_848 S_1236 S_2082 S_786 S_2625 S_1749 S_754 S_3217
E_2242 30 1 S_2170 S_2745 S_195 S_283 S_0
E_2243 75 2 S_0 S_3118 S_3220 S_938 S_2310 S_3031 S_896 S_17 S_2703 S_848 S_2082 S_573 S_3298 S_296 S_2035 S_2773 S_1920 S_1011 S_864 S_959 S_306 S_2277 S_2616 S_1298 S_2791 S_2625
E_2240 20 1 S_0 S_1802 S_785 S_2310 S_995
E_2241 40 1 S_0 S_3220 S_2629 S_2703 S_573 S_3217 S_2071
E_2412 45 1 S_0 S_3220 S_3277 S_2745 S_120 S_2749 S_2301 S_1809 S_2986 S_564 S_3395 S_236 S_573 S_852 S_2086 S_1621 S_2502 S_473 S_2277 S_1468 S_2565 S_1360 S_2625
E_1919 24 1 S_0 S_999 S_3200 S_2263 S_162 S_222 S_338 S_896 S_3213 S_3445 S_2703 S_1351 S_572 S_864 S_2625 S_838 S_1914
E_1918 50 1 S_141 S_1473 S_1768 S_186 S_0
E_1913 30 2 S_0 S_2035 S_1298 S_2263 S_1502 S_864
E_1912 30 2 S_0 S_222 S_2578 S_1489 S_2426 S_1911 S_995 S_2703 S_848 S_999 S_2324 S_1568 S_949 S_2949 S_864 S_2961 S_2277 S_155 S_1360 S_2791 S_162 S_2625
E_1911 25 3 S_2495 S_0
E_1910 25 1 S_0 S_1245 S_2986 S_1802 S_143
E_1917 26 2 S_2495 S_3293 S_2035 S_1691 S_162 S_0 S_864 S_995 S_3008 S_1802 S_572 S_2426 S_3261
E_1916 10 2 S_0 S_2745 S_896 S_572
E_1915 28 3 S_0 S_1948 S_3220 S_1957 S_2301 S_3175 S_2426 S_1324 S_2018 S_896 S_2703 S_1502 S_572 S_573 S_1914 S_999 S_2035 S_2263 S_864 S_3261 S_3200 S_1691 S_1021 S_1298 S_3008 S_1534
E_1914 25 2 S_0 S_1484 S_3220 S_2628 S_2745 S_1488 S_501 S_2301 S_2692 S_564 S_1862 S_1802 S_3395 S_2703 S_1502 S_2263 S_592 S_2901 S_2277 S_2170 S_1415 S_1360 S_886
E_3229 40 1 S_2170 S_0 S_2351 S_2943 S_3033
E_3228 69 1 S_0 S_3220 S_188 S_222 S_2426 S_1324 S_283 S_896 S_2703 S_1502 S_572 S_999 S_1914 S_2035 S_2263 S_864 S_3261 S_1465 S_3200 S_1021 S_2050 S_764 S_3008 S_162 S_1534
E_3227 55 3 S_0 S_3261 S_995
E_3226 60 1 S_0 S_2887 S_2986 S_1595 S_263 S_2745 S_375 S_3252 S_137 S_1120 S_495 S_851 S_1138 S_765
E_3225 35 1 S_0 S_1499 S_1726 S_2977 S_1911 S_1768 S_1802 S_162 S_864 S_2324
E_3224 25 3 S_0 S_3220 S_96 S_1802 S_1324 S_938 S_2703 S_573 S_3298 S_669 S_2035 S_2773 S_3198 S_2263 S_864 S_2277 S_1298 S_2170 S_3023 S_2907 S_1360 S_2113 S_553
E_3223 50 3 S_0 S_3298 S_2035 S_864 S_1298
E_3222 55 2 S_2259 S_0 S_1862 S_3366 S_423 S_1577 S_1199 S_754 S_2227
E_3221 50 3 S_0 S_2034 S_614 S_2745 S_1300 S_3114 S_2578 S_1802 S_2113 S_754
E_3220 25 2 S_0 S_3220 S_492 S_2554 S_68 S_2928 S_2696 S_2259 S_2986 S_1862 S_2703 S_139 S_573 S_640 S_642 S_195 S_2723 S_150 S_864 S_1188 S_2277 S_1298 S_2404 S_162 S_2290
E_2798 65 3 S_0 S_675 S_2977 S_2456 S_1802 S_1712 S_2986 S_3366 S_3067 S_1911 S_2085 S_2324 S_384 S_864 S_536 S_1187 S_2277 S_2170 S_3478 S_2791 S_374 S_2625 S_754 S_2278
E_2799 35 1 S_0 S_675 S_2441 S_2327 S_1785 S_120 S_886 S_2159 S_785 S_2310 S_564 S_995 S_2703 S_459 S_3142 S_384 S_2944 S_144 S_3200 S_2277 S_2170 S_1360 S_197 S_2625
E_2068 25 2 S_0 S_1188 S_3366 S_1920 S_2977 S_2703 S_2578 S_1802
E_2069 15 2 S_0 S_1266 S_1015
E_2790 20 2 S_1324 S_0 S_2277 S_785 S_2310 S_1892 S_3031 S_144 S_2745 S_3248 S_3200 S_3198 S_2035 S_2113 S_162 S_573 S_3298 S_966 S_553 S_296
E_2791 65 1 S_2625 S_0 S_754 S_2907 S_1296
E_2060 25 2 S_0 S_1768 S_2277 S_2231 S_3293 S_2745 S_2263 S_1502 S_3020 S_1071 S_1357 S_553 S_1914
E_2061 28 3 S_0 S_3248 S_1075 S_896 S_2703 S_1502 S_1802 S_162 S_700
E_2794 15 1 S_0 S_2231 S_3133 S_3259 S_2745
E_2795 50 1 S_3219 S_0 S_647 S_2035 S_653 S_1021 S_1298 S_3274 S_896 S_3349 S_3220 S_1502 S_2474 S_2395 S_2263 S_864 S_2692 S_3410 S_553 S_2071
E_2796 30 1 S_0 S_3220 S_1957 S_2426 S_2301 S_1324 S_2310 S_290 S_2703 S_848 S_1502 S_573 S_2035 S_1920 S_2263 S_3261 S_2277 S_756 S_1021 S_1298 S_2170 S_1360 S_2625
E_2797 125 3 S_0 S_492 S_2170 S_2745 S_162 S_2763 S_2296
E_2410 12 1 S_2050 S_0 S_804 S_3261 S_2245
E_2417 20 3 S_0 S_2799 S_1595 S_2977 S_1802 S_2426 S_1324 S_3293 S_130 S_2703 S_1768 S_244 S_1339 S_2263 S_3198 S_2502 S_3261 S_2277 S_2907 S_1502 S_1360 S_2625
E_579 15 3 S_0 S_2745 S_1033 S_2426 S_3025 S_13 S_1184 S_565 S_896 S_1227 S_2823 S_794 S_291 S_188 S_2885 S_143 S_2501 S_2050 S_1923 S_533 S_3261 S_2103 S_2565 S_1303 S_764
E_578 35 2 S_1424 S_0 S_1537 S_2745 S_2301 S_2426 S_1324 S_3293 S_2310 S_2821 S_2824 S_850 S_3245 S_2886 S_2452 S_959 S_3261 S_1465 S_803 S_3112 S_1887 S_1360 S_1936
E_575 10 2 S_0 S_2018 S_2550 S_143 S_3293 S_2170 S_2418 S_495 S_585 S_1751 S_1502 S_1033 S_2926 S_1373 S_2301 S_2636 S_794 S_3261 S_2219 S_2639
E_574 10 2 S_0 S_1095 S_3071 S_1033 S_2426 S_3293 S_1184 S_3363 S_565 S_3031 S_1227 S_794 S_291 S_143 S_2501 S_2263 S_831 S_1183 S_3261 S_2103 S_2050 S_764 S_488
E_577 15 3 S_0 S_3293 S_1802 S_143 S_2050 S_764 S_794 S_1033
E_576 10 2 S_0 S_2743 S_3332 S_3226 S_1802 S_2426 S_989 S_1324 S_1502 S_794 S_291 S_1914 S_2773 S_749 S_2263 S_1183 S_2665 S_533 S_959 S_3261 S_2103 S_1021 S_2050 S_764 S_313
E_571 15 2 S_2103 S_3293 S_1582 S_2035 S_143 S_2948 S_2426 S_2263 S_1183 S_3031 S_3185 S_1277 S_1751 S_864 S_2625 S_3261 S_184 S_1914 S_0
E_570 20 1 S_181 S_3293 S_0 S_1261 S_143 S_2219 S_2263 S_764 S_1183 S_1502 S_794 S_1373 S_1532 S_55 S_2071 S_1914 S_3161
E_573 10 3 S_2229 S_0 S_1372 S_1022 S_2749 S_1802 S_735 S_130 S_3363 S_3031 S_2823 S_1669 S_794 S_3245 S_2660 S_2033 S_3096 S_2262 S_2501 S_3252 S_1131 S_2041 S_1465 S_349 S_729 S_2565 S_2907 S_389 S_764 S_3365 S_1590 S_1033 S_973
E_572 10 2 S_1324 S_2103 S_804 S_565 S_1907 S_2263 S_764 S_3185 S_1183 S_1502 S_794 S_1646 S_2736 S_2426 S_1184 S_3261 S_0 S_3037 S_1914 S_533
E_719 12 3 S_2103 S_3293 S_1261 S_565 S_143 S_3031 S_1502 S_831 S_1131 S_2050 S_1183 S_488 S_1802 S_533 S_2426 S_794 S_3261 S_0 S_2071 S_1914 S_764
E_718 8 3 S_0 S_1101 S_1802 S_3025 S_2071 S_3293 S_3029 S_1861 S_2587 S_2025 S_1558 S_794 S_3248 S_143 S_3247 S_3261 S_1188 S_3153 S_764 S_2113 S_1698 S_553 S_1646 S_2121
E_1261 15 2 S_0 S_1331
E_1260 60 1 S_2103 S_0 S_1261 S_3031 S_2263 S_1936 S_3198 S_1502 S_533 S_1071 S_1465 S_1914
E_713 10 1 S_0 S_354 S_1095 S_1261 S_143 S_652 S_2745 S_1573 S_764 S_1502 S_1802 S_2426 S_794 S_3261 S_2383
E_1262 10 2 S_2103 S_1948 S_1095 S_1796 S_3363 S_0 S_652 S_2262 S_764 S_1502 S_794 S_533 S_3261 S_2071 S_1914
E_715 26 1 S_0 S_3293 S_231 S_1356 S_1481 S_2263 S_1921 S_1360 S_1768 S_948
E_1264 20 3 S_1674 S_2907 S_938 S_3277 S_0 S_1298 S_864 S_1360 S_995 S_2703 S_848 S_473 S_109 S_1802 S_2426 S_2625 S_744 S_1768
E_717 8 3 S_0 S_143 S_565 S_2565 S_2501 S_2823 S_764 S_794 S_1033 S_3261
E_716 20 3 S_2103 S_2357 S_13 S_143 S_696 S_3198 S_2745 S_2263 S_1668 S_3293 S_1047 S_1502 S_533 S_2071 S_1914 S_0
E_2756 40 3 S_1510 S_0 S_2141 S_2113 S_676
E_5568 100 1 S_0 S_1188 S_2986 S_162 S_222
E_5569 15 1 S_0 S_3220 S_2035 S_632 S_1298 S_423 S_864 S_1300 S_1911 S_2703 S_473 S_2088 S_162 S_573 S_2625 S_3298 S_2324
E_5566 50 2 S_0 S_3220 S_2749 S_886 S_2404 S_2310 S_1061 S_2703 S_1502 S_573 S_2035 S_2773 S_2263 S_2723 S_864 S_1136 S_2277 S_1298 S_3154 S_3023 S_1598 S_1360 S_2170 S_162 S_431
E_5567 40 2 S_852 S_1768 S_2141 S_2035 S_0
E_5564 80 3 S_0 S_2986 S_222 S_2565 S_2141 S_1329 S_2703 S_2785 S_162 S_999 S_473 S_2745 S_553 S_738 S_1715
E_5565 75 3 S_0 S_553
E_5562 100 1 S_0 S_2986 S_1568 S_13 S_799
E_5563 24 2 S_0 S_999 S_3200 S_2035 S_2310 S_896 S_1046 S_1802 S_162 S_864 S_838 S_1914
E_5560 20 1 S_0 S_1018 S_1739 S_3380 S_2703 S_860 S_1802 S_162 S_2745
E_5561 45 2 S_0 S_884 S_2502 S_2703 S_864 S_3310 S_1219
E_2754 110 1 S_0 S_2034 S_2745 S_530 S_701 S_1802
E_4969 50 3 S_0 S_2578 S_2986 S_553 S_2785
E_4968 26 1 S_0 S_222 S_1802 S_2426 S_2018 S_845 S_895 S_896 S_2703 S_2544 S_1502 S_572 S_1914 S_2357 S_1075 S_2263 S_864 S_3261 S_1188 S_1213 S_2170 S_2404 S_3234 S_3008 S_162
E_2755 50 1 S_2703 S_3141 S_2986 S_0 S_2426
E_4965 30 1 S_0 S_3222 S_669 S_1802 S_2352 S_2219
E_4964 25 1 S_0 S_1473 S_3293 S_1887
E_4967 23 3 S_0 S_1948 S_3220 S_222 S_170 S_2426 S_1324 S_938 S_3261 S_283 S_3031 S_2937 S_1911 S_2703 S_1502 S_572 S_573 S_2035 S_2773 S_999 S_864 S_152 S_2723 S_1598 S_431 S_1534
E_4966 50 3 S_0 S_2231 S_2815 S_1650 S_2461 S_895 S_1653 S_2025 S_1850 S_2252 S_1275 S_1802 S_1648 S_749 S_536 S_1071 S_669 S_1914 S_2709
E_4961 20 3 S_0 S_556
E_4960 30 2 S_0 S_1948 S_2745 S_1850 S_1802 S_2071 S_2310 S_896 S_2025 S_1502 S_572 S_573 S_2709 S_2495 S_800 S_2263 S_2455 S_1243 S_1018 S_3153 S_3008 S_162 S_1534
E_4963 15 1 S_0 S_222 S_2222 S_423 S_1911 S_2703 S_864 S_2625 S_2324
E_4962 30 1 S_0 S_3380 S_1802 S_9 S_1554 S_1666 S_3031 S_2703 S_1768 S_2745 S_2035 S_2263 S_3405 S_864 S_2277 S_1298 S_1360 S_2245 S_162 S_2625 S_3217 S_754 S_669
E_2757 100 3 S_0 S_3357
E_939 25 1 S_2703 S_0 S_2723 S_162 S_222
E_938 25 1 S_0 S_2277 S_3198 S_698 S_1048 S_1360 S_3440 S_3103 S_2866 S_2911
E_5944 25 1 S_0 S_784 S_2277 S_2310 S_685 S_120 S_2231 S_2413
E_2752 50 3 S_0 S_3220 S_1488 S_2301 S_995 S_1324 S_938 S_785 S_2310 S_1911 S_848 S_1502 S_573 S_799 S_525 S_3091 S_959 S_2277 S_600 S_1298 S_2170 S_1598 S_1360 S_2625
E_5945 22 1 S_1510 S_70 S_0
E_2750 35 1 S_2495 S_0 S_754 S_120 S_995
E_428 30 1 S_2301 S_0 S_2986 S_2745 S_2263 S_1502 S_2785 S_2426 S_1914
E_5946 45 2 S_0 S_3220 S_2035 S_222 S_2170 S_749 S_2907 S_2723 S_2703 S_162 S_573
E_427 15 2 S_2103 S_3293 S_1095 S_3309 S_1208 S_724 S_2050 S_2263 S_2339 S_2948 S_2189 S_2377 S_1881 S_1033 S_565 S_3261 S_0 S_142 S_1914 S_210
E_5308 20 3 S_2703 S_3114 S_3 S_2569 S_0
E_5309 100 3 S_0 S_870 S_2170 S_1889 S_1802 S_2928
E_934 15 2 S_2103 S_0 S_1183 S_533 S_2426 S_3261 S_1914
E_5302 20 3 S_332 S_1510 S_3200 S_2310 S_0 S_2170 S_2204 S_495 S_1509 S_2622 S_3333 S_806 S_3447 S_120 S_2351 S_852 S_155 S_1124 S_2743
E_5303 20 3 S_0 S_1768 S_2277 S_2035 S_2310 S_679 S_2977 S_2404 S_3293 S_3355 S_1802 S_1360 S_1450 S_3261 S_1726
E_5300 25 3 S_821 S_784 S_195 S_0
E_5301 40 3 S_0 S_162 S_423 S_495 S_2025 S_2029 S_731
E_5306 8 2 S_0 S_222 S_1357 S_1502 S_1802 S_162 S_703 S_1275 S_2709
E_5307 50 1 S_0 S_3220 S_2301 S_1892 S_2426 S_1264 S_1324 S_2986 S_3031 S_1068 S_1502 S_999 S_1914 S_2035 S_1568 S_3198 S_573 S_1183 S_864 S_3261 S_2277 S_1298 S_2907 S_3007 S_27 S_162
E_5304 60 1 S_0 S_2745 S_3405
E_5305 15 2 S_0 S_1703 S_1892 S_1802 S_1324 S_938 S_3031 S_1911 S_1502 S_999 S_3298 S_27 S_2035 S_1621 S_2773 S_3198 S_864 S_296 S_2277 S_1298 S_2907 S_2404 S_2113 S_2324 S_162 S_1306
E_1006 8 3 S_2103 S_0 S_565 S_1751 S_1183 S_764 S_794 S_533 S_2426 S_3261 S_1914
E_5942 25 1 S_0 S_2326 S_1188 S_1468 S_2225 S_2170 S_3191 S_212 S_1802 S_2825 S_1842 S_2745
E_2751 35 2 S_0 S_800 S_3200 S_1018 S_1298 S_2907 S_1850 S_2703 S_2252 S_1502 S_1802 S_864 S_2625 S_3290 S_3261
E_423 10 2 S_0 S_3293
E_5943 25 1 S_1324 S_0
E_422 8 3 S_0 S_3293 S_2263 S_565 S_1913 S_2745 S_804 S_831 S_764 S_3095 S_794 S_533 S_2426 S_1183 S_2262 S_3261 S_55 S_2071 S_1914
E_4147 45 1 S_0 S_222 S_2745 S_3434 S_1802 S_236 S_2986 S_184 S_1911 S_2703 S_1502 S_2324 S_2328 S_1570 S_2263 S_551 S_864 S_2785 S_2723 S_155 S_1298 S_2170 S_2404 S_162 S_2625
E_421 12 1 S_0 S_2277 S_2035 S_3031 S_3198 S_1502 S_1033 S_794 S_3261 S_1914
E_4146 15 3 S_0 S_3220 S_222 S_2426 S_785 S_283 S_896 S_995 S_572 S_573 S_2495 S_800 S_2035 S_3357 S_2723 S_864 S_3261 S_2277 S_1298 S_1598 S_1360 S_3008 S_1534
E_1002 50 3 S_0 S_2426 S_831 S_1850 S_1802 S_2301 S_2071 S_1324 S_3293 S_565 S_895 S_2316 S_1768 S_291 S_1070 S_3261 S_2103 S_1502 S_1052 S_1196 S_314 S_2625 S_2736
E_4145 15 3 S_0 S_1768 S_3220 S_2035 S_162 S_222 S_1298 S_2426 S_2263 S_2986 S_832 S_2703 S_3031 S_1502 S_2577 S_864 S_573 S_2625 S_3298 S_25 S_3261
E_4144 75 3 S_0 S_2018 S_2723 S_2773 S_283 S_222 S_2977 S_3357 S_2263 S_2928 S_882 S_2703 S_1502 S_1802 S_162 S_469 S_2625 S_553 S_1534
E_4143 45 1 S_727 S_0 S_3220 S_2035 S_162 S_1298 S_2170 S_1473 S_2745 S_2263 S_2703 S_1502 S_495 S_864 S_573 S_2869 S_2829
E_5536 25 2 S_0 S_3220 S_2745 S_120 S_1726 S_938 S_2310 S_1911 S_2703 S_1768 S_573 S_2324 S_384 S_3200 S_864 S_473 S_2047 S_2277 S_1473 S_1360 S_162 S_2625
E_6260 25 1 S_0 S_834 S_1802 S_1805 S_1809 S_3217 S_2018 S_2986 S_3366 S_3031 S_2703 S_1502 S_851 S_27 S_2035 S_3198 S_864 S_2783 S_2277 S_1298 S_3154 S_2907 S_2404 S_2245 S_2170 S_2292
E_4142 70 1 S_0 S_1595 S_222 S_1685 S_1488 S_1802 S_2426 S_675 S_3261 S_995 S_2703 S_1502 S_572 S_999 S_1914 S_2035 S_864 S_152 S_2047 S_690 S_2301 S_600 S_2170 S_2625
E_4141 150 3 S_0 S_2723 S_222 S_1426 S_498 S_162 S_864 S_1264
E_6359 50 3 S_0 S_422 S_3154 S_3023 S_2141 S_1300 S_1814 S_1510 S_1751 S_1768 S_2113 S_1094 S_731 S_3126 S_3261 S_553 S_3232 S_634
E_4140 75 1 S_0 S_749 S_1803
E_59 75 3 S_645 S_3293 S_660 S_74 S_1665 S_0 S_749 S_3025 S_1047 S_2537 S_2410 S_2636 S_1723 S_2146 S_991
E_58 10 3 S_0 S_1802 S_2565 S_2310 S_565 S_3031 S_794 S_3245 S_1914 S_2709 S_2035 S_3248 S_3198 S_2263 S_3252 S_3200 S_2453 S_533 S_2866 S_3261 S_2277 S_1018 S_2170 S_2699
E_53 60 2 S_0 S_3380 S_1768
E_52 50 2 S_0 S_1768 S_1726 S_1802 S_2426 S_3025 S_3293 S_2986 S_2310 S_392 S_634 S_3295 S_2703 S_2824 S_1502 S_3245 S_1914 S_2495 S_2035 S_3248 S_2263 S_1183 S_472 S_2277 S_3154 S_1473 S_1360 S_553
E_51 12 2 S_0 S_3293 S_1802 S_1184 S_143 S_2050 S_3097 S_764 S_794 S_386 S_2262 S_1033 S_2244 S_55
E_50 12 2 S_0 S_1582 S_2035 S_1298 S_3031 S_1183 S_864 S_3261
E_57 15 1 S_1324 S_2103 S_143 S_1298 S_3031 S_2263 S_1502 S_794 S_3293 S_2426 S_1071 S_3261 S_1914 S_0
E_56 20 1 S_1593 S_0 S_2063 S_2745 S_831 S_3440 S_1033 S_1263 S_2426 S_3293 S_2699 S_847 S_1329 S_2485 S_3184 S_794 S_2565 S_3245 S_523 S_1261 S_468 S_1455 S_1180 S_3252 S_2041 S_1183 S_2716 S_1826 S_3261 S_2103 S_2050 S_157 S_1999 S_764 S_533
E_55 13 1 S_2103 S_3293 S_0 S_681 S_1183 S_1502 S_533 S_2426 S_3261 S_1914
E_54 45 1 S_0 S_1802 S_2426 S_2071 S_3293 S_1907 S_2318 S_1502 S_794 S_2262 S_1914 S_1261 S_143 S_652 S_749 S_2263 S_533 S_3261 S_2103 S_3153 S_553 S_1300 S_1589 S_55 S_1646
E_4536 75 1 S_0 S_2745 S_870
E_2475 25 3 S_0 S_3220 S_723 S_2745 S_1008 S_227 S_1892 S_2404 S_837 S_2870 S_564 S_685 S_1122 S_3298 S_2035 S_573 S_3405 S_1012 S_864 S_2277 S_2170 S_1473 S_1360 S_2678 S_2113 S_553
E_2474 75 2 S_0 S_3220 S_222 S_2723 S_995 S_1768 S_162
E_2477 50 1 S_3080 S_806 S_2986 S_0 S_1473 S_2745 S_1510 S_2900 S_2113 S_837 S_2841
E_2476 15 2 S_0 S_1367 S_827 S_2745 S_120 S_3195 S_2301 S_675 S_995 S_2071 S_3261 S_784 S_2986 S_2025 S_2703 S_2322 S_2601 S_152 S_690 S_2277 S_2170 S_1360 S_3040 S_754
E_2471 65 1 S_0 S_1426 S_2986 S_1126 S_2404 S_1802 S_162 S_2203 S_2785
E_2470 35 1 S_0 S_1948 S_2035 S_1691 S_572 S_143 S_3031 S_526 S_2745 S_896 S_995 S_1558 S_1802 S_2263 S_749 S_2425 S_236 S_1914
E_2473 30 1 S_0 S_679 S_2277 S_3277 S_2170 S_1887 S_513 S_2723 S_139 S_2301 S_431 S_2745
E_2472 70 1 S_0 S_2122 S_3220 S_901 S_3191 S_495 S_1892 S_2301 S_2141 S_2703 S_1502 S_573 S_3142 S_1914 S_2035 S_526 S_2263 S_864 S_1298 S_2170 S_2907 S_2138 S_162 S_1200 S_2745
E_2479 25 3 S_0 S_3220 S_723 S_222 S_2749 S_938 S_283 S_2703 S_848 S_573 S_2592 S_3298 S_2723 S_864 S_2277 S_3004 S_1298 S_2170 S_1598 S_1360 S_2113 S_431 S_553
E_2478 25 2 S_1324 S_0 S_2310 S_2222 S_157 S_1911 S_473 S_864 S_2625 S_2292 S_2324
E_962 10 3 S_0 S_1948 S_1095 S_2749 S_1033 S_2426 S_626 S_2196 S_3293 S_1863 S_1907 S_1502 S_794 S_1071 S_1914 S_354 S_1261 S_143 S_652 S_2263 S_1573 S_533 S_3261 S_2103 S_1738 S_211 S_2851 S_2352
E_963 20 1 S_0 S_3220 S_3430 S_1892 S_1802 S_2426 S_2310 S_2141 S_2703 S_573 S_2035 S_3252 S_3200 S_1183 S_2665 S_2170 S_864 S_2277 S_3154 S_2907 S_1360 S_2050 S_764 S_2749 S_162
E_960 15 1 S_2103 S_0 S_1802 S_2035 S_2501 S_2907 S_2823 S_764 S_1502 S_794 S_533 S_2263 S_3025 S_1033 S_3261 S_2071 S_1914 S_2869
E_961 30 1 S_0 S_2277 S_3198 S_1888 S_938 S_473 S_313 S_2179 S_766 S_1515 S_3261 S_2745
E_966 10 1 S_0 S_3220 S_2426 S_785 S_2310 S_3031 S_896 S_2824 S_848 S_3185 S_573 S_1071 S_1914 S_2885 S_2035 S_3198 S_2263 S_3200 S_1183 S_864 S_3261 S_2277 S_1298 S_3154 S_2625
E_967 10 1 S_0 S_1749 S_901 S_2426 S_1324 S_938 S_2310 S_143 S_848 S_896 S_995 S_3447 S_2082 S_572 S_999 S_744 S_2035 S_2773 S_3200 S_959 S_3261 S_1469 S_2277 S_3004 S_1360 S_3008 S_2625
E_964 16 2 S_0 S_1902 S_1802 S_3025 S_2071 S_1324 S_1634 S_2480 S_1502 S_944 S_1914 S_2263 S_804 S_1523 S_3261 S_1883 S_2103 S_498 S_764 S_2520 S_1419 S_754 S_55
E_965 12 1 S_0 S_2986 S_492 S_2170 S_1570 S_1427 S_1150 S_754
E_1074 10 3 S_0 S_3220 S_222 S_492 S_2170 S_1570 S_2723 S_794 S_162 S_573
E_1075 12 3 S_0 S_1948 S_432 S_1796 S_1095 S_1033 S_2426 S_626 S_2071 S_289 S_2823 S_3185 S_794 S_796 S_1914 S_2103 S_1261 S_143 S_652 S_2263 S_1183 S_533 S_3261 S_1518 S_2905 S_761 S_764 S_1802 S_55 S_1646
E_968 10 1 S_0 S_2277 S_2310 S_3112 S_2886 S_1360 S_2170 S_1768 S_584 S_2301 S_1351
E_969 8 2 S_0 S_236 S_3025 S_794 S_291 S_386 S_1402 S_3261 S_1914 S_533
E_1070 90 3 S_2524 S_0 S_434 S_327 S_1899 S_3440 S_3125 S_1802 S_211 S_2426 S_2663 S_181 S_3293 S_2310 S_2908 S_2252 S_1449 S_469 S_3245 S_2745 S_2709 S_2328 S_3098 S_3252 S_2951 S_586 S_752 S_2815 S_3261 S_3108 S_3235 S_3003 S_2170 S_709 S_2404 S_405 S_2038 S_3482 S_3064 S_1423 S_2059
E_1071 25 1 S_0 S_844 S_792 S_2426
E_1072 20 2 S_0 S_130 S_2106 S_2585 S_1006 S_1509 S_2452 S_1150 S_2301 S_124 S_754 S_2957
E_1073 20 2 S_0 S_1188 S_794 S_764
E_1111 15 3 S_896 S_2103 S_2986 S_143 S_2262 S_1313 S_752 S_1850 S_290 S_1502 S_1802 S_13 S_794 S_1071 S_0 S_1275 S_1914 S_533
E_1110 12 3 S_0 S_1095 S_3071 S_1802 S_1263 S_2426 S_3025 S_2071 S_3293 S_283 S_565 S_1907 S_1329 S_22 S_794 S_2262 S_1914 S_1620 S_143 S_749 S_1180 S_2265 S_1183 S_533 S_3261 S_3200 S_2050 S_2907 S_764 S_1033 S_1646 S_2319
E_1117 15 1 S_0 S_2277 S_1177 S_2310 S_2565 S_1465 S_2745 S_338 S_3252 S_3200 S_3440 S_1502 S_2426 S_3245 S_313 S_1914
E_5171 100 2 S_0 S_2986 S_1751 S_526 S_162 S_1493
E_5170 60 2 S_0 S_1489 S_3160 S_1874
E_5173 40 2 S_0 S_2723 S_2977 S_2703 S_1802 S_162 S_754 S_1253
E_5172 50 1 S_0 S_449 S_3220 S_368 S_1429 S_573 S_2703 S_1969 S_1768 S_972 S_1842 S_2625 S_950
E_5175 40 3 S_3198 S_0 S_2277 S_864
E_5174 80 2 S_0 S_354 S_3394 S_380 S_236 S_1802
E_5177 25 2 S_0 S_1188 S_870 S_2231 S_359 S_2277 S_2745 S_3156 S_1300 S_1360 S_37 S_1802 S_1150 S_999 S_2625 S_1200
E_5176 50 1 S_0 S_1948 S_676 S_2977 S_1892 S_1802 S_1324 S_2986 S_2310 S_283 S_2703 S_1502 S_139 S_469 S_2257 S_2035 S_3198 S_2263 S_1626 S_864 S_2277 S_1298 S_2170 S_2907 S_2113 S_162
E_5179 60 1 S_0 S_1595 S_2745 S_573 S_3252 S_1150 S_375
E_5178 30 1 S_0 S_2035 S_2426
E_386 12 1 S_0 S_1802 S_3248 S_143 S_2050 S_749 S_2745 S_851 S_3252 S_145 S_2565 S_764 S_1502 S_2665 S_2692 S_794 S_1033 S_553
E_387 15 2 S_2703 S_0 S_2723 S_553
E_384 39 2 S_0 S_1948 S_1095 S_676 S_354 S_3071 S_1850 S_66 S_1373 S_3025 S_626 S_2071 S_3293 S_3155 S_2194 S_1558 S_1502 S_794 S_1914 S_800 S_395 S_143 S_749 S_3203 S_3261 S_2785 S_498 S_1473 S_55
E_385 25 1 S_0 S_3200 S_1177 S_2310 S_1409 S_2358 S_2470 S_2154 S_1165 S_1751 S_864
E_382 25 3 S_0 S_1948 S_1802 S_1261 S_1691 S_143 S_3293 S_3031 S_2252 S_896 S_2050 S_764 S_1502 S_1033 S_794 S_3261 S_55 S_2654
E_383 15 3 S_0 S_1041 S_2143 S_1115 S_3178 S_2968 S_3031 S_1568 S_185 S_1067 S_2438 S_941 S_2878 S_2940 S_3454 S_462 S_1914 S_2496 S_3355 S_1874 S_696 S_3198 S_2263 S_1183 S_533 S_473 S_2103 S_1298 S_966 S_2907 S_2622
E_380 15 1 S_0 S_1329 S_1033 S_2426 S_2638 S_1271 S_3031 S_184 S_794 S_1914 S_2496 S_31 S_3198 S_2262 S_533 S_864 S_3261 S_2050 S_966 S_2907 S_764 S_313
E_381 20 1 S_0 S_1948 S_222 S_492 S_2426 S_2310 S_3031 S_896 S_2703 S_572 S_3245 S_2035 S_3198 S_3200 S_1183 S_1094 S_864 S_1717 S_3261 S_767 S_2277 S_1298 S_1590 S_162 S_2625 S_754
E_1116 25 3 S_2103 S_3293 S_0 S_2977 S_2263 S_2189 S_1802 S_533 S_864 S_1914
E_388 10 1 S_0 S_2885 S_1582 S_2986 S_1874 S_2496 S_495 S_3252 S_287 S_236 S_764 S_3405 S_794 S_2785 S_162 S_2426 S_3025 S_3245 S_3261 S_1768 S_2649
E_389 14 1 S_0 S_1768 S_498 S_2035 S_1033 S_2426 S_2636 S_2071 S_13 S_1324 S_3293 S_2986 S_130 S_3363 S_391 S_3294 S_896 S_236 S_2703 S_1502 S_794 S_572 S_2262 S_1071 S_2341 S_3142 S_1002 S_2012 S_749 S_804 S_1573 S_3261 S_153 S_1188 S_488 S_1021 S_2907 S_1300 S_1262 S_764 S_3008 S_162 S_2263 S_1802 S_3012
E_1114 25 2 S_0 S_2723 S_222 S_526 S_1910 S_2703 S_1768 S_864 S_3142
E_5795 18 1 S_0 S_1802
E_5794 60 1 S_0 S_2692 S_1018 S_680 S_492 S_2170 S_1570 S_2502 S_1768 S_1802 S_1014 S_2071
E_5797 24 2 S_0 S_1831 S_2263 S_222 S_1021 S_896 S_1181 S_1510 S_2408 S_1502 S_35 S_162 S_70 S_1658 S_2166 S_1243 S_306
E_5796 50 3 S_0 S_1957 S_1324 S_2159 S_2310 S_685 S_3200 S_2703 S_848 S_1502 S_2330 S_1914 S_2035 S_2773 S_1920 S_2263 S_938 S_1094 S_2277 S_1021 S_1298 S_1787 S_3023 S_1360 S_2625 S_1534
E_5791 25 3 S_0 S_1887 S_2082 S_1780
E_5790 30 2 S_0 S_2745 S_2692 S_1031
E_5793 75 2 S_1324 S_0 S_3200 S_2263 S_2310 S_1021 S_896 S_1502 S_1802 S_3325 S_864 S_2986 S_3261 S_13
E_5792 25 1 S_0 S_2745 S_2426 S_2888 S_995
E_5799 30 2 S_1324 S_1768 S_3220 S_495 S_1021 S_1298 S_3023 S_864 S_2404 S_1814 S_852 S_1502 S_1802 S_1094 S_573 S_2625 S_1071 S_2025 S_553 S_0
E_5798 95 2 S_0 S_784 S_195 S_2986 S_3191 S_184 S_947 S_2703 S_1488 S_1802 S_2825 S_864 S_837 S_1200 S_691
E_4558 20 2 S_0 S_1595 S_62 S_2745 S_1785 S_1802 S_784 S_2986 S_130 S_283 S_3395 S_2025 S_1973 S_195 S_1606 S_858 S_2989 S_806 S_251 S_3141 S_44 S_2277 S_2170 S_1789 S_754 S_669
E_4559 20 2 S_2536 S_1768 S_870 S_1342 S_162 S_0 S_1298 S_2977 S_2986 S_1802 S_2785 S_2569 S_864 S_2116 S_536 S_350 S_3160
E_4228 30 3 S_0 S_1749 S_2745 S_2301 S_1904 S_1324 S_2018 S_785 S_2310 S_338 S_1502 S_744 S_2085 S_3037 S_1183 S_701 S_959 S_130 S_1465 S_3200 S_2170 S_313 S_2113 S_754
E_4229 30 2 S_0 S_1948 S_3220 S_222 S_2301 S_2426 S_1324 S_3031 S_896 S_995 S_2703 S_1502 S_572 S_573 S_1914 S_2495 S_2035 S_2773 S_2263 S_864 S_3261 S_1021 S_1298 S_3008 S_431 S_1534
E_4226 35 1 S_0 S_2962 S_222 S_2981 S_145 S_2986 S_644 S_162 S_573
E_4227 20 3 S_0 S_3277 S_2745 S_2749 S_2310 S_564 S_634 S_1768 S_3298 S_2224 S_2035 S_2773 S_2887 S_864 S_2277 S_3004 S_1298 S_2170 S_966 S_310 S_1502 S_1360 S_1249 S_162 S_553
E_4224 100 1 S_0 S_2372 S_754 S_1802
E_4225 35 3 S_2170 S_0
E_4222 95 2 S_0 S_3200 S_1749 S_1883 S_1862
E_4223 50 3 S_0 S_1245 S_2986 S_749 S_920 S_1622 S_1300 S_1047 S_498 S_471 S_1860 S_644 S_1473 S_1990 S_553 S_2071
E_4220 15 2 S_0 S_1785 S_1213 S_222 S_2170 S_2745 S_1200 S_2294 S_2703 S_1498 S_2825 S_162 S_2301 S_852 S_431 S_1671 S_103 S_669 S_306
E_4221 30 1 S_0 S_1188 S_2310 S_896 S_1300 S_2703 S_3035 S_2333 S_162 S_864 S_2292 S_3217
E_1610 25 1 S_2703 S_0 S_1188 S_3247
E_3029 70 1 S_0 S_1666 S_2277 S_2035 S_2310 S_1874 S_1298 S_3031 S_2263 S_2159 S_1360 S_2791 S_896 S_679 S_2404 S_864 S_2625 S_445 S_536 S_2907
E_3028 20 1 S_0 S_1353 S_2986 S_2310 S_2629 S_236 S_1768 S_2292 S_3217
E_3799 50 1 S_0 S_2018 S_2277 S_675 S_3366 S_1862 S_1298 S_1568 S_995 S_1577 S_864 S_2625 S_431
E_3798 50 2 S_2536 S_0 S_2986 S_130 S_2886 S_2301 S_1509 S_806 S_1250 S_1802 S_3040 S_2426 S_959 S_3261 S_1364
E_3797 40 2 S_0 S_754 S_631 S_3456
E_3796 14 1 S_0 S_573 S_896 S_748 S_143 S_3293 S_423 S_2907 S_1384 S_711 S_2578 S_1802 S_851 S_1641 S_3261 S_2745 S_755
E_3027 30 2 S_1510 S_0 S_2619
E_3026 55 3 S_2495 S_0 S_495 S_2310 S_2263 S_584 S_995 S_806 S_120 S_1502 S_864 S_852 S_2071
E_3021 125 3 S_1324 S_1484 S_2497 S_1342 S_1438 S_0 S_1298 S_2977 S_3380 S_864 S_1100 S_2632 S_2703 S_941 S_2456 S_1768 S_2426 S_766 S_2279 S_3160
E_3020 100 2 S_0 S_2692
E_3023 80 2 S_0 S_3220 S_785 S_2310 S_1459 S_1021 S_2159 S_3200 S_2263 S_2277 S_1360 S_197 S_1502 S_1802 S_1513 S_864 S_573 S_2986 S_1270
E_3022 25 1 S_0 S_2745 S_943
E_2268 40 1 S_2625 S_0 S_1133 S_1422
E_2269 50 1 S_0 S_380
E_2260 70 2 S_1324 S_0 S_3200 S_785 S_2310 S_2502 S_2745 S_2263 S_1165 S_1502
E_2261 60 3 S_0 S_2277 S_573 S_3220 S_1360 S_864
E_2262 75 3 S_0 S_222 S_1910 S_2010 S_2703 S_1892 S_864 S_473
E_2263 75 3 S_0 S_1568 S_2977 S_3322 S_1802 S_2456 S_2625
E_2264 70 3 S_0 S_3200 S_2907 S_2584 S_162 S_2502 S_2977 S_2426 S_2497 S_2824 S_1768 S_1802 S_1013 S_864 S_2625 S_1014 S_2071 S_2943
E_2265 70 3 S_0 S_2986 S_2170 S_2745 S_134 S_162 S_536
E_2266 35 3 S_0 S_3293 S_2113 S_2035 S_162 S_222 S_1298 S_669 S_2703 S_3008 S_1802 S_572 S_864 S_2625 S_3217 S_3405 S_1243
E_2267 90 1 S_0 S_2277
E_3249 15 3 S_0 S_2873 S_2745 S_1802 S_837 S_2018 S_2986 S_3366 S_143 S_1068 S_1728 S_2949 S_1987 S_2537 S_808 S_473 S_2277 S_1862 S_2404 S_2406 S_2625 S_431
E_3248 100 1 S_0 S_2277 S_1018 S_1749 S_748 S_1300 S_1360 S_2986 S_2310 S_2221
E_3241 60 3 S_0 S_3220 S_3277 S_832 S_2301 S_1324 S_2159 S_2310 S_1554 S_513 S_1165 S_2703 S_1502 S_573 S_1914 S_525 S_938 S_2263 S_3200 S_959 S_2277 S_1298 S_2170 S_1360 S_2625
E_3240 50 2 S_0 S_1802 S_1150
E_3243 40 1 S_0 S_553 S_723 S_2376
E_3242 25 2 S_0 S_631 S_1200 S_1802 S_1213 S_162 S_1641 S_1595 S_642 S_596
E_3245 60 2 S_0 S_3220 S_1957 S_2301 S_2870 S_1324 S_938 S_2310 S_896 S_2703 S_848 S_1502 S_572 S_573 S_2035 S_1920 S_2263 S_1094 S_2277 S_1021 S_1298 S_3154 S_1360 S_2170 S_2625
E_3244 25 1 S_0 S_680 S_2745 S_2301 S_959 S_2957
E_3247 50 3 S_0 S_1749 S_832 S_2301 S_1911 S_1324 S_2018 S_785 S_2310 S_283 S_1165 S_995 S_848 S_1502 S_744 S_1914 S_3248 S_2263 S_3200 S_1349 S_864 S_959 S_2277 S_2170 S_1360 S_2625
E_3246 35 1 S_0 S_2277 S_2907 S_2310 S_3366 S_2773 S_2426 S_3220 S_1360 S_162 S_1712 S_864
E_5947 30 1 S_0 S_3293 S_2263 S_1502 S_995 S_1768 S_864 S_3142
E_207 8 1 S_0 S_1768 S_120 S_1802 S_2426 S_3025 S_2476 S_13 S_2986 S_2310 S_1666 S_896 S_995 S_1502 S_794 S_291 S_188 S_1914 S_2263 S_1183 S_864 S_2277 S_1018 S_1691 S_600 S_2050 S_1360 S_764 S_162 S_754
E_1224 49 3 S_2103 S_0 S_210 S_995 S_109 S_809
E_205 50 1 S_3031 S_966 S_314 S_3391 S_0
E_204 45 3 S_0 S_3293 S_1582 S_2035 S_1298 S_3031 S_2977 S_647 S_3198 S_701 S_1502 S_1802 S_162 S_864 S_754 S_966
E_203 55 1 S_1424 S_0 S_1095 S_1796 S_831 S_2189 S_2426 S_2015 S_565 S_1863 S_794 S_3245 S_1914 S_1261 S_143 S_2263 S_3252 S_1183 S_533 S_3261 S_1465 S_2103 S_2050 S_2565 S_764
E_202 15 3 S_0 S_2745 S_64 S_1033 S_3025 S_1551 S_2869 S_2071 S_13 S_3293 S_2986 S_283 S_3031 S_896 S_1768 S_291 S_2035 S_143 S_3071 S_1183 S_864 S_3261 S_1018 S_1298 S_1996 S_764 S_1802
E_753 15 1 S_0 S_2501 S_794 S_291 S_1033 S_55 S_2071
E_1052 70 1 S_0 S_2800 S_3265 S_1751 S_3305 S_3042 S_1358 S_471 S_1802 S_3425 S_553 S_2757
E_200 33 3 S_3025 S_1768 S_3261 S_0 S_3293
E_1799 110 2 S_0 S_2743 S_2130 S_2928 S_2014 S_837 S_738 S_2703 S_2763 S_1788 S_1473 S_2773 S_750 S_864 S_1990 S_2170 S_669 S_2113 S_162 S_1199 S_2625 S_754 S_553 S_2141
E_1798 40 1 S_0 S_1188 S_1595 S_492 S_3380 S_1509 S_2703 S_3295 S_1802 S_1150 S_754 S_3142
E_559 10 2 S_0 S_22 S_1095 S_1796 S_804 S_831 S_1542 S_2189 S_1902 S_1892 S_1033 S_2426 S_1261 S_2015 S_1220 S_3293 S_736 S_130 S_143 S_565 S_1062 S_3031 S_1227 S_185 S_2071 S_1030 S_794 S_355 S_1339 S_3380 S_1914 S_2035 S_2773 S_3198 S_2501 S_2263 S_533 S_959 S_3261 S_3411 S_2103 S_1018 S_1298 S_2050 S_2907 S_3057 S_764 S_313 S_1646 S_1089 S_2745 S_1639 S_3153
E_558 8 2 S_0 S_749
E_553 15 3 S_0 S_3355 S_222 S_2263 S_2404 S_2025 S_2703 S_1768 S_2426 S_1264 S_236 S_3261 S_945 S_306 S_1914
E_552 15 2 S_0 S_3293 S_1184 S_2823 S_1796 S_1033
E_551 10 2 S_0 S_2639 S_2 S_495 S_1968 S_3114 S_1163
E_550 8 2 S_0 S_3293 S_1802 S_1261 S_143 S_3153 S_2050 S_669 S_1907 S_578 S_1558 S_764 S_1033 S_2262 S_3025 S_794 S_3261 S_1465 S_2071 S_2959
E_557 8 2 S_0 S_2310
E_556 40 2 S_0 S_3293 S_2277 S_2035 S_3031 S_1360 S_3198 S_313 S_1802 S_765 S_864 S_2986 S_13
E_555 15 1 S_0 S_2986 S_454 S_2820 S_236 S_227 S_2412 S_2745 S_1809
E_554 25 3 S_0 S_1101 S_1796 S_2746 S_2636 S_1033 S_2404 S_3025 S_2244 S_2071 S_181 S_3293 S_2986 S_565 S_236 S_2823 S_794 S_2595 S_1914 S_2501 S_533 S_3261 S_365 S_2103 S_1018 S_211 S_1527 S_644
E_1053 10 2 S_2103 S_0 S_2277 S_2035 S_2773 S_1298 S_3031 S_966 S_2263 S_3198 S_1726 S_1502 S_1802 S_2170 S_162 S_864 S_2986 S_1071 S_3261 S_313 S_1914
E_1229 12 2 S_2103 S_3293 S_0 S_1502 S_22 S_533 S_754 S_1914
E_1228 9 3 S_0 S_22 S_3220 S_1033 S_2426 S_2071 S_3031 S_896 S_2703 S_1502 S_794 S_291 S_572 S_1914 S_2035 S_2263 S_1183 S_864 S_3261 S_2219 S_1275 S_2103 S_1018 S_756 S_2905 S_2907 S_211 S_2050 S_764 S_162 S_1802
E_2044 65 3 S_1708 S_0 S_2745 S_120 S_2301
E_2045 20 1 S_3025 S_896 S_2035 S_3008 S_0
E_2046 15 1 S_0 S_3220 S_1749 S_832 S_1489 S_3033 S_1324 S_2310 S_1165 S_1502 S_2082 S_2592 S_479 S_2035 S_2773 S_2901 S_3200 S_1879 S_600 S_2170 S_1473 S_2625 S_431
E_2047 125 3 S_1294 S_1749 S_2310 S_0
E_2040 75 1 S_0 S_2034 S_564 S_1188 S_2404 S_3295 S_1802 S_1150 S_162
E_2041 20 1 S_0 S_3277 S_2426 S_1324 S_1717 S_564 S_3031 S_513 S_896 S_2703 S_1502 S_572 S_3037 S_1914 S_853 S_2035 S_2261 S_3198 S_2263 S_3261 S_595 S_2277 S_1021 S_2907 S_1360 S_765
E_2042 15 1 S_0 S_2277 S_675 S_283 S_2745 S_1360 S_604 S_120 S_1229 S_2474 S_1213 S_3127 S_2310
E_2043 60 2 S_0 S_896 S_236 S_1502 S_1802 S_3008
E_2048 30 3 S_0 S_2986 S_2785 S_2025
E_2049 60 1 S_0 S_3220 S_2310 S_1802 S_634 S_578 S_848 S_2286 S_1489 S_573 S_1749 S_3033
E_1243 8 1 S_2103 S_3293 S_0 S_2262 S_1907 S_1502 S_794 S_533 S_3261 S_1914
E_736 10 1 S_0 S_1948 S_1537 S_1751 S_1802 S_1263 S_2426 S_2071 S_3293 S_565 S_1558 S_652 S_1502 S_2029 S_794 S_1914 S_143 S_2886 S_1615 S_1573 S_3261 S_1465 S_2103 S_2277 S_313 S_669
E_1241 8 1 S_0 S_3293 S_143 S_2745 S_3252 S_3245
E_734 25 3 S_2103 S_0 S_1095 S_794 S_533 S_1914
E_733 15 3 S_0 S_2745 S_2426 S_731 S_2301 S_1279 S_2310 S_1554 S_1768 S_3245 S_3142 S_1914 S_2709 S_2263 S_2453 S_533 S_864 S_2866 S_3261 S_1993 S_2170 S_966 S_1502 S_2625 S_2737 S_553
E_1246 10 2 S_2103 S_3293 S_0 S_2263 S_1921 S_1183 S_1502 S_533 S_3261
E_731 25 1 S_2103 S_3293 S_1095 S_1738 S_143 S_2050 S_2426 S_2851 S_2749 S_794 S_533 S_2736 S_864 S_1802 S_3261 S_1914 S_0
E_1244 8 2 S_2103 S_0 S_1796 S_2262 S_2824 S_2252 S_1183 S_1502 S_794 S_533 S_3261 S_2071 S_1914
E_1249 10 3 S_0 S_198 S_222 S_162 S_3142 S_27
E_1248 12 2 S_2103 S_1948 S_0 S_2262 S_2745 S_2263 S_1573 S_1183 S_1502 S_794 S_3261 S_1914
E_1539 65 2 S_0 S_1502 S_3040 S_864 S_2426
E_1538 25 3 S_0 S_2277 S_2035 S_2310 S_1408 S_2864 S_1768 S_765 S_864 S_767
E_739 10 1 S_2103 S_0 S_2699 S_3252 S_533 S_3245
E_738 8 3 S_0 S_3293 S_1261 S_1691 S_143 S_1948 S_2565 S_681 S_2745 S_2976 S_3349 S_211 S_2815 S_1850 S_1650 S_1527 S_1658 S_2783 S_1717 S_3261
E_4666 50 2 S_0 S_3220 S_2035 S_2301 S_1911 S_1324 S_785 S_2310 S_995 S_2703 S_848 S_1502 S_572 S_573 S_799 S_384 S_2581 S_2263 S_959 S_2277 S_1298 S_2170 S_1360 S_2625
E_4915 18 2 S_0 S_3098 S_896 S_1802 S_143
E_4916 15 3 S_0 S_1948 S_3277 S_227 S_886 S_2301 S_2159 S_785 S_2584 S_513 S_995 S_2703 S_848 S_1502 S_2495 S_2035 S_2581 S_1094 S_2310 S_2277 S_1691 S_1298 S_1598 S_1360 S_2625
E_4917 20 3 S_0 S_938 S_2745 S_2949 S_2703 S_473
E_4662 30 3 S_0 S_749 S_2986
E_4663 45 2 S_0 S_1484 S_195 S_2986 S_283 S_784 S_2170 S_2745 S_1598 S_1188 S_3228 S_1150 S_2825 S_162 S_1200 S_473 S_2412 S_2649 S_27 S_1190
E_4660 60 2 S_0 S_155
E_4661 40 2 S_0 S_578 S_896 S_804 S_2453 S_1802 S_2426 S_3261 S_2196
E_5548 25 1 S_0 S_2426
E_5549 16 1 S_0 S_675 S_1802 S_1324 S_2310 S_895 S_896 S_2703 S_1502 S_572 S_469 S_1914 S_3248 S_2263 S_864 S_703 S_2277 S_1018 S_2330 S_3154 S_1473 S_2404 S_2170 S_3008 S_2179 S_553
E_5098 20 3 S_2060 S_0 S_1109 S_694
E_5099 50 1 S_1324 S_1768 S_2277 S_2907 S_3248 S_1021 S_1298 S_3198 S_966 S_896 S_2986 S_1502 S_137 S_864 S_989 S_3298 S_553 S_296 S_0
E_5092 65 3 S_2301 S_0 S_184 S_2773 S_2944 S_642 S_864 S_1892 S_162 S_2426 S_959 S_492
E_5093 80 3 S_2495 S_1324 S_951 S_2310 S_0 S_2745 S_2907 S_2404 S_995 S_2476 S_2986 S_1802 S_2625 S_3261 S_1465 S_3142 S_13
E_5090 25 2 S_0 S_806 S_2170 S_2296 S_2703 S_2692 S_1214 S_669
E_5091 20 1 S_0 S_1595 S_222 S_492 S_2745 S_1785 S_120 S_2928 S_2703 S_999 S_195 S_2157 S_806 S_864 S_152 S_3048 S_1213 S_2170 S_1889 S_1534 S_162 S_2625 S_1200 S_554
E_5096 45 2 S_0 S_2801 S_1751 S_832 S_1802 S_2426 S_1324 S_2986 S_3366 S_995 S_459 S_744 S_3037 S_2035 S_2773 S_1440 S_864 S_959 S_3261 S_3200 S_2113 S_162 S_2625 S_3217
E_5097 14 1 S_0 S_1768 S_1021
E_5094 50 2 S_0 S_2122 S_2277 S_3164 S_1288 S_1473 S_1765 S_120 S_3201 S_2749
E_5095 50 3 S_0 S_2745 S_2703 S_701 S_1768 S_1802 S_162 S_2301
E_5324 40 3 S_2495 S_1831 S_3220 S_2310 S_1021 S_222 S_3293 S_2745 S_2263 S_995 S_2703 S_162 S_1502 S_1802 S_2178 S_864 S_573 S_473 S_137 S_3261 S_0
E_5325 60 3 S_0 S_2986 S_3191 S_2703 S_3405 S_1802 S_3127 S_3217 S_1376 S_669 S_2745 S_2785
E_5326 50 1 S_0 S_2326 S_786 S_222 S_2745 S_2404 S_2703 S_1802 S_162 S_634
E_5327 90 3 S_0 S_2986 S_1595 S_2170 S_526 S_2440 S_1200 S_2785
E_5320 40 2 S_0 S_2986 S_1802 S_596
E_5321 40 3 S_0 S_1473 S_2745 S_2502 S_2404 S_2025 S_947
E_5322 50 1 S_0 S_3217 S_1780
E_5323 30 1 S_0 S_2035 S_3366 S_3031 S_2029 S_1802
E_5898 80 1 S_0 S_155 S_1068 S_553 S_1599 S_1329 S_2485 S_1300 S_2749 S_1015 S_2228
E_5899 50 1 S_0 S_2035 S_283 S_3366 S_1298 S_3031 S_966 S_2745 S_2263 S_2949 S_2404 S_2703 S_2954 S_162 S_1502 S_1802 S_864 S_573 S_3217 S_524
E_5328 25 2 S_1324 S_0 S_2035 S_634 S_2263 S_1300 S_2703 S_848 S_3298 S_1580 S_2870 S_1915
E_5329 35 3 S_0 S_2018 S_1298 S_2351 S_864 S_553
E_3498 15 1 S_0 S_2035 S_1298 S_1502 S_864 S_2625
E_3499 50 3 S_0 S_2277 S_2035 S_2502 S_1298 S_3031 S_2745 S_1568 S_938 S_2907 S_2629 S_2703 S_3198 S_473 S_1802 S_2170 S_864 S_2625 S_2404 S_3014 S_891
E_3494 35 2 S_0 S_2035 S_572 S_2426 S_749 S_920 S_896 S_1510 S_1502 S_1802 S_2263 S_3008 S_70 S_2745 S_3261 S_306 S_1914 S_1126
E_3495 100 3 S_2170 S_2130 S_2745 S_0 S_1200
E_3496 45 2 S_0 S_26 S_2310 S_2222 S_1298 S_2426 S_1473 S_2263 S_995 S_806 S_473 S_120 S_1502 S_2113 S_864 S_2301 S_2625 S_675 S_3261 S_553 S_2287
E_3497 16 1 S_0 S_749 S_1018 S_1473
E_3490 60 2 S_0 S_1595 S_1427 S_170 S_1802 S_2018 S_564 S_2022 S_454 S_1502 S_139 S_829 S_2034 S_1685 S_152 S_2671 S_2170 S_1789 S_1590 S_162 S_2929 S_431
E_3491 30 2 S_0 S_647 S_2035 S_806 S_1802 S_162 S_864 S_799
E_3492 35 3 S_0 S_2986
E_3493 35 1 S_0 S_2122 S_2662 S_1126 S_143 S_3107 S_1473 S_2745 S_2629 S_2404 S_1768 S_1802
E_4947 65 1 S_2495 S_0 S_2277 S_2502 S_2710 S_2263 S_1360 S_995
E_4946 15 2 S_0 S_2351
E_4945 40 1 S_0 S_837 S_2986
E_4944 50 3 S_1324 S_0 S_2605 S_2261 S_2745 S_422 S_864
E_4943 50 1 S_0 S_2662 S_2986 S_3366 S_2578 S_2984
E_4942 15 3 S_0 S_3220 S_3277 S_901 S_2301 S_2928 S_1488 S_2426 S_1911 S_1324 S_938 S_995 S_2703 S_3447 S_573 S_2581 S_2944 S_864 S_959 S_2277 S_1298 S_1598 S_1360 S_2625 S_431
E_4941 60 2 S_0 S_1595 S_492 S_2745 S_1785 S_501 S_9 S_2928 S_784 S_2986 S_2703 S_195 S_2773 S_864 S_152 S_1213 S_1298 S_2170 S_669 S_2623 S_2569 S_1802 S_553
E_4940 25 3 S_2170 S_0 S_44
E_4949 10 1 S_0 S_1317 S_1802 S_2071 S_13 S_1324 S_3293 S_2986 S_634 S_896 S_995 S_1768 S_2495 S_2035 S_2773 S_749 S_2263 S_864 S_3261 S_1018 S_2170 S_1473 S_162 S_3217 S_669
E_4948 45 2 S_0 S_723 S_222 S_2745 S_1850 S_3435 S_2749 S_1802 S_2304 S_2986 S_995 S_1502 S_3298 S_1771 S_1914 S_2035 S_2263 S_1510 S_864 S_1275 S_1021 S_1940 S_162 S_2355
E_71 20 1 S_0 S_2745 S_495 S_1892 S_1802 S_2193 S_2580 S_3293 S_2310 S_3031 S_3245 S_3430 S_143 S_955 S_3304 S_3252 S_41 S_3261 S_2565 S_2170 S_1590 S_767 S_2416
E_70 15 2 S_0 S_1095 S_1033 S_2426 S_2071 S_2310 S_565 S_1502 S_794 S_1071 S_3142 S_1914 S_2263 S_804 S_1131 S_2505 S_533 S_1579 S_2103 S_2277 S_2565 S_1360 S_764
E_73 10 1 S_0 S_2301 S_120 S_1033 S_2426 S_2071 S_3293 S_840 S_2986 S_1303 S_3031 S_2703 S_1502 S_572 S_1926 S_2035 S_2773 S_1570 S_2263 S_1183 S_864 S_959 S_1213 S_3261 S_2103 S_756 S_1298 S_2050 S_2907 S_1300 S_2404 S_2170 S_764 S_162 S_609
E_72 9 3 S_2103 S_2993 S_1796 S_0 S_2501 S_804 S_2129 S_498 S_764 S_1669 S_1033 S_794 S_3261 S_2071
E_75 10 2 S_0 S_1095 S_3332 S_831 S_2426 S_3293 S_2310 S_565 S_1907 S_1502 S_794 S_2262 S_1914 S_1261 S_652 S_749 S_2263 S_1573 S_2397 S_1183 S_2665 S_533 S_3261 S_2103 S_1358 S_2565
E_74 16 1 S_0 S_1768 S_3220 S_674 S_3332 S_3071 S_3384 S_1277 S_287 S_2565 S_2015 S_13 S_1324 S_1558 S_938 S_2986 S_1717 S_283 S_3031 S_896 S_2485 S_2375 S_2703 S_3185 S_1502 S_794 S_966 S_1071 S_3430 S_1914 S_2496 S_2035 S_3248 S_766 S_3198 S_2263 S_3252 S_2277 S_3062 S_1183 S_2665 S_533 S_864 S_473 S_3261 S_3245 S_2103 S_1736 S_1021 S_1298 S_2170 S_55 S_2907 S_3215 S_764 S_1030 S_1590 S_162 S_1362 S_2625 S_2736 S_767 S_2699 S_553 S_1534 S_218
E_77 40 3 S_0 S_1948 S_2986 S_143 S_1410 S_749 S_896 S_211 S_3274 S_498 S_1802 S_572 S_3025 S_2692 S_3410 S_2219 S_3142
E_76 20 2 S_0 S_1802 S_2035 S_1796 S_2311 S_3153 S_3330 S_2986 S_3218 S_3405 S_794 S_13 S_1641 S_3025 S_2665 S_3261 S_2071 S_1914
E_79 30 2 S_0 S_2277 S_2310 S_2886 S_966 S_2653 S_2907 S_1360 S_3198 S_3440 S_469
E_78 25 1 S_2565 S_504 S_3252 S_2043 S_0
E_4055 40 2 S_0 S_1484 S_1726 S_2703 S_864 S_1015
E_816 8 1 S_1674 S_0 S_1929 S_283 S_2565 S_2141 S_3252 S_3071 S_2665 S_998 S_1383 S_1802 S_553 S_3142
E_4057 300 3 S_0 S_2986 S_2785
E_4056 75 1 S_0 S_469
E_4051 50 3 S_0 S_1298 S_162 S_864 S_312 S_1794
E_4050 30 2 S_0 S_1768 S_675 S_2745 S_2749 S_1802 S_3175 S_2301 S_2986 S_2310 S_3082 S_1554 S_454 S_995 S_1502 S_27 S_749 S_564 S_1469 S_2277 S_155 S_600 S_2170 S_2404 S_1637 S_3217
E_4053 40 2 S_0 S_3220 S_1957 S_222 S_864 S_2301 S_3141 S_938 S_283 S_1862 S_1543 S_2703 S_573 S_744 S_999 S_2773 S_469 S_1577 S_3298 S_2277 S_3315 S_1298 S_2170 S_3023 S_1360
E_817 8 1 S_0 S_2310 S_1751 S_2745 S_3042 S_3136 S_471 S_3032 S_2681 S_3261
E_4059 80 3 S_1324 S_0 S_3200 S_785 S_814 S_422 S_144 S_2261 S_1165 S_1768 S_1459 S_3037
E_4058 15 1 S_0 S_1595 S_283 S_1887 S_1785 S_2225 S_1150 S_669
E_815 30 1 S_0 S_1836 S_680 S_564 S_492 S_2170 S_1570 S_1751 S_471 S_1150 S_1358 S_768 S_824
E_812 23 1 S_0 S_2745 S_1802 S_2426 S_1324 S_2310 S_3031 S_896 S_1814 S_2703 S_1502 S_2649 S_1277 S_2885 S_2035 S_748 S_3198 S_1582 S_701 S_1094 S_864 S_473 S_1515 S_3261 S_2277 S_1298 S_2050 S_966 S_2907 S_1360 S_2565 S_162 S_553
E_813 15 2 S_0 S_3220 S_1798 S_2977 S_2426 S_1331 S_1751 S_3185 S_1502 S_3310 S_1914 S_3458 S_3198 S_2263 S_2552 S_1183 S_1012 S_864 S_2956 S_2103 S_1298 S_2907 S_765
E_810 20 1 S_1324 S_0 S_2310 S_2745 S_896 S_1183 S_1502 S_2426 S_3261
E_811 20 2 S_0 S_1130 S_792 S_844 S_2426 S_2100
E_5654 70 2 S_0 S_1126 S_222 S_2745 S_2703 S_3007 S_137 S_644 S_162 S_473
E_5655 40 3 S_0 S_2723 S_2310 S_222 S_1787 S_2703 S_959 S_162 S_2426 S_2625 S_3261 S_2356
E_5656 20 2 S_0 S_1188 S_143 S_749 S_1502 S_1802 S_1373 S_2476 S_2219 S_3142
E_5657 45 3 S_0 S_2986
E_5650 65 2 S_0 S_3222 S_2749 S_1802 S_2426 S_1621 S_1324 S_2310 S_564 S_995 S_1502 S_2330 S_2263 S_2710 S_3041 S_3200 S_2277 S_1021 S_2170 S_3419 S_423 S_3248 S_1360 S_2113 S_377
E_5651 20 1 S_0 S_3228 S_1188 S_384 S_1213 S_3040 S_222 S_2170 S_2745 S_2301 S_578 S_2703 S_431 S_1802 S_162 S_573 S_25 S_642 S_1502 S_596
E_5652 50 3 S_0 S_920
E_5653 100 2 S_0 S_2277 S_2502 S_242 S_749 S_120 S_3067 S_1188 S_3142 S_227 S_1802 S_2625 S_669 S_2870
E_2459 65 2 S_0 S_2277 S_495 S_2310 S_564 S_1887 S_2745 S_3 S_2404 S_1761 S_473 S_852 S_1803 S_2625
E_2458 35 1 S_0 S_2231 S_236 S_860 S_2425 S_2292
E_2457 60 1 S_0 S_3220 S_2986 S_2773 S_1598 S_1534 S_848 S_120 S_1489 S_1803 S_573 S_2592 S_3217 S_2870 S_3033 S_479
E_2456 25 3 S_0 S_3220 S_2907 S_1798 S_573 S_2723 S_2703 S_864
E_2455 10 1 S_0 S_2018 S_162 S_222 S_634 S_794 S_572 S_2426 S_3025 S_1802 S_3261 S_1243 S_1534
E_2454 80 3 S_0 S_2986 S_1298 S_162 S_864 S_3217 S_669 S_13
E_2453 20 2 S_0 S_1473 S_2986
E_2452 50 3 S_0 S_2277
E_2451 75 3 S_0 S_495 S_1802
E_2450 8 2 S_0 S_1736 S_749 S_896 S_211 S_236 S_1802 S_1343 S_2425 S_3410
E_948 10 2 S_1424 S_0 S_565 S_1227 S_831 S_764 S_794 S_1033 S_3261
E_949 8 2 S_2103 S_0 S_565 S_2501 S_2263 S_1183 S_1558 S_764 S_1502 S_794 S_3261 S_1914
E_940 8 2 S_0 S_3096 S_143 S_652 S_2262 S_764 S_1502 S_1802 S_2352 S_794 S_1201 S_3261
E_941 15 3 S_0 S_283 S_222 S_2076 S_3031 S_966 S_2745 S_2907 S_1384 S_3282 S_2703 S_3198 S_864 S_564
E_942 8 3 S_2103 S_3293 S_1796 S_3363 S_0 S_1948 S_2565 S_2263 S_1261 S_764 S_1502 S_794 S_3245 S_3261 S_1914
E_943 8 3 S_0 S_1630 S_3332 S_2404 S_2665 S_3025 S_2244
E_944 10 2 S_0 S_3293 S_27 S_1874 S_2025
E_945 8 1 S_2103 S_3293 S_2035 S_130 S_143 S_3031 S_2262 S_2263 S_0 S_1502 S_794 S_2310 S_3261 S_55 S_2071 S_1914 S_2869
E_946 25 3 S_0 S_256 S_1665 S_1142 S_1822 S_236 S_2607 S_1343 S_2636 S_2698 S_13
E_947 10 1 S_0 S_2746 S_2986 S_1492 S_1665 S_749 S_660 S_386 S_3025 S_2244
E_5159 50 3 S_2170 S_0 S_492
E_5158 55 3 S_0 S_2372 S_283
E_5153 35 3 S_0 S_1018 S_380 S_1887 S_434 S_469 S_2005
E_5152 20 2 S_0 S_2310
E_5151 50 2 S_0 S_938 S_222 S_573 S_3220 S_2404 S_1300 S_1802 S_864 S_473 S_3142
E_5150 40 1 S_0 S_2986 S_143 S_454 S_1850 S_1802 S_2785
E_5157 24 1 S_0 S_1831 S_1675 S_222 S_2976 S_749 S_236 S_1188 S_1046 S_306 S_1850 S_2408 S_1502 S_1802 S_644 S_162 S_2796 S_2783 S_1658 S_2476 S_1534
E_5156 20 1 S_0 S_2018 S_195 S_1213 S_283 S_143 S_492 S_2170 S_2745 S_578 S_584 S_120 S_1802 S_1590 S_139 S_2941 S_596 S_784 S_564
E_5155 100 1 S_0 S_2034 S_2310 S_143 S_2170 S_1473 S_1188 S_880 S_1802 S_2825 S_221 S_754
E_5154 20 1 S_1469 S_0 S_2825
E_6259 50 3 S_0 S_1948 S_675 S_1484 S_1726 S_2536 S_3366 S_848 S_738 S_1920 S_1502 S_2035 S_1342 S_1874 S_1568 S_3198 S_2553 S_864 S_2277 S_1298 S_3478 S_2404 S_2791 S_548 S_754 S_669
E_6258 25 1 S_0 S_3220 S_1957 S_1749 S_222 S_2301 S_2426 S_1324 S_2310 S_896 S_2703 S_572 S_999 S_3298 S_1071 S_2035 S_864 S_959 S_3004 S_2277 S_756 S_1298 S_1360 S_3008 S_2625
E_4208 125 1 S_0 S_2402 S_2277 S_2502 S_2113
E_4209 70 1 S_0 S_647 S_2986 S_1920 S_848 S_1502 S_162 S_864 S_1658 S_1534
E_4200 45 2 S_806 S_3293 S_2277 S_0 S_3198 S_2703 S_1768 S_2882 S_2871
E_4201 40 2 S_0 S_2035 S_3023 S_920 S_2977 S_1502 S_1802 S_864 S_2029 S_553
E_4202 65 3 S_0 S_1802 S_1595 S_162
E_4203 50 3 S_0 S_3220 S_2426 S_1658 S_2310 S_1165 S_848 S_1502 S_573 S_2773 S_2263 S_1510 S_701 S_864 S_959 S_3200 S_2616 S_1021 S_1298 S_1598 S_1477 S_3007 S_3008 S_2113 S_2355
E_4204 30 1 S_1188 S_0 S_938 S_2977 S_2745 S_495 S_3220 S_2404 S_2553 S_2703 S_473 S_2113 S_9 S_573 S_2625 S_1802 S_2321
E_4205 15 1 S_0 S_2949 S_3200 S_2310 S_864
E_4206 40 1 S_0 S_1949 S_2301 S_1324 S_283 S_2762 S_896 S_995 S_2703 S_1502 S_2495 S_2035 S_2773 S_2263 S_864 S_959 S_1402 S_564 S_1736 S_3315 S_2170 S_1940 S_162 S_669
E_4207 50 3 S_0 S_137 S_1317 S_669
E_797 15 3 S_0 S_1595 S_283 S_1427 S_1785 S_1802 S_1200 S_44
E_1099 8 2 S_0 S_2470 S_2745 S_495 S_2465 S_2426 S_3293 S_785 S_2310 S_1502 S_794 S_83 S_1914 S_1177 S_1874 S_2501 S_533 S_3261 S_2103 S_3200 S_2565 S_764 S_1033
E_3007 65 1 S_0 S_2986 S_1862 S_1448 S_1802 S_837
E_3006 40 3 S_0 S_120
E_3005 25 1 S_0 S_3220 S_2351 S_864 S_837 S_2029 S_1489 S_2825 S_3175 S_573 S_3141
E_3004 20 3 S_0 S_2170 S_2703 S_2825 S_162 S_431
E_3003 60 3 S_2170 S_0 S_1570 S_596
E_3002 55 2 S_0 S_1188 S_2986 S_1383 S_1509 S_2025 S_50 S_1802 S_781 S_669
E_3001 30 3 S_0 S_2277 S_634 S_2942 S_886 S_995 S_3142
E_3000 20 1 S_0 S_1426 S_2986 S_2703 S_2035 S_162 S_864 S_1794
E_3009 30 3 S_0 S_1018 S_2263 S_2310 S_1473 S_3191 S_804 S_1502 S_1802 S_731 S_3217 S_2029 S_2071
E_3008 40 2 S_0 S_1802 S_2692 S_2113
E_6253 60 2 S_0 S_2986 S_749 S_423 S_2907 S_2474
E_3263 50 1 S_0 S_1957 S_2977 S_2745 S_227 S_1802 S_1324 S_2310 S_1666 S_3031 S_513 S_573 S_3298 S_2035 S_2773 S_864 S_2277 S_1018 S_1298 S_3023 S_2907 S_1360 S_162 S_669 S_1534
E_3262 30 3 S_0 S_806 S_1595 S_2296 S_1789 S_2703 S_1488 S_402
E_3261 35 3 S_0 S_1948 S_1736 S_2035 S_143 S_3031 S_896 S_1780 S_79 S_3008 S_1802 S_572 S_864 S_553 S_1534
E_3260 20 2 S_0 S_896
E_3267 75 1 S_0 S_3293 S_2986 S_143 S_495 S_778 S_1996 S_1850 S_1768 S_1802 S_669
E_3266 25 2 S_0 S_2122 S_2662 S_531 S_2745 S_495 S_2404 S_1802 S_9 S_473 S_3217 S_754 S_2016
E_3265 75 1 S_0 S_938 S_1568 S_2502 S_995 S_473
E_3264 45 2 S_806 S_784 S_195 S_2986 S_564 S_222 S_492 S_2170 S_170 S_1785 S_1488 S_1150 S_162 S_999 S_1200 S_402 S_152 S_0 S_799
E_3269 50 2 S_0 S_2578
E_3268 50 2 S_0 S_2277 S_1298 S_1473 S_2745 S_1188 S_1360 S_2351 S_162 S_864
E_6252 50 3 S_0 S_1768 S_143 S_222 S_1298 S_1473 S_2141 S_2949 S_2404 S_2703 S_3405 S_1489 S_162 S_864 S_2321 S_1802 S_1659
E_796 10 2 S_0 S_1948 S_1691 S_2263 S_1717 S_1914
E_2202 50 2 S_852 S_553 S_1802 S_2113 S_0
E_2203 60 2 S_0 S_146 S_3194 S_227 S_1802 S_2404 S_2871 S_573 S_2310 S_1666 S_896 S_1502 S_2777 S_190 S_2943 S_2709 S_2495 S_1621 S_2263 S_1275 S_2277 S_2170 S_1360 S_431 S_377
E_2200 60 2 S_0 S_1324 S_2986 S_2310 S_2141 S_338 S_1911 S_1768 S_3037 S_2324 S_3248 S_2261 S_3198 S_750 S_3200 S_864 S_959 S_2277 S_2907 S_2404 S_162 S_2625 S_2292 S_553 S_634
E_2201 15 1 S_0 S_2231 S_2986 S_680 S_143 S_1497 S_749 S_2745 S_339 S_1996 S_2010 S_701 S_1768 S_1802 S_386 S_3271 S_3373 S_85 S_754 S_1883 S_27
E_2206 20 3 S_0 S_3220 S_222 S_2723 S_2703 S_162 S_573 S_3142
E_2207 15 2 S_0 S_3220 S_675 S_2745 S_495 S_120 S_1802 S_2426 S_995 S_2703 S_848 S_573 S_2646 S_2943 S_647 S_2035 S_2773 S_2263 S_860 S_1513 S_864 S_959 S_1298 S_2170 S_3217
E_2204 35 3 S_1324 S_0 S_2986 S_1568 S_1751 S_634 S_3037 S_3114 S_2113 S_553 S_2071 S_2785
E_2205 60 1 S_0 S_2977 S_2745 S_1429 S_1850 S_1802 S_3232 S_3031 S_941 S_2029 S_1877 S_642 S_2086 S_2035 S_3198 S_1183 S_864 S_596 S_2277 S_1298 S_2565 S_2907 S_2170 S_2113 S_162
E_2208 25 1 S_0 S_2277 S_3222 S_1360
E_2209 55 2 S_0 S_675 S_227 S_1264 S_837 S_1911 S_2932 S_2018 S_3445 S_2703 S_999 S_2324 S_1568 S_949 S_1090 S_864 S_1187 S_1469 S_2277 S_2170 S_2404 S_162 S_2625 S_431
E_531 30 3 S_0 S_2277 S_2310 S_2886 S_2263 S_1360 S_3198 S_1502
E_530 15 3 S_0 S_1751 S_2745 S_2426 S_3071 S_3382 S_959 S_1802 S_1263 S_2301 S_3025 S_2071 S_3293 S_2986 S_283 S_565 S_1273 S_896 S_1384 S_2824 S_2316 S_1768 S_794 S_2649 S_947 S_291 S_2326 S_143 S_2027 S_749 S_882 S_831 S_2505 S_1184 S_473 S_1579 S_3261 S_2785 S_2277 S_2050 S_2404 S_764 S_1743 S_1033 S_669
E_533 8 2 S_0 S_1948 S_146 S_1425 S_2653 S_2426 S_1556 S_3384 S_3440 S_2749 S_2531 S_1549 S_327 S_1218 S_1760 S_3293 S_3261 S_2310 S_565 S_1763 S_2051 S_569 S_2252 S_3185 S_2877 S_3245 S_3299 S_1345 S_911 S_3252 S_1360 S_1511 S_2866 S_3046 S_1440 S_543 S_2404 S_1476 S_1791 S_836 S_2416
E_532 12 3 S_0 S_2496 S_2035 S_3031 S_3252 S_764 S_313 S_794 S_3245 S_3261
E_535 20 3 S_0 S_1768 S_2277 S_2035 S_3031 S_1473 S_2907 S_3198 S_313 S_2565
E_534 16 2 S_0 S_2639 S_2310 S_495 S_1968 S_1106 S_1341
E_537 50 3 S_0 S_680 S_1570 S_162 S_2301 S_85 S_2696
E_536 15 2 S_0 S_3293 S_2012 S_283 S_2993 S_2745 S_3071 S_764 S_22 S_2426 S_3261 S_2071 S_3413
E_539 20 2 S_1424 S_0 S_2699 S_3252 S_3245 S_3261
E_538 30 2 S_0 S_3293 S_647 S_1298 S_2977 S_2456 S_1053 S_236 S_2286 S_1802 S_162 S_864 S_2625
E_6189 16 2 S_0 S_1802 S_143 S_1214
E_6188 20 2 S_0 S_3220 S_2426 S_227 S_1489 S_2301 S_995 S_2870 S_1324 S_1862 S_1911 S_2703 S_685 S_1502 S_573 S_2495 S_2035 S_2263 S_1577 S_3261 S_2277 S_1021 S_1298 S_1360 S_2625 S_431
E_3915 20 1 S_0 S_3200 S_2035 S_1021 S_1298 S_3462 S_1477 S_1502 S_162 S_864 S_1216
E_3914 30 2 S_0 S_3277 S_723 S_222 S_2749 S_2301 S_1658 S_564 S_1911 S_2703 S_744 S_2773 S_1094 S_1577 S_864 S_595 S_2277 S_3004 S_1298 S_2170 S_3023 S_1598 S_1360 S_2625 S_1012
E_3917 25 3 S_0 S_1188 S_44
E_3916 35 2 S_0 S_1948 S_2745 S_1953 S_2000 S_2301 S_2755 S_1324 S_2018 S_2310 S_1911 S_2703 S_3298 S_2324 S_647 S_2773 S_2263 S_1408 S_584 S_864 S_595 S_3200 S_1914 S_2625
E_3911 75 2 S_0 S_1188 S_2263 S_2745 S_896 S_995 S_893 S_572 S_3261 S_2709
E_3910 35 1 S_0 S_2986 S_2310 S_2745 S_495 S_2404 S_438 S_2578 S_2113 S_947 S_2581 S_669 S_2785
E_3913 35 2 S_0 S_2885 S_2277 S_2035 S_3031 S_2745 S_2907 S_3198 S_1892 S_3149 S_495 S_3217
E_3912 40 3 S_1324 S_0 S_3200 S_2035 S_2502 S_3154 S_2263 S_3220 S_2986 S_1803 S_2580 S_1014 S_2625 S_2292 S_659 S_2841
E_3919 20 3 S_0 S_1768 S_896 S_2703 S_1502 S_1802 S_851 S_687
E_3918 40 1 S_0 S_3293 S_644
E_6256 35 3 S_0 S_2292 S_2450 S_1502 S_1181
E_2228 70 2 S_0 S_2986 S_2745 S_644 S_2426 S_959 S_3261 S_553 S_3142
E_2229 40 3 S_0 S_1749 S_222 S_1489 S_2301 S_1324 S_938 S_1911 S_2703 S_1502 S_2825 S_999 S_141 S_525 S_2773 S_864 S_959 S_2277 S_1298 S_2170 S_1598 S_1360 S_2625 S_754
E_289 10 2 S_0 S_1796 S_1802 S_2071 S_3363 S_565 S_3031 S_1502 S_794 S_291 S_1071 S_1914 S_143 S_2262 S_533 S_3261 S_2103 S_1691 S_2050 S_1669 S_764 S_1033
E_288 10 2 S_0 S_3293 S_143 S_652 S_2262 S_2263 S_211 S_1646 S_1183 S_1768 S_794 S_533 S_2426 S_1071 S_3261 S_1914
E_287 25 3 S_0 S_1796 S_1898 S_1317 S_1802 S_2426 S_1266 S_1378 S_181 S_3293 S_634 S_1669 S_794 S_944 S_1122 S_1914 S_143 S_652 S_526 S_2501 S_2263 S_1183 S_533 S_3261 S_211 S_764 S_55 S_3161
E_286 25 2 S_0 S_1751 S_3430 S_495 S_2749 S_1802 S_3290 S_3293 S_3031 S_2644 S_185 S_3185 S_1502 S_1277 S_1914 S_2035 S_3198 S_2776 S_2263 S_1582 S_1183 S_2164 S_864 S_1515 S_2103 S_2277 S_1298 S_2170 S_2907 S_2565 S_313 S_2113 S_162
E_285 10 1 S_2565 S_3031 S_3245 S_3252 S_0
E_284 8 1 S_0 S_3293 S_143 S_1802 S_3025 S_794 S_2244 S_3261
E_283 15 3 S_0 S_2301 S_2749 S_1033 S_2426 S_1658 S_130 S_3031 S_896 S_3185 S_1502 S_3245 S_1914 S_2035 S_3198 S_2263 S_1183 S_2665 S_756 S_3261 S_2277 S_1691 S_2050 S_764 S_313 S_3040
E_282 30 1 S_0 S_2035 S_756 S_1537 S_1298 S_3198 S_1615 S_2745 S_864 S_2977 S_2907 S_498 S_701 S_1802 S_162 S_2426 S_2625 S_2310 S_2113
E_281 12 3 S_0 S_2433 S_2565 S_681 S_2745 S_495 S_3114 S_2351 S_1802 S_2649 S_2456 S_2113 S_285 S_2548
E_280 25 1 S_0 S_1345 S_3386 S_2886 S_3252 S_569 S_2565 S_2531 S_1549 S_2866 S_3245 S_3261 S_203 S_2416 S_1244
E_2888 16 1 S_0 S_3220 S_1892 S_1802 S_1324 S_573 S_938 S_896 S_1543 S_2703 S_572 S_999 S_3298 S_1914 S_332 S_2035 S_2773 S_2263 S_864 S_1298 S_2064 S_2138 S_162 S_2625 S_3217
E_2225 30 1 S_0 S_1887 S_669
E_1320 25 1 S_0 S_2277 S_1021 S_1598 S_1360 S_1502 S_864
E_141 10 2 S_0 S_1948 S_2745 S_495 S_831 S_3382 S_2578 S_2749 S_1802 S_2426 S_2310 S_2824 S_1768 S_794 S_851 S_1914 S_1261 S_143 S_652 S_1183 S_533 S_1014 S_3261 S_2103 S_155 S_1021 S_1502 S_211 S_764 S_1033
E_1322 45 3 S_0 S_3220 S_1595 S_222 S_170 S_2130 S_2928 S_2018 S_938 S_283 S_2703 S_999 S_3248 S_2773 S_573 S_584 S_864 S_152 S_2277 S_1298 S_2170 S_3023 S_1534
E_1323 40 2 S_0 S_2122 S_2977 S_882 S_2578 S_1802 S_2986 S_2310 S_2793 S_647 S_1568 S_3198 S_2502 S_1408 S_2893 S_864 S_2785 S_2670 S_2277 S_1298 S_1473 S_874 S_2156 S_3061 S_1701
E_1324 30 3 S_0 S_3478 S_2986 S_1802 S_143
E_1325 15 2 S_2703 S_0
E_2156 8 3 S_0 S_1736 S_222 S_1075 S_162 S_2709
E_146 65 3 S_0 S_2277 S_682 S_2310 S_2886 S_3 S_1360 S_685 S_1640 S_2301
E_2157 50 3 S_0 S_2977 S_2745 S_495 S_120 S_886 S_2426 S_2071 S_3293 S_2310 S_995 S_1768 S_1450 S_1914 S_2326 S_2263 S_864 S_959 S_3261 S_3417 S_1021 S_422 S_2170 S_157 S_2625 S_1802
E_147 15 1 S_168 S_0 S_1095 S_1261 S_143 S_2501 S_751 S_752 S_1502 S_1802 S_533 S_2426 S_211 S_2071 S_1914
E_925 10 1 S_0 S_2310 S_2565 S_2453 S_2877 S_1768 S_3245
E_2154 25 2 S_0 S_531 S_2447 S_236 S_1768 S_3445
E_1328 25 3 S_0 S_1768 S_2277 S_3277 S_1298 S_3198 S_966 S_2907 S_647 S_2170 S_1726 S_495 S_162 S_864
E_2155 25 3 S_0 S_222 S_2745 S_170 S_2578 S_2301 S_837 S_2018 S_2986 S_2310 S_3366 S_995 S_2703 S_139 S_3142 S_3248 S_749 S_333 S_3261 S_2958 S_756 S_2170 S_1300 S_1028 S_2733 S_3040
E_1329 65 3 S_0 S_870 S_1595 S_283 S_1427 S_2762 S_1802 S_244 S_221 S_754
E_2152 35 2 S_0 S_1802
E_2153 15 3 S_0 S_431 S_1150
E_5834 50 3 S_0 S_754 S_642 S_162
E_2402 60 3 S_0 S_3220 S_3277 S_723 S_832 S_1957 S_1324 S_2310 S_2703 S_1502 S_573 S_3298 S_799 S_2035 S_2773 S_2263 S_744 S_2277 S_1021 S_1298 S_2170 S_1598 S_1360
E_5835 20 3 S_0 S_2986 S_263 S_2745 S_2502 S_120 S_2029 S_2301 S_1802 S_2113
E_922 12 2 S_0 S_2907 S_162 S_143 S_864 S_1907 S_896 S_1502 S_1033 S_572 S_2426 S_2625 S_794 S_3261 S_2071 S_1914
E_2151 24 1 S_1324 S_0 S_143 S_2252 S_749 S_2141 S_896 S_2052 S_3480 S_1802 S_188 S_137 S_669 S_1914
E_5836 85 1 S_0 S_2986 S_155 S_1751 S_2977 S_2745 S_2404 S_701 S_1802 S_1626 S_2113 S_669
E_517 90 2 S_0 S_1948 S_2799 S_2745 S_3440 S_1435 S_2426 S_2310 S_3031 S_1502 S_3245 S_1914 S_2496 S_2035 S_3252 S_533 S_864 S_3261 S_2103 S_1786 S_2565 S_1473 S_2907 S_764 S_313 S_2113 S_162
E_5837 20 3 S_0 S_2277 S_1768 S_1802 S_2221
E_516 8 3 S_2103 S_3293 S_0 S_1502 S_794 S_2426 S_1033 S_3261 S_55 S_1914 S_1378
E_5830 30 2 S_1324 S_999 S_0 S_2035 S_283 S_222 S_3154 S_329 S_896 S_2263 S_120 S_2170 S_2408 S_1502 S_572 S_162 S_864 S_3008 S_1243 S_1534 S_564
E_515 10 3 S_0 S_2745 S_2129 S_3382 S_1802 S_9 S_2426 S_3025 S_2869 S_2071 S_13 S_3293 S_2986 S_1861 S_565 S_2225 S_1768 S_794 S_291 S_2548 S_1914 S_1261 S_652 S_1183 S_701 S_1012 S_864 S_3261 S_2103 S_2774 S_1021 S_1502 S_2404 S_1839 S_1033 S_533
E_5831 100 2 S_0 S_2277 S_1298 S_3198 S_573 S_3220 S_2703 S_162 S_864
E_514 14 2 S_0 S_938 S_1298 S_2977 S_3220 S_2010 S_2703 S_2426 S_966
E_5832 55 1 S_0 S_2986 S_2584 S_1298 S_2703 S_864 S_2412
E_923 18 3 S_0 S_2745 S_2749 S_2426 S_2986 S_2310 S_3031 S_513 S_184 S_2824 S_1768 S_2825 S_998 S_3245 S_2035 S_2773 S_3252 S_3052 S_3261 S_2785 S_2277 S_2565 S_2907 S_1360 S_2170 S_553
E_513 15 1 S_0 S_3293 S_1095 S_1261 S_143 S_2050 S_1907 S_2823 S_794 S_1033 S_55 S_2071 S_2501
E_5833 25 1 S_0 S_264 S_222 S_3118 S_2628 S_227 S_1489 S_3033 S_1911 S_2703 S_3447 S_2592 S_1943 S_3107 S_1577 S_864 S_2218 S_479 S_2277 S_600 S_2170 S_1360 S_2625 S_431
E_1750 35 2 S_0 S_2745 S_882 S_2113 S_669 S_634
E_4297 15 1 S_0 S_2277 S_3277 S_723 S_2170 S_2723 S_3220 S_1360 S_2703 S_120 S_2113 S_2404 S_162 S_573 S_1802 S_553 S_1660
E_511 15 2 S_0 S_2122 S_1101 S_2962 S_143 S_3293 S_289 S_749 S_1188 S_2025 S_2822 S_764 S_2986 S_794 S_1343 S_851 S_3025 S_1802 S_3410
E_4296 16 2 S_1850 S_0 S_1802
E_510 8 2 S_0 S_1502 S_1802 S_143 S_572
E_4295 50 1 S_2703 S_3293 S_0
E_5522 40 2 S_0 S_686
E_5523 15 2 S_0 S_3220 S_3277 S_2301 S_832 S_1488 S_2426 S_2310 S_3366 S_896 S_2703 S_848 S_1502 S_572 S_573 S_744 S_2035 S_864 S_786 S_3261 S_2277 S_1021 S_1360 S_3008 S_2625
E_5520 15 3 S_0 S_513 S_553 S_1865
E_4526 50 1 S_0 S_1595 S_3 S_1546 S_1892 S_2752 S_2301 S_675 S_2870 S_3033 S_3082 S_2703 S_2027 S_1502 S_573 S_2773 S_864 S_44 S_564 S_2242 S_2277 S_1879 S_2170 S_1360 S_162
E_5526 50 1 S_0 S_3293 S_3200 S_2277 S_1165 S_1360
E_5527 60 2 S_54 S_784 S_221 S_0 S_2170 S_1473 S_184 S_1510 S_1751 S_864 S_754 S_152
E_5524 30 1 S_0 S_884 S_2141 S_2703 S_1488 S_2749 S_162 S_473 S_553 S_3142
E_5525 60 3 S_0 S_1751 S_2425 S_1324 S_236 S_1502 S_1914 S_2261 S_3198 S_1570 S_2263 S_1582 S_1183 S_864 S_1402 S_3261 S_2103 S_2277 S_1298 S_2170 S_966 S_2907 S_604 S_162 S_3325
E_4837 35 1 S_0 S_3220 S_1957 S_1802 S_1324 S_744 S_1502 S_573 S_3298 S_2035 S_2773 S_2263 S_2116 S_864 S_473 S_595 S_368 S_600 S_1298 S_2170 S_1473 S_2404 S_162 S_2625 S_553
E_5528 85 2 S_0 S_2623 S_754 S_553 S_1802
E_5529 45 3 S_0 S_1018 S_1771 S_896 S_1556 S_1802 S_24 S_3455
E_4292 26 2 S_0 S_3220 S_573
E_4835 26 3 S_0 S_896 S_1850 S_1502 S_2692 S_572 S_1802
E_4522 50 1 S_0 S_1188 S_870 S_1595 S_283 S_2079 S_2986 S_162 S_152 S_3142
E_805 8 3 S_0 S_2653 S_831 S_498 S_3440 S_1802 S_1267 S_2071 S_13 S_3293 S_2986 S_2310 S_565 S_3031 S_846 S_2824 S_794 S_279 S_3245 S_1339 S_2501 S_2035 S_3248 S_2947 S_3252 S_2665 S_3261 S_1772 S_2050 S_2907 S_2565 S_764 S_1590 S_1033 S_767 S_553
E_4921 60 3 S_0 S_2035 S_143 S_749 S_236 S_1768 S_1802 S_644 S_1343 S_947 S_3261 S_669
E_4692 75 3 S_0 S_2986 S_1750 S_749 S_837 S_1883 S_1388
E_4691 85 2 S_0 S_2029 S_1802 S_143
[truncated: 264,347 more chars]
