# Supplementary material for: Cost-minimizing team hires with participation constraint
Source: PLoS One. 2018 Aug 28;13(8):e0201596. doi: 10.1371/journal.pone.0201596 (PMC6112644; doi:10.1371/journal.pone.0201596)
Supplement: S3 Dataset — (ZIP) [file pone.0201596.s003.zip]

Archive with 8 entries (6 files):
- synthetic/Synthetic for pfth in section 6_2/
- synthetic/Synthetic for pfth in section 6_2/Synthetic.txt
- synthetic/Synthetic for pfth in section 6_2/╦╡├≈.txt
- synthetic/synthetic.txt
- synthetic/synthetic_1.txt
- synthetic/synthetic_X=100.txt
- synthetic/synthetic_X=200.txt
- synthetic/
