# Supplementary material for: Cost-minimizing team hires with participation constraint
Source: PLoS One. 2018 Aug 28;13(8):e0201596. doi: 10.1371/journal.pone.0201596 (PMC6112644; doi:10.1371/journal.pone.0201596)
Supplement: S3 Dataset — (ZIP) [file pone.0201596.s003.zip › synthetic/Synthetic for pfth in section 6_2/╦╡├≈.txt]

Synthetic.txt:
expert num: 1500 projext num: 500 skill num: 50
