# Supplementary material for: Cost-minimizing team hires with participation constraint
Source: PLoS One. 2018 Aug 28;13(8):e0201596. doi: 10.1371/journal.pone.0201596 (PMC6112644; doi:10.1371/journal.pone.0201596)
Supplement: S3 Dataset — (ZIP) [file pone.0201596.s003.zip › synthetic/synthetic.txt]

P_1 1 S_68 S_100 S_32 S_3 S_65 S_99 S_42 S_8 S_9 S_79 S_11 S_14 S_49 S_18 S_20 S_53 S_23 S_22 S_52 S_93 S_58 S_95 S_26 S_63
P_2 1 S_68 S_69 S_6 S_7 S_8 S_77 S_78 S_79 S_11 S_74 S_14 S_17 S_20 S_23 S_83 S_93 S_31 S_91 S_90 S_30 S_32 S_98 S_46 S_47 S_45 S_51 S_49 S_53 S_59 S_62
P_3 1 S_1 S_78 S_79 S_13 S_15 S_84 S_18 S_24 S_27 S_91 S_36 S_37 S_42 S_43 S_40 S_46 S_44 S_45 S_50 S_55 S_54
P_4 1 S_68 S_71 S_66 S_6 S_67 S_77 S_9 S_13 S_74 S_87 S_19 S_80 S_22 S_25 S_92 S_29 S_89 S_91 S_90 S_98 S_99 S_39 S_96 S_42 S_41 S_46 S_49 S_55 S_63
P_5 1 S_68 S_1 S_71 S_4 S_65 S_66 S_6 S_72 S_14 S_84 S_86 S_81 S_20 S_25 S_92 S_31 S_46 S_44 S_55 S_53 S_57 S_63 S_60
P_6 1 S_69 S_2 S_3 S_5 S_78 S_79 S_72 S_73 S_14 S_15 S_86 S_21 S_80 S_22 S_82 S_26 S_94 S_88 S_91 S_30 S_32 S_33 S_98 S_36 S_37 S_50 S_52 S_59 S_57 S_56
P_7 1 S_68 S_69 S_70 S_71 S_4 S_8 S_72 S_73 S_74 S_75 S_87 S_86 S_22 S_25 S_93 S_26 S_88 S_31 S_91 S_90 S_35 S_33 S_99 S_36 S_97 S_47 S_51 S_53 S_59 S_56
P_8 1 S_1 S_4 S_5 S_65 S_66 S_76 S_12 S_14 S_85 S_84 S_87 S_19 S_22 S_93 S_26 S_88 S_91 S_30 S_34 S_35 S_32 S_49 S_48 S_54 S_53 S_58 S_60
P_9 1 S_69 S_71 S_4 S_78 S_10 S_79 S_83 S_24 S_31 S_90 S_34 S_35 S_98 S_38 S_43 S_51 S_50 S_57
P_10 1 S_5 S_7 S_10 S_95 S_31 S_35 S_38 S_43 S_50 S_48 S_58
P_11 1 S_69 S_65 S_7 S_77 S_13 S_74 S_14 S_75 S_84 S_22 S_82 S_93 S_92 S_26 S_100 S_40 S_49 S_56
P_12 1 S_13 S_23 S_33 S_36 S_60
P_13 1 S_1 S_69 S_5 S_7 S_9 S_72 S_73 S_13 S_74 S_14 S_84 S_87 S_18 S_20 S_22 S_89 S_88 S_91 S_38 S_54 S_53 S_52 S_58 S_57 S_63 S_61
P_14 1 S_69 S_1 S_70 S_65 S_67 S_7 S_8 S_9 S_12 S_13 S_74 S_16 S_20 S_23 S_27 S_95 S_88 S_35 S_100 S_96 S_97 S_40 S_46 S_49 S_48 S_53 S_59 S_58 S_63
P_15 1 S_2 S_5 S_66 S_10 S_73 S_17 S_19 S_95 S_28 S_33 S_46 S_50 S_48 S_59 S_63
P_16 1 S_1 S_70 S_64 S_8 S_74 S_14 S_75 S_85 S_86 S_83 S_23 S_25 S_92 S_96 S_49 S_57 S_61
P_17 1 S_1 S_2 S_70 S_71 S_64 S_66 S_78 S_79 S_11 S_15 S_16 S_18 S_20 S_22 S_94 S_34 S_36 S_97 S_42 S_47 S_50 S_49 S_59 S_63
P_18 1 S_1 S_3 S_71 S_7 S_74 S_85 S_16 S_81 S_80 S_88 S_32 S_96 S_43 S_59
P_19 1 S_1 S_69 S_3 S_4 S_6 S_77 S_9 S_79 S_13 S_74 S_85 S_19 S_20 S_83 S_23 S_25 S_92 S_95 S_31 S_30 S_100 S_36 S_51 S_50 S_62 S_61
P_20 1 S_66 S_77 S_78 S_12 S_74 S_17 S_85 S_87 S_19 S_83 S_92 S_95 S_28 S_88 S_32 S_39 S_97 S_47 S_52 S_58 S_61
P_21 1 S_2 S_3 S_4 S_65 S_11 S_14 S_83 S_95 S_88 S_90 S_35 S_61
P_22 1 S_2 S_79 S_25 S_24 S_40 S_47 S_44 S_57 S_61
P_23 1 S_3 S_66 S_12 S_86 S_21 S_23 S_22 S_35 S_38 S_99 S_96 S_36 S_42 S_43 S_40 S_54 S_56
P_24 1 S_1 S_70 S_2 S_71 S_65 S_5 S_7 S_67 S_11 S_12 S_73 S_14 S_17 S_19 S_86 S_22 S_92 S_91 S_33 S_98 S_97 S_43 S_40 S_41 S_45 S_51 S_49 S_53 S_58
P_25 1 S_70 S_64 S_9 S_75 S_87 S_20 S_93 S_34 S_50 S_49 S_52 S_57 S_61
P_26 1 S_3 S_64 S_66 S_78 S_79 S_74 S_20 S_29 S_39 S_96 S_37 S_59 S_60
P_27 1 S_65 S_78 S_83 S_33 S_39 S_36 S_51 S_48 S_53
P_28 1 S_68 S_3 S_4 S_65 S_6 S_7 S_9 S_78 S_16 S_87 S_20 S_92 S_30 S_34 S_32 S_36 S_47 S_45 S_50 S_54 S_56 S_61 S_60
P_29 1 S_70 S_64 S_65 S_77 S_72 S_84 S_16 S_19 S_83 S_93 S_91 S_33 S_36 S_40 S_44 S_48 S_59 S_61
P_30 1 S_64 S_8 S_78 S_13 S_16 S_19 S_87 S_86 S_20 S_25 S_95 S_27 S_29 S_32 S_38 S_96 S_36 S_37 S_43 S_46 S_45 S_53 S_52 S_56
P_31 1 S_68 S_69 S_67 S_76 S_10 S_78 S_79 S_75 S_18 S_83 S_82 S_22 S_92 S_27 S_26 S_89 S_29 S_91 S_38 S_99 S_36 S_43 S_47 S_53 S_57 S_63
P_32 1 S_65 S_7 S_17 S_84 S_87 S_91 S_90 S_33 S_96 S_97 S_43 S_51 S_58
P_33 1 S_15 S_16 S_21 S_83 S_93 S_92 S_30 S_34 S_39 S_36 S_96 S_50 S_48 S_55 S_54 S_63 S_62
P_34 1 S_69 S_70 S_64 S_79 S_73 S_15 S_84 S_81 S_80 S_22 S_25 S_27 S_26 S_94 S_28 S_31 S_30 S_32 S_33 S_97 S_42 S_43 S_40 S_47 S_45 S_57 S_63
P_35 1 S_69 S_79 S_11 S_85 S_22 S_50 S_52
P_36 1 S_1 S_71 S_5 S_76 S_8 S_79 S_75 S_87 S_19 S_21 S_82 S_25 S_92 S_27 S_31 S_35 S_100 S_39 S_99 S_97 S_37 S_40 S_45 S_48 S_60
P_37 1 S_69 S_71 S_9 S_10 S_17 S_86 S_21 S_23 S_93 S_27 S_26 S_30 S_90 S_98 S_37 S_40 S_41 S_51 S_48 S_59
P_38 1 S_69 S_2 S_3 S_71 S_65 S_7 S_11 S_79 S_74 S_16 S_18 S_20 S_23 S_83 S_93 S_95 S_26 S_29 S_88 S_35 S_98 S_96 S_46 S_47 S_51 S_50 S_54 S_62 S_61
P_39 1 S_70 S_6 S_9 S_77 S_74 S_15 S_81 S_32 S_98 S_41 S_45 S_63
P_40 1 S_76 S_12 S_82 S_93 S_92 S_24 S_91 S_44 S_56
P_41 1 S_69 S_71 S_64 S_78 S_85 S_83 S_23 S_22 S_27 S_88 S_35 S_46 S_51 S_49 S_59 S_63
P_42 1 S_2 S_3 S_71 S_6 S_76 S_9 S_10 S_11 S_14 S_74 S_75 S_85 S_84 S_21 S_23 S_22 S_95 S_29 S_31 S_30 S_35 S_38 S_39 S_97 S_46 S_54 S_57 S_56
P_43 1 S_2 S_3 S_5 S_76 S_77 S_72 S_74 S_15 S_19 S_87 S_86 S_20 S_95 S_26 S_96 S_36 S_42 S_43 S_55 S_59 S_60
P_44 1 S_68 S_1 S_2 S_70 S_4 S_65 S_76 S_78 S_13 S_73 S_19 S_86 S_81 S_23 S_94 S_33 S_98 S_99 S_97 S_40 S_46 S_45 S_51 S_50 S_53 S_52 S_59 S_57 S_63 S_61
P_45 1 S_67 S_73 S_18 S_23 S_82 S_89 S_90 S_39 S_45 S_50 S_62
P_46 1 S_69 S_1 S_7 S_10 S_25
P_47 1 S_86 S_82 S_94 S_33 S_98 S_49 S_53 S_61
P_48 1 S_69 S_2 S_66 S_92 S_30 S_98 S_38 S_41 S_47 S_62
P_49 1 S_69 S_1 S_64 S_16 S_23 S_83 S_25 S_95 S_29 S_89 S_98 S_99 S_39 S_44 S_50 S_49 S_54 S_52 S_59 S_56 S_62
P_50 1 S_3 S_6 S_67 S_74 S_16 S_87 S_25 S_27 S_90 S_33 S_42 S_60
P_51 1 S_78 S_87 S_19 S_18 S_58 S_63 S_61
P_52 1 S_68 S_3 S_7 S_76 S_9 S_72 S_12 S_19 S_20 S_22 S_25 S_93 S_92 S_27 S_26 S_28 S_34 S_43 S_49 S_63
P_53 1 S_68 S_1 S_71 S_5 S_66 S_79 S_11 S_72 S_12 S_14 S_85 S_92 S_24 S_88 S_28 S_31 S_32 S_40 S_41 S_46 S_44 S_53 S_57 S_56 S_61
P_54 1 S_69 S_7 S_9 S_77 S_17 S_83 S_24 S_27 S_88 S_35 S_99 S_39 S_37 S_41 S_44 S_45 S_50 S_63
P_55 1 S_2 S_3 S_8 S_77 S_72 S_20 S_23 S_83 S_82 S_27 S_31 S_100 S_33 S_38 S_98 S_37 S_43 S_40 S_58 S_63 S_62
P_56 1 S_65 S_14 S_74 S_30 S_99 S_39 S_97
P_57 1 S_77 S_23 S_82 S_98 S_96 S_49
P_58 1 S_1 S_64 S_6 S_66 S_9 S_72 S_83 S_22 S_27 S_28 S_98 S_99 S_36 S_63
P_59 1 S_6 S_66 S_79 S_13 S_74 S_85 S_84 S_16 S_87 S_80 S_82 S_24 S_95 S_88 S_34 S_35 S_38 S_36 S_40 S_45 S_48 S_53 S_59 S_58
P_60 1 S_1 S_2 S_4 S_82 S_94 S_100 S_96 S_49 S_48
P_61 1 S_3 S_67 S_38 S_99 S_36 S_59 S_61
P_62 1 S_65 S_7 S_10 S_12 S_73 S_14 S_15 S_89 S_48
P_63 1 S_3 S_65 S_7 S_10 S_72 S_12 S_13 S_74 S_16 S_25 S_26 S_29 S_91 S_32 S_38 S_97 S_40 S_50 S_49 S_52 S_56 S_63 S_61
P_64 1 S_71 S_64 S_78 S_72 S_75 S_84 S_16 S_18 S_23 S_98 S_39 S_36 S_97 S_42 S_40 S_45 S_49 S_52 S_61 S_60
P_65 1 S_68 S_70 S_17 S_86 S_30
P_66 1 S_68 S_3 S_64 S_12 S_94 S_45
P_67 1 S_4 S_79 S_12 S_73 S_25 S_35 S_100 S_44 S_50 S_49 S_55 S_59
P_68 1 S_5 S_74 S_24 S_26 S_49
P_69 1 S_68 S_6 S_79 S_13 S_73 S_86 S_20 S_24 S_92 S_95 S_94 S_26 S_90 S_35 S_32 S_96 S_42 S_40 S_46 S_51 S_58 S_63 S_60
P_70 1 S_67 S_7 S_77 S_17 S_84 S_19 S_83 S_22 S_25 S_24 S_91 S_31 S_90 S_32 S_99 S_96 S_41 S_59 S_56 S_62
P_71 1 S_12 S_83 S_93 S_25 S_33
P_72 1 S_71 S_64 S_5 S_7 S_67 S_79 S_13 S_74 S_75 S_85 S_17 S_18 S_86 S_22 S_27 S_26 S_89 S_29 S_88 S_38 S_97 S_42 S_40 S_46 S_45 S_48 S_55 S_54 S_61 S_60
P_73 1 S_1 S_69 S_71 S_8 S_14 S_75 S_17 S_87 S_86 S_81 S_92 S_30 S_36 S_40 S_45 S_49 S_57
P_74 1 S_2 S_70 S_64 S_6 S_67 S_7 S_77 S_12 S_73 S_85 S_17 S_18 S_23 S_82 S_22 S_25 S_89 S_88 S_34 S_38 S_99 S_36 S_97 S_43 S_55 S_59 S_58 S_63 S_62
P_75 1 S_64 S_66 S_11 S_87 S_25 S_28
P_76 1 S_69 S_70 S_6 S_67 S_77 S_9 S_78 S_73 S_84 S_16 S_19 S_20 S_23 S_83 S_22 S_93 S_25 S_24 S_89 S_100 S_33 S_38 S_98 S_42 S_43 S_40 S_46 S_51
P_77 1 S_4 S_64 S_65 S_67 S_79 S_12 S_13 S_73 S_15 S_87 S_86 S_18 S_29 S_28 S_91 S_31 S_30 S_33 S_39 S_37 S_40 S_45 S_54 S_62 S_61
P_78 1 S_2 S_71 S_65 S_7 S_78 S_75 S_19 S_18 S_23 S_22 S_82 S_93 S_24 S_27 S_28 S_30 S_32 S_38 S_39 S_99 S_43 S_40 S_41 S_52 S_59 S_56 S_62 S_61
P_79 1 S_68 S_1 S_2 S_66 S_77 S_11 S_79 S_13 S_73 S_15 S_87 S_23 S_83 S_82 S_25 S_95 S_27 S_89 S_88 S_100 S_98 S_96 S_43 S_46 S_44 S_54 S_52
P_80 1 S_69 S_1 S_4 S_8 S_79 S_19 S_22 S_26 S_88 S_91 S_36 S_96 S_57
P_81 1 S_68 S_4 S_7 S_83 S_22 S_41 S_44 S_55 S_54
P_82 1 S_69 S_65 S_72 S_83 S_92 S_29 S_46 S_55 S_58
P_83 1 S_67 S_16 S_87 S_89 S_29 S_37 S_42 S_43
P_84 1 S_68 S_2 S_3 S_5 S_65 S_67 S_76 S_78 S_72 S_13 S_75 S_85 S_22 S_93 S_25 S_92 S_94 S_29 S_28 S_34 S_32 S_96 S_97 S_42 S_43 S_50 S_49 S_55
P_85 1 S_68 S_64 S_65 S_67 S_77 S_10 S_75 S_84 S_86 S_80 S_93 S_88 S_100 S_39 S_58 S_63
P_86 1 S_76 S_77 S_73 S_84 S_81 S_93 S_24 S_27 S_30 S_40 S_41 S_50 S_48
P_87 1 S_2 S_70 S_71 S_3 S_65 S_67 S_7 S_9 S_12 S_13 S_17 S_84 S_16 S_83 S_82 S_24 S_95 S_32 S_100 S_37 S_42 S_46 S_47 S_45 S_52 S_56 S_63 S_61
P_88 1 S_3 S_64 S_5 S_6 S_78 S_10 S_16 S_18 S_24 S_91 S_35 S_97 S_53 S_52 S_59 S_61
P_89 1 S_4 S_6 S_17 S_18 S_90 S_34 S_32 S_98 S_50 S_55 S_59 S_58
P_90 1 S_69 S_2 S_4 S_65 S_67 S_7 S_10 S_12 S_75 S_85 S_18 S_20 S_83 S_23 S_22 S_25 S_27 S_29 S_35 S_98 S_42 S_47 S_44 S_58 S_56
P_91 1 S_70 S_77 S_79 S_12 S_74 S_75 S_85 S_84 S_18 S_81 S_20 S_83 S_23 S_82 S_93 S_95 S_27 S_26 S_100 S_33 S_38 S_36 S_50 S_54 S_58 S_57 S_62
P_92 1 S_67 S_84 S_25 S_94 S_29 S_44
P_93 1 S_69 S_14 S_75 S_17 S_16 S_87 S_86 S_28 S_42 S_41 S_46 S_49
P_94 1 S_5 S_72 S_13 S_14 S_43 S_58 S_57 S_60
P_95 1 S_65 S_8 S_78 S_72 S_82 S_26 S_94 S_35 S_32 S_41 S_44 S_61
P_96 1 S_1 S_67 S_8 S_85 S_87 S_24 S_88 S_44 S_53 S_52 S_61
P_97 1 S_69 S_4 S_65 S_6 S_7 S_11 S_86 S_21 S_83 S_25 S_95 S_94 S_89 S_29 S_88 S_31 S_35 S_100 S_98 S_36 S_37 S_42 S_47 S_45 S_54 S_59 S_62 S_61
P_98 1 S_70 S_7 S_11 S_16 S_84 S_20 S_80 S_90 S_100 S_36 S_37 S_43 S_50 S_53 S_59 S_57 S_61
P_99 1 S_69 S_2 S_3 S_64 S_6 S_67 S_78 S_11 S_73 S_15 S_84 S_19 S_18 S_80 S_95 S_94 S_29 S_28 S_34 S_35 S_97 S_42 S_40 S_46 S_45 S_48 S_56 S_63
P_100 1 S_69 S_70 S_4 S_67 S_11 S_72 S_75 S_85 S_19 S_21 S_80 S_82 S_25 S_88 S_91 S_90 S_34 S_100 S_39 S_99 S_96 S_41 S_46 S_55 S_58 S_63
P_101 1 S_64 S_4 S_66 S_74 S_15 S_19 S_21 S_20 S_22 S_27 S_29 S_89 S_28 S_31 S_98 S_47 S_45 S_55 S_57 S_56 S_62
P_102 1 S_3 S_66 S_7 S_11 S_25 S_89 S_34 S_54 S_53 S_57
P_103 1 S_70 S_2 S_65 S_8 S_73 S_85 S_84 S_86 S_82 S_25 S_31 S_32 S_33 S_98 S_39 S_50 S_53
P_104 1 S_68 S_64 S_66 S_78 S_11 S_14 S_74 S_19 S_86 S_22 S_25 S_92 S_91 S_30 S_43 S_44 S_59 S_56 S_60
P_105 1 S_69 S_6 S_67 S_10 S_11 S_13 S_85 S_18 S_83 S_27 S_90 S_96 S_44 S_51 S_50 S_48 S_53 S_58 S_57 S_60
P_106 1 S_2 S_3 S_4 S_65 S_79 S_84 S_83 S_82 S_35 S_98 S_96 S_44 S_48 S_61
P_107 1 S_65 S_35 S_36 S_48 S_57 S_61
P_108 1 S_68 S_3 S_64 S_67 S_8 S_77 S_12 S_87 S_18 S_22 S_27 S_33 S_36 S_46 S_44 S_45 S_48 S_53 S_52 S_63 S_60
P_109 1 S_5 S_6 S_9 S_10 S_72 S_74 S_15 S_17 S_84 S_80 S_94 S_26 S_35 S_37 S_51 S_50 S_49 S_53 S_59
P_110 1 S_68 S_69 S_8 S_10 S_12 S_16 S_19 S_80 S_20 S_82 S_25 S_26 S_28 S_31 S_34 S_39 S_96 S_97 S_47 S_45 S_48
P_111 1 S_64 S_5 S_6 S_7 S_8 S_78 S_72 S_17 S_84 S_86 S_21 S_95 S_29 S_30 S_36 S_96 S_97 S_43 S_44 S_62
P_112 1 S_1 S_4 S_66 S_6 S_72 S_85 S_84 S_86 S_81 S_80 S_92 S_24 S_27 S_95 S_89 S_100 S_33 S_36 S_97 S_43 S_46 S_50 S_48 S_55 S_56 S_63 S_60
P_113 1 S_77 S_14 S_75 S_15 S_17 S_87 S_18 S_23 S_22 S_93 S_24 S_95 S_89 S_30 S_32 S_100 S_33 S_98 S_38 S_36 S_43 S_40 S_45 S_59 S_62 S_61
P_114 1 S_68 S_69 S_6 S_67 S_77 S_78 S_10 S_72 S_12 S_84 S_19 S_86 S_82 S_29 S_89 S_28 S_91 S_31 S_98 S_36 S_37 S_43 S_40 S_46 S_51 S_53 S_59
P_115 1 S_64 S_5 S_7 S_9 S_74 S_14 S_16 S_80 S_20 S_23 S_25 S_92 S_29 S_88 S_31 S_100 S_33 S_98 S_55 S_58 S_57 S_63 S_62 S_61 S_60
P_116 1 S_68 S_69 S_70 S_3 S_4 S_65 S_11 S_13 S_17 S_85 S_84 S_21 S_80 S_95 S_35 S_32 S_100 S_33 S_98 S_99 S_36 S_37 S_42 S_43 S_44 S_53 S_59 S_57 S_62
P_117 1 S_68 S_69 S_4 S_64 S_5 S_7 S_10 S_11 S_79 S_12 S_73 S_74 S_15 S_23 S_22 S_92 S_27 S_26 S_89 S_31 S_30 S_100 S_33 S_98 S_97 S_47 S_51 S_55 S_56 S_63
P_118 1 S_71 S_66 S_6 S_10 S_19 S_86 S_18 S_20 S_91 S_31 S_40 S_41 S_48 S_55 S_62 S_61 S_60
P_119 1 S_1 S_2 S_71 S_65 S_6 S_67 S_8 S_11 S_73 S_14 S_15 S_87 S_81 S_24 S_98 S_43 S_40 S_41 S_46 S_47 S_54 S_58 S_57 S_56 S_62
P_120 1 S_3 S_7 S_10 S_92 S_89 S_96 S_42 S_52
P_121 1 S_69 S_64 S_77 S_14 S_87 S_81 S_24 S_28 S_100 S_59 S_56 S_60
P_122 1 S_19 S_86 S_81 S_82 S_93 S_29 S_88 S_32 S_98 S_42 S_54 S_56
P_123 1 S_3 S_64 S_27 S_26 S_28 S_31 S_90 S_39
P_124 1 S_69 S_87 S_81 S_80 S_22 S_29 S_50
P_125 1 S_66 S_6 S_8 S_17 S_84 S_19 S_86 S_81 S_20 S_25 S_95 S_89 S_38 S_99 S_97 S_40 S_48 S_55 S_53 S_56 S_62
P_126 1 S_68 S_1 S_70 S_3 S_71 S_65 S_6 S_7 S_8 S_77 S_10 S_11 S_12 S_74 S_15 S_16 S_86 S_80 S_82 S_93 S_92 S_24 S_95 S_88 S_28 S_31 S_90 S_38 S_97 S_53
P_127 1 S_69 S_70 S_71 S_6 S_79 S_20 S_83 S_25 S_90 S_34 S_32 S_43 S_58
P_128 1 S_77 S_72 S_13 S_81 S_95 S_33 S_47 S_45 S_56
P_129 1 S_68 S_69 S_71 S_5 S_9 S_12 S_74 S_81 S_23 S_82 S_92 S_28 S_33 S_98 S_38 S_39 S_99 S_36 S_44 S_55 S_57 S_56 S_60
P_130 1 S_68 S_1 S_64 S_8 S_14 S_17 S_16 S_18 S_83 S_82 S_95 S_90 S_34 S_98 S_99 S_36 S_43 S_40 S_41 S_62
P_131 1 S_76 S_8 S_20 S_33 S_96 S_50 S_49 S_52
P_132 1 S_1 S_3 S_65 S_76 S_77 S_12 S_74 S_84 S_86 S_81 S_21 S_80 S_83 S_94 S_28 S_32 S_33 S_36 S_97 S_40 S_47 S_44 S_51 S_52 S_57 S_60
P_133 1 S_2 S_65 S_8 S_12 S_72 S_73 S_75 S_19 S_82 S_93 S_31 S_99 S_96 S_40 S_44 S_56 S_63 S_62
P_134 1 S_68 S_1 S_67 S_13 S_18 S_23 S_25 S_24 S_26 S_98 S_50 S_61
P_135 1 S_13 S_23 S_89 S_58 S_56
P_136 1 S_68 S_3 S_79 S_73 S_87 S_24 S_31 S_96 S_97 S_40 S_46 S_45 S_59 S_60
P_137 1 S_69 S_71 S_64 S_67 S_76 S_13 S_14 S_15 S_87 S_80 S_20 S_83 S_82 S_26 S_88 S_90 S_35 S_33 S_38 S_39 S_99 S_37 S_97 S_42 S_43 S_54 S_52 S_59 S_63 S_60
P_138 1 S_66 S_67 S_8 S_76 S_12 S_73 S_14 S_15 S_85 S_83 S_24 S_88 S_31 S_96 S_97 S_42 S_50 S_54 S_59 S_58
P_139 1 S_2 S_67 S_73 S_14 S_85 S_83 S_93 S_24 S_92 S_91 S_33 S_98
P_140 1 S_70 S_13 S_74 S_17 S_27 S_30 S_99
P_141 1 S_85 S_30 S_32 S_42 S_41 S_51
P_142 1 S_6 S_76 S_12 S_21 S_80 S_22 S_24 S_95 S_31 S_55
P_143 1 S_10 S_79 S_14 S_85 S_87 S_20 S_82 S_24 S_29 S_88 S_100 S_33 S_38 S_43 S_40 S_49 S_58
P_144 1 S_4 S_19 S_86 S_32 S_99
P_145 1 S_1 S_64 S_6 S_9 S_77 S_13 S_74 S_84 S_16 S_87 S_18 S_21 S_81 S_29 S_28 S_31 S_91 S_90 S_34 S_32 S_39 S_42 S_41 S_55 S_52 S_59 S_61 S_60
P_146 1 S_71 S_76 S_79 S_73 S_93 S_92 S_94 S_91 S_90 S_32 S_99 S_46 S_44 S_49 S_61
P_147 1 S_2 S_65 S_66 S_7 S_9 S_78 S_11 S_14 S_75 S_85 S_19 S_18 S_86 S_20 S_95 S_29 S_89 S_91 S_31 S_34 S_32 S_100 S_36 S_37 S_42 S_43 S_55 S_58 S_56 S_62
P_148 1 S_64 S_67 S_13 S_25 S_29 S_88 S_37 S_43
P_149 1 S_68 S_3 S_76 S_78 S_11 S_12 S_17 S_16 S_80 S_24 S_27 S_89 S_32 S_100 S_37 S_53 S_59
P_150 1 S_69 S_9 S_13 S_100 S_99 S_53
P_151 1 S_2 S_5 S_65 S_6 S_8 S_12 S_73 S_85 S_84 S_25 S_31 S_91 S_98 S_96 S_37 S_59 S_57
P_152 1 S_69 S_71 S_3 S_87 S_18 S_22 S_34
P_153 1 S_1 S_71 S_4 S_76 S_8 S_9 S_79 S_72 S_13 S_18 S_21 S_88 S_31 S_90 S_39 S_97 S_51 S_58 S_57 S_56 S_62
P_154 1 S_2 S_70 S_7 S_76 S_84 S_81 S_23 S_92 S_29 S_89 S_32 S_98 S_39 S_96 S_97 S_37 S_40 S_45 S_50 S_49
P_155 1 S_5 S_67 S_11 S_79 S_17 S_84 S_81 S_80 S_20 S_82 S_95 S_29 S_88 S_91 S_30 S_35 S_96 S_40 S_47 S_45 S_52 S_58 S_57 S_60
P_156 1 S_1 S_13 S_73 S_15 S_16 S_87 S_22 S_24 S_26 S_89 S_90 S_35 S_37 S_42 S_40 S_45 S_49 S_48 S_54 S_57 S_61
P_157 1 S_69 S_2 S_3 S_71 S_4 S_7 S_11 S_12 S_14 S_87 S_86 S_21 S_81 S_83 S_93 S_24 S_89 S_28 S_35 S_38 S_39 S_36 S_42 S_47 S_52 S_59 S_58 S_56 S_60
P_158 1 S_77 S_25 S_88 S_97 S_40
P_159 1 S_2 S_70 S_6 S_7 S_76 S_77 S_9 S_79 S_72 S_13 S_84 S_82 S_88 S_91 S_90 S_99 S_39 S_36 S_42 S_47 S_44 S_45 S_59 S_58
P_160 1 S_69 S_65 S_7 S_9 S_79 S_73 S_13 S_15 S_16 S_87 S_83 S_22 S_92 S_94 S_35 S_100 S_98 S_36 S_37 S_42 S_49 S_48 S_59 S_58 S_61 S_60
P_161 1 S_69 S_66 S_67 S_76 S_77 S_74 S_75 S_16 S_21 S_20 S_29 S_33 S_42 S_41 S_44 S_59 S_56
P_162 1 S_68 S_69 S_2 S_66 S_67 S_79 S_12 S_84 S_16 S_18 S_24 S_92 S_27 S_26 S_88 S_30 S_34 S_96 S_36 S_40 S_47 S_59 S_62
P_163 1 S_66 S_17 S_82 S_33 S_96 S_53 S_56 S_63
P_164 1 S_1 S_64 S_8 S_72 S_13 S_14 S_19 S_87 S_21 S_23 S_27 S_94 S_30 S_90 S_32 S_42 S_43 S_41 S_47 S_49 S_59 S_61
P_165 1 S_70 S_2 S_3 S_71 S_5 S_76 S_79 S_12 S_85 S_19 S_87 S_80 S_93 S_95 S_39 S_36 S_42 S_45 S_48 S_54 S_53 S_58 S_63 S_60
P_166 1 S_70 S_4 S_5 S_75 S_19 S_81 S_27 S_29 S_89 S_88 S_90 S_33 S_98 S_40 S_55 S_60
P_167 1 S_10 S_79 S_11 S_17 S_82 S_39
P_168 1 S_68 S_1 S_70 S_78 S_73 S_84 S_23 S_26 S_88 S_31 S_30 S_38 S_96 S_60
P_169 1 S_68 S_69 S_79 S_73 S_85 S_17 S_16 S_19 S_86 S_21 S_24 S_26 S_30 S_34 S_98 S_38 S_96 S_42 S_47 S_51 S_58 S_60
P_170 1 S_68 S_66 S_16 S_21 S_81 S_80 S_29 S_88 S_31 S_34 S_99 S_45 S_53 S_57 S_60
P_171 1 S_3 S_4 S_79 S_74 S_75 S_17 S_85 S_87 S_80 S_83 S_25 S_26 S_28 S_91 S_90 S_32 S_38 S_96 S_97 S_43 S_41 S_49 S_55 S_54 S_53
P_172 1 S_68 S_1 S_70 S_2 S_71 S_65 S_7 S_10 S_79 S_11 S_75 S_85 S_16 S_19 S_86 S_21 S_83 S_93 S_92 S_88 S_35 S_33 S_38 S_42 S_51 S_54 S_53 S_60
P_173 1 S_68 S_2 S_4 S_64 S_8 S_72 S_12 S_75 S_85 S_18 S_26 S_47 S_44 S_58
P_174 1 S_77 S_98 S_37 S_42 S_45
P_175 1 S_69 S_3 S_71 S_64 S_7 S_77 S_78 S_72 S_15 S_85 S_84 S_87 S_19 S_86 S_20 S_93 S_24 S_28 S_88 S_33 S_98 S_37 S_41 S_58 S_62 S_60
P_176 1 S_3 S_8 S_79 S_12 S_19 S_18 S_80 S_29 S_32 S_37 S_42
P_177 1 S_77 S_14 S_80 S_20 S_30 S_32 S_53
P_178 1 S_70 S_4 S_8 S_9 S_77 S_12 S_75 S_85 S_83 S_24 S_94 S_28 S_31 S_90 S_39 S_36 S_42 S_45 S_51 S_54 S_56 S_63 S_62 S_60
P_179 1 S_1 S_6 S_76 S_78 S_79 S_72 S_12 S_74 S_75 S_85 S_16 S_18 S_21 S_23 S_22 S_93 S_24 S_95 S_89 S_34 S_39 S_36 S_53 S_59 S_56
P_180 1 S_1 S_69 S_71 S_66 S_7 S_76 S_78 S_11 S_15 S_19 S_18 S_81 S_22 S_25 S_94 S_29 S_88 S_34 S_33 S_98 S_37 S_50 S_55 S_53 S_63 S_61
P_181 1 S_1 S_2 S_5 S_78 S_11 S_79 S_13 S_73 S_85 S_87 S_21 S_83 S_95 S_26 S_35 S_36 S_45 S_50 S_52 S_63 S_60
P_182 1 S_70 S_2 S_4 S_64 S_9 S_13 S_16 S_19 S_21 S_82 S_27 S_32 S_33 S_98 S_96 S_37 S_41 S_51 S_49 S_52
P_183 1 S_1 S_64 S_4 S_6 S_66 S_7 S_78 S_11 S_72 S_12 S_73 S_74 S_17 S_85 S_19 S_22 S_93 S_92 S_26 S_30 S_98 S_36 S_54 S_52 S_63 S_62
P_184 1 S_1 S_3 S_4 S_10 S_74 S_75 S_15 S_85 S_84 S_87 S_23 S_25 S_24 S_26 S_90 S_30 S_32 S_39 S_37 S_43 S_46 S_47 S_44 S_48 S_53 S_52 S_57 S_61
P_185 1 S_70 S_4 S_64 S_5 S_76 S_10 S_79 S_74 S_87 S_80 S_92 S_27 S_91 S_50
P_186 1 S_68 S_70 S_2 S_5 S_76 S_13 S_75 S_16 S_86 S_80 S_20 S_23 S_94 S_32 S_33 S_39 S_99 S_37 S_97 S_40 S_41 S_48 S_55 S_53 S_56 S_60
P_187 1 S_1 S_3 S_7 S_73 S_13 S_74 S_87 S_23 S_25 S_91 S_34 S_38 S_36 S_42 S_43 S_41 S_46 S_47 S_55 S_52 S_58 S_63 S_62 S_61 S_60
P_188 1 S_1 S_64 S_5 S_66 S_67 S_77 S_85 S_21 S_81 S_23 S_27 S_94 S_29 S_35 S_32 S_33 S_38 S_39 S_99 S_42 S_44 S_50 S_55 S_54 S_52
P_189 1 S_69 S_4 S_85 S_16 S_83 S_95 S_29 S_89 S_30 S_32 S_97 S_42 S_50 S_53 S_60
P_190 1 S_69 S_70 S_2 S_71 S_64 S_8 S_77 S_11 S_72 S_15 S_17 S_21 S_24 S_26 S_94 S_30 S_34 S_32 S_98 S_39 S_99 S_36 S_37 S_97 S_46 S_45 S_48 S_55 S_53 S_61
P_191 1 S_74 S_16 S_18 S_93 S_100 S_39 S_44
P_192 1 S_6 S_67 S_10 S_24 S_26 S_94 S_28 S_91 S_47
P_193 1 S_1 S_71 S_64 S_78 S_10 S_79 S_75 S_84 S_16 S_81 S_83 S_82 S_95 S_26 S_30 S_38 S_36 S_43 S_46 S_47 S_45 S_53 S_59 S_63
P_194 1 S_68 S_5 S_6 S_16 S_87 S_23 S_22 S_82 S_25 S_92 S_24 S_95 S_26 S_94 S_91 S_30 S_100 S_33 S_38 S_99 S_43 S_47 S_44 S_57 S_56 S_60
P_195 1 S_69 S_71 S_64 S_4 S_67 S_76 S_77 S_11 S_72 S_12 S_74 S_75 S_15 S_17 S_84 S_83 S_22 S_25 S_24 S_27 S_34 S_35 S_33 S_39 S_96 S_97 S_54 S_52 S_62 S_61
P_196 1 S_3 S_71 S_4 S_5 S_10 S_11 S_14 S_17 S_22 S_82 S_93 S_95 S_88 S_31 S_30 S_35 S_44 S_50 S_54 S_63
P_197 1 S_69 S_71 S_5 S_66 S_76 S_72 S_73 S_13 S_16 S_81 S_20 S_83 S_93 S_94 S_89 S_28 S_88 S_38 S_98 S_39 S_37 S_43 S_44 S_45 S_51 S_55 S_63 S_62
P_198 1 S_69 S_2 S_66 S_77 S_9 S_73 S_16 S_19 S_86 S_83 S_82 S_25 S_27 S_89 S_29 S_88 S_28 S_90 S_39 S_97 S_40 S_46 S_47 S_54 S_63 S_62 S_60
P_199 1 S_68 S_4 S_65 S_7 S_76 S_9 S_10 S_84 S_81 S_20 S_80 S_83 S_82 S_22 S_25 S_27 S_95 S_34 S_37 S_44 S_45 S_49 S_53 S_62 S_61
P_200 1 S_68 S_67 S_7 S_77 S_78 S_21 S_28 S_91 S_30 S_39 S_41 S_46 S_49 S_48 S_63
P_201 1 S_3 S_4 S_5 S_6 S_66 S_77 S_10 S_15 S_21 S_80 S_23 S_22 S_93 S_25 S_24 S_27 S_95 S_26 S_28 S_30 S_34 S_37 S_40 S_46 S_48 S_63
P_202 1 S_69 S_3 S_65 S_77 S_11 S_72 S_13 S_85 S_84 S_87 S_22 S_92 S_29 S_31 S_34 S_33 S_98 S_38 S_99 S_97 S_43 S_40 S_47 S_51 S_63 S_61
P_203 1 S_1 S_71 S_65 S_66 S_8 S_75 S_15 S_17 S_25 S_95 S_35 S_32 S_98 S_40 S_46 S_47 S_49 S_48 S_59 S_56
P_204 1 S_8 S_10 S_19 S_21 S_91 S_40 S_46 S_45 S_49
P_205 1 S_65 S_67 S_78 S_73 S_75 S_17 S_86 S_18 S_22 S_82 S_89 S_32 S_39 S_96 S_97 S_45 S_50 S_52
P_206 1 S_2 S_65 S_5 S_6 S_67 S_76 S_9 S_10 S_11 S_15 S_17 S_86 S_80 S_83 S_25 S_92 S_27 S_26 S_88 S_30 S_33 S_42 S_41 S_44 S_49 S_54 S_56 S_63
P_207 1 S_74 S_18 S_23 S_92 S_95 S_26 S_89 S_100 S_32 S_36 S_46 S_58 S_61
P_208 1 S_3 S_7 S_76 S_77 S_10 S_12 S_13 S_15 S_81 S_93 S_92 S_28 S_91 S_35 S_44 S_50 S_55 S_56
P_209 1 S_70 S_64 S_77 S_78 S_10 S_72 S_14 S_15 S_16 S_86 S_25 S_24 S_95 S_28 S_90 S_34 S_100 S_96 S_97 S_37 S_47 S_44 S_45 S_48 S_52 S_61 S_60
P_210 1 S_70 S_3 S_65 S_9 S_72 S_83 S_27 S_95 S_26 S_29 S_28 S_30 S_34 S_100 S_32 S_99 S_39 S_36 S_40 S_45 S_49 S_48 S_53 S_58
P_211 1 S_79 S_18 S_25 S_92 S_24 S_30 S_35 S_38 S_99 S_48 S_55 S_54 S_59 S_57 S_62
P_212 1 S_70 S_11 S_13 S_74 S_81 S_23 S_25 S_100 S_47 S_53 S_59 S_60
P_213 1 S_7 S_8 S_76 S_10 S_11 S_75 S_16 S_91 S_34 S_35 S_97 S_40 S_41
P_214 1 S_71 S_65 S_6 S_72 S_85 S_19 S_22 S_34 S_32 S_50 S_49 S_48 S_55 S_59
P_215 1 S_68 S_1 S_69 S_70 S_71 S_3 S_64 S_67 S_9 S_11 S_15 S_75 S_17 S_20 S_80 S_93 S_29 S_90 S_38 S_39 S_37 S_43 S_45 S_53 S_56
P_216 1 S_1 S_2 S_71 S_65 S_67 S_78 S_15 S_75 S_85 S_21 S_81 S_80 S_20 S_25 S_29 S_28 S_30 S_34 S_98 S_99 S_97 S_47 S_45 S_50 S_49 S_52 S_57 S_60
P_217 1 S_68 S_8 S_79 S_17 S_20 S_30 S_39
P_218 1 S_2 S_3 S_17 S_18 S_80 S_27 S_26 S_29 S_35
P_219 1 S_3 S_71 S_5 S_65 S_6 S_77 S_10 S_79 S_73 S_74 S_19 S_86 S_18 S_21 S_80 S_20 S_26 S_89 S_90 S_32 S_33 S_38 S_96 S_40 S_41 S_52 S_58 S_62
P_220 1 S_4 S_6 S_66 S_8 S_73 S_17 S_87 S_86 S_21 S_82 S_93 S_89 S_91 S_33 S_39 S_37 S_51 S_48 S_63
P_221 1 S_70 S_2 S_64 S_11 S_13 S_15 S_22 S_92 S_95 S_30 S_49
P_222 1 S_66 S_67 S_8 S_76 S_79 S_72 S_13 S_14 S_85 S_16 S_18 S_81 S_24 S_27 S_29 S_89 S_31 S_90 S_100 S_99 S_39 S_42 S_41 S_44 S_45 S_51 S_50 S_57
P_223 1 S_6 S_77 S_85 S_86 S_28 S_30 S_39 S_53
P_224 1 S_91 S_32 S_39 S_42 S_41
P_225 1 S_68 S_2 S_65 S_77 S_10 S_72 S_13 S_75 S_15 S_84 S_16 S_27 S_88 S_28 S_90 S_37 S_40 S_46 S_49 S_55 S_63 S_60
P_226 1 S_70 S_64 S_65 S_6 S_66 S_7 S_8 S_76 S_11 S_73 S_14 S_21 S_83 S_82 S_24 S_95 S_89 S_29 S_88 S_31 S_32 S_100 S_97 S_43 S_47 S_49 S_48 S_53 S_63
P_227 1 S_8 S_77 S_21 S_22 S_28 S_30 S_34 S_100 S_32 S_33 S_99 S_41 S_50
P_228 1 S_3 S_66 S_7 S_76 S_15 S_19 S_23 S_82 S_22 S_92 S_31 S_90 S_97 S_42 S_50 S_60
P_229 1 S_3 S_64 S_65 S_6 S_67 S_9 S_10 S_13 S_19 S_86 S_21 S_23 S_83 S_92 S_89 S_88 S_91 S_90 S_32 S_37 S_42 S_55 S_54 S_62
P_230 1 S_1 S_2 S_64 S_65 S_5 S_6 S_8 S_10 S_12 S_80 S_93 S_95 S_94 S_28 S_90 S_35 S_33 S_39 S_37 S_97 S_42 S_43 S_40 S_41 S_46 S_44 S_50 S_53 S_57 S_56
P_231 1 S_1 S_64 S_65 S_15 S_18 S_20 S_83 S_82 S_94 S_29 S_32 S_33 S_36 S_42 S_51 S_50 S_52
P_232 1 S_71 S_64 S_66 S_77 S_14 S_16 S_91 S_34 S_36 S_47 S_44 S_45 S_52 S_58
P_233 1 S_4 S_73 S_14 S_27 S_29 S_28 S_36 S_97
P_234 1 S_81 S_93 S_89 S_28 S_45
P_235 1 S_4 S_64 S_66 S_14 S_16 S_20 S_23 S_89 S_91 S_36 S_40 S_41 S_49 S_48 S_53 S_59 S_56
P_236 1 S_2 S_3 S_64 S_5 S_67 S_9 S_14 S_17 S_19 S_18 S_81 S_21 S_20 S_23 S_22 S_95 S_28 S_38 S_43 S_41 S_48 S_55 S_54 S_53 S_59 S_58 S_63 S_60
P_237 1 S_3 S_65 S_72 S_85 S_21 S_83 S_23 S_22 S_25 S_95 S_29 S_88 S_35 S_32 S_98 S_41 S_46 S_44 S_45 S_49 S_54 S_56
P_238 1 S_69 S_71 S_66 S_78 S_10 S_87 S_80 S_23 S_83 S_22 S_25 S_92 S_98 S_36 S_47 S_45 S_49 S_52 S_63
P_239 1 S_69 S_67 S_79 S_15 S_85 S_16 S_21 S_81 S_20 S_93 S_24 S_27 S_28 S_31 S_38 S_98 S_43 S_41 S_47 S_45 S_52 S_59 S_58 S_63 S_60
P_240 1 S_3 S_4 S_65 S_6 S_87 S_18 S_81 S_82 S_30 S_40 S_50 S_49 S_48 S_57 S_63
P_241 1 S_69 S_70 S_3 S_66 S_67 S_14 S_85 S_87 S_19 S_81 S_80 S_93 S_25 S_27 S_88 S_28 S_32 S_33 S_98 S_96 S_41 S_45 S_51 S_59 S_63
P_242 1 S_3 S_15 S_85 S_19 S_83 S_92 S_30 S_98 S_42 S_51 S_53 S_61
P_243 1 S_69 S_2 S_71 S_64 S_76 S_10 S_17 S_87 S_80 S_20 S_93 S_95 S_27 S_32 S_43 S_50 S_54 S_58 S_62
P_244 1 S_5 S_6 S_7 S_76 S_9 S_10 S_13 S_73 S_75 S_15 S_16 S_83 S_92 S_30 S_35 S_39 S_36 S_97 S_40 S_45 S_51 S_53 S_59
P_245 1 S_77 S_35 S_96 S_42 S_56
P_246 1 S_2 S_5 S_6 S_76 S_8 S_74 S_14 S_15 S_85 S_19 S_80 S_83 S_23 S_24 S_94 S_35 S_100 S_39 S_46 S_45 S_55 S_53 S_58 S_61
P_247 1 S_69 S_70 S_5 S_65 S_78 S_11 S_12 S_74 S_18 S_86 S_81 S_82 S_27 S_33 S_38 S_36 S_48 S_58
P_248 1 S_2 S_65 S_66 S_76 S_12 S_74 S_75 S_17 S_16 S_80 S_23 S_26 S_28 S_90 S_34 S_33 S_98 S_36 S_45 S_50 S_49 S_57 S_63
P_249 1 S_67 S_82 S_95 S_29 S_50 S_56
P_250 1 S_23 S_22 S_92 S_89 S_29 S_99 S_42 S_52
P_251 1 S_5 S_6 S_78 S_17 S_84 S_87 S_93 S_25 S_24 S_26 S_91 S_41 S_44 S_51 S_57 S_62 S_61 S_60
P_252 1 S_71 S_65 S_31 S_39 S_41 S_44
P_253 1 S_66 S_24 S_27 S_94 S_89 S_41 S_54 S_53 S_58 S_63 S_60
P_254 1 S_71 S_64 S_4 S_65 S_66 S_6 S_10 S_73 S_74 S_15 S_85 S_16 S_84 S_23 S_25 S_92 S_24 S_95 S_31 S_90 S_34 S_100 S_98 S_37 S_40 S_46 S_48
P_255 1 S_70 S_65 S_7 S_76 S_9 S_12 S_72 S_13 S_74 S_15 S_85 S_19 S_21 S_81 S_20 S_23 S_82 S_92 S_95 S_89 S_28 S_91 S_30 S_99 S_46 S_59 S_58 S_56 S_62 S_60
P_256 1 S_70 S_75 S_84 S_80 S_83 S_35 S_32 S_100 S_97 S_43 S_41 S_53
P_257 1 S_69 S_1 S_64 S_8 S_96 S_43 S_41
P_258 1 S_68 S_4 S_6 S_77 S_12 S_72 S_87 S_86 S_80 S_83 S_24 S_30 S_90 S_34 S_98 S_40 S_49 S_60
P_259 1 S_64 S_76 S_77 S_79 S_93 S_94 S_31 S_51 S_50 S_54
P_260 1 S_3 S_71 S_5 S_66 S_67 S_8 S_76 S_77 S_84 S_19 S_82 S_25 S_26 S_88 S_31 S_91 S_35 S_32 S_38 S_99 S_97 S_46 S_44 S_45 S_51 S_50 S_54
P_261 1 S_9 S_19 S_91 S_39 S_97 S_54
P_262 1 S_68 S_71 S_3 S_7 S_76 S_9 S_12 S_73 S_74 S_93 S_94 S_29 S_100 S_98 S_39 S_42 S_54
P_263 1 S_68 S_2 S_3 S_71 S_65 S_66 S_6 S_8 S_79 S_74 S_17 S_80 S_83 S_25 S_24 S_100 S_38 S_99 S_97 S_47 S_45 S_50 S_49 S_53 S_63
P_264 1 S_69 S_78 S_73 S_20 S_83 S_95 S_26 S_31 S_30 S_100 S_96 S_48 S_62 S_60
P_265 1 S_69 S_3 S_5 S_66 S_7 S_9 S_78 S_10 S_79 S_12 S_87 S_86 S_95 S_89 S_29 S_91 S_90 S_30 S_34 S_35 S_100 S_33 S_98 S_39 S_42 S_51 S_54 S_53 S_58 S_61
P_266 1 S_69 S_70 S_2 S_71 S_3 S_64 S_65 S_79 S_15 S_17 S_83 S_95 S_100 S_45 S_49 S_52 S_56 S_61
P_267 1 S_1 S_69 S_2 S_64 S_67 S_76 S_9 S_12 S_74 S_17 S_84 S_22 S_92 S_89 S_28 S_35 S_100 S_33 S_38 S_98 S_39 S_96 S_44 S_45 S_48 S_54 S_58 S_56 S_62 S_60
P_268 1 S_3 S_64 S_4 S_5 S_67 S_76 S_8 S_78 S_11 S_85 S_18 S_80 S_82 S_25 S_92 S_95 S_94 S_29 S_31 S_90 S_35 S_33 S_38 S_99 S_40 S_41 S_49 S_54 S_52 S_60
P_269 1 S_68 S_64 S_4 S_7 S_14 S_87 S_86 S_18 S_23 S_30 S_34 S_33 S_40 S_51 S_53 S_58
P_270 1 S_68 S_1 S_2 S_70 S_71 S_64 S_66 S_76 S_79 S_13 S_74 S_86 S_21 S_83 S_22 S_34 S_39 S_96 S_43 S_47 S_45 S_51 S_52
P_271 1 S_70 S_2 S_3 S_7 S_8 S_79 S_12 S_74 S_14 S_75 S_85 S_21 S_80 S_23 S_27 S_26 S_94 S_29 S_30 S_34 S_38 S_98 S_39 S_99 S_97 S_40 S_50 S_59 S_61
P_272 1 S_17 S_18 S_80 S_26 S_58
P_273 1 S_2 S_5 S_66 S_9 S_79 S_81 S_23 S_22 S_27 S_29 S_91 S_35 S_100 S_98 S_99 S_39 S_97 S_46 S_51 S_48 S_55 S_57 S_63 S_60
P_274 1 S_70 S_4 S_5 S_8 S_77 S_10 S_13 S_14 S_74 S_16 S_19 S_23 S_25 S_24 S_95 S_27 S_26 S_89 S_100 S_98 S_39 S_96 S_47 S_63 S_62 S_61
P_275 1 S_2 S_71 S_4 S_7 S_79 S_73 S_13 S_74 S_17 S_85 S_87 S_25 S_27 S_26 S_88 S_33 S_39 S_37 S_41 S_46 S_44 S_45 S_61 S_60
P_276 1 S_70 S_85 S_20 S_31 S_38
P_277 1 S_10 S_78 S_72 S_75 S_17 S_85 S_81 S_83 S_82 S_93 S_26 S_94 S_34 S_100 S_33 S_37 S_42 S_40 S_48 S_53 S_63
P_278 1 S_70 S_2 S_6 S_7 S_10 S_72 S_12 S_15 S_87 S_19 S_20 S_93 S_92 S_94 S_29 S_28 S_91 S_30 S_98 S_36 S_37 S_45 S_55 S_54 S_56 S_61 S_60
P_279 1 S_68 S_1 S_69 S_65 S_67 S_11 S_13 S_73 S_14 S_75 S_21 S_82 S_92 S_27 S_95 S_89 S_88 S_31 S_38 S_96 S_42 S_44 S_50 S_48 S_52 S_58 S_57
P_280 1 S_65 S_67 S_9 S_78 S_85 S_84 S_19 S_21 S_23 S_83 S_93 S_92 S_24 S_26 S_89 S_88 S_39 S_40 S_50 S_52 S_56 S_62
P_281 1 S_72 S_15 S_17 S_87 S_81 S_23 S_25 S_24 S_88 S_91 S_90 S_35 S_99 S_60
P_282 1 S_1 S_6 S_85 S_17 S_84 S_20 S_63
P_283 1 S_68 S_64 S_65 S_67 S_8 S_79 S_73 S_74 S_75 S_85 S_19 S_86 S_26 S_91 S_30 S_35 S_100 S_98 S_38 S_99 S_43 S_46 S_53 S_57 S_56 S_61
P_284 1 S_1 S_2 S_3 S_9 S_11 S_13 S_75 S_19 S_86 S_93 S_25 S_27 S_94 S_28 S_100 S_98 S_96 S_42 S_46 S_45 S_59 S_63
P_285 1 S_3 S_71 S_64 S_5 S_7 S_78 S_72 S_14 S_85 S_84 S_18 S_94 S_32 S_39 S_37 S_97 S_43 S_40 S_41 S_50 S_49 S_57 S_63
P_286 1 S_2 S_6 S_76 S_10 S_79 S_11 S_13 S_15 S_85 S_84 S_19 S_20 S_25 S_24 S_92 S_27 S_89 S_91 S_98 S_99 S_36 S_97 S_40 S_41 S_46 S_45 S_48 S_62
P_287 1 S_1 S_5 S_7 S_8 S_78 S_72 S_16 S_21 S_95 S_27 S_29 S_90 S_38 S_42 S_55 S_54 S_59 S_61
P_288 1 S_68 S_70 S_64 S_66 S_67 S_7 S_14 S_87 S_82 S_25 S_33 S_38 S_98 S_46 S_47 S_48 S_53 S_52 S_60
P_289 1 S_67 S_76 S_9 S_85 S_23 S_32 S_33 S_44 S_52
P_290 1 S_70 S_71 S_66 S_7 S_8 S_72 S_13 S_73 S_74 S_75 S_17 S_84 S_82 S_92 S_38 S_40 S_44 S_45
P_291 1 S_68 S_2 S_70 S_71 S_3 S_64 S_65 S_76 S_8 S_10 S_79 S_12 S_72 S_15 S_16 S_19 S_21 S_83 S_24 S_28 S_99 S_36 S_37 S_47 S_45 S_51 S_59 S_57 S_62
P_292 1 S_77 S_11 S_73 S_15 S_93 S_88 S_30 S_52
P_293 1 S_3 S_71 S_65 S_6 S_7 S_9 S_79 S_13 S_17 S_87 S_20 S_83 S_92 S_95 S_94 S_91 S_34 S_99 S_37 S_40 S_54 S_53 S_59 S_61
P_294 1 S_64 S_9 S_10 S_15 S_17 S_84 S_18 S_81 S_20 S_23 S_25 S_95 S_27 S_94 S_29 S_28 S_36 S_97 S_37 S_43 S_50 S_48 S_55 S_60
P_295 1 S_2 S_71 S_64 S_10 S_78 S_79 S_12 S_73 S_13 S_75 S_84 S_19 S_86 S_81 S_80 S_23 S_31 S_100 S_33 S_38 S_54 S_63
P_296 1 S_70 S_7 S_9 S_17 S_86 S_83 S_90 S_42 S_53
P_297 1 S_70 S_6 S_77 S_10 S_79 S_17 S_25 S_93 S_92 S_27 S_90 S_38 S_39 S_49 S_52
P_298 1 S_11 S_12 S_21 S_23 S_93 S_38 S_99 S_49 S_57
P_299 1 S_2 S_71 S_64 S_5 S_12 S_74 S_75 S_16 S_83 S_82 S_93 S_25 S_94 S_31 S_91 S_34 S_33 S_38 S_39 S_36 S_97 S_42 S_40 S_53 S_58
P_300 1 S_70 S_85 S_84 S_86 S_21 S_80 S_22 S_24 S_94 S_26 S_89 S_31 S_98 S_39 S_99 S_36 S_51 S_49 S_48 S_59 S_58 S_63 S_62 S_60
P_301 1 S_69 S_70 S_65 S_67 S_7 S_76 S_79 S_11 S_12 S_14 S_15 S_17 S_87 S_81 S_22 S_26 S_94 S_29 S_31 S_30 S_90 S_35 S_38 S_42 S_41 S_46 S_49 S_53 S_58
P_302 1 S_3 S_65 S_66 S_6 S_77 S_78 S_11 S_16 S_19 S_18 S_86 S_81 S_82 S_28 S_32 S_33 S_37 S_97 S_47 S_55 S_54 S_58 S_56
P_303 1 S_68 S_5 S_6 S_66 S_9 S_13 S_73 S_74 S_75 S_84 S_16 S_86 S_21 S_80 S_23 S_82 S_25 S_24 S_27 S_94 S_28 S_31 S_30 S_33 S_98 S_36 S_37 S_42 S_49 S_48
P_304 1 S_2 S_64 S_5 S_7 S_9 S_10 S_12 S_17 S_86 S_18 S_20 S_82 S_93 S_27 S_89 S_37 S_48
P_305 1 S_1 S_3 S_71 S_64 S_4 S_67 S_10 S_72 S_12 S_74 S_16 S_82 S_22 S_27 S_26 S_28 S_30 S_90 S_36 S_45 S_54 S_63
P_306 1 S_4 S_72 S_17 S_24 S_94 S_29 S_32 S_39 S_55 S_54 S_60
P_307 1 S_2 S_66 S_72 S_80 S_20 S_23 S_26 S_31 S_47 S_61
P_308 1 S_79 S_11 S_23 S_93 S_37 S_43 S_41 S_46 S_49 S_56 S_60
P_309 1 S_70 S_2 S_7 S_77 S_79 S_13 S_85 S_84 S_22 S_27 S_29 S_89 S_88 S_90 S_32 S_99 S_96 S_37 S_40 S_44 S_50 S_49 S_60
P_310 1 S_69 S_71 S_6 S_7 S_76 S_14 S_74 S_17 S_20 S_31 S_30 S_34 S_39 S_96 S_41 S_54 S_62 S_60
P_311 1 S_15 S_38 S_42 S_43 S_40 S_49 S_52
P_312 1 S_68 S_71 S_65 S_8 S_81 S_33 S_43 S_46 S_50
P_313 1 S_1 S_3 S_4 S_64 S_12 S_14 S_87 S_82 S_24 S_89 S_28 S_35 S_33 S_38 S_98 S_40 S_44 S_49 S_59 S_57 S_56
P_314 1 S_1 S_2 S_71 S_65 S_6 S_66 S_8 S_9 S_10 S_11 S_79 S_12 S_13 S_74 S_75 S_85 S_86 S_21 S_80 S_20 S_93 S_24 S_94 S_26 S_88 S_31 S_47 S_63 S_62 S_61
P_315 1 S_1 S_69 S_2 S_71 S_5 S_66 S_9 S_12 S_17 S_85 S_18 S_21 S_83 S_22 S_94 S_31 S_90 S_42 S_40 S_47 S_51 S_49 S_57 S_56 S_63 S_60
P_316 1 S_70 S_65 S_66 S_67 S_8 S_77 S_73 S_13 S_86 S_21 S_83 S_82 S_25 S_95 S_94 S_88 S_35 S_33 S_38 S_99 S_39 S_36 S_96 S_40 S_55 S_53 S_58 S_63
P_317 1 S_1 S_2 S_71 S_64 S_77 S_83 S_93 S_25 S_95 S_89 S_28 S_90 S_32 S_98 S_39 S_36 S_97 S_50 S_52 S_56 S_62
P_318 1 S_69 S_4 S_65 S_10 S_21 S_20 S_24 S_92 S_34 S_37 S_42 S_41 S_48 S_53 S_59 S_62 S_61 S_60
P_319 1 S_70 S_5 S_76 S_8 S_77 S_13 S_74 S_23 S_94 S_29 S_100 S_38 S_37 S_97 S_42 S_47 S_45 S_51 S_57 S_62
P_320 1 S_2 S_4 S_8 S_78 S_79 S_19 S_81 S_80 S_20 S_23 S_83 S_22 S_82 S_92 S_27 S_26 S_28 S_34 S_33 S_36 S_41 S_44 S_45 S_50 S_54 S_59 S_63
P_321 1 S_68 S_1 S_5 S_7 S_79 S_75 S_19 S_21 S_81 S_23 S_82 S_92 S_27 S_26 S_34 S_36 S_54 S_56 S_61 S_60
P_322 1 S_69 S_7 S_8 S_77 S_9 S_78 S_12 S_72 S_75 S_85 S_86 S_81 S_25 S_95 S_89 S_31 S_91 S_100 S_43 S_46 S_45 S_49 S_52 S_62
P_323 1 S_71 S_4 S_65 S_8 S_10 S_86 S_80 S_20 S_83 S_82 S_88 S_28 S_30 S_32 S_38 S_37 S_44 S_45 S_53 S_60
P_324 1 S_69 S_10 S_78 S_72 S_16 S_80 S_83 S_82 S_95 S_38 S_97
P_325 1 S_67 S_76 S_17 S_19 S_80 S_34 S_32 S_33 S_97 S_43 S_41 S_48 S_58 S_56
P_326 1 S_68 S_70 S_66 S_10 S_78 S_79 S_72 S_24 S_36 S_97 S_37 S_42 S_45 S_52
P_327 1 S_2 S_3 S_5 S_65 S_66 S_10 S_11 S_74 S_14 S_87 S_86 S_21 S_80 S_83 S_92 S_24 S_95 S_26 S_88 S_31 S_35 S_32 S_100 S_33 S_42 S_47 S_45 S_48 S_58 S_62
P_328 1 S_70 S_10 S_13 S_75 S_84 S_86 S_23 S_22 S_27 S_94 S_26 S_28 S_30 S_35 S_100 S_32 S_38 S_97 S_37 S_43 S_41 S_46 S_47 S_44 S_53 S_58 S_62
P_329 1 S_1 S_69 S_70 S_2 S_66 S_76 S_9 S_10 S_79 S_72 S_73 S_14 S_18 S_83 S_82 S_25 S_92 S_27 S_88 S_35 S_33 S_43 S_46 S_48 S_52 S_62
P_330 1 S_69 S_71 S_4 S_77 S_78 S_79 S_11 S_72 S_13 S_84 S_19 S_18 S_86 S_80 S_83 S_24 S_26 S_94 S_91 S_30 S_35 S_32 S_98 S_96 S_37 S_42 S_46 S_48 S_62 S_60
P_331 1 S_76 S_77 S_13 S_84 S_20 S_24 S_95 S_89 S_29 S_88 S_33 S_39 S_37 S_47 S_53 S_61 S_60
P_332 1 S_64 S_5 S_66 S_6 S_67 S_16 S_21 S_82 S_93 S_25 S_94 S_26 S_31 S_32 S_37 S_42 S_46 S_50 S_57 S_62 S_60
P_333 1 S_71 S_4 S_5 S_65 S_67 S_12 S_82 S_34 S_35 S_39 S_36 S_42 S_61
P_334 1 S_68 S_71 S_3 S_66 S_67 S_7 S_72 S_12 S_13 S_84 S_87 S_86 S_21 S_80 S_82 S_25 S_92 S_26 S_89 S_88 S_90 S_34 S_32 S_41 S_51 S_58 S_56
P_335 1 S_4 S_81 S_23 S_24 S_100 S_54 S_59
P_336 1 S_70 S_6 S_87 S_18 S_94 S_30 S_33 S_37 S_40 S_41 S_49 S_55 S_63 S_61 S_60
P_337 1 S_3 S_8 S_77 S_11 S_12 S_18 S_80 S_25 S_88 S_91 S_100 S_97 S_43 S_48 S_63 S_62
P_338 1 S_5 S_7 S_76 S_79 S_24 S_90 S_43 S_44
P_339 1 S_68 S_1 S_69 S_70 S_65 S_8 S_76 S_10 S_79 S_75 S_85 S_17 S_16 S_84 S_80 S_82 S_25 S_93 S_91 S_100 S_99 S_36 S_37 S_45 S_50 S_52
P_340 1 S_2 S_77 S_13 S_84 S_16 S_86 S_83 S_82 S_27 S_88 S_100 S_33 S_41 S_45 S_61
P_341 1 S_1 S_2 S_3 S_6 S_67 S_9 S_10 S_72 S_16 S_92 S_94 S_29 S_90 S_34 S_38 S_40 S_46 S_44 S_45 S_52 S_63 S_62
P_342 1 S_70 S_71 S_76 S_17 S_19 S_81 S_80 S_25 S_27 S_50 S_48 S_58
P_343 1 S_68 S_71 S_73 S_20 S_93 S_95 S_89 S_91 S_96 S_37 S_40 S_58
P_344 1 S_10 S_12 S_82 S_22 S_94 S_31 S_42 S_54
P_345 1 S_65 S_79 S_13 S_21 S_95 S_35 S_100 S_55 S_57 S_63
P_346 1 S_68 S_69 S_3 S_65 S_7 S_11 S_16 S_81 S_20 S_83 S_27 S_94 S_29 S_31 S_90 S_35 S_33 S_38 S_57
P_347 1 S_69 S_3 S_64 S_6 S_66 S_67 S_76 S_8 S_10 S_13 S_80 S_83 S_28 S_38
P_348 1 S_69 S_70 S_8 S_10 S_13 S_74 S_16 S_81 S_21 S_20 S_22 S_82 S_26 S_88 S_32 S_100 S_38 S_96 S_37 S_97 S_43 S_40 S_47 S_44 S_45 S_51 S_50 S_54 S_53 S_61
P_349 1 S_2 S_71 S_64 S_65 S_6 S_77 S_78 S_10 S_11 S_12 S_14 S_15 S_87 S_80 S_22 S_27 S_26 S_91 S_90 S_98 S_39 S_36 S_42 S_47 S_44 S_50 S_54 S_53
P_350 1 S_2 S_71 S_64 S_4 S_79 S_87 S_98
P_351 1 S_72 S_73 S_87 S_18 S_92 S_27 S_28 S_100
P_352 1 S_69 S_64 S_11 S_14 S_16 S_83 S_82 S_27 S_29 S_28 S_30 S_34 S_98 S_37 S_50 S_48
P_353 1 S_68 S_69 S_66 S_75 S_85 S_19 S_83 S_92 S_56
P_354 1 S_4 S_67 S_72 S_16 S_87 S_22 S_91 S_35 S_32 S_38 S_99 S_96 S_55 S_62
P_355 1 S_82 S_27 S_28 S_30 S_53 S_57 S_56
P_356 1 S_5 S_66 S_17 S_32 S_47
P_357 1 S_1 S_3 S_66 S_8 S_84 S_19 S_93 S_92 S_95 S_89 S_88 S_35 S_32 S_42 S_41 S_52
P_358 1 S_68 S_4 S_6 S_7 S_67 S_9 S_12 S_73 S_15 S_17 S_85 S_20 S_83 S_22 S_95 S_94 S_90 S_35 S_38 S_39 S_36 S_96 S_97 S_40 S_46 S_47 S_59 S_63 S_60
P_359 1 S_1 S_69 S_3 S_4 S_11 S_21 S_20 S_82 S_26 S_88 S_37 S_42 S_46 S_55 S_53 S_59 S_60
P_360 1 S_70 S_71 S_65 S_76 S_9 S_79 S_72 S_74 S_15 S_75 S_17 S_84 S_16 S_87 S_19 S_92 S_24 S_91 S_90 S_34 S_32 S_33 S_39 S_37 S_41 S_47 S_51 S_48 S_62 S_60
P_361 1 S_1 S_5 S_65 S_6 S_7 S_77 S_9 S_12 S_72 S_13 S_14 S_21 S_20 S_25 S_35 S_33 S_38 S_36 S_97 S_40 S_44 S_45 S_51 S_50 S_52 S_56
P_362 1 S_70 S_5 S_8 S_77 S_9 S_11 S_85 S_16 S_87 S_18 S_21 S_20 S_27 S_94 S_89 S_100 S_38 S_39 S_36 S_46 S_47 S_44 S_63
P_363 1 S_4 S_66 S_73 S_87 S_20 S_24 S_39 S_49 S_63
P_364 1 S_3 S_64 S_6 S_67 S_79 S_13 S_16 S_81 S_20 S_22 S_93 S_24 S_27 S_29 S_88 S_31 S_35 S_32 S_36 S_42 S_40 S_53 S_63 S_62 S_60
P_365 1 S_16 S_93 S_92 S_95 S_96 S_36 S_40 S_41 S_46 S_47 S_44 S_48 S_59 S_62 S_61
P_366 1 S_1 S_10 S_79 S_11 S_13 S_14 S_75 S_17 S_25 S_26 S_88 S_49 S_52
P_367 1 S_3 S_64 S_5 S_65 S_6 S_66 S_9 S_74 S_15 S_85 S_17 S_87 S_21 S_81 S_20 S_23 S_92 S_29 S_89 S_88 S_90 S_34 S_100 S_43 S_47 S_44 S_48 S_53 S_60
P_368 1 S_1 S_70 S_65 S_66 S_76 S_9 S_72 S_81 S_21 S_23 S_29 S_88 S_34 S_100 S_38 S_39 S_96 S_36 S_46 S_47 S_44 S_53 S_59 S_62
P_369 1 S_8 S_80 S_93 S_88 S_50
P_370 1 S_68 S_1 S_69 S_6 S_78 S_12 S_73 S_15 S_75 S_19 S_18 S_86 S_22 S_93 S_94 S_32 S_96 S_43 S_47 S_57
P_371 1 S_67 S_94 S_34 S_55 S_63 S_62
P_372 1 S_1 S_64 S_7 S_67 S_8 S_10 S_78 S_11 S_12 S_13 S_19 S_86 S_21 S_20 S_92 S_24 S_94 S_26 S_89 S_28 S_100 S_33 S_38 S_37 S_48
P_373 1 S_70 S_75 S_22 S_82 S_55 S_53 S_52 S_63 S_62
P_374 1 S_65 S_11 S_17 S_86 S_83 S_27 S_35 S_33 S_38 S_98 S_59 S_62
P_375 1 S_78 S_19 S_18 S_95 S_39 S_36
P_376 1 S_5 S_72 S_19 S_18 S_23 S_93 S_94 S_90 S_35 S_38 S_39 S_36 S_97 S_44 S_45 S_50 S_48 S_57
P_377 1 S_1 S_4 S_5 S_77 S_73 S_14 S_75 S_85 S_87 S_82 S_93 S_92 S_27 S_95 S_26 S_33 S_98 S_38 S_41 S_50 S_48 S_55 S_58 S_57 S_61 S_60
P_378 1 S_68 S_70 S_2 S_64 S_66 S_76 S_10 S_78 S_79 S_11 S_13 S_14 S_15 S_87 S_82 S_93 S_24 S_95 S_89 S_88 S_91 S_33 S_36 S_46 S_53 S_52 S_58 S_56 S_63
P_379 1 S_1 S_77 S_78 S_12 S_19 S_82 S_24 S_95 S_30 S_96 S_42 S_49 S_59 S_57
P_380 1 S_79 S_73 S_86 S_80 S_95 S_89 S_34 S_36 S_56 S_62
P_381 1 S_10 S_84 S_19 S_22 S_39 S_46 S_45 S_50 S_49
P_382 1 S_68 S_69 S_13 S_80 S_90 S_35 S_37 S_46 S_45 S_51 S_48 S_57
P_383 1 S_4 S_7 S_75 S_92 S_31 S_46
P_384 1 S_69 S_4 S_66 S_7 S_76 S_77 S_9 S_10 S_78 S_12 S_84 S_86 S_18 S_80 S_83 S_22 S_92 S_27 S_94 S_29 S_28 S_88 S_31 S_100 S_98 S_39 S_45 S_51 S_62
P_385 1 S_71 S_67 S_84 S_95 S_34
P_386 1 S_1 S_15 S_75 S_80 S_25 S_92 S_26 S_88 S_32 S_99 S_43 S_46 S_45 S_58
P_387 1 S_1 S_6 S_67 S_7 S_76 S_9 S_87 S_86 S_82 S_24 S_91 S_32 S_33 S_39 S_40 S_47 S_50 S_55 S_53
P_388 1 S_3 S_67 S_76 S_12 S_73 S_85 S_26 S_32 S_40 S_54
P_389 1 S_68 S_5 S_7 S_9 S_10 S_73 S_74 S_81 S_95 S_94 S_30 S_90 S_32 S_37 S_43 S_47 S_44 S_48 S_55
P_390 1 S_71 S_67 S_79 S_11 S_12 S_75 S_16 S_18 S_81 S_83 S_82 S_94 S_34 S_35 S_33 S_40 S_47 S_51 S_52 S_58 S_63 S_60
P_391 1 S_68 S_6 S_11 S_87 S_21 S_25 S_88 S_31
P_392 1 S_12 S_14 S_18 S_24 S_26 S_42 S_43 S_47
P_393 1 S_68 S_2 S_15 S_87 S_30 S_99
P_394 1 S_68 S_65 S_66 S_8 S_77 S_79 S_13 S_16 S_87 S_93 S_27 S_95 S_26 S_94 S_89 S_31 S_34 S_35 S_38 S_97 S_42 S_40 S_41 S_46 S_45 S_51
P_395 1 S_71 S_65 S_78 S_12 S_16 S_81 S_83 S_25 S_24 S_27 S_29 S_31 S_91 S_30 S_90 S_100 S_39 S_37 S_42 S_41 S_47 S_48 S_55 S_54 S_59 S_63
P_396 1 S_12 S_85 S_86 S_82 S_92 S_95 S_94 S_30 S_36
P_397 1 S_70 S_4 S_67 S_15 S_85 S_16 S_83 S_82 S_93 S_94 S_29 S_35 S_33 S_96 S_42 S_43 S_44 S_55 S_54
P_398 1 S_2 S_71 S_6 S_7 S_76 S_79 S_73 S_13 S_15 S_85 S_16 S_20 S_23 S_25 S_24 S_27 S_94 S_33 S_98 S_39 S_97 S_42 S_43 S_46 S_50 S_55 S_53 S_57
P_399 1 S_4 S_5 S_18 S_80 S_23 S_83 S_24 S_27 S_29 S_91 S_31 S_34 S_35 S_100 S_32 S_99 S_96 S_46 S_45 S_51 S_50 S_49 S_54 S_62
P_400 1 S_7 S_16 S_87 S_19 S_80 S_30 S_98 S_50 S_49 S_62 S_61
P_401 1 S_70 S_66 S_78 S_72 S_12 S_14 S_15 S_16 S_19 S_87 S_86 S_23 S_28 S_35 S_37 S_46 S_59
P_402 1 S_69 S_3 S_5 S_6 S_7 S_76 S_8 S_79 S_73 S_13 S_74 S_84 S_87 S_18 S_95 S_88 S_30 S_35 S_96 S_97 S_43 S_40 S_47 S_49 S_53 S_52 S_59 S_58 S_63 S_61
P_403 1 S_1 S_14 S_81 S_21 S_30 S_90 S_96
P_404 1 S_71 S_4 S_6 S_7 S_73 S_75 S_16 S_80 S_22 S_82 S_24 S_27 S_42 S_46 S_44 S_49 S_55 S_53 S_52 S_58 S_56
P_405 1 S_68 S_1 S_66 S_11 S_93 S_94 S_29 S_88 S_34 S_32 S_33 S_36 S_42 S_43 S_58
P_406 1 S_3 S_78 S_12 S_75 S_19 S_23 S_25 S_27 S_26 S_29 S_28 S_91 S_38 S_97 S_51 S_49 S_56
P_407 1 S_10 S_12 S_25 S_43 S_50 S_60
P_408 1 S_68 S_69 S_65 S_67 S_8 S_11 S_74 S_75 S_17 S_19 S_81 S_83 S_22 S_82 S_95 S_26 S_89 S_29 S_88 S_30 S_33 S_38 S_36 S_41 S_55 S_53 S_52 S_57
P_409 1 S_68 S_70 S_65 S_67 S_76 S_73 S_85 S_16 S_22 S_26 S_28 S_35 S_39 S_43 S_41 S_44 S_52 S_59 S_58 S_62 S_61
P_410 1 S_1 S_71 S_77 S_12 S_75 S_17 S_85 S_80 S_29 S_90 S_39 S_99 S_40 S_56
P_411 1 S_77 S_10 S_12 S_75 S_86 S_81 S_29 S_35 S_99 S_97 S_46 S_59 S_57
P_412 1 S_72 S_21 S_23 S_29 S_39 S_96 S_40 S_53
P_413 1 S_70 S_65 S_11 S_72 S_86 S_25 S_92 S_29 S_31 S_37 S_42 S_43 S_47 S_50 S_55 S_59 S_62
P_414 1 S_71 S_11 S_12 S_17 S_36 S_50 S_54 S_60
P_415 1 S_3 S_4 S_67 S_8 S_9 S_12 S_13 S_14 S_87 S_86 S_83 S_27 S_89 S_31 S_30 S_98 S_99 S_36 S_41 S_44 S_51 S_56 S_60
P_416 1 S_69 S_14 S_17 S_93 S_31 S_90 S_35 S_47 S_63
P_417 1 S_71 S_65 S_10 S_72 S_12 S_73 S_14 S_16 S_81 S_20 S_23 S_93 S_27 S_29 S_89 S_35 S_33 S_98 S_39 S_36 S_96 S_43 S_44 S_52 S_63 S_62
P_418 1 S_68 S_2 S_7 S_67 S_9 S_79 S_72 S_73 S_15 S_86 S_82 S_27 S_90 S_34 S_32 S_50 S_49
P_419 1 S_2 S_4 S_64 S_5 S_76 S_8 S_78 S_75 S_15 S_85 S_16 S_84 S_21 S_80 S_25 S_29 S_88 S_30 S_35 S_33 S_37 S_43 S_41 S_50 S_49 S_53 S_57
P_420 1 S_2 S_67 S_79 S_14 S_16 S_87 S_19 S_80 S_22 S_29 S_89 S_96 S_52 S_56
P_421 1 S_4 S_8 S_12 S_72 S_74 S_87 S_20 S_31 S_98 S_38 S_99 S_97 S_42 S_48 S_55 S_57
P_422 1 S_69 S_3 S_64 S_4 S_66 S_8 S_77 S_15 S_85 S_86 S_23 S_93 S_29 S_90 S_30 S_34 S_98 S_39 S_43 S_41 S_44 S_45 S_53 S_56
P_423 1 S_1 S_3 S_64 S_6 S_10 S_79 S_21 S_23 S_93 S_100 S_39 S_41 S_44 S_52
P_424 1 S_65 S_72 S_85 S_18 S_92 S_90 S_35 S_97 S_61
P_425 1 S_68 S_5 S_7 S_78 S_84 S_23 S_22 S_95 S_89 S_28 S_88 S_33 S_39 S_37 S_42 S_48 S_52 S_58 S_62 S_61
P_426 1 S_64 S_4 S_76 S_73 S_15 S_80 S_93 S_31 S_32 S_100 S_33 S_37 S_42 S_41 S_47 S_59 S_58
P_427 1 S_1 S_70 S_71 S_21 S_35 S_39 S_42 S_54
P_428 1 S_68 S_2 S_3 S_64 S_7 S_9 S_78 S_72 S_13 S_74 S_15 S_16 S_87 S_21 S_20 S_83 S_82 S_94 S_28 S_88 S_34 S_100 S_33 S_42 S_50 S_55 S_63 S_62
P_429 1 S_4 S_7 S_67 S_8 S_79 S_72 S_73 S_17 S_84 S_16 S_19 S_18 S_80 S_31 S_91 S_90 S_30 S_32 S_98 S_38 S_96 S_97 S_43 S_46 S_47 S_49 S_53 S_58 S_57
P_430 1 S_68 S_5 S_7 S_77 S_78 S_72 S_84 S_19 S_81 S_80 S_92 S_94 S_88 S_31 S_35 S_38 S_48 S_60
P_431 1 S_68 S_4 S_65 S_5 S_6 S_11 S_74 S_85 S_80 S_92 S_43 S_50 S_63
P_432 1 S_69 S_3 S_75 S_18 S_24 S_34 S_51 S_48 S_63
P_433 1 S_69 S_2 S_3 S_4 S_5 S_8 S_10 S_74 S_75 S_85 S_84 S_16 S_23 S_93 S_27 S_95 S_88 S_30 S_34 S_35 S_32 S_39 S_37 S_46 S_44 S_51 S_61
P_434 1 S_68 S_71 S_4 S_7 S_77 S_9 S_72 S_23 S_83 S_93 S_24 S_26 S_89 S_30 S_100 S_49 S_48 S_52
P_435 1 S_64 S_66 S_73 S_14 S_85 S_20 S_90 S_96 S_55 S_54
P_436 1 S_1 S_70 S_3 S_6 S_11 S_72 S_12 S_20 S_23 S_28 S_30 S_33 S_38 S_41 S_51 S_53 S_58 S_63 S_62
P_437 1 S_68 S_14 S_81 S_89 S_99 S_39 S_96 S_36 S_42 S_41 S_46 S_55 S_56
P_438 1 S_73 S_15 S_21 S_92 S_88 S_28 S_30 S_35 S_98 S_97 S_41 S_46 S_47 S_45
P_439 1 S_69 S_70 S_4 S_64 S_9 S_22 S_27 S_89 S_37 S_45 S_51 S_55 S_60
P_440 1 S_4 S_5 S_67 S_79 S_73 S_15 S_85 S_18 S_81 S_23 S_26 S_39 S_36 S_97 S_37 S_53 S_58 S_57 S_56 S_62 S_61
P_441 1 S_70 S_4 S_7 S_76 S_12 S_13 S_15 S_16 S_87 S_18 S_81 S_27 S_95 S_91 S_32 S_99 S_96 S_37 S_41
P_442 1 S_15 S_84 S_82 S_40 S_54
P_443 1 S_2 S_4 S_5 S_77 S_79 S_72 S_73 S_13 S_75 S_16 S_86 S_18 S_92 S_89 S_28 S_91 S_35 S_38 S_39 S_43 S_40 S_47 S_54 S_58 S_57
P_444 1 S_71 S_77 S_16 S_87 S_80 S_89 S_88 S_38 S_39 S_96 S_51 S_53
P_445 1 S_68 S_1 S_69 S_2 S_4 S_64 S_79 S_12 S_13 S_14 S_84 S_83 S_23 S_25 S_24 S_95 S_28 S_90 S_34 S_33 S_98 S_37 S_51 S_49 S_55 S_52 S_58 S_61 S_60
P_446 1 S_2 S_6 S_76 S_78 S_13 S_86 S_21 S_22 S_92 S_94 S_89 S_91 S_35 S_32 S_100 S_38 S_36 S_96 S_37 S_97 S_44 S_51 S_55 S_61 S_60
P_447 1 S_11 S_98 S_59 S_63 S_60
P_448 1 S_70 S_6 S_77 S_11 S_15 S_92 S_32 S_39 S_52
P_449 1 S_68 S_70 S_3 S_64 S_5 S_8 S_9 S_17 S_19 S_83 S_25 S_35 S_40 S_51 S_58 S_63
P_450 1 S_3 S_64 S_65 S_67 S_7 S_76 S_10 S_11 S_13 S_84 S_18 S_86 S_21 S_81 S_27 S_91 S_34 S_32 S_99 S_96 S_43 S_41 S_47 S_50 S_53 S_58 S_56 S_62
P_451 1 S_2 S_7 S_77 S_18 S_21 S_81 S_82 S_95 S_39 S_36 S_55 S_52
P_452 1 S_68 S_1 S_79 S_19 S_25 S_94 S_42 S_44 S_51 S_55 S_58 S_57
P_453 1 S_71 S_64 S_5 S_6 S_67 S_93 S_31 S_100 S_98 S_39 S_99 S_53 S_63
P_454 1 S_2 S_3 S_64 S_67 S_8 S_10 S_13 S_74 S_84 S_86 S_20 S_82 S_29 S_40 S_49 S_52 S_57 S_63 S_61
P_455 1 S_67 S_10 S_84 S_80 S_82 S_93 S_49 S_54 S_56
P_456 1 S_1 S_66 S_6 S_7 S_11 S_13 S_74 S_80 S_83 S_92 S_27 S_28 S_100 S_99 S_39 S_44 S_56
P_457 1 S_3 S_71 S_65 S_66 S_79 S_12 S_72 S_74 S_15 S_75 S_84 S_87 S_86 S_83 S_25 S_24 S_26 S_29 S_28 S_91 S_30 S_90 S_32 S_38 S_36 S_47 S_44 S_50 S_56
P_458 1 S_69 S_2 S_5 S_76 S_8 S_9 S_79 S_11 S_74 S_15 S_87 S_21 S_20 S_82 S_93 S_91 S_34 S_32 S_100 S_33 S_42 S_47 S_51 S_55 S_52 S_56 S_63 S_60
P_459 1 S_2 S_3 S_6 S_66 S_7 S_76 S_13 S_73 S_17 S_18 S_86 S_23 S_93 S_27 S_95 S_94 S_29 S_88 S_31 S_96 S_40 S_45 S_55 S_54 S_53 S_59 S_63 S_61
P_460 1 S_64 S_6 S_17 S_19 S_24 S_92 S_29 S_88 S_31 S_90 S_35 S_38 S_50 S_48
P_461 1 S_68 S_69 S_70 S_64 S_66 S_6 S_7 S_79 S_87 S_18 S_81 S_25 S_95 S_89 S_31 S_30 S_90 S_34 S_38 S_39 S_36 S_37 S_42 S_43 S_40 S_45 S_48 S_52 S_57 S_56
P_462 1 S_1 S_70 S_64 S_78 S_11 S_73 S_19 S_93 S_95 S_91 S_90 S_42 S_59 S_62
P_463 1 S_68 S_70 S_3 S_65 S_6 S_76 S_78 S_16 S_19 S_80 S_23 S_27 S_26 S_31 S_38 S_37 S_97 S_49 S_52 S_59
P_464 1 S_69 S_6 S_76 S_79 S_85 S_21 S_20 S_97 S_58
P_465 1 S_68 S_1 S_70 S_3 S_4 S_5 S_65 S_8 S_78 S_79 S_11 S_74 S_84 S_21 S_20 S_23 S_25 S_27 S_29 S_88 S_91 S_99 S_37 S_42 S_43 S_44 S_45 S_51 S_53 S_63
P_466 1 S_68 S_70 S_12 S_21 S_93 S_24 S_89 S_90 S_97 S_52 S_56 S_61
P_467 1 S_69 S_6 S_7 S_67 S_10 S_16 S_88 S_100 S_54 S_58 S_63
P_468 1 S_70 S_71 S_4 S_5 S_65 S_7 S_67 S_11 S_75 S_21 S_82 S_93 S_27 S_26 S_31 S_100 S_98 S_39 S_99 S_36 S_96 S_43 S_48 S_55 S_58 S_63
P_469 1 S_79 S_12 S_100 S_41 S_50 S_59
P_470 1 S_77 S_92 S_95 S_31 S_32 S_46 S_44 S_54 S_56
P_471 1 S_65 S_7 S_78 S_10 S_11 S_75 S_17 S_86 S_21 S_83 S_24 S_26 S_29 S_30 S_98 S_49 S_52
P_472 1 S_1 S_2 S_78 S_79 S_15 S_95 S_33 S_39 S_36 S_50 S_49 S_58 S_63
P_473 1 S_70 S_66 S_7 S_8 S_76 S_77 S_9 S_73 S_14 S_75 S_16 S_19 S_18 S_86 S_21 S_80 S_25 S_24 S_27 S_95 S_28 S_34 S_100 S_33 S_99 S_46 S_54 S_53 S_58 S_60
P_474 1 S_8 S_9 S_12 S_73 S_74 S_15 S_87 S_18 S_21 S_24 S_27 S_26 S_94 S_88 S_90 S_34 S_35 S_98 S_39 S_97 S_40 S_41 S_45 S_50 S_49 S_53 S_62 S_60
P_475 1 S_2 S_3 S_64 S_79 S_72 S_23 S_29 S_36 S_51 S_59 S_60
P_476 1 S_67 S_77 S_9 S_75 S_86 S_23 S_94 S_31 S_32 S_97 S_42 S_51 S_49
P_477 1 S_69 S_70 S_3 S_71 S_6 S_9 S_13 S_73 S_74 S_85 S_17 S_16 S_19 S_20 S_23 S_94 S_91 S_100 S_36 S_37 S_41 S_45 S_51 S_56
P_478 1 S_3 S_66 S_6 S_10 S_79 S_13 S_73 S_84 S_19 S_21 S_95 S_26 S_88 S_90 S_34 S_38 S_99 S_96 S_43 S_50 S_49 S_55 S_58 S_56 S_62 S_61
P_479 1 S_64 S_8 S_77 S_10 S_78 S_13 S_75 S_17 S_16 S_84 S_80 S_23 S_83 S_82 S_25 S_92 S_27 S_94 S_26 S_89 S_34 S_32 S_42 S_45 S_50 S_48 S_61
P_480 1 S_1 S_71 S_92 S_88 S_54
P_481 1 S_69 S_1 S_71 S_7 S_9 S_13 S_17 S_95 S_28 S_88 S_37 S_97 S_41 S_45 S_54 S_53 S_56 S_63 S_61
P_482 1 S_73 S_13 S_14 S_17 S_84 S_80 S_83 S_22 S_25 S_26 S_28 S_31 S_90 S_34 S_32 S_98 S_97 S_50 S_54 S_56 S_60
P_483 1 S_9 S_10 S_79 S_12 S_15 S_17 S_18 S_25 S_93 S_92 S_94 S_28 S_91 S_90 S_100 S_38 S_98 S_47 S_45 S_49 S_48 S_61
P_484 1 S_69 S_2 S_4 S_5 S_13 S_73 S_86 S_18 S_81 S_21 S_23 S_92 S_24 S_91 S_98 S_36 S_97 S_40
P_485 1 S_64 S_65 S_5 S_77 S_11 S_79 S_12 S_75 S_84 S_20 S_23 S_95 S_94 S_99 S_50 S_62
P_486 1 S_69 S_5 S_9 S_72 S_14 S_74 S_16 S_19 S_87 S_86 S_22 S_95 S_26 S_28 S_88 S_91 S_34 S_38 S_45 S_49 S_53 S_58 S_56 S_63
P_487 1 S_69 S_3 S_6 S_76 S_9 S_10 S_72 S_13 S_17 S_16 S_84 S_87 S_19 S_86 S_81 S_21 S_20 S_80 S_83 S_25 S_89 S_91 S_30 S_38 S_97 S_50 S_55 S_57 S_60
P_488 1 S_68 S_1 S_6 S_79 S_14 S_85 S_84 S_16 S_19 S_18 S_83 S_23 S_22 S_93 S_95 S_27 S_29 S_90 S_32 S_100 S_98 S_99 S_96 S_43 S_40 S_47 S_45 S_49 S_48 S_58
P_489 1 S_68 S_2 S_65 S_66 S_7 S_67 S_9 S_78 S_12 S_13 S_16 S_80 S_23 S_83 S_22 S_25 S_26 S_94 S_88 S_91 S_100 S_97 S_42 S_45 S_49 S_53 S_52 S_58 S_61 S_60
P_490 1 S_1 S_4 S_66 S_67 S_77 S_72 S_14 S_75 S_21 S_27 S_29 S_88 S_90 S_39 S_46 S_47 S_50 S_52 S_63
P_491 1 S_70 S_2 S_3 S_7 S_8 S_11 S_12 S_15 S_17 S_21 S_83 S_22 S_93 S_24 S_31 S_34 S_98 S_96 S_42 S_40 S_48 S_53 S_59 S_56 S_61 S_60
P_492 1 S_69 S_66 S_7 S_8 S_77 S_9 S_10 S_13 S_17 S_87 S_18 S_22 S_92 S_95 S_29 S_38 S_42 S_41 S_54 S_53 S_60
P_493 1 S_66 S_67 S_13 S_25 S_26 S_50 S_49 S_58
P_494 1 S_69 S_64 S_12 S_19 S_21 S_23 S_22 S_92 S_27 S_90 S_34 S_35 S_32 S_38 S_99 S_42 S_40 S_47 S_55 S_60
P_495 1 S_68 S_1 S_2 S_7 S_79 S_72 S_13 S_74 S_18 S_81 S_82 S_93 S_92 S_26 S_29 S_100 S_38 S_98 S_39 S_40 S_54 S_53 S_52 S_59 S_58 S_57
P_496 1 S_15 S_84 S_28 S_96 S_47 S_52
P_497 1 S_64 S_4 S_78 S_11 S_16 S_87 S_23 S_82 S_26 S_34 S_35 S_100 S_99 S_45 S_50 S_48 S_59 S_56 S_60
P_498 1 S_7 S_75 S_19 S_20 S_33 S_41 S_52 S_59 S_57
P_499 1 S_71 S_74 S_31 S_90 S_30 S_56
P_500 1 S_69 S_70 S_65 S_5 S_7 S_9 S_78 S_74 S_14 S_85 S_16 S_84 S_21 S_83 S_91 S_32 S_36 S_97 S_43 S_40 S_46 S_47 S_44 S_45 S_50 S_54 S_53 S_58 S_57 S_56
E_1 15 3 S_34 S_80 S_93
E_2 14 3 S_8 S_95 S_72
E_3 5 3 S_24
E_4 11 3 S_20
E_5 5 3 S_2
E_6 6 3 S_67 S_62 S_28 S_45
E_7 13 2 S_48 S_5 S_9 S_43 S_44
E_8 5 3 S_85 S_96
E_9 11 3 S_38 S_11 S_12
E_10 6 1 S_56
E_11 14 2 S_12 S_88
E_12 11 1 S_98 S_6 S_76
E_13 5 3 S_47 S_61
E_14 7 1 S_91
E_15 14 2 S_85
E_16 11 1 S_93 S_41 S_47 S_60
E_17 15 1 S_55 S_76 S_72 S_47
E_18 17 3 S_39 S_66 S_10
E_19 20 1 S_23
E_20 12 3 S_78 S_12 S_13
E_21 15 1 S_89
E_22 9 1 S_23 S_42 S_8
E_23 13 3 S_87 S_54 S_36 S_79
E_24 13 3 S_6 S_73
E_25 15 2 S_35 S_59 S_40 S_13
E_26 15 1 S_32 S_81 S_4 S_58 S_31
E_27 14 3 S_26 S_91
E_28 15 1 S_13
E_29 8 1 S_16 S_81 S_66 S_45
E_30 11 3 S_84 S_20 S_53 S_42 S_24
E_31 6 2 S_6 S_44
E_32 9 3 S_54 S_20
E_33 18 3 S_35 S_72 S_89 S_61
E_34 12 1 S_98 S_39 S_11
E_35 8 3 S_1 S_36 S_6 S_67 S_59
E_36 6 3 S_65 S_6 S_58 S_40 S_94
E_37 11 2 S_4 S_58 S_94 S_11
E_38 10 1 S_69 S_50 S_37
E_39 6 2 S_69 S_21 S_79 S_90
E_40 11 3 S_92
E_41 17 1 S_80 S_36
E_42 8 2 S_85 S_42 S_63
E_43 11 2 S_59 S_11 S_61
E_44 7 3 S_34 S_84 S_54 S_83 S_29
E_45 9 1 S_26
E_46 12 1 S_35 S_78 S_27 S_28
E_47 11 2 S_81
E_48 5 3 S_20 S_13 S_90
E_49 14 3 S_10
E_50 14 1 S_48 S_54 S_41
E_51 20 2 S_17 S_37 S_7
E_52 20 1 S_80
E_53 18 2 S_36 S_57 S_41 S_63
E_54 14 2 S_4 S_54 S_91
E_55 19 2 S_87 S_97 S_9 S_72
E_56 14 3 S_49 S_66 S_90
E_57 16 2 S_68
E_58 11 1 S_24 S_43 S_79 S_44 S_75
E_59 20 1 S_49 S_78 S_46
E_60 9 2 S_91
E_61 8 3 S_11
E_62 17 1 S_4 S_41 S_26 S_88 S_15
E_63 15 1 S_81 S_6 S_43 S_24
E_64 8 3 S_4
E_65 16 2 S_63 S_89
E_66 12 3 S_55 S_67 S_88
E_67 16 1 S_70 S_88 S_44
E_68 5 2 S_70
E_69 19 1 S_87 S_23 S_89 S_28 S_62
E_70 6 2 S_80 S_11 S_29
E_71 9 1 S_34
E_72 14 1 S_69 S_87 S_98 S_40
E_73 9 3 S_48 S_58 S_75
E_74 13 1 S_39
E_75 7 3 S_25
E_76 12 3 S_84 S_35 S_58 S_29
E_77 7 2 S_60
E_78 10 2 S_62
E_79 14 2 S_17 S_84 S_29
E_80 9 2 S_1 S_2 S_71 S_28 S_30
E_81 13 2 S_84 S_52 S_24 S_15
E_82 10 2 S_67 S_93 S_11
E_83 7 1 S_69 S_20 S_42 S_14 S_90
E_84 10 1 S_69 S_39 S_90
E_85 8 1 S_87 S_73 S_74
E_86 13 1 S_19 S_59
E_87 18 2 S_87 S_19 S_98 S_25 S_78
E_88 5 3 S_1 S_23 S_47
E_89 17 3 S_17 S_20 S_37 S_13
E_90 11 3 S_34 S_59 S_10 S_30
E_91 15 1 S_55
E_92 15 1 S_76
E_93 20 3 S_81 S_54
E_94 15 3 S_64 S_57 S_30
E_95 20 1 S_22
E_96 12 1 S_2 S_6 S_10 S_30
E_97 6 2 S_96
E_98 15 1 S_87 S_81 S_53 S_23 S_8
E_99 7 1 S_19 S_80 S_36 S_97 S_90
E_100 11 1 S_9 S_91
E_101 11 1 S_34 S_36 S_83 S_28 S_44
E_102 9 1 S_22
E_103 12 1 S_71 S_80 S_7 S_62
E_104 10 3 S_6 S_7 S_74
E_105 18 1 S_42
E_106 17 1 S_20
E_107 18 3 S_50 S_52 S_40
E_108 13 1 S_32 S_98 S_8 S_11 S_28
E_109 16 2 S_32
E_110 10 1 S_54 S_96 S_8 S_10
E_111 5 2 S_84 S_71 S_53
E_112 19 2 S_2 S_19 S_71 S_20 S_56
E_113 9 1 S_35 S_80 S_6 S_42
E_114 10 1 S_60 S_75
E_115 11 2 S_64 S_59
E_116 7 2 S_37 S_76 S_94 S_15
E_117 14 1 S_85 S_3 S_94
E_118 5 3 S_48 S_5 S_83 S_79 S_88
E_119 14 3 S_68
E_120 15 1 S_17 S_71 S_15
E_121 16 1 S_1
E_122 12 3 S_24 S_79
E_123 16 2 S_58
E_124 9 3 S_35 S_11 S_75
E_125 13 3 S_1 S_86 S_55 S_95
E_126 20 3 S_86 S_99 S_7 S_89
E_127 9 3 S_65
E_128 15 3 S_48 S_38 S_52 S_12
E_129 13 1 S_3 S_18 S_42 S_61
E_130 12 1 S_18 S_39
E_131 16 3 S_87 S_67 S_59 S_94 S_90
E_132 12 3 S_85 S_86 S_37 S_41 S_12
E_133 16 3 S_35 S_54 S_6 S_26 S_28
E_134 11 1 S_2 S_3 S_23 S_10 S_28
E_135 6 3 S_81 S_93 S_76 S_31 S_45
E_136 6 1 S_11
E_137 20 1 S_46
E_138 16 1 S_51 S_11 S_62
E_139 16 1 S_34 S_71 S_37
E_140 16 3 S_38
E_141 9 3 S_22 S_82 S_12 S_15
E_142 10 1 S_84 S_18 S_5
E_143 13 1 S_53 S_40
E_144 17 1 S_55
E_145 6 3 S_98 S_42 S_43 S_57
E_146 9 3 S_2 S_39 S_8 S_27
E_147 10 1 S_84 S_99 S_43 S_24
E_148 20 2 S_89
E_149 8 2 S_37
E_150 11 1 S_67
E_151 10 3 S_18 S_97 S_76 S_41 S_89
E_152 11 1 S_98 S_36 S_89 S_47 S_28
E_153 11 1 S_33 S_64 S_7 S_29 S_73
E_154 17 1 S_1 S_100 S_80 S_23 S_94
E_155 11 3 S_85 S_69 S_49 S_20 S_52
E_156 16 1 S_49 S_83 S_94 S_62
E_157 18 3 S_65 S_8 S_78
E_158 13 2 S_64 S_8 S_41
E_159 5 1 S_86
E_160 9 2 S_24 S_29 S_13 S_91 S_61
E_161 5 3 S_54
E_162 9 3 S_29
E_163 16 3 S_71 S_76 S_47
E_164 9 1 S_70 S_54
E_165 15 1 S_62 S_74
E_166 12 2 S_86 S_72
E_167 13 2 S_65 S_74
E_168 13 3 S_81 S_80 S_6 S_67 S_11
E_169 9 1 S_34 S_45
E_170 6 1 S_18 S_53
E_171 10 2 S_68 S_55 S_8
E_172 6 3 S_34 S_21 S_72
E_173 12 3 S_4
E_174 6 2 S_26
E_175 8 2 S_32 S_14
E_176 15 2 S_51
E_177 15 2 S_84 S_64 S_13 S_73 S_15
E_178 5 1 S_3 S_25 S_75
E_179 8 1 S_99 S_67 S_37 S_79 S_46
E_180 14 1 S_53 S_36 S_67
E_181 6 3 S_39 S_52 S_88
E_182 19 2 S_1 S_33 S_36 S_72 S_62
E_183 15 2 S_59
E_184 10 1 S_2 S_42 S_62
E_185 8 1 S_20
E_186 12 2 S_85 S_7
E_187 19 3 S_71 S_80 S_67 S_95
E_188 17 3 S_51
E_189 6 2 S_70 S_33 S_83
E_190 5 1 S_72 S_63
E_191 7 1 S_51 S_18 S_83 S_96 S_13
E_192 10 3 S_50 S_87 S_33 S_56
E_193 11 1 S_70 S_56
E_194 9 1 S_26 S_46
E_195 20 2 S_84 S_66 S_82
E_196 11 2 S_52 S_30
E_197 18 3 S_96 S_93 S_92 S_78
E_198 5 1 S_16 S_81 S_5 S_43 S_61
E_199 9 2 S_99 S_40 S_29
E_200 5 2 S_50
E_201 13 3 S_35 S_100 S_64 S_27
E_202 13 3 S_99 S_92
E_203 20 3 S_84 S_71 S_38 S_66 S_11
E_204 20 1 S_50
E_205 10 2 S_96 S_25
E_206 12 3 S_2 S_33 S_4 S_66 S_92
E_207 10 2 S_88
E_208 14 1 S_43
E_209 17 2 S_93
E_210 16 1 S_39 S_83 S_78 S_44
E_211 13 1 S_83
E_212 9 1 S_67 S_11 S_62
E_213 8 3 S_71 S_21 S_96 S_88 S_90
E_214 17 1 S_70 S_3 S_24 S_43 S_78
E_215 6 1 S_19 S_18 S_38 S_41 S_14
E_216 13 2 S_21 S_39 S_22
E_217 11 1 S_6 S_60
E_218 18 3 S_57
E_219 16 3 S_95 S_91
E_220 9 1 S_25 S_9 S_46 S_30
E_221 20 2 S_48 S_66 S_37 S_45
E_222 14 3 S_81 S_41 S_30
E_223 8 2 S_52
E_224 6 1 S_85 S_46 S_13
E_225 17 2 S_39 S_78 S_47 S_45
E_226 19 2 S_92 S_27
E_227 12 3 S_86 S_98 S_74 S_30
E_228 14 2 S_39 S_20 S_37 S_15
E_229 16 1 S_17 S_50 S_1 S_86
E_230 8 2 S_24 S_94 S_14
E_231 10 2 S_9 S_95
E_232 10 2 S_80 S_66 S_7 S_11 S_31
E_233 17 3 S_52 S_77 S_44
E_234 15 2 S_1 S_21 S_57 S_44
E_235 12 1 S_51 S_100 S_41 S_75
E_236 14 1 S_32
E_237 19 1 S_53 S_6 S_25 S_58 S_94
E_238 7 1 S_56 S_47 S_62
E_239 15 1 S_86 S_5 S_26 S_90
E_240 10 2 S_81 S_23 S_77 S_94 S_12
E_241 10 1 S_83 S_37 S_56 S_30
E_242 5 1 S_10 S_30
E_243 5 1 S_68 S_99 S_83 S_59
E_244 11 3 S_100 S_82 S_78
E_245 10 3 S_92
E_246 5 3 S_69 S_36 S_31 S_30
E_247 20 2 S_25 S_12
E_248 15 1 S_18 S_83
E_249 8 1 S_100 S_98 S_27 S_29
E_250 10 2 S_76
E_251 18 1 S_77
E_252 20 2 S_17 S_1 S_100 S_22 S_9
E_253 9 3 S_70 S_4 S_26
E_254 9 2 S_89
E_255 5 3 S_49 S_79 S_88
E_256 7 1 S_80 S_14
E_257 6 2 S_37 S_26 S_14
E_258 14 3 S_68 S_92 S_9 S_94 S_90
E_259 14 2 S_32 S_71 S_78 S_56
E_260 19 2 S_85 S_72
E_261 9 1 S_16 S_37
E_262 11 1 S_46
E_263 7 3 S_87 S_39 S_67 S_40
E_264 19 3 S_48 S_21 S_55 S_7 S_22
E_265 11 1 S_51 S_81 S_52 S_27 S_26
E_266 15 1 S_48 S_20 S_80 S_25 S_72
E_267 12 2 S_70 S_40 S_72 S_28 S_30
E_268 9 2 S_71 S_10 S_88 S_45
E_269 8 1 S_34 S_5 S_65 S_40 S_91
E_270 17 3 S_2 S_37 S_42 S_24 S_46
E_271 10 3 S_17 S_83 S_66 S_93
E_272 6 3 S_68 S_43 S_79 S_63 S_14
E_273 10 3 S_54 S_43 S_58 S_56 S_13
E_274 11 1 S_76 S_79 S_75
E_275 11 2 S_31
E_276 11 1 S_71 S_81 S_7 S_76
E_277 11 1 S_67 S_73
E_278 14 3 S_68 S_99 S_83 S_43 S_29
E_279 5 2 S_15
E_280 8 2 S_66 S_74
E_281 8 3 S_5
E_282 8 3 S_87 S_38 S_91
E_283 5 2 S_68 S_52 S_77 S_58 S_88
E_284 11 1 S_73
E_285 13 1 S_56 S_44
E_286 9 2 S_65
E_287 20 3 S_16 S_38 S_99
E_288 10 2 S_100 S_58 S_60
E_289 10 2 S_75 S_15
E_290 9 1 S_38 S_67
E_291 14 3 S_17 S_71 S_25
E_292 15 2 S_84 S_98 S_46
E_293 9 2 S_25 S_10 S_91
E_294 11 3 S_23 S_95
E_295 19 2 S_26
E_296 18 3 S_43
E_297 9 2 S_16 S_98 S_20 S_13
E_298 15 2 S_94
E_299 13 3 S_5 S_10
E_300 9 2 S_97 S_42
E_301 15 1 S_34 S_48 S_93
E_302 8 1 S_10 S_15
E_303 13 3 S_33 S_3 S_67 S_93 S_24
E_304 16 1 S_81 S_39
E_305 19 3 S_86 S_4 S_65 S_15
E_306 5 3 S_18 S_23 S_82 S_59 S_76
E_307 7 3 S_19 S_46
E_308 20 3 S_5 S_11 S_14
E_309 6 3 S_28
E_310 13 3 S_64 S_25 S_89 S_63 S_72
E_311 20 2 S_1 S_73
E_312 12 1 S_12
E_313 9 2 S_81 S_27 S_45
E_314 7 1 S_53
E_315 7 1 S_49 S_11
E_316 17 1 S_21 S_30
E_317 20 1 S_85 S_35 S_29
E_318 13 2 S_3 S_6 S_94 S_29
E_319 17 3 S_68 S_8 S_58 S_24 S_11
E_320 17 3 S_84 S_73
E_321 16 3 S_76 S_93 S_14 S_15
E_322 14 1 S_2 S_98 S_37 S_57
E_323 12 3 S_100 S_73
E_324 8 2 S_17 S_39 S_42 S_30
E_325 15 2 S_55 S_20 S_83 S_14 S_60
E_326 14 3 S_95
E_327 5 3 S_64 S_90
E_328 16 2 S_81 S_78 S_56 S_41
E_329 8 2 S_16 S_25
E_330 19 1 S_55 S_62
E_331 5 2 S_42 S_78 S_73 S_13
E_332 19 3 S_4 S_21 S_99 S_83 S_13
E_333 8 3 S_65
E_334 11 2 S_2 S_3 S_64 S_20 S_46
E_335 16 1 S_70 S_48 S_99 S_75
E_336 13 3 S_10 S_56 S_63
E_337 19 2 S_93 S_41
E_338 10 3 S_2 S_44 S_45
E_339 9 3 S_54
E_340 6 2 S_24 S_11 S_88
E_341 15 1 S_51 S_83 S_12
E_342 18 1 S_4 S_37
E_343 15 3 S_50 S_42
E_344 12 2 S_27
E_345 10 3 S_79
E_346 5 3 S_1 S_70 S_82 S_11 S_74
E_347 19 3 S_84 S_86 S_54 S_72
E_348 6 2 S_24 S_26 S_30
E_349 13 1 S_81
E_350 17 2 S_69 S_100 S_29 S_28 S_31
E_351 14 1 S_71 S_59 S_44 S_61
E_352 10 1 S_10 S_63
E_353 15 2 S_50 S_33 S_18
E_354 5 2 S_41
E_355 17 2 S_70 S_11 S_63 S_47 S_60
E_356 11 3 S_86 S_99 S_56
E_357 7 2 S_19 S_54 S_44
E_358 13 3 S_50 S_23 S_42 S_45
E_359 9 1 S_98 S_80 S_53 S_56 S_73
E_360 5 1 S_16 S_83 S_97 S_62
E_361 12 1 S_100 S_55 S_53 S_13
E_362 14 2 S_81 S_9 S_44 S_60 S_30
E_363 5 3 S_70 S_71 S_99
E_364 11 1 S_2 S_49 S_18 S_20
E_365 8 3 S_78
E_366 20 2 S_48 S_63 S_91
E_367 19 1 S_38 S_36
E_368 9 3 S_34 S_64
E_369 7 3 S_17
E_370 7 1 S_80 S_76 S_92 S_75
E_371 5 1 S_20
E_372 7 3 S_34 S_85 S_26 S_45
E_373 17 1 S_87 S_83 S_67 S_25 S_60
E_374 8 1 S_85 S_100 S_58
E_375 13 3 S_55 S_37
E_376 19 2 S_21
E_377 14 3 S_21 S_38 S_92 S_44
E_378 14 3 S_48 S_86 S_27
E_379 14 1 S_5 S_20 S_97 S_29 S_62
E_380 18 2 S_64 S_9 S_92
E_381 18 1 S_6
E_382 17 3 S_21 S_57 S_88 S_31
E_383 20 2 S_19 S_6 S_47
E_384 9 1 S_95 S_14
E_385 13 3 S_23 S_77 S_44 S_30
E_386 19 3 S_53
E_387 11 1 S_55 S_65 S_77 S_24 S_26
E_388 11 2 S_70 S_81 S_73 S_13
E_389 12 3 S_34 S_81 S_4 S_36 S_45
E_390 13 2 S_100 S_18 S_83 S_31
E_391 12 2 S_98
E_392 9 2 S_19 S_18
E_393 12 1 S_48 S_80 S_39 S_53 S_22
E_394 5 2 S_8 S_9 S_56 S_14
E_395 10 3 S_83 S_27 S_78 S_15
E_396 8 1 S_96 S_95
E_397 8 2 S_51 S_16 S_37 S_24 S_28
E_398 6 3 S_5 S_83 S_94 S_74 S_31
E_399 20 3 S_35 S_2 S_53 S_97 S_9
E_400 10 2 S_34 S_54
E_401 16 1 S_34 S_70 S_20
E_402 12 1 S_23 S_60
E_403 9 1 S_38 S_96 S_46
E_404 15 2 S_64 S_5 S_54 S_67 S_78
E_405 14 2 S_34 S_51 S_44
E_406 15 2 S_44
E_407 17 2 S_64 S_5 S_12 S_72
E_408 20 2 S_83 S_61
E_409 19 3 S_80
E_410 10 2 S_64 S_81 S_36 S_40 S_94
E_411 15 3 S_41 S_75
E_412 16 3 S_70 S_99 S_44
E_413 11 3 S_85 S_70 S_59 S_77
E_414 9 3 S_98 S_83 S_6 S_13
E_415 17 3 S_3 S_33
E_416 19 1 S_8 S_89
E_417 6 3 S_32 S_99 S_93 S_78
E_418 14 2 S_65 S_7 S_67 S_41
E_419 6 3 S_5
E_420 14 1 S_87 S_96 S_95 S_28
E_421 7 3 S_2 S_63
E_422 18 3 S_34 S_3 S_36 S_28
E_423 10 2 S_23
E_424 19 3 S_53 S_7 S_89
E_425 11 2 S_92 S_9 S_72
E_426 20 2 S_2 S_7 S_24
E_427 14 3 S_35 S_20 S_92 S_47
E_428 15 3 S_81 S_97 S_94
E_429 14 3 S_42 S_89 S_13
E_430 20 1 S_16 S_70 S_49 S_55 S_53
E_431 5 3 S_87 S_33 S_39 S_56 S_74
E_432 13 1 S_20 S_52
E_433 10 2 S_68 S_82 S_11
E_434 17 3 S_87 S_18 S_24 S_63 S_74
E_435 13 1 S_4 S_73 S_74
E_436 11 1 S_69 S_83 S_44
E_437 20 3 S_40
E_438 9 1 S_86 S_20 S_99 S_41 S_73
E_439 15 2 S_35 S_54 S_5 S_53 S_72
E_440 10 2 S_51 S_22 S_40 S_61 S_91
E_441 5 2 S_37 S_95 S_13
E_442 17 3 S_73 S_61
E_443 19 1 S_96
E_444 6 2 S_22 S_93 S_13
E_445 13 1 S_76 S_60
E_446 12 3 S_86 S_3 S_98 S_75
E_447 16 2 S_18 S_23 S_90
E_448 20 2 S_39 S_77 S_47 S_31 S_15
E_449 15 3 S_68 S_16 S_40
E_450 5 1 S_65 S_6 S_52 S_7 S_14
E_451 15 3 S_9 S_11
E_452 6 2 S_66 S_82
E_453 15 2 S_50 S_36 S_27 S_41
E_454 7 1 S_52 S_75
E_455 18 2 S_1 S_86 S_66 S_92 S_75
E_456 20 3 S_65 S_42 S_93 S_25 S_12
E_457 11 3 S_82 S_10 S_88 S_28
E_458 5 1 S_21 S_6 S_53 S_95 S_28
E_459 10 3 S_48
E_460 8 2 S_3 S_43 S_58
E_461 13 3 S_18 S_7 S_46 S_45
E_462 19 1 S_16 S_65 S_41
E_463 17 3 S_61
E_464 9 1 S_18
E_465 16 1 S_99
E_466 9 2 S_18 S_66 S_67 S_75 S_60
E_467 19 1 S_82 S_25 S_57
E_468 11 2 S_81 S_11 S_45
E_469 18 2 S_85 S_95 S_27 S_31
E_470 5 2 S_59 S_89
E_471 6 1 S_93 S_78 S_46
E_472 19 3 S_69 S_33 S_97 S_89 S_47
E_473 19 3 S_1 S_83 S_52 S_93 S_13
E_474 18 3 S_100 S_23 S_43 S_56
E_475 17 3 S_59
E_476 10 3 S_64 S_65 S_83 S_13 S_74
E_477 11 2 S_64
E_478 7 3 S_69 S_91
E_479 20 3 S_34 S_93 S_76 S_75
E_480 8 2 S_36 S_78
E_481 19 2 S_71 S_81 S_56
E_482 9 3 S_17
E_483 6 3 S_93 S_76 S_90
E_484 12 1 S_99 S_52 S_27 S_11 S_45
E_485 14 1 S_74 S_61
E_486 15 1 S_1 S_41
E_487 6 1 S_56 S_13
E_488 13 2 S_100 S_5 S_79 S_12 S_60
E_489 14 2 S_17 S_87 S_80 S_7 S_8
E_490 8 2 S_68 S_96
E_491 9 3 S_76 S_40 S_79 S_44 S_15
E_492 16 3 S_85 S_18 S_48 S_55
E_493 17 3 S_85 S_54 S_42 S_28 S_74
E_494 6 3 S_55 S_52 S_94 S_26
E_495 5 2 S_71 S_58 S_26
E_496 12 2 S_85 S_2 S_23 S_76
E_497 13 3 S_42 S_13
E_498 19 2 S_17 S_48 S_64 S_28 S_75
E_499 9 3 S_71
E_500 5 1 S_17 S_1 S_4 S_94
E_501 10 1 S_84 S_4 S_5 S_63 S_47
E_502 19 1 S_70 S_10
E_503 19 1 S_27 S_29
E_504 10 3 S_96 S_76 S_8 S_27
E_505 14 1 S_53 S_92 S_75
E_506 15 3 S_26 S_45
E_507 14 2 S_19 S_80 S_89
E_508 12 2 S_49 S_39 S_53
E_509 5 3 S_87 S_48 S_76 S_63
E_510 14 1 S_71
E_511 7 2 S_51 S_20 S_76 S_59 S_88
E_512 13 2 S_17
E_513 7 2 S_16 S_9 S_94 S_11 S_41
E_514 20 1 S_50 S_36 S_40
E_515 5 1 S_24 S_30
E_516 14 3 S_34 S_17 S_23 S_26
E_517 18 1 S_19 S_38 S_53 S_59 S_15
E_518 16 2 S_29 S_88 S_14
E_519 20 2 S_51 S_49 S_59 S_44 S_90
E_520 9 3 S_55 S_82 S_12
E_521 13 2 S_86 S_48 S_36
E_522 11 2 S_32 S_70 S_37 S_42
E_523 9 1 S_18 S_24 S_89
E_524 16 1 S_7 S_22 S_63
E_525 7 2 S_86 S_67 S_25 S_28
E_526 6 2 S_21 S_67 S_47
E_527 12 3 S_86 S_76 S_57 S_56
E_528 6 2 S_98 S_79 S_14
E_529 10 1 S_71 S_52 S_37 S_12
E_530 7 1 S_64 S_4 S_36 S_37 S_58
E_531 14 3 S_59 S_93 S_73 S_91 S_44
E_532 17 3 S_22 S_28
E_533 11 3 S_69 S_26 S_61
E_534 16 2 S_85 S_70 S_83 S_82 S_58
E_535 8 3 S_50 S_84 S_7 S_97
E_536 19 1 S_6 S_41 S_61 S_60
E_537 10 2 S_37 S_58 S_27 S_14
E_538 17 1 S_87 S_5 S_82 S_29 S_45
E_539 19 2 S_68 S_42
E_540 13 1 S_68 S_69 S_99 S_37
E_541 19 2 S_84 S_2 S_96
E_542 16 2 S_92 S_29
E_543 16 1 S_1 S_32 S_6 S_62 S_73
E_544 7 1 S_84 S_21 S_88
E_545 6 3 S_68 S_31 S_74
E_546 18 2 S_33 S_52 S_88
E_547 6 1 S_93
E_548 19 2 S_77 S_28 S_45
E_549 5 1 S_21 S_23 S_88
E_550 15 3 S_34 S_76
E_551 11 2 S_20 S_13 S_61
E_552 17 2 S_99 S_83 S_53 S_25 S_12
E_553 14 1 S_18 S_66 S_42 S_43
E_554 5 2 S_86 S_65 S_23 S_63
E_555 13 3 S_33 S_25
E_556 10 1 S_86 S_98 S_83 S_13 S_88
E_557 5 1 S_83 S_96 S_78 S_61
E_558 12 1 S_98 S_11 S_61 S_30
E_559 9 2 S_51 S_45
E_560 16 2 S_17 S_1
E_561 20 3 S_7 S_78
E_562 17 1 S_1 S_35 S_69 S_3 S_40
E_563 7 2 S_35 S_81 S_80 S_24 S_89
E_564 6 3 S_51 S_49 S_96 S_22 S_72
E_565 6 1 S_7
E_566 17 1 S_69 S_78 S_94 S_12 S_31
E_567 20 1 S_100 S_38 S_52 S_27 S_56
E_568 11 2 S_38 S_79 S_30
E_569 15 3 S_93 S_28
E_570 12 2 S_82 S_14
E_571 16 3 S_8 S_92 S_27 S_63 S_88
E_572 18 1 S_50 S_53 S_52 S_11 S_72
E_573 10 3 S_35 S_70 S_71 S_28 S_31
E_574 20 3 S_32 S_82 S_7 S_9
E_575 8 3 S_49 S_6 S_92 S_61
E_576 9 2 S_8 S_56 S_44
E_577 10 1 S_69 S_83 S_25 S_27 S_63
E_578 14 3 S_71 S_98
E_579 16 3 S_21 S_83 S_41
E_580 13 1 S_50 S_9
E_581 9 1 S_68 S_31
E_582 15 2 S_66 S_7 S_89
E_583 18 2 S_17 S_100 S_19 S_81 S_57
E_584 10 3 S_4 S_43 S_13
E_585 11 2 S_9
E_586 16 1 S_63 S_91 S_45
E_587 11 3 S_95
E_588 14 1 S_17 S_84 S_49 S_32
E_589 15 2 S_1 S_9 S_41 S_72
E_590 15 3 S_68 S_39 S_25 S_11
E_591 15 3 S_51 S_27 S_79 S_72 S_73
E_592 16 3 S_19 S_21 S_81 S_90
E_593 9 1 S_84 S_36 S_9 S_73
E_594 5 2 S_44 S_61
E_595 16 3 S_16 S_50 S_98
E_596 10 3 S_43
E_597 5 3 S_69 S_19 S_96 S_72
E_598 14 2 S_39 S_52 S_37 S_8 S_28
E_599 10 2 S_48 S_60
E_600 17 1 S_16 S_50 S_41 S_15
E_601 13 3 S_50 S_19 S_86 S_6 S_83
E_602 17 1 S_69 S_21 S_36 S_63 S_88
E_603 20 2 S_55 S_23 S_94 S_60
E_604 19 2 S_89
E_605 10 1 S_84 S_39 S_99 S_78 S_89
E_606 14 1 S_23
E_607 19 3 S_4 S_21 S_41
E_608 13 3 S_3 S_64 S_89 S_88 S_14
E_609 10 2 S_81 S_36 S_41 S_89
E_610 8 3 S_86 S_39 S_43 S_77
E_611 5 3 S_34 S_100 S_95 S_94 S_90
E_612 8 2 S_19 S_42 S_57
E_613 14 2 S_35 S_2 S_81 S_4 S_97
E_614 8 3 S_36 S_66 S_37 S_10 S_56
E_615 18 2 S_39 S_7 S_27 S_26
E_616 11 2 S_36 S_37 S_77 S_10 S_79
E_617 9 3 S_67
E_618 15 1 S_24 S_57
E_619 5 1 S_53 S_47 S_75 S_30
E_620 6 3 S_31
E_621 17 3 S_50 S_54 S_66 S_77 S_12
E_622 9 1 S_71 S_52
E_623 15 1 S_76 S_77 S_92 S_13
E_624 11 1 S_36 S_37 S_56 S_29 S_88
E_625 10 2 S_94 S_89 S_12
E_626 13 1 S_2 S_58
E_627 14 2 S_18 S_3 S_81 S_23 S_61
E_628 10 3 S_50 S_87 S_52
E_629 20 1 S_21
E_630 14 3 S_83 S_67 S_59 S_47 S_90
E_631 11 1 S_34 S_67 S_92
E_632 11 1 S_23
E_633 20 3 S_1 S_23 S_11 S_60
E_634 10 2 S_68 S_57 S_29
E_635 6 2 S_22
E_636 7 2 S_84 S_70
E_637 12 3 S_3 S_18 S_57
E_638 19 2 S_70 S_54 S_89 S_88
E_639 10 1 S_52 S_7 S_93 S_45 S_60
E_640 11 2 S_19 S_96 S_58 S_43 S_30
E_641 5 3 S_68 S_35
E_642 20 2 S_85 S_32 S_22 S_82
E_643 15 3 S_76
E_644 19 2 S_5 S_96 S_36 S_77 S_78
E_645 6 1 S_34 S_1 S_80 S_65 S_67
E_646 17 3 S_3 S_96 S_95
E_647 15 3 S_81 S_8
E_648 18 1 S_70 S_81 S_80 S_27 S_11
E_649 7 2 S_84 S_32 S_96 S_66
E_650 20 3 S_80 S_13 S_45
E_651 8 3 S_85 S_17 S_6 S_97
E_652 15 3 S_77
E_653 11 1 S_4 S_44 S_75
E_654 17 1 S_63 S_29 S_72
E_655 8 3 S_51 S_84
E_656 8 3 S_39 S_44
E_657 19 3 S_68 S_69 S_33
E_658 8 3 S_2 S_39
E_659 8 2 S_89
E_660 9 3 S_50 S_19 S_93 S_24 S_28
E_661 9 1 S_32 S_15
E_662 18 3 S_16
E_663 16 3 S_87 S_92 S_29 S_14
E_664 14 2 S_100 S_81 S_39 S_37 S_78
E_665 17 2 S_33 S_38 S_5 S_41 S_90
E_666 10 1 S_48 S_53 S_76 S_79 S_56
E_667 11 1 S_65 S_24 S_12 S_61
E_668 6 2 S_18 S_38 S_36 S_63 S_47
E_669 12 3 S_48 S_8 S_26
E_670 14 2 S_16
E_671 19 3 S_5 S_82 S_29
E_672 20 1 S_65
E_673 12 1 S_19 S_86 S_5 S_83 S_78
E_674 12 2 S_54 S_52
E_675 17 2 S_81 S_25 S_9 S_95 S_73
E_676 14 1 S_49 S_45
E_677 7 3 S_38 S_58 S_11 S_73 S_74
E_678 12 3 S_50 S_70 S_23 S_47
E_679 17 1 S_87
E_680 20 1 S_87 S_36 S_46
E_681 7 2 S_70 S_94 S_63 S_91
E_682 11 3 S_41
E_683 9 1 S_86 S_53 S_31
E_684 7 2 S_68 S_69 S_86 S_7
E_685 16 1 S_11 S_41 S_61
E_686 7 1 S_16 S_4 S_96
E_687 15 1 S_49 S_65 S_80 S_77
E_688 10 2 S_64 S_37 S_63 S_61
E_689 19 2 S_87 S_28
E_690 11 3 S_86 S_14
E_691 17 3 S_80 S_10 S_88
E_692 8 3 S_68 S_24
E_693 10 3 S_99 S_22 S_89 S_15
E_694 14 3 S_70 S_21 S_13
E_695 13 2 S_2 S_43 S_26 S_94
E_696 7 3 S_33 S_64 S_39 S_92
E_697 18 1 S_65
E_698 8 2 S_4 S_99 S_82 S_63
E_699 7 3 S_2 S_76 S_78 S_94 S_46
E_700 12 1 S_8 S_47 S_74
E_701 15 3 S_53 S_97 S_10 S_27
E_702 9 2 S_80
E_703 15 2 S_71 S_54 S_8
E_704 12 2 S_50 S_2 S_49
E_705 6 2 S_70 S_71 S_20 S_25 S_9
E_706 12 3 S_17 S_49 S_12
E_707 14 1 S_51 S_69 S_80 S_66 S_93
E_708 12 1 S_85 S_16 S_13
E_709 10 3 S_70 S_81 S_37 S_89 S_60
E_710 7 1 S_50 S_55 S_36 S_43
E_711 10 1 S_65 S_67 S_75
E_712 6 2 S_69 S_81 S_6 S_24 S_58
E_713 18 1 S_34 S_58 S_9
E_714 18 3 S_55 S_39 S_7 S_79 S_26
E_715 20 3 S_35 S_48 S_53 S_75
E_716 12 1 S_100 S_3 S_43 S_73
E_717 19 3 S_82
E_718 17 3 S_87 S_3 S_79
E_719 19 1 S_68 S_46
E_720 5 1 S_13 S_74
E_721 12 3 S_68 S_95 S_73 S_31
E_722 15 1 S_45
E_723 5 3 S_58
E_724 13 2 S_61 S_60
E_725 15 1 S_81 S_23 S_59 S_79
E_726 8 2 S_71 S_61
E_727 14 3 S_21
E_728 6 2 S_84
E_729 17 2 S_35 S_55 S_36 S_66
E_730 6 2 S_18 S_82
E_731 5 1 S_60
E_732 9 3 S_64 S_94 S_79 S_60
E_733 19 1 S_40 S_30
E_734 19 1 S_85 S_17 S_64
E_735 15 2 S_97
E_736 13 2 S_96 S_7 S_43 S_28
E_737 19 3 S_51 S_6 S_58 S_30
E_738 6 2 S_5 S_42 S_91
E_739 7 2 S_36
E_740 12 2 S_19 S_39 S_67 S_27 S_12
E_741 12 3 S_18 S_24 S_10 S_28
E_742 5 2 S_68 S_16 S_90
E_743 5 1 S_17 S_41
E_744 8 3 S_1 S_45
E_745 15 2 S_49 S_32 S_78
E_746 18 1 S_85 S_82 S_58 S_40
E_747 15 1 S_93 S_90 S_60
E_748 15 3 S_19 S_52 S_58
E_749 7 1 S_59 S_92 S_77 S_31
E_750 20 3 S_50 S_52 S_76 S_42 S_29
E_751 11 2 S_55 S_95 S_10 S_63 S_91
E_752 13 3 S_48 S_92
E_753 14 2 S_81 S_5 S_39 S_7 S_77
E_754 6 1 S_89
E_755 14 3 S_23 S_6 S_27
E_756 13 1 S_67 S_63
E_757 18 1 S_85 S_86 S_53 S_12
E_758 5 1 S_42 S_13
E_759 19 1 S_69 S_89 S_73 S_15
E_760 9 2 S_32 S_33 S_37
E_761 5 2 S_98 S_97 S_82 S_52 S_24
E_762 14 1 S_21
E_763 10 2 S_64
E_764 20 2 S_17 S_32 S_37 S_47
E_765 9 3 S_11 S_62
E_766 10 3 S_58
E_767 13 2 S_16 S_39 S_23
E_768 8 3 S_87 S_86 S_26 S_14
E_769 15 3 S_21 S_26
E_770 19 1 S_4 S_88 S_44
E_771 13 3 S_80 S_46
E_772 17 1 S_85 S_71 S_38 S_46 S_12
E_773 11 3 S_3 S_97
E_774 16 3 S_60
E_775 16 1 S_88
E_776 10 3 S_17 S_43
E_777 10 3 S_4 S_52 S_60
E_778 20 1 S_100 S_65 S_67 S_93 S_42
E_779 19 2 S_16 S_33 S_53
E_780 18 2 S_21 S_43
E_781 13 2 S_39
E_782 19 3 S_69
E_783 20 2 S_50 S_18 S_76 S_62
E_784 20 1 S_100
E_785 18 2 S_85 S_37 S_76
E_786 7 1 S_85 S_32 S_13
E_787 16 1 S_71 S_41
E_788 17 1 S_37 S_77 S_28
E_789 17 2 S_50 S_57 S_63
E_790 10 2 S_100 S_49 S_53 S_57
E_791 18 3 S_83 S_46 S_29
E_792 5 2 S_52 S_78
E_793 16 3 S_36
E_794 18 3 S_85 S_1 S_66
E_795 20 1 S_53 S_73 S_44
E_796 15 2 S_16 S_23 S_27
E_797 13 2 S_80
E_798 10 1 S_66 S_89 S_15
E_799 14 1 S_90
E_800 18 1 S_49 S_71 S_77 S_26 S_62
E_801 10 3 S_20 S_6 S_52
E_802 6 1 S_78 S_62 S_45
E_803 20 2 S_59 S_73
E_804 19 1 S_35 S_72
E_805 12 3 S_55 S_38 S_26
E_806 9 3 S_8
E_807 17 2 S_7 S_92 S_61
E_808 19 2 S_48 S_82 S_52 S_72
E_809 7 3 S_86 S_4 S_58
E_810 17 2 S_18 S_13 S_91
E_811 13 1 S_38 S_78
E_812 5 1 S_85 S_83 S_42
E_813 6 3 S_48 S_82 S_44
E_814 19 1 S_61 S_60
E_815 8 1 S_84 S_5 S_65 S_73 S_47
E_816 14 3 S_71 S_21 S_64 S_47 S_45
E_817 16 1 S_51 S_100 S_21 S_31 S_45
E_818 13 1 S_17 S_16 S_39 S_26 S_91
E_819 10 2 S_85 S_23
E_820 9 1 S_69 S_33 S_5 S_26 S_56
E_821 9 3 S_4 S_9 S_46
E_822 16 1 S_39 S_63
E_823 15 3 S_99
E_824 13 3 S_73
E_825 18 2 S_26
E_826 14 1 S_48 S_77 S_41 S_15
E_827 8 1 S_26
E_828 10 1 S_2
E_829 8 1 S_48
E_830 6 3 S_32 S_27
E_831 19 1 S_34 S_55 S_76 S_57 S_15
E_832 16 1 S_33 S_20 S_59
E_833 12 2 S_1 S_21 S_27 S_88 S_30
E_834 19 1 S_20 S_6 S_8 S_43 S_94
E_835 18 3 S_58
E_836 9 3 S_3 S_9 S_73
E_837 8 3 S_18 S_42 S_77 S_27
E_838 6 1 S_16 S_35 S_98 S_92 S_94
E_839 12 1 S_98
E_840 11 1 S_100 S_66 S_23
E_841 15 2 S_75
E_842 14 3 S_25 S_92 S_40 S_57
E_843 7 2 S_17 S_35 S_57 S_74
E_844 9 1 S_98 S_52
E_845 19 1 S_93 S_75
E_846 7 3 S_38 S_67
E_847 14 1 S_7 S_62
E_848 16 3 S_47 S_13 S_91 S_30
E_849 9 1 S_25 S_95 S_11 S_44 S_30
E_850 14 2 S_12
E_851 20 1 S_2
E_852 15 2 S_54 S_11
E_853 20 3 S_69 S_48 S_42 S_11 S_47
E_854 7 2 S_86 S_81 S_77 S_30 S_15
E_855 16 1 S_20
E_856 12 2 S_80 S_92 S_90
E_857 17 3 S_51 S_70 S_37 S_40 S_10
E_858 17 2 S_84 S_28 S_60
E_859 16 2 S_53 S_56
E_860 8 1 S_17 S_50 S_86 S_30
E_861 8 3 S_3 S_36 S_15
E_862 17 3 S_9
E_863 14 1 S_2 S_18 S_82 S_29
E_864 10 1 S_19 S_100 S_80 S_53 S_89
E_865 15 1 S_50 S_3 S_53 S_95
E_866 9 2 S_85 S_86 S_22 S_76 S_56
E_867 7 1 S_6 S_58 S_95 S_88 S_75
E_868 12 1 S_37 S_45
E_869 16 3 S_32 S_21
E_870 16 2 S_71 S_33 S_59 S_31
E_871 12 3 S_81 S_82 S_91
E_872 19 3 S_100 S_86 S_53 S_8 S_27
E_873 15 1 S_64 S_63
E_874 12 3 S_68 S_11
E_875 5 3 S_80 S_5 S_23 S_78 S_79
E_876 18 2 S_98 S_65 S_8 S_73
E_877 7 3 S_68 S_84 S_55 S_20 S_58
E_878 6 1 S_53 S_82 S_90
E_879 18 3 S_51 S_98 S_46 S_73 S_60
E_880 8 2 S_68 S_28 S_74
E_881 19 3 S_51 S_36 S_78 S_91
E_882 6 3 S_47
E_883 14 2 S_1 S_69 S_77 S_9 S_27
E_884 8 2 S_5 S_83 S_82 S_8
E_885 18 2 S_35 S_3 S_76
E_886 13 1 S_64 S_66
E_887 15 2 S_84 S_89
E_888 20 3 S_52 S_14
E_889 17 2 S_70 S_18 S_40 S_88 S_61
E_890 17 3 S_6 S_46 S_47 S_74
E_891 14 3 S_84 S_97 S_46 S_62 S_74
E_892 14 1 S_45
E_893 17 3 S_17 S_82 S_77
E_894 20 3 S_16 S_49 S_83 S_10 S_63
E_895 8 3 S_85 S_38
E_896 16 1 S_68 S_47 S_90
E_897 11 3 S_16 S_84 S_54
E_898 20 3 S_80
E_899 13 1 S_21
E_900 17 1 S_19 S_65 S_28
E_901 7 1 S_19 S_96 S_76 S_41 S_90
E_902 11 1 S_50 S_26 S_14
E_903 15 1 S_85 S_52 S_31 S_74 S_91
E_904 16 1 S_95
E_905 10 3 S_64 S_74
E_906 17 2 S_35
E_907 11 1 S_39 S_7 S_10 S_40
E_908 6 2 S_17 S_13
E_909 10 3 S_41 S_63 S_89
E_910 10 3 S_18 S_99 S_97 S_37 S_13
E_911 7 2 S_32
E_912 18 1 S_6 S_42 S_91
E_913 17 3 S_26 S_46
E_914 5 1 S_32 S_59 S_45
E_915 17 1 S_37 S_59 S_43 S_57 S_78
E_916 7 1 S_30
E_917 14 3 S_1 S_95 S_46
E_918 9 2 S_4 S_53 S_23 S_52 S_73
E_919 18 2 S_1 S_100
E_920 13 3 S_87 S_3 S_23 S_25 S_62
E_921 11 2 S_69 S_80 S_57 S_15
E_922 8 3 S_5
E_923 12 3 S_48
E_924 11 1 S_34 S_67 S_41 S_47
E_925 10 1 S_34 S_80 S_94 S_72 S_91
E_926 5 3 S_69
E_927 7 3 S_85 S_27 S_26 S_72
E_928 8 3 S_17 S_35 S_96
E_929 13 1 S_84 S_90
E_930 6 3 S_100 S_18 S_38 S_21 S_24
E_931 17 1 S_71 S_54
E_932 11 2 S_70 S_82 S_89 S_44
E_933 11 2 S_92 S_58 S_91
E_934 16 3 S_53
E_935 16 2 S_8 S_24 S_57 S_89 S_46
E_936 13 3 S_35 S_37 S_24
E_937 5 2 S_32 S_81
E_938 6 2 S_80 S_37 S_59 S_89 S_29
E_939 17 3 S_6 S_93 S_28
E_940 12 2 S_25
E_941 17 3 S_84 S_2 S_71 S_3 S_97
E_942 18 3 S_32 S_7 S_93
E_943 15 1 S_86 S_37
E_944 10 3 S_35 S_46
E_945 17 2 S_6 S_12
E_946 14 3 S_50 S_22 S_11 S_12 S_62
E_947 15 1 S_72
E_948 10 1 S_2 S_19 S_44
E_949 16 2 S_46
E_950 17 3 S_76 S_12
E_951 8 2 S_85 S_18 S_24
E_952 16 1 S_84 S_40
E_953 16 1 S_16 S_99 S_83 S_8 S_57
E_954 11 2 S_18 S_64 S_53 S_56
E_955 14 3 S_32
E_956 13 1 S_21 S_83 S_89
E_957 19 1 S_51 S_83 S_93 S_43 S_45
E_958 8 3 S_100 S_3 S_59 S_12
E_959 13 2 S_20 S_42 S_14
E_960 13 2 S_52 S_42 S_61
E_961 13 3 S_32 S_23 S_95
E_962 19 1 S_51 S_75
E_963 19 3 S_49 S_38 S_37 S_88 S_74
E_964 20 2 S_69 S_5 S_20 S_60
E_965 6 1 S_49 S_86 S_98 S_4 S_29
E_966 7 2 S_34 S_19 S_64 S_52 S_30
E_967 9 1 S_94 S_44
E_968 11 2 S_71 S_38 S_41 S_63
E_969 14 1 S_69 S_67
E_970 7 1 S_70 S_12
E_971 9 1 S_78
E_972 18 3 S_11 S_41
E_973 19 3 S_50 S_43 S_78 S_29 S_28
E_974 12 2 S_69 S_53 S_74
E_975 16 2 S_69 S_21
E_976 6 2 S_81 S_64 S_83 S_72 S_15
E_977 8 3 S_70 S_18 S_36 S_30
E_978 20 3 S_34 S_69 S_81 S_40 S_91
E_979 20 3 S_87 S_71 S_22 S_40 S_26
E_980 20 1 S_59 S_76 S_30
E_981 15 1 S_5 S_66
E_982 5 2 S_50 S_73 S_28 S_44
E_983 6 1 S_97 S_30
E_984 18 2 S_86 S_80 S_52 S_63
E_985 20 1 S_65
E_986 7 2 S_35 S_86 S_62
E_987 6 1 S_82 S_91
E_988 17 2 S_4 S_99 S_11
E_989 10 3 S_3
E_990 17 1 S_76 S_10 S_46
E_991 16 3 S_20 S_24 S_46 S_73
E_992 9 1 S_34 S_48 S_81 S_20
E_993 11 1 S_86 S_98 S_27 S_74
E_994 7 1 S_2 S_37
E_995 18 2 S_54
E_996 11 1 S_97
E_997 8 3 S_20 S_99 S_14
E_998 20 1 S_78
E_999 15 3 S_51 S_98 S_5 S_67 S_31
E_1000 19 2 S_66 S_37 S_57
E_1001 16 3 S_39 S_37 S_77 S_62
E_1002 20 2 S_87 S_58
E_1003 10 3 S_17 S_68 S_57 S_94 S_61
E_1004 8 2 S_86 S_76
E_1005 6 1 S_20 S_37 S_13 S_30
E_1006 17 3 S_2 S_70 S_18 S_40 S_12
E_1007 16 3 S_1 S_36
E_1008 19 1 S_78
E_1009 7 3 S_26 S_90 S_15
E_1010 10 3 S_52 S_26 S_46 S_74
E_1011 17 2 S_100 S_99 S_59 S_11 S_94
E_1012 7 2 S_54 S_83 S_12
E_1013 5 1 S_54 S_8 S_79
E_1014 7 1 S_55 S_27 S_94 S_62 S_88
E_1015 18 3 S_87 S_81 S_22 S_59 S_77
E_1016 20 2 S_96 S_8 S_92
E_1017 17 3 S_68 S_1 S_96
E_1018 20 1 S_4
E_1019 18 1 S_86 S_29 S_88 S_45
E_1020 15 3 S_32 S_8 S_9 S_94
E_1021 12 2 S_34 S_21 S_54 S_26
E_1022 17 1 S_71 S_21 S_5 S_91
E_1023 8 2 S_3 S_81 S_39 S_37
E_1024 16 2 S_34
E_1025 11 3 S_51 S_23 S_42
E_1026 5 3 S_40
E_1027 20 3 S_81 S_79 S_60
E_1028 17 1 S_87 S_38 S_91 S_31
E_1029 10 3 S_17 S_87 S_24 S_57 S_74
E_1030 8 2 S_57 S_26 S_94
E_1031 17 1 S_3 S_39 S_94
E_1032 8 1 S_74
E_1033 13 3 S_96 S_93 S_95 S_44
E_1034 15 3 S_37 S_88
E_1035 6 2 S_98 S_20
E_1036 19 3 S_66 S_22
E_1037 9 2 S_43
E_1038 8 2 S_37 S_29 S_30
E_1039 13 3 S_18 S_20 S_25 S_62
E_1040 7 3 S_15
E_1041 19 2 S_50 S_86
E_1042 10 1 S_38
E_1043 10 2 S_35 S_82 S_25 S_24 S_30
E_1044 18 3 S_82 S_7
E_1045 5 3 S_29
E_1046 18 3 S_16 S_100 S_38 S_20 S_15
E_1047 16 3 S_19 S_2 S_91
E_1048 19 1 S_18 S_38 S_78 S_29
E_1049 12 1 S_19 S_42 S_72 S_60
E_1050 20 1 S_4 S_66 S_7 S_93 S_56
E_1051 10 3 S_39 S_7 S_22
E_1052 13 1 S_67 S_8
E_1053 16 2 S_98
E_1054 13 1 S_68 S_35 S_71 S_38 S_15
E_1055 16 2 S_37 S_92 S_13
E_1056 7 1 S_49 S_18 S_52 S_10
E_1057 15 2 S_17 S_16 S_94 S_47 S_61
E_1058 18 1 S_1 S_48 S_6 S_75
E_1059 7 2 S_50 S_86 S_66 S_30
E_1060 10 2 S_85 S_51 S_32 S_79 S_72
E_1061 19 1 S_49 S_7 S_77 S_63
E_1062 18 1 S_35 S_71 S_38 S_58 S_74
E_1063 11 3 S_51
E_1064 7 3 S_71 S_36 S_28
E_1065 18 1 S_58 S_61
E_1066 14 2 S_26
E_1067 15 2 S_98 S_66 S_46
E_1068 20 2 S_97
E_1069 17 3 S_99
E_1070 14 1 S_32 S_78
E_1071 20 3 S_82 S_77 S_72 S_73
E_1072 20 1 S_36
E_1073 11 1 S_58 S_43 S_72
E_1074 12 1 S_84 S_96 S_82 S_88
E_1075 16 1 S_55 S_4 S_25 S_57
E_1076 16 2 S_65 S_66 S_9 S_79 S_29
E_1077 20 1 S_13
E_1078 11 3 S_84 S_87 S_5 S_14 S_90
E_1079 9 2 S_68 S_1 S_3 S_20 S_62
E_1080 11 2 S_19 S_33 S_66 S_63 S_30
E_1081 14 3 S_4 S_37 S_30
E_1082 14 2 S_58 S_89
E_1083 19 2 S_88 S_74
E_1084 10 2 S_46
E_1085 20 1 S_72
E_1086 15 3 S_69 S_87 S_58 S_73 S_44
E_1087 15 3 S_81 S_6 S_22 S_40 S_56
E_1088 11 3 S_98 S_10 S_60
E_1089 12 3 S_21
E_1090 8 3 S_32 S_5 S_66 S_67 S_31
E_1091 6 1 S_78
E_1092 15 1 S_52 S_95
E_1093 14 1 S_85 S_84 S_32 S_82 S_12
E_1094 20 1 S_53 S_25 S_94
E_1095 12 1 S_54 S_66 S_67 S_59 S_73
E_1096 9 3 S_74
E_1097 15 1 S_27
E_1098 5 3 S_36
E_1099 8 1 S_27 S_26 S_89
E_1100 6 1 S_35 S_20 S_53 S_52 S_47
E_1101 9 1 S_87 S_53
E_1102 7 2 S_17 S_68 S_1 S_7 S_91
E_1103 19 1 S_3 S_80 S_5 S_61
E_1104 9 1 S_51 S_2 S_80 S_7 S_11
E_1105 6 2 S_9
E_1106 11 3 S_38 S_97 S_67 S_78
E_1107 20 1 S_49 S_64 S_88
E_1108 19 3 S_63
E_1109 8 1 S_34 S_21 S_88 S_13 S_91
E_1110 5 1 S_24
E_1111 11 3 S_43 S_28
E_1112 19 2 S_20 S_62 S_74 S_30
E_1113 12 2 S_98 S_11 S_14 S_60
E_1114 13 2 S_19 S_95 S_72
E_1115 18 2 S_46
E_1116 18 2 S_85 S_69 S_44
E_1117 16 3 S_96 S_97 S_52
E_1118 5 2 S_86 S_36 S_67 S_46
E_1119 8 1 S_32
E_1120 9 1 S_5 S_94
E_1121 19 2 S_23 S_37 S_43
E_1122 19 1 S_85 S_55
E_1123 17 2 S_21 S_54 S_80 S_92 S_43
E_1124 10 3 S_85 S_39 S_12
E_1125 16 3 S_89
E_1126 17 1 S_33 S_93 S_29
E_1127 8 2 S_85 S_79 S_41 S_26 S_91
E_1128 11 3 S_50 S_99 S_97 S_27 S_46
E_1129 13 2 S_76 S_40 S_94
E_1130 14 3 S_38 S_24 S_90
E_1131 13 2 S_21 S_54 S_25 S_95
E_1132 16 2 S_22 S_27
E_1133 19 1 S_14 S_75
E_1134 13 1 S_22
E_1135 14 1 S_19 S_100 S_56 S_72
E_1136 17 2 S_24 S_91 S_90 S_30
E_1137 11 3 S_84 S_80 S_67 S_37
E_1138 7 2 S_64 S_98 S_24 S_14 S_75
E_1139 16 2 S_44
E_1140 10 3 S_18 S_15
E_1141 12 2 S_38 S_59
E_1142 6 3 S_79 S_45
E_1143 14 1 S_2 S_21 S_55 S_54 S_44
E_1144 11 1 S_3 S_55
E_1145 12 3 S_54
E_1146 14 1 S_85 S_24
E_1147 8 2 S_20 S_66 S_10 S_26
E_1148 8 2 S_64
E_1149 18 1 S_94
E_1150 5 1 S_48 S_80 S_53 S_83 S_57
E_1151 12 3 S_84 S_48 S_64 S_89 S_60
E_1152 12 2 S_77 S_56 S_30
E_1153 16 3 S_33 S_53 S_27
E_1154 14 2 S_32
E_1155 15 1 S_81 S_44 S_75
E_1156 5 2 S_98 S_59 S_13
E_1157 12 2 S_27 S_41
E_1158 16 2 S_76
E_1159 15 1 S_65 S_82 S_90
E_1160 14 2 S_25 S_56 S_91
E_1161 11 3 S_37 S_73
E_1162 5 1 S_86 S_52
E_1163 6 2 S_75 S_45 S_90
E_1164 14 2 S_19 S_27 S_72
E_1165 9 2 S_49 S_80 S_5 S_24
E_1166 19 1 S_84 S_100 S_5 S_83 S_40
E_1167 17 1 S_96 S_23 S_42 S_60
E_1168 11 2 S_35 S_64 S_96 S_77 S_31
E_1169 6 2 S_1 S_64
E_1170 14 2 S_96
E_1171 9 1 S_82
E_1172 18 2 S_94
E_1173 11 3 S_58 S_57 S_14 S_30
E_1174 5 1 S_51
E_1175 19 2 S_53 S_12 S_90
E_1176 11 1 S_51 S_92
E_1177 8 2 S_53 S_41
E_1178 16 2 S_34
E_1179 12 3 S_19 S_38 S_65
E_1180 17 1 S_86 S_43 S_73 S_44
E_1181 9 2 S_48 S_67 S_57
E_1182 5 1 S_66 S_24 S_92
E_1183 6 2 S_50 S_23
E_1184 16 1 S_100 S_6 S_63
E_1185 20 1 S_81 S_22
E_1186 16 2 S_49 S_87 S_40
E_1187 7 2 S_65 S_54 S_92 S_11 S_60
E_1188 19 3 S_67 S_93 S_88 S_74
E_1189 13 3 S_65 S_79 S_44 S_91
E_1190 15 1 S_19 S_18 S_44 S_90
E_1191 16 3 S_80
E_1192 16 3 S_39 S_27 S_91
E_1193 15 1 S_11
E_1194 12 3 S_18 S_71 S_44
E_1195 8 1 S_17 S_87 S_7 S_28
E_1196 14 2 S_1
E_1197 19 3 S_36 S_23 S_67 S_29 S_60
E_1198 5 2 S_50 S_3 S_38 S_52 S_29
E_1199 9 3 S_95 S_30
E_1200 18 3 S_21 S_66 S_82 S_79
E_1201 17 3 S_16 S_4 S_43
E_1202 9 1 S_65 S_5
E_1203 11 2 S_78
E_1204 7 2 S_99 S_96 S_89
E_1205 8 2 S_18 S_59 S_63
E_1206 17 3 S_5 S_43
E_1207 19 1 S_77 S_78 S_11 S_14 S_75
E_1208 9 1 S_80 S_99 S_27
E_1209 11 3 S_52
E_1210 8 2 S_98 S_8
E_1211 7 2 S_58 S_44
E_1212 11 1 S_20 S_52
E_1213 5 1 S_71 S_43 S_92 S_27 S_72
E_1214 20 1 S_16 S_1 S_81
E_1215 14 3 S_63 S_46 S_90
E_1216 12 1 S_65
E_1217 14 3 S_51 S_70 S_55 S_26 S_14
E_1218 8 2 S_71 S_52
E_1219 6 2 S_87 S_48 S_20 S_28
E_1220 20 1 S_86 S_6 S_96 S_93 S_57
E_1221 13 1 S_51 S_79
E_1222 17 1 S_2 S_83 S_96 S_62 S_15
E_1223 10 3 S_69 S_87 S_81 S_76 S_58
E_1224 14 1 S_53 S_23 S_83 S_29 S_46
E_1225 10 2 S_21
E_1226 13 2 S_85 S_16 S_25 S_62
E_1227 19 2 S_36 S_59
E_1228 9 2 S_65
E_1229 11 1 S_16 S_77 S_29 S_91 S_44
E_1230 5 1 S_23 S_22 S_67 S_76 S_13
E_1231 12 3 S_89 S_44 S_45
E_1232 15 2 S_92
E_1233 19 1 S_17 S_81 S_39 S_80 S_74
E_1234 12 3 S_97 S_56
E_1235 7 2 S_2 S_73
E_1236 18 3 S_87 S_71
E_1237 9 1 S_10 S_11 S_72 S_13 S_31
E_1238 10 3 S_18 S_23 S_91
E_1239 6 2 S_71 S_77 S_95 S_91
E_1240 11 3 S_24 S_28
E_1241 8 2 S_18 S_39 S_53 S_24 S_44
E_1242 6 2 S_50 S_49 S_95 S_27 S_15
E_1243 17 3 S_38 S_95 S_47 S_90 S_60
E_1244 8 3 S_1 S_14 S_44
E_1245 19 2 S_32 S_6 S_37 S_12 S_31
E_1246 6 2 S_22 S_42 S_40 S_91 S_30
E_1247 13 1 S_27 S_74
E_1248 10 3 S_71 S_37
E_1249 18 1 S_47 S_60
E_1250 11 1 S_68 S_49 S_59 S_61
E_1251 20 3 S_27 S_78 S_72
E_1252 8 3 S_87 S_65 S_6 S_7 S_78
E_1253 6 1 S_51 S_9
E_1254 19 3 S_68 S_48 S_36 S_22
E_1255 6 2 S_71 S_29
E_1256 18 2 S_32
E_1257 15 1 S_1 S_69 S_64 S_7 S_74
E_1258 6 3 S_61
E_1259 13 2 S_66 S_9 S_13 S_44
E_1260 8 3 S_16 S_63 S_73 S_91
E_1261 18 3 S_17 S_50 S_38 S_96
E_1262 9 1 S_32
E_1263 18 3 S_78
E_1264 16 3 S_19
E_1265 10 2 S_55 S_65 S_96 S_15
E_1266 8 2 S_3 S_61
E_1267 15 3 S_95 S_45
E_1268 14 2 S_51 S_1 S_2 S_83 S_31
E_1269 16 1 S_67
E_1270 14 2 S_8 S_11
E_1271 17 2 S_46
E_1272 20 1 S_87 S_18 S_64 S_81 S_57
E_1273 16 1 S_21 S_79 S_62 S_14
E_1274 8 2 S_47
E_1275 17 1 S_93
E_1276 18 2 S_52 S_59 S_57 S_91
E_1277 19 2 S_16 S_19 S_38 S_89
E_1278 18 3 S_73 S_45
E_1279 20 3 S_26
E_1280 13 3 S_33 S_42
E_1281 8 1 S_51 S_24 S_61
E_1282 20 3 S_20 S_74
E_1283 15 2 S_49 S_11 S_60
E_1284 14 2 S_55 S_56 S_29
E_1285 11 1 S_19 S_26
E_1286 15 2 S_94
E_1287 9 2 S_36 S_53 S_22 S_12 S_61
E_1288 13 2 S_7 S_40 S_90
E_1289 18 3 S_28
E_1290 5 3 S_31
E_1291 19 2 S_99 S_5 S_76 S_57 S_41
E_1292 17 2 S_8 S_29
E_1293 5 3 S_42
E_1294 6 1 S_19 S_86 S_80 S_67 S_90
E_1295 15 2 S_61
E_1296 15 3 S_37 S_95 S_45
E_1297 14 3 S_68 S_35 S_57 S_47 S_31
E_1298 8 3 S_49 S_63
E_1299 7 2 S_59 S_44
E_1300 19 1 S_43 S_24 S_31
E_1301 7 1 S_55 S_39 S_8 S_10 S_94
E_1302 16 1 S_51 S_16 S_94
E_1303 15 3 S_2
E_1304 19 3 S_70 S_49 S_86 S_52 S_24
E_1305 17 3 S_79
E_1306 18 2 S_48 S_82 S_93 S_60
E_1307 10 2 S_70 S_78
E_1308 11 1 S_23 S_57 S_27 S_40 S_47
E_1309 10 2 S_84 S_16 S_5 S_20
E_1310 18 1 S_14
E_1311 11 1 S_68 S_54 S_10
E_1312 8 2 S_2 S_14 S_90
E_1313 10 2 S_88
E_1314 13 1 S_21 S_77 S_13 S_30
E_1315 5 2 S_39 S_8 S_10 S_62
E_1316 18 2 S_54 S_53 S_25
E_1317 15 3 S_100 S_55 S_79 S_12 S_47
E_1318 16 1 S_20 S_76 S_9 S_10 S_79
E_1319 11 2 S_85 S_38 S_8 S_58
E_1320 13 1 S_52 S_78
E_1321 15 3 S_38 S_78 S_62 S_75 S_45
E_1322 11 2 S_83 S_73
E_1323 18 1 S_87 S_76 S_95 S_61
E_1324 17 3 S_42 S_44
E_1325 14 2 S_54
E_1326 15 1 S_5 S_31
E_1327 16 2 S_50 S_97 S_62
E_1328 9 2 S_38 S_56 S_61
E_1329 19 3 S_2 S_19 S_21 S_14
E_1330 14 3 S_99
E_1331 14 3 S_87 S_83 S_7 S_9
E_1332 5 1 S_4 S_38 S_47 S_61
E_1333 17 1 S_17 S_55 S_57 S_11 S_63
E_1334 20 3 S_87
E_1335 17 2 S_96 S_45
E_1336 17 2 S_70
E_1337 12 1 S_5 S_96 S_22
E_1338 16 3 S_54 S_23 S_8 S_56 S_91
E_1339 9 1 S_34 S_89
E_1340 10 3 S_87
E_1341 14 3 S_100 S_53 S_36 S_57 S_11
E_1342 17 2 S_1 S_64 S_7 S_31
E_1343 9 1 S_84 S_71 S_38 S_98 S_15
E_1344 6 3 S_85 S_69 S_30
E_1345 5 1 S_3 S_55 S_96 S_6 S_63
E_1346 13 2 S_68 S_50 S_83 S_52
E_1347 11 3 S_12 S_46 S_89
E_1348 8 1 S_49 S_18 S_98 S_92 S_41
E_1349 19 1 S_48 S_71 S_36 S_10
E_1350 16 1 S_39 S_22 S_77 S_15
E_1351 17 3 S_70 S_18 S_42
E_1352 18 3 S_71 S_76
E_1353 15 3 S_86
E_1354 15 3 S_17 S_94
E_1355 11 3 S_50 S_86 S_64 S_14
E_1356 10 2 S_17
E_1357 8 1 S_85 S_33 S_59 S_91
E_1358 6 1 S_35 S_32 S_58 S_79
E_1359 12 1 S_29
E_1360 13 2 S_32 S_66 S_31 S_60
E_1361 14 2 S_25 S_43 S_56 S_14
E_1362 8 2 S_9 S_45
E_1363 11 3 S_33 S_93 S_24
E_1364 16 1 S_7 S_76 S_73
E_1365 10 3 S_17 S_50 S_49 S_3 S_73
E_1366 10 3 S_32 S_18 S_96
E_1367 9 1 S_54
E_1368 9 1 S_65 S_36 S_83
E_1369 5 3 S_37
E_1370 10 3 S_17 S_55 S_39 S_95 S_27
E_1371 19 1 S_96 S_52 S_76
E_1372 20 3 S_53 S_24 S_75
E_1373 11 2 S_4
E_1374 13 1 S_37
E_1375 9 2 S_87 S_23 S_24 S_89
E_1376 5 2 S_10 S_11
E_1377 15 3 S_68
E_1378 7 2 S_18 S_97 S_40 S_41 S_74
E_1379 15 3 S_31
E_1380 6 2 S_94 S_46
E_1381 10 1 S_21 S_82 S_94 S_56
E_1382 10 2 S_42 S_9 S_77 S_29
E_1383 11 2 S_18 S_83 S_31
E_1384 16 1 S_17 S_84 S_31
E_1385 19 3 S_18 S_21 S_83 S_41 S_60
E_1386 13 2 S_85 S_48 S_4 S_99 S_14
E_1387 20 2 S_25 S_9 S_89 S_75
E_1388 17 2 S_87 S_8 S_88
E_1389 6 3 S_38 S_39 S_44
E_1390 9 3 S_71 S_53 S_76 S_92 S_63
E_1391 8 2 S_100 S_19 S_54 S_6 S_37
E_1392 11 2 S_87 S_7 S_24 S_78
E_1393 5 3 S_54 S_14
E_1394 8 3 S_30
E_1395 9 2 S_85 S_60
E_1396 5 2 S_34 S_100 S_22 S_8 S_76
E_1397 5 2 S_32 S_49 S_22 S_41
E_1398 11 2 S_86 S_81 S_58
E_1399 8 2 S_21 S_25 S_57
E_1400 11 3 S_17 S_21 S_83 S_76
E_1401 14 1 S_69 S_21 S_93
E_1402 9 3 S_82
E_1403 18 3 S_83 S_95 S_11 S_44
E_1404 16 1 S_54 S_92 S_10
E_1405 7 3 S_17 S_69 S_4 S_15
E_1406 13 3 S_49 S_6
E_1407 13 3 S_51 S_27 S_31 S_30
E_1408 18 3 S_85 S_32 S_33 S_39 S_46
E_1409 11 1 S_54 S_41 S_89 S_91 S_60
E_1410 6 3 S_66
E_1411 5 3 S_84 S_54 S_26 S_73
E_1412 7 2 S_16 S_18 S_36
E_1413 19 1 S_68 S_93 S_95 S_13
E_1414 18 2 S_19 S_27 S_47 S_15
E_1415 20 3 S_99
E_1416 9 1 S_55 S_6 S_47 S_73 S_31
E_1417 15 2 S_70 S_71 S_92 S_12 S_46
E_1418 7 3 S_35 S_50 S_20 S_77
E_1419 20 2 S_99 S_30
E_1420 18 2 S_29
E_1421 5 2 S_2
E_1422 20 1 S_69 S_62 S_90
E_1423 13 2 S_71 S_89
E_1424 9 1 S_50 S_18 S_98 S_44
E_1425 9 2 S_23
E_1426 11 1 S_23
E_1427 15 3 S_98 S_20 S_58 S_91
E_1428 7 1 S_12
E_1429 9 3 S_27 S_73 S_14
E_1430 7 2 S_70 S_100 S_66 S_73 S_47
E_1431 12 3 S_18 S_3 S_42 S_88 S_45
E_1432 19 1 S_96 S_97 S_24 S_31
E_1433 9 3 S_63 S_62 S_90
E_1434 16 1 S_29 S_73
E_1435 8 3 S_100 S_92 S_90
E_1436 20 2 S_82 S_56
E_1437 16 1 S_89 S_31 S_60
E_1438 20 1 S_50 S_5 S_58 S_24 S_13
E_1439 7 3 S_34 S_71 S_5
E_1440 8 1 S_20 S_66 S_76 S_40 S_94
E_1441 12 3 S_84 S_64 S_39 S_78
E_1442 15 2 S_68 S_84 S_92
E_1443 20 1 S_17 S_7 S_72 S_31
E_1444 20 1 S_33 S_54 S_25 S_88
E_1445 20 1 S_5
E_1446 16 1 S_62
E_1447 10 1 S_73
E_1448 18 3 S_66 S_43
E_1449 14 2 S_48 S_5 S_42 S_12
E_1450 16 1 S_98
E_1451 20 2 S_35
E_1452 12 2 S_48 S_64 S_60
E_1453 19 2 S_33 S_59 S_27 S_79 S_13
E_1454 6 2 S_17
E_1455 19 2 S_65 S_76 S_8 S_47
E_1456 18 1 S_16 S_36
E_1457 14 2 S_69 S_18 S_38 S_77 S_24
E_1458 13 2 S_9
E_1459 14 2 S_18 S_82 S_9
E_1460 19 1 S_3 S_5 S_6
E_1461 15 3 S_71 S_65
E_1462 14 1 S_17 S_40 S_63
E_1463 15 2 S_4 S_55 S_25 S_11 S_28
E_1464 6 3 S_21 S_99
E_1465 6 1 S_18 S_39 S_89
E_1466 12 1 S_45
E_1467 12 3 S_83
E_1468 8 2 S_67
E_1469 11 2 S_10
E_1470 12 3 S_44 S_15
E_1471 9 2 S_33 S_46 S_60 S_45
E_1472 15 3 S_16 S_27
E_1473 19 3 S_17
E_1474 19 1 S_2 S_70
E_1475 15 3 S_39 S_6 S_82
E_1476 14 1 S_37 S_78 S_62 S_74 S_91
E_1477 13 1 S_51 S_87 S_80 S_82 S_78
E_1478 15 3 S_30
E_1479 20 2 S_85 S_70 S_27 S_14
E_1480 14 3 S_68 S_100 S_65
E_1481 20 2 S_22 S_44 S_15
E_1482 15 3 S_1 S_32 S_97 S_72
E_1483 20 2 S_72 S_31
E_1484 14 1 S_85 S_44 S_91 S_45
E_1485 6 3 S_98 S_80 S_95 S_12 S_88
E_1486 8 1 S_87 S_2 S_4 S_25
E_1487 10 2 S_5
E_1488 18 2 S_55 S_25 S_62 S_13 S_75
E_1489 14 2 S_23
E_1490 10 1 S_34 S_3 S_37 S_30
E_1491 18 3 S_54 S_66
E_1492 12 2 S_67 S_91
E_1493 19 1 S_94
E_1494 5 2 S_59 S_79
E_1495 17 2 S_9 S_91
E_1496 20 3 S_21 S_99 S_52 S_63 S_15
E_1497 9 3 S_23
E_1498 5 3 S_58
E_1499 5 1 S_87 S_70 S_98 S_95 S_78
E_1500 12 3 S_34 S_1
