# Supplementary material for: Cost-minimizing team hires with participation constraint
Source: PLoS One. 2018 Aug 28;13(8):e0201596. doi: 10.1371/journal.pone.0201596 (PMC6112644; doi:10.1371/journal.pone.0201596)
Supplement: S3 Dataset — (ZIP) [file pone.0201596.s003.zip › synthetic/synthetic_1.txt]

P_1 1 S_4 S_5 S_6 S_7 S_11 S_13 S_15 S_19 S_18 S_21 S_20 S_23 S_22 S_24 S_27 S_26 S_30 S_36 S_37 S_42 S_40 S_41 S_47 S_49 S_48
P_2 1 S_5 S_9 S_15 S_20 S_29 S_28 S_37 S_43 S_40
P_3 1 S_8 S_11 S_12 S_13 S_14 S_17 S_16 S_23 S_25 S_27 S_26 S_30 S_34 S_35 S_32 S_38 S_37 S_43 S_41 S_47 S_44 S_49
P_4 1 S_1 S_3 S_4 S_5 S_9 S_10 S_11 S_14 S_15 S_19 S_21 S_20 S_22 S_24 S_35 S_36 S_42 S_46 S_47 S_44 S_45 S_49 S_48
P_5 1 S_6 S_8 S_11 S_20 S_23 S_22 S_27 S_26 S_29 S_34 S_35 S_39 S_42 S_40 S_46 S_47 S_44 S_50 S_49 S_48
P_6 1 S_1 S_2 S_3 S_9 S_11 S_12 S_15 S_17 S_18 S_21 S_20 S_23 S_22 S_25 S_24 S_28 S_31 S_30 S_35 S_36 S_37 S_40 S_41 S_47 S_45 S_49 S_48
P_7 1 S_9 S_10 S_11 S_25 S_30 S_39 S_36
P_8 1 S_2 S_8 S_9 S_19 S_21 S_20 S_25 S_26 S_30 S_35 S_38 S_39 S_36 S_37 S_42 S_47 S_45 S_49 S_48
P_9 1 S_2 S_3 S_4 S_11 S_15 S_17 S_21 S_20 S_23 S_29 S_34 S_35 S_33 S_46
P_10 1 S_1 S_6 S_7 S_11 S_12 S_13 S_14 S_19 S_26 S_29 S_28 S_30 S_35 S_33 S_38 S_40 S_47 S_50 S_49
P_11 1 S_1 S_4 S_5 S_9 S_12 S_15 S_17 S_16 S_20 S_23 S_22 S_24 S_27 S_26 S_29 S_31 S_38 S_42 S_43 S_46 S_44 S_45 S_48
P_12 1 S_2 S_3 S_4 S_6 S_7 S_8 S_9 S_12 S_13 S_14 S_19 S_20 S_23 S_27 S_26 S_28 S_31 S_30 S_34 S_35 S_33 S_39 S_42 S_40 S_41 S_46 S_44 S_45 S_49
P_13 1 S_3 S_7 S_8 S_12 S_17 S_19 S_18 S_23 S_27 S_28 S_31 S_30 S_34 S_35 S_32 S_33 S_37 S_42 S_43 S_46 S_45 S_50
P_14 1 S_1 S_7 S_10 S_17 S_18 S_23 S_31 S_30 S_34 S_33 S_38 S_43 S_40 S_46 S_47 S_50
P_15 1 S_1 S_2 S_5 S_8 S_9 S_12 S_13 S_19 S_18 S_20 S_23 S_25 S_29 S_31 S_30 S_35 S_32 S_38 S_36 S_42 S_43 S_40 S_41 S_44 S_45 S_50
P_16 1 S_2 S_3 S_5 S_6 S_7 S_8 S_9 S_10 S_11 S_13 S_17 S_16 S_19 S_18 S_23 S_22 S_25 S_29 S_31 S_32 S_39 S_36 S_40 S_41 S_46 S_44 S_50 S_49
P_17 1 S_6 S_9 S_10 S_24 S_27 S_31 S_30 S_46 S_47 S_50 S_48
P_18 1 S_4 S_14 S_19 S_23 S_27 S_28 S_31 S_35 S_42 S_43 S_44
P_19 1 S_1 S_2 S_3 S_4 S_5 S_7 S_8 S_9 S_11 S_12 S_14 S_17 S_21 S_20 S_22 S_27 S_26 S_29 S_28 S_31 S_30 S_35 S_33 S_38 S_39 S_37 S_45 S_50 S_49
P_20 1 S_2 S_3 S_4 S_6 S_7 S_8 S_9 S_10 S_11 S_12 S_14 S_15 S_17 S_19 S_20 S_27 S_26 S_31 S_30 S_33 S_38 S_36 S_40 S_41 S_47 S_44 S_45 S_50 S_49
P_21 1 S_9 S_11 S_12 S_19 S_20 S_26
P_22 1 S_4 S_5 S_23 S_22 S_37
P_23 1 S_3 S_9 S_12 S_13 S_17 S_16 S_21 S_27 S_34 S_37 S_50 S_49 S_48
P_24 1 S_1 S_2 S_4 S_6 S_7 S_8 S_9 S_10 S_13 S_14 S_17 S_19 S_21 S_20 S_29 S_31 S_33 S_38 S_36 S_42 S_43 S_45 S_50 S_48
P_25 1 S_3 S_4 S_5 S_6 S_8 S_9 S_10 S_11 S_14 S_17 S_19 S_25 S_24 S_27 S_30 S_35 S_32 S_33 S_39 S_42 S_41 S_46 S_50 S_49
P_26 1 S_6 S_7 S_8 S_9 S_12 S_13 S_14 S_15 S_24 S_27 S_26 S_30 S_34 S_35 S_32 S_33 S_38 S_36 S_37 S_46 S_47 S_45 S_48
P_27 1 S_1 S_8 S_9 S_11 S_12 S_13 S_17 S_16 S_18 S_20 S_23 S_22 S_24 S_28 S_30 S_34 S_35 S_32 S_43 S_46 S_50
P_28 1 S_8 S_9 S_12 S_17 S_19 S_18 S_27 S_33 S_38 S_43 S_49
P_29 1 S_1 S_2 S_4 S_12 S_18 S_23 S_25 S_28 S_31 S_30 S_34 S_35 S_32 S_33 S_38 S_36 S_37 S_42 S_47 S_44 S_48
P_30 1 S_3 S_4 S_6 S_7 S_9 S_10 S_13 S_18 S_21 S_20 S_23 S_25 S_27 S_26 S_34 S_32 S_38 S_39 S_37 S_40 S_41 S_46 S_47 S_44 S_49 S_48
P_31 1 S_1 S_2 S_3 S_4 S_5 S_8 S_9 S_10 S_12 S_14 S_15 S_16 S_19 S_21 S_20 S_22 S_24 S_27 S_26 S_29 S_28 S_35 S_33 S_39 S_36 S_40 S_41 S_46 S_50
P_32 1 S_2 S_4 S_5 S_6 S_9 S_11 S_16 S_19 S_18 S_20 S_23 S_25 S_24 S_29 S_32 S_36 S_37 S_42 S_46 S_44 S_50 S_48
P_33 1 S_3 S_4 S_16 S_19 S_23 S_24 S_26 S_29 S_31 S_35 S_32 S_36 S_37 S_43 S_40 S_47 S_45 S_50 S_48
P_34 1 S_2 S_3 S_7 S_14 S_19 S_24 S_28 S_39 S_42 S_43 S_44 S_49
P_35 1 S_1 S_2 S_4 S_7 S_8 S_10 S_12 S_13 S_14 S_16 S_19 S_18 S_20 S_22 S_24 S_27 S_26 S_31 S_30 S_35 S_33 S_39 S_42 S_43 S_40 S_41 S_47 S_44 S_45 S_50
P_36 1 S_2 S_4 S_10 S_12 S_13 S_14 S_15 S_21 S_24 S_27 S_26 S_29 S_28 S_31 S_30 S_37 S_43 S_40 S_41 S_46 S_47 S_44 S_45 S_48
P_37 1 S_14 S_18 S_21 S_22 S_24 S_27 S_34 S_33 S_39 S_40
P_38 1 S_1 S_3 S_5 S_8 S_9 S_15 S_17 S_19 S_25 S_35 S_38 S_36 S_43 S_40 S_41 S_46 S_44 S_45 S_49
P_39 1 S_6 S_8 S_12 S_17 S_18 S_23 S_27 S_28 S_31 S_33 S_36 S_37 S_46 S_47
P_40 1 S_9 S_10 S_11 S_17 S_19 S_24 S_26 S_29 S_30 S_33 S_38 S_37 S_40 S_44
P_41 1 S_3 S_7 S_8 S_9 S_11 S_12 S_13 S_17 S_19 S_18 S_21 S_20 S_25 S_24 S_27 S_29 S_28 S_31 S_34 S_32 S_38 S_39 S_43 S_40 S_41 S_46 S_47 S_44
P_42 1 S_4 S_5 S_6 S_10 S_14 S_17 S_24 S_31 S_37 S_43 S_40 S_45 S_49 S_48
P_43 1 S_2 S_4 S_8 S_9 S_14 S_20 S_25 S_35 S_43 S_45
P_44 1 S_5 S_7 S_11 S_17 S_18 S_20 S_25 S_24 S_27 S_30 S_35 S_32 S_39 S_43 S_45 S_50 S_49 S_48
P_45 1 S_4 S_9 S_10 S_17 S_18 S_29 S_31 S_34 S_39 S_45 S_49
P_46 1 S_9 S_20 S_22 S_30 S_41 S_45
P_47 1 S_1 S_3 S_4 S_6 S_7 S_9 S_12 S_15 S_19 S_23 S_22 S_24 S_31 S_30 S_32 S_41 S_49 S_48
P_48 1 S_1 S_8 S_9 S_11 S_15 S_19 S_25 S_33 S_38 S_39 S_42 S_40 S_46 S_48
P_49 1 S_1 S_4 S_5 S_6 S_9 S_11 S_14 S_31 S_30 S_39 S_37 S_41 S_44 S_50 S_49 S_48
P_50 1 S_1 S_3 S_5 S_7 S_8 S_11 S_14 S_17 S_19 S_18 S_25 S_27 S_29 S_28 S_31 S_30 S_35 S_36 S_42 S_40 S_41 S_46 S_47 S_50 S_49
P_51 1 S_10 S_14 S_21 S_20 S_22 S_24 S_28 S_49
P_52 1 S_2 S_4 S_5 S_6 S_8 S_9 S_11 S_12 S_16 S_22 S_27 S_26 S_29 S_31 S_34 S_35 S_38 S_39 S_36 S_37 S_42 S_41 S_44 S_45 S_50 S_48
P_53 1 S_4 S_14 S_25 S_24 S_29 S_28 S_35 S_32 S_43 S_50
P_54 1 S_1 S_2 S_3 S_6 S_7 S_8 S_11 S_12 S_13 S_15 S_21 S_23 S_27 S_26 S_30 S_34 S_32 S_37 S_40 S_44 S_50 S_48
P_55 1 S_1 S_4 S_5 S_9 S_17 S_18 S_24 S_26 S_31 S_32 S_39 S_36 S_41 S_44
P_56 1 S_7 S_17 S_25 S_30 S_50
P_57 1 S_1 S_3 S_6 S_7 S_8 S_9 S_10 S_11 S_12 S_13 S_17 S_19 S_21 S_29 S_28 S_31 S_30 S_35 S_39 S_36 S_37 S_42 S_41 S_47 S_44 S_50 S_49
P_58 1 S_2 S_5 S_6 S_8 S_15 S_24 S_29 S_28 S_32 S_42 S_45
P_59 1 S_2 S_4 S_5 S_6 S_8 S_11 S_17 S_16 S_19 S_20 S_23 S_24 S_27 S_26 S_30 S_35 S_43 S_50 S_48
P_60 1 S_7 S_8 S_9 S_10 S_12 S_13 S_14 S_15 S_18 S_21 S_23 S_25 S_27 S_26 S_31 S_32 S_39 S_42 S_43 S_45 S_49 S_48
P_61 1 S_28 S_34 S_43 S_40 S_50
P_62 1 S_1 S_2 S_10 S_11 S_15 S_16 S_19 S_18 S_21 S_24 S_28 S_31 S_34 S_35 S_32 S_39 S_43 S_47 S_48
P_63 1 S_3 S_4 S_12 S_16 S_19 S_26 S_28 S_31 S_33 S_39 S_37 S_42 S_48
P_64 1 S_4 S_6 S_7 S_10 S_13 S_25 S_31 S_30 S_43 S_40 S_50 S_49
P_65 1 S_2 S_5 S_6 S_8 S_9 S_11 S_13 S_14 S_15 S_17 S_16 S_21 S_20 S_25 S_27 S_26 S_29 S_28 S_34 S_35 S_32 S_38 S_39 S_36 S_37 S_46 S_47 S_45 S_50 S_48
P_66 1 S_3 S_4 S_11 S_24 S_28 S_30 S_33 S_37 S_47 S_44 S_50 S_49
P_67 1 S_1 S_3 S_5 S_6 S_8 S_10 S_11 S_15 S_16 S_18 S_25 S_24 S_27 S_29 S_31 S_35 S_33 S_37 S_42 S_50 S_49
P_68 1 S_3 S_4 S_9 S_10 S_11 S_12 S_14 S_15 S_17 S_19 S_18 S_21 S_23 S_22 S_25 S_26 S_28 S_31 S_34 S_35 S_39 S_37 S_43 S_41 S_44 S_45 S_50 S_49 S_48
P_69 1 S_1 S_3 S_8 S_9 S_10 S_14 S_15 S_16 S_19 S_18 S_23 S_25 S_24 S_27 S_29 S_31 S_30 S_34 S_32 S_38 S_39 S_42 S_43 S_40 S_41 S_47 S_50 S_49 S_48
P_70 1 S_1 S_2 S_5 S_6 S_14 S_16 S_19 S_18 S_21 S_20 S_22 S_27 S_29 S_30 S_32 S_33 S_38 S_39 S_36 S_37 S_40 S_46 S_47 S_44 S_49 S_48
P_71 1 S_1 S_3 S_4 S_5 S_6 S_7 S_8 S_9 S_11 S_14 S_15 S_16 S_18 S_21 S_20 S_23 S_25 S_24 S_27 S_26 S_28 S_33 S_38 S_36 S_43 S_40 S_46 S_47 S_45 S_48
P_72 1 S_12 S_29 S_31 S_38 S_46
P_73 1 S_3 S_6 S_7 S_8 S_10 S_12 S_15 S_17 S_16 S_19 S_18 S_20 S_22 S_27 S_29 S_28 S_30 S_34 S_32 S_33 S_39 S_37 S_42 S_40 S_46 S_44 S_49
P_74 1 S_1 S_3 S_4 S_5 S_9 S_12 S_17 S_16 S_19 S_27 S_28 S_30 S_34 S_35 S_33 S_39 S_41 S_47 S_45
P_75 1 S_1 S_3 S_4 S_6 S_9 S_11 S_16 S_18 S_21 S_20 S_23 S_22 S_24 S_26 S_29 S_35 S_33 S_38 S_37 S_40 S_45 S_50 S_49 S_48
P_76 1 S_1 S_8 S_9 S_10 S_13 S_25 S_27 S_26 S_43 S_40 S_47 S_45 S_49
P_77 1 S_3 S_6 S_7 S_21 S_20 S_24 S_40 S_41 S_45 S_49 S_48
P_78 1 S_1 S_3 S_5 S_6 S_7 S_9 S_11 S_12 S_13 S_14 S_15 S_21 S_24 S_26 S_28 S_31 S_38 S_42 S_47 S_44
P_79 1 S_5 S_6 S_10 S_16 S_20 S_22 S_29 S_28 S_31 S_33 S_39 S_36 S_42 S_47 S_45 S_49
P_80 1 S_1 S_3 S_4 S_5 S_7 S_10 S_12 S_15 S_16 S_21 S_20 S_22 S_24 S_29 S_28 S_30 S_34 S_35 S_32 S_38 S_39 S_36 S_50
P_81 1 S_10 S_11 S_13 S_18 S_27 S_26 S_29 S_28 S_34 S_35 S_39 S_43 S_40 S_50
P_82 1 S_2 S_4 S_5 S_6 S_9 S_11 S_12 S_13 S_15 S_17 S_16 S_19 S_20 S_25 S_24 S_27 S_28 S_30 S_34 S_32 S_38 S_42 S_43 S_47 S_44 S_45
P_83 1 S_1 S_3 S_4 S_5 S_9 S_11 S_12 S_13 S_14 S_16 S_19 S_21 S_20 S_22 S_25 S_24 S_27 S_26 S_30 S_35 S_32 S_39 S_36 S_37 S_42 S_40 S_41 S_47 S_50 S_49
P_84 1 S_7 S_13 S_17 S_19 S_23 S_31 S_33 S_38 S_42 S_46 S_47 S_44 S_48
P_85 1 S_11 S_12 S_13 S_24 S_28 S_43 S_49 S_48
P_86 1 S_13 S_16 S_20 S_22 S_30 S_40
P_87 1 S_4 S_7 S_15 S_18 S_23 S_24 S_31 S_30 S_33 S_38 S_42 S_43 S_40 S_44 S_45 S_48
P_88 1 S_2 S_4 S_6 S_7 S_9 S_11 S_12 S_17 S_19 S_22 S_26 S_29 S_30 S_34 S_32 S_37 S_40 S_47 S_44 S_50 S_49 S_48
P_89 1 S_1 S_3 S_4 S_5 S_7 S_19 S_18 S_20 S_23 S_24 S_27 S_31 S_34 S_35 S_33 S_38 S_39 S_36 S_42 S_43 S_41 S_44 S_49
P_90 1 S_1 S_8 S_11 S_17 S_18 S_27 S_40
P_91 1 S_3 S_4 S_22 S_27 S_36 S_37 S_40
P_92 1 S_1 S_3 S_6 S_12 S_13 S_14 S_15 S_17 S_16 S_18 S_22 S_27 S_29 S_30 S_34 S_35 S_33 S_39 S_36 S_37 S_43 S_40 S_46 S_44 S_48
P_93 1 S_2 S_3 S_4 S_5 S_6 S_10 S_11 S_12 S_13 S_15 S_16 S_19 S_18 S_20 S_23 S_25 S_31 S_32 S_39 S_42 S_40 S_41 S_46 S_47 S_44 S_50 S_49
P_94 1 S_1 S_4 S_5 S_6 S_9 S_10 S_11 S_14 S_15 S_17 S_16 S_18 S_21 S_24 S_26 S_29 S_30 S_34 S_33 S_36 S_37 S_43 S_41 S_47 S_45 S_49
P_95 1 S_2 S_3 S_8 S_11 S_14 S_17 S_28 S_33 S_37 S_42 S_47 S_44 S_45
P_96 1 S_3 S_6 S_9 S_10 S_13 S_21 S_29 S_28 S_31 S_34 S_35 S_39 S_40 S_44 S_49
P_97 1 S_2 S_3 S_17 S_21 S_20 S_26 S_38 S_42
P_98 1 S_8 S_14 S_17 S_25 S_24 S_27 S_31
P_99 1 S_5 S_7 S_29 S_28 S_39 S_37
P_100 1 S_6 S_7 S_12 S_15 S_17 S_18 S_25 S_27 S_29 S_30 S_32 S_33 S_37 S_40 S_44
P_101 1 S_1 S_3 S_4 S_8 S_9 S_10 S_14 S_17 S_16 S_19 S_21 S_20 S_23 S_24 S_26 S_29 S_30 S_34 S_32 S_42 S_41 S_45 S_50 S_49
P_102 1 S_6 S_10 S_16 S_22 S_27 S_26 S_30 S_35 S_40
P_103 1 S_14 S_15 S_16 S_19 S_22 S_28 S_31 S_36 S_37 S_46 S_47 S_50
P_104 1 S_4 S_5 S_6 S_11 S_13 S_14 S_16 S_19 S_21 S_20 S_25 S_24 S_27 S_28 S_35 S_32 S_38 S_46 S_47 S_45 S_48
P_105 1 S_21 S_22 S_32 S_40 S_46 S_45 S_49
P_106 1 S_4 S_21 S_24 S_29 S_39 S_47
P_107 1 S_3 S_5 S_23 S_35 S_46 S_50
P_108 1 S_2 S_3 S_4 S_8 S_10 S_11 S_12 S_14 S_16 S_18 S_21 S_23 S_22 S_25 S_24 S_29 S_28 S_31 S_30 S_35 S_32 S_33 S_38 S_37 S_43 S_41 S_45 S_50 S_49
P_109 1 S_3 S_5 S_6 S_8 S_9 S_15 S_20 S_23 S_24 S_34 S_39 S_37 S_42 S_40 S_41 S_49 S_48
P_110 1 S_1 S_3 S_4 S_5 S_8 S_10 S_11 S_12 S_13 S_14 S_15 S_17 S_16 S_21 S_22 S_25 S_27 S_26 S_29 S_34 S_35 S_32 S_39 S_42 S_43 S_46 S_44 S_45 S_50 S_48
P_111 1 S_10 S_21 S_20 S_27 S_28 S_30 S_32
P_112 1 S_5 S_9 S_10 S_12 S_14 S_19 S_18 S_20 S_23 S_27 S_29 S_28 S_32 S_33 S_38 S_39 S_42 S_43 S_40 S_41 S_46 S_47 S_45 S_49 S_48
P_113 1 S_1 S_5 S_7 S_9 S_10 S_11 S_13 S_15 S_17 S_21 S_20 S_23 S_24 S_26 S_29 S_28 S_31 S_34 S_33 S_39 S_36 S_42 S_43 S_41 S_46 S_47 S_45 S_50 S_49 S_48
P_114 1 S_11 S_13 S_14 S_18 S_23 S_26 S_28 S_31 S_34 S_36 S_50 S_49
P_115 1 S_10 S_12 S_17 S_25 S_31 S_30 S_33 S_42 S_43 S_40 S_50 S_49
P_116 1 S_6 S_10 S_13 S_16 S_25 S_27 S_29 S_34 S_35 S_38 S_46 S_44 S_45 S_50 S_48
P_117 1 S_2 S_3 S_7 S_13 S_20 S_36 S_43 S_46 S_49 S_48
P_118 1 S_5 S_12 S_13 S_16 S_20 S_23 S_22 S_24 S_27 S_29 S_39 S_42 S_47 S_45
P_119 1 S_1 S_3 S_7 S_8 S_13 S_15 S_17 S_16 S_23 S_25 S_36 S_37 S_42 S_41 S_46
P_120 1 S_5 S_8 S_13 S_19 S_22 S_31 S_39 S_37 S_47
P_121 1 S_20 S_29 S_32 S_33 S_47
P_122 1 S_1 S_18 S_24 S_29 S_38 S_43
P_123 1 S_5 S_10 S_11 S_13 S_15 S_17 S_16 S_19 S_21 S_20 S_25 S_27 S_26 S_29 S_35 S_32 S_38 S_37 S_42 S_50 S_48
P_124 1 S_6 S_7 S_11 S_14 S_17 S_25 S_26 S_31 S_34 S_33 S_42 S_43
P_125 1 S_2 S_14 S_38 S_42 S_40 S_46 S_44
P_126 1 S_1 S_3 S_6 S_7 S_8 S_9 S_11 S_13 S_15 S_17 S_16 S_19 S_21 S_20 S_22 S_25 S_27 S_30 S_34 S_35 S_32 S_38 S_37 S_43 S_40 S_41 S_46 S_47 S_50
P_127 1 S_2 S_3 S_4 S_5 S_8 S_10 S_13 S_15 S_16 S_18 S_21 S_23 S_22 S_25 S_26 S_29 S_30 S_34 S_35 S_32 S_33 S_42 S_40 S_41 S_47 S_45 S_50 S_49 S_48
P_128 1 S_6 S_14 S_25 S_24 S_29 S_32 S_36 S_41 S_46
P_129 1 S_3 S_4 S_6 S_7 S_15 S_34 S_45
P_130 1 S_1 S_3 S_4 S_5 S_6 S_7 S_10 S_14 S_15 S_16 S_18 S_20 S_23 S_26 S_28 S_34 S_35 S_32 S_38 S_39 S_37 S_41 S_48
P_131 1 S_2 S_4 S_6 S_7 S_8 S_10 S_13 S_14 S_15 S_16 S_18 S_21 S_20 S_25 S_34 S_32 S_39 S_41 S_44 S_45 S_50 S_49
P_132 1 S_3 S_4 S_5 S_6 S_9 S_11 S_12 S_13 S_14 S_15 S_16 S_18 S_21 S_23 S_25 S_29 S_28 S_35 S_32 S_33 S_38 S_39 S_36 S_37 S_42 S_43 S_40 S_41 S_50 S_49
P_133 1 S_3 S_5 S_6 S_7 S_8 S_9 S_12 S_17 S_19 S_21 S_20 S_23 S_25 S_26 S_28 S_34 S_32 S_33 S_38 S_37 S_40 S_47 S_44 S_50 S_48
P_134 1 S_2 S_4 S_6 S_7 S_9 S_10 S_13 S_14 S_17 S_20 S_23 S_25 S_24 S_26 S_28 S_34 S_35 S_36 S_37 S_42 S_43 S_41 S_44 S_48
P_135 1 S_2 S_13 S_19 S_20 S_25 S_34 S_38 S_36 S_46 S_44 S_48
P_136 1 S_1 S_6 S_11 S_12 S_13 S_14 S_15 S_19 S_21 S_20 S_23 S_25 S_24 S_27 S_29 S_28 S_31 S_35 S_33 S_39 S_37 S_43 S_40 S_41 S_44 S_50
P_137 1 S_3 S_4 S_5 S_8 S_12 S_13 S_15 S_17 S_16 S_18 S_21 S_20 S_22 S_26 S_30 S_34 S_35 S_32 S_38 S_36 S_37 S_42 S_43 S_41 S_47 S_44 S_45 S_50 S_49 S_48
P_138 1 S_3 S_4 S_5 S_6 S_9 S_10 S_11 S_14 S_17 S_19 S_18 S_21 S_23 S_22 S_25 S_24 S_26 S_29 S_28 S_31 S_30 S_34 S_35 S_32 S_39 S_36 S_42 S_40 S_45 S_50
P_139 1 S_1 S_5 S_11 S_14 S_16 S_18 S_21 S_25 S_31 S_35 S_32 S_37 S_43 S_46 S_48
P_140 1 S_9 S_11 S_13 S_20 S_29 S_28 S_35 S_38 S_36 S_43 S_40 S_46 S_50
P_141 1 S_1 S_3 S_10 S_14 S_16 S_24 S_27 S_35 S_32 S_38 S_39 S_36 S_37 S_42 S_40 S_41 S_46 S_48
P_142 1 S_3 S_5 S_7 S_13 S_14 S_15 S_17 S_16 S_18 S_23 S_27 S_30 S_36 S_42 S_40 S_47 S_44 S_48
P_143 1 S_1 S_2 S_4 S_6 S_7 S_9 S_10 S_11 S_13 S_14 S_15 S_17 S_19 S_18 S_20 S_23 S_22 S_29 S_31 S_30 S_34 S_35 S_38 S_39 S_36 S_47 S_44 S_50 S_49
P_144 1 S_2 S_4 S_6 S_8 S_13 S_15 S_19 S_21 S_24 S_26 S_28 S_30 S_36 S_46 S_47 S_44 S_45 S_50
P_145 1 S_1 S_3 S_6 S_12 S_17 S_16 S_19 S_21 S_20 S_24 S_27 S_26 S_29 S_28 S_30 S_32 S_33 S_36 S_42 S_43 S_40 S_46 S_47 S_50 S_49 S_48
P_146 1 S_2 S_4 S_7 S_9 S_10 S_15 S_16 S_19 S_18 S_22 S_25 S_27 S_31 S_32 S_38 S_37 S_42 S_43 S_47 S_50 S_49
P_147 1 S_5 S_10 S_12 S_14 S_18 S_20 S_30 S_34 S_38 S_40
P_148 1 S_2 S_3 S_4 S_5 S_6 S_11 S_12 S_14 S_17 S_18 S_23 S_22 S_25 S_24 S_27 S_26 S_29 S_30 S_35 S_33 S_38 S_37 S_40 S_44 S_45
P_149 1 S_2 S_3 S_4 S_12 S_13 S_14 S_15 S_19 S_21 S_23 S_22 S_25 S_29 S_28 S_31 S_30 S_32 S_38 S_36 S_43 S_47 S_44 S_45 S_50 S_48
P_150 1 S_2 S_4 S_5 S_7 S_10 S_11 S_12 S_19 S_18 S_21 S_20 S_22 S_24 S_26 S_29 S_30 S_34 S_35 S_33 S_38 S_37 S_40 S_46 S_45
P_151 1 S_1 S_2 S_3 S_8 S_9 S_14 S_17 S_19 S_18 S_26 S_30 S_32 S_38 S_39 S_37 S_43 S_44 S_45 S_50 S_48
P_152 1 S_1 S_2 S_3 S_4 S_5 S_6 S_7 S_8 S_9 S_10 S_11 S_12 S_13 S_14 S_16 S_19 S_21 S_20 S_24 S_28 S_31 S_32 S_33 S_39 S_36 S_42 S_43 S_46 S_44 S_49
P_153 1 S_4 S_10 S_18 S_21 S_25 S_29 S_31 S_34 S_35 S_39 S_37 S_42 S_44 S_50 S_49 S_48
P_154 1 S_2 S_3 S_4 S_6 S_7 S_9 S_10 S_13 S_14 S_15 S_19 S_21 S_25 S_26 S_31 S_30 S_34 S_32 S_33 S_36 S_37 S_42 S_43 S_40 S_46 S_47 S_44 S_48
P_155 1 S_1 S_3 S_6 S_8 S_11 S_12 S_13 S_14 S_15 S_17 S_19 S_18 S_23 S_22 S_25 S_24 S_27 S_26 S_30 S_35 S_32 S_33 S_39 S_37 S_43 S_40 S_46 S_44 S_48
P_156 1 S_1 S_2 S_5 S_7 S_9 S_11 S_12 S_14 S_16 S_19 S_18 S_20 S_23 S_22 S_25 S_27 S_29 S_28 S_30 S_35 S_38 S_39 S_42 S_43 S_40 S_41 S_44 S_49
P_157 1 S_13 S_14 S_16 S_18 S_26 S_40 S_41
P_158 1 S_1 S_2 S_3 S_5 S_7 S_10 S_11 S_12 S_14 S_15 S_16 S_19 S_18 S_20 S_23 S_27 S_29 S_28 S_31 S_30 S_35 S_32 S_33 S_42 S_47 S_44 S_48
P_159 1 S_6 S_9 S_10 S_13 S_15 S_17 S_22 S_29 S_28 S_33 S_38 S_36 S_40 S_47
P_160 1 S_2 S_4 S_6 S_9 S_14 S_15 S_17 S_25 S_24 S_28 S_40 S_45
P_161 1 S_8 S_13 S_29 S_28 S_35 S_40
P_162 1 S_2 S_3 S_7 S_8 S_10 S_11 S_14 S_15 S_17 S_16 S_19 S_20 S_25 S_29 S_28 S_30 S_34 S_42 S_40 S_44 S_45
P_163 1 S_1 S_6 S_7 S_8 S_9 S_10 S_11 S_12 S_13 S_17 S_21 S_22 S_24 S_27 S_28 S_30 S_34 S_35 S_36 S_42 S_43 S_41 S_46 S_44 S_45 S_48
P_164 1 S_1 S_2 S_4 S_5 S_8 S_10 S_13 S_17 S_19 S_18 S_20 S_22 S_24 S_29 S_31 S_30 S_34 S_35 S_39 S_43 S_41 S_46 S_47 S_45 S_48
P_165 1 S_7 S_11 S_32 S_43 S_46 S_45 S_50
P_166 1 S_1 S_3 S_5 S_6 S_7 S_8 S_9 S_10 S_14 S_18 S_20 S_25 S_29 S_28 S_31 S_34 S_38 S_39 S_42 S_43 S_40 S_46 S_44 S_45 S_48
P_167 1 S_3 S_5 S_6 S_12 S_15 S_17 S_19 S_18 S_20 S_25 S_24 S_29 S_28 S_30 S_38 S_39 S_42 S_43 S_41 S_46 S_45
P_168 1 S_3 S_4 S_8 S_10 S_17 S_19 S_23 S_25 S_28 S_31 S_37 S_42 S_43 S_46 S_44 S_45
P_169 1 S_1 S_2 S_5 S_7 S_8 S_15 S_16 S_19 S_18 S_21 S_20 S_23 S_22 S_25 S_28 S_31 S_34 S_32 S_39 S_42 S_41 S_46 S_47 S_49
P_170 1 S_2 S_6 S_8 S_9 S_13 S_15 S_16 S_20 S_29 S_34 S_35 S_33 S_46 S_47 S_50 S_48
P_171 1 S_2 S_3 S_8 S_10 S_11 S_13 S_14 S_15 S_17 S_19 S_18 S_21 S_20 S_22 S_25 S_26 S_31 S_34 S_35 S_33 S_38 S_45 S_49 S_48
P_172 1 S_4 S_22 S_25 S_24 S_28 S_34 S_32 S_41 S_49 S_48
P_173 1 S_3 S_4 S_5 S_9 S_15 S_16 S_18 S_22 S_25 S_31 S_34 S_35 S_32 S_33 S_38 S_39 S_40 S_47 S_45
P_174 1 S_1 S_3 S_7 S_12 S_13 S_14 S_16 S_19 S_18 S_20 S_27 S_29 S_28 S_35 S_38 S_39 S_37 S_42 S_40 S_41 S_47 S_44 S_50 S_49
P_175 1 S_11 S_16 S_24 S_34 S_47
P_176 1 S_3 S_4 S_5 S_7 S_9 S_10 S_11 S_12 S_13 S_15 S_17 S_16 S_18 S_22 S_24 S_27 S_26 S_31 S_30 S_34 S_35 S_32 S_39 S_36 S_42 S_43 S_46 S_44 S_48
P_177 1 S_3 S_4 S_6 S_8 S_11 S_12 S_13 S_14 S_15 S_21 S_20 S_23 S_22 S_24 S_27 S_26 S_29 S_28 S_30 S_34 S_35 S_38 S_39 S_36 S_37 S_43 S_41 S_46 S_47 S_44
P_178 1 S_1 S_11 S_19 S_42 S_48
P_179 1 S_1 S_5 S_6 S_7 S_8 S_12 S_13 S_14 S_17 S_21 S_25 S_24 S_27 S_31 S_35 S_38 S_39 S_37 S_42 S_40 S_46 S_44 S_45 S_50 S_48
P_180 1 S_1 S_2 S_4 S_6 S_8 S_9 S_12 S_14 S_15 S_16 S_19 S_20 S_23 S_24 S_26 S_28 S_31 S_30 S_35 S_33 S_38 S_36 S_37 S_43 S_40 S_44 S_45 S_50 S_49 S_48
P_181 1 S_4 S_6 S_7 S_11 S_13 S_14 S_15 S_17 S_16 S_21 S_20 S_22 S_25 S_27 S_31 S_34 S_35 S_38 S_36 S_43 S_46 S_44 S_50
P_182 1 S_1 S_9 S_20 S_26 S_40 S_46
P_183 1 S_1 S_3 S_6 S_9 S_10 S_17 S_19 S_25 S_24 S_26 S_29 S_37 S_42 S_43 S_41 S_45 S_50
P_184 1 S_4 S_6 S_8 S_11 S_15 S_16 S_20 S_22 S_30 S_38 S_36 S_45 S_49
P_185 1 S_5 S_6 S_11 S_14 S_17 S_16 S_23 S_25 S_26 S_34 S_36 S_42 S_47 S_44 S_45
P_186 1 S_2 S_3 S_7 S_9 S_10 S_13 S_17 S_19 S_20 S_22 S_24 S_26 S_29 S_28 S_31 S_30 S_34 S_32 S_33 S_38 S_39 S_37 S_43 S_49
P_187 1 S_5 S_8 S_11 S_12 S_13 S_19 S_21 S_20 S_23 S_25 S_27 S_29 S_28 S_31 S_34 S_32 S_39 S_46 S_47 S_45 S_50 S_49
P_188 1 S_2 S_3 S_7 S_8 S_9 S_14 S_17 S_19 S_20 S_23 S_22 S_25 S_27 S_29 S_28 S_34 S_35 S_42 S_43 S_40 S_46 S_44 S_50 S_49 S_48
P_189 1 S_2 S_3 S_5 S_12 S_13 S_15 S_24 S_29 S_28 S_33 S_40 S_47
P_190 1 S_4 S_14 S_17 S_19 S_22 S_31 S_30 S_33 S_38 S_39 S_42 S_49
P_191 1 S_1 S_12 S_19 S_29 S_30 S_41 S_46
P_192 1 S_1 S_7 S_9 S_12 S_14 S_17 S_19 S_21 S_23 S_22 S_24 S_29 S_28 S_31 S_39 S_45 S_50 S_48
P_193 1 S_14 S_32 S_38 S_37 S_40 S_41 S_47
P_194 1 S_1 S_2 S_3 S_4 S_5 S_6 S_7 S_10 S_11 S_12 S_13 S_19 S_18 S_23 S_24 S_27 S_26 S_29 S_28 S_35 S_32 S_38 S_36 S_40 S_47 S_45
P_195 1 S_1 S_2 S_4 S_5 S_8 S_9 S_11 S_12 S_15 S_17 S_19 S_18 S_21 S_23 S_25 S_24 S_26 S_29 S_35 S_33 S_38 S_37 S_43 S_41 S_47 S_50
P_196 1 S_1 S_6 S_7 S_10 S_11 S_17 S_23 S_25 S_27 S_26 S_30 S_34 S_35 S_39 S_41 S_44 S_50 S_49 S_48
P_197 1 S_5 S_6 S_9 S_11 S_14 S_17 S_21 S_29 S_37
P_198 1 S_6 S_10 S_13 S_14 S_21 S_20 S_23 S_28 S_31 S_34 S_39 S_36 S_43 S_40 S_50
P_199 1 S_3 S_6 S_7 S_11 S_12 S_17 S_16 S_18 S_22 S_25 S_31 S_30 S_33 S_42 S_41 S_47 S_44 S_45
P_200 1 S_2 S_7 S_9 S_19 S_21 S_22 S_26 S_33 S_42 S_43 S_47 S_44 S_48
P_201 1 S_8 S_12 S_13 S_30 S_40 S_49
P_202 1 S_2 S_10 S_28 S_33 S_43
P_203 1 S_4 S_5 S_6 S_7 S_10 S_12 S_16 S_18 S_20 S_22 S_26 S_37 S_43 S_41 S_44 S_49 S_48
P_204 1 S_5 S_11 S_15 S_17 S_26 S_34 S_33 S_37 S_43 S_46
P_205 1 S_2 S_6 S_14 S_15 S_21 S_20 S_23 S_25 S_24 S_27 S_28 S_31 S_30 S_32 S_33 S_38 S_39 S_36 S_42 S_47
P_206 1 S_1 S_2 S_5 S_6 S_9 S_18 S_22 S_25 S_31 S_34 S_35 S_32 S_33 S_39 S_36 S_46 S_44 S_50 S_48
P_207 1 S_4 S_5 S_10 S_13 S_15 S_16 S_21 S_20 S_22 S_25 S_27 S_26 S_31 S_38 S_46 S_44 S_45 S_50 S_48
P_208 1 S_2 S_3 S_4 S_5 S_6 S_19 S_25 S_26 S_28 S_35 S_32 S_33 S_38 S_43 S_40 S_46 S_47 S_50 S_49 S_48
P_209 1 S_1 S_2 S_4 S_5 S_6 S_7 S_10 S_11 S_13 S_20 S_25 S_27 S_28 S_30 S_35 S_42 S_40 S_46 S_45 S_48
P_210 1 S_1 S_2 S_7 S_11 S_12 S_14 S_15 S_16 S_23 S_26 S_31 S_34 S_33 S_37 S_43 S_40 S_41 S_47 S_45 S_48
P_211 1 S_24 S_26 S_32 S_39 S_43 S_40
P_212 1 S_4 S_6 S_10 S_11 S_14 S_17 S_19 S_20 S_22 S_25 S_24 S_26 S_28 S_34 S_35 S_33 S_38 S_39 S_36 S_43 S_40 S_41 S_46 S_47 S_49
P_213 1 S_4 S_14 S_19 S_18 S_25 S_27 S_26 S_34 S_43 S_49
P_214 1 S_3 S_8 S_9 S_10 S_14 S_15 S_16 S_18 S_21 S_23 S_22 S_25 S_27 S_29 S_28 S_30 S_32 S_33 S_38 S_40 S_41 S_47 S_45 S_50 S_49 S_48
P_215 1 S_16 S_20 S_27 S_38 S_43 S_46 S_44 S_50
P_216 1 S_15 S_17 S_16 S_21 S_24 S_27 S_26 S_29 S_34 S_35 S_32 S_33 S_39 S_42 S_43 S_41 S_47 S_44 S_45 S_49
P_217 1 S_2 S_6 S_7 S_9 S_10 S_12 S_13 S_15 S_16 S_20 S_24 S_26 S_29 S_34 S_39 S_37 S_43 S_40 S_46 S_45 S_50 S_49
P_218 1 S_1 S_2 S_4 S_5 S_6 S_8 S_9 S_10 S_15 S_19 S_21 S_20 S_23 S_22 S_24 S_26 S_29 S_28 S_31 S_30 S_36 S_42 S_43 S_40 S_46 S_47 S_44 S_45 S_49
P_219 1 S_3 S_10 S_20 S_23 S_26 S_35 S_39 S_43 S_47
P_220 1 S_1 S_3 S_6 S_8 S_10 S_18 S_29 S_28 S_44 S_45
P_221 1 S_5 S_6 S_8 S_10 S_13 S_14 S_15 S_17 S_19 S_21 S_20 S_23 S_22 S_25 S_24 S_26 S_28 S_31 S_30 S_34 S_35 S_36 S_42 S_40 S_41 S_44 S_45 S_48
P_222 1 S_3 S_7 S_8 S_11 S_12 S_19 S_18 S_20 S_25 S_26 S_30 S_32 S_33 S_39 S_36 S_37 S_40 S_41 S_44 S_45 S_49
P_223 1 S_1 S_2 S_3 S_7 S_11 S_14 S_15 S_16 S_23 S_22 S_25 S_24 S_30 S_35 S_36 S_46 S_45 S_48
P_224 1 S_7 S_27 S_36 S_37 S_43
P_225 1 S_9 S_10 S_11 S_16 S_19 S_21 S_20 S_25 S_29 S_38 S_37 S_41 S_45 S_50 S_48
P_226 1 S_3 S_4 S_8 S_9 S_12 S_17 S_19 S_18 S_20 S_22 S_26 S_28 S_31 S_33 S_36 S_37 S_40 S_47 S_44 S_50
P_227 1 S_3 S_5 S_6 S_7 S_8 S_9 S_10 S_11 S_17 S_16 S_21 S_22 S_24 S_26 S_31 S_33 S_43 S_40 S_50
P_228 1 S_1 S_6 S_8 S_13 S_14 S_15 S_16 S_24 S_30 S_32 S_50
P_229 1 S_4 S_6 S_7 S_8 S_9 S_10 S_14 S_15 S_16 S_19 S_18 S_22 S_25 S_24 S_29 S_28 S_31 S_30 S_34 S_32 S_38 S_36 S_37 S_43 S_41 S_46 S_47 S_50 S_49 S_48
P_230 1 S_2 S_15 S_20 S_36 S_42 S_48
P_231 1 S_1 S_2 S_3 S_4 S_8 S_11 S_14 S_15 S_16 S_18 S_21 S_20 S_23 S_25 S_26 S_29 S_30 S_32 S_33 S_36 S_42 S_43 S_45 S_50 S_48
P_232 1 S_3 S_4 S_9 S_16 S_19 S_18 S_21 S_20 S_23 S_25 S_24 S_27 S_29 S_30 S_34 S_35 S_36 S_40 S_41 S_44 S_50 S_48
P_233 1 S_2 S_4 S_13 S_23 S_34 S_32 S_43 S_41 S_47 S_44
P_234 1 S_5 S_8 S_9 S_10 S_11 S_17 S_20 S_29 S_31 S_38 S_39 S_42 S_40 S_48
P_235 1 S_4 S_23 S_25 S_35 S_39 S_44 S_48
P_236 1 S_3 S_6 S_9 S_13 S_15 S_18 S_21 S_23 S_30 S_34 S_32 S_37 S_42 S_47 S_45
P_237 1 S_4 S_9 S_11 S_12 S_15 S_27 S_39 S_36 S_37 S_42 S_40 S_41 S_46 S_44 S_45 S_48
P_238 1 S_3 S_5 S_6 S_7 S_8 S_12 S_13 S_14 S_16 S_18 S_20 S_22 S_24 S_27 S_26 S_29 S_43 S_44 S_45
P_239 1 S_4 S_6 S_7 S_15 S_19 S_18 S_20 S_22 S_28 S_30 S_34 S_35 S_32 S_33 S_37 S_42 S_40 S_46 S_47 S_45 S_49 S_48
P_240 1 S_8 S_10 S_20 S_24 S_30 S_34 S_36
P_241 1 S_1 S_3 S_10 S_13 S_14 S_15 S_17 S_16 S_18 S_21 S_20 S_24 S_28 S_31 S_30 S_34 S_35 S_32 S_38 S_37 S_42 S_43 S_41 S_44 S_50
P_242 1 S_4 S_5 S_13 S_19 S_18 S_20 S_23 S_22 S_26 S_35 S_37 S_42 S_43 S_41 S_47 S_49
P_243 1 S_3 S_29 S_30 S_38 S_41 S_50
P_244 1 S_10 S_16 S_28 S_34 S_35 S_33 S_47 S_44 S_45
P_245 1 S_3 S_5 S_7 S_9 S_10 S_11 S_14 S_15 S_17 S_21 S_28 S_31 S_34 S_35 S_32 S_33 S_36 S_37 S_43 S_44 S_45 S_49
P_246 1 S_2 S_5 S_7 S_8 S_10 S_11 S_12 S_14 S_17 S_19 S_18 S_21 S_22 S_25 S_24 S_28 S_31 S_30 S_35 S_33 S_38 S_39 S_42 S_43 S_40 S_41 S_46 S_47
P_247 1 S_1 S_12 S_18 S_24 S_38 S_42 S_50
P_248 1 S_2 S_5 S_6 S_8 S_9 S_43 S_50 S_49
P_249 1 S_4 S_5 S_12 S_14 S_20 S_28 S_31 S_30 S_40 S_41 S_46 S_49 S_48
P_250 1 S_4 S_6 S_9 S_12 S_14 S_19 S_21 S_22 S_24 S_27 S_26 S_32 S_33 S_38 S_37 S_43 S_40 S_47 S_44 S_50 S_49
P_251 1 S_5 S_19 S_21 S_25 S_24 S_31 S_33 S_38 S_36 S_42 S_43 S_41 S_44 S_45 S_50 S_49 S_48
P_252 1 S_3 S_10 S_17 S_18 S_23 S_30 S_42 S_49
P_253 1 S_10 S_15 S_25 S_31 S_33 S_40 S_49
P_254 1 S_1 S_4 S_7 S_13 S_15 S_17 S_16 S_20 S_25 S_29 S_31 S_39 S_36 S_43 S_40 S_44 S_48
P_255 1 S_1 S_2 S_6 S_8 S_10 S_14 S_15 S_17 S_19 S_24 S_26 S_32 S_42 S_43 S_40 S_49 S_48
P_256 1 S_1 S_4 S_6 S_7 S_10 S_12 S_13 S_17 S_16 S_19 S_21 S_20 S_25 S_27 S_26 S_28 S_30 S_35 S_32 S_33 S_37 S_42 S_40 S_47 S_45 S_50 S_49 S_48
P_257 1 S_1 S_4 S_8 S_17 S_23 S_24 S_26 S_28 S_34 S_38 S_43 S_40 S_41 S_44
P_258 1 S_4 S_5 S_8 S_9 S_16 S_19 S_24 S_26 S_28 S_30 S_34 S_39 S_36 S_37 S_42 S_40 S_47 S_50
P_259 1 S_5 S_15 S_16 S_19 S_24 S_28 S_31 S_34 S_32 S_38 S_36 S_37 S_42 S_40 S_46 S_47 S_49 S_48
P_260 1 S_8 S_11 S_14 S_15 S_20 S_22 S_30 S_39 S_36 S_40 S_44
P_261 1 S_1 S_9 S_14 S_18 S_20 S_23 S_27 S_26 S_29 S_28 S_31 S_30 S_39 S_42
P_262 1 S_7 S_12 S_16 S_20 S_25 S_24 S_26 S_36 S_44 S_45 S_49
P_263 1 S_3 S_4 S_5 S_6 S_7 S_12 S_13 S_14 S_15 S_20 S_23 S_22 S_24 S_29 S_31 S_33 S_39 S_36 S_42 S_40 S_44 S_45
P_264 1 S_1 S_4 S_11 S_13 S_16 S_23 S_22 S_25 S_29 S_28 S_31 S_30 S_34 S_39 S_36 S_43 S_41 S_47 S_44 S_45 S_48
P_265 1 S_2 S_11 S_13 S_14 S_15 S_16 S_21 S_20 S_23 S_22 S_27 S_26 S_29 S_34 S_35 S_39 S_36 S_37 S_42 S_43 S_40 S_41 S_46 S_47 S_49
P_266 1 S_1 S_4 S_5 S_6 S_8 S_9 S_10 S_15 S_17 S_18 S_21 S_20 S_27 S_28 S_31 S_34 S_35 S_32 S_33 S_40 S_41 S_46 S_47 S_44 S_45 S_50
P_267 1 S_3 S_11 S_19 S_38 S_37 S_46
P_268 1 S_2 S_5 S_12 S_20 S_28 S_40
P_269 1 S_1 S_3 S_5 S_7 S_9 S_12 S_13 S_14 S_17 S_16 S_18 S_20 S_23 S_24 S_26 S_29 S_32 S_33 S_38 S_39 S_40 S_41 S_46 S_47 S_44 S_45 S_50 S_49
P_270 1 S_5 S_7 S_8 S_9 S_11 S_15 S_17 S_16 S_18 S_21 S_20 S_23 S_25 S_27 S_28 S_31 S_30 S_32 S_38 S_39 S_36 S_42 S_40 S_47 S_44 S_50 S_49 S_48
P_271 1 S_1 S_2 S_3 S_10 S_15 S_21 S_20 S_25 S_29 S_31 S_30 S_38 S_37 S_42 S_49
P_272 1 S_1 S_4 S_6 S_7 S_9 S_10 S_12 S_14 S_15 S_17 S_16 S_19 S_24 S_27 S_26 S_28 S_30 S_34 S_32 S_43 S_47 S_50 S_49 S_48
P_273 1 S_1 S_3 S_5 S_6 S_13 S_17 S_18 S_22 S_24 S_28 S_30 S_34 S_35 S_37
P_274 1 S_4 S_7 S_19 S_27 S_39
P_275 1 S_2 S_4 S_5 S_6 S_11 S_12 S_15 S_17 S_16 S_19 S_20 S_23 S_26 S_32 S_38 S_37 S_42 S_43 S_40 S_46 S_45
P_276 1 S_2 S_17 S_21 S_24 S_41 S_48
P_277 1 S_3 S_10 S_14 S_15 S_27 S_29 S_28 S_35 S_40 S_49
P_278 1 S_5 S_8 S_9 S_16 S_34 S_35 S_38 S_39 S_43 S_40
P_279 1 S_8 S_15 S_18 S_22 S_46 S_45 S_49
P_280 1 S_1 S_2 S_3 S_6 S_9 S_11 S_12 S_14 S_17 S_19 S_21 S_23 S_22 S_25 S_24 S_27 S_28 S_30 S_35 S_32 S_36 S_37 S_42 S_43 S_40 S_41 S_44 S_45 S_49 S_48
P_281 1 S_1 S_2 S_3 S_4 S_7 S_9 S_12 S_15 S_17 S_16 S_19 S_18 S_22 S_24 S_28 S_35 S_32 S_36 S_42 S_40 S_41 S_45 S_50
P_282 1 S_2 S_3 S_5 S_7 S_11 S_12 S_17 S_19 S_21 S_20 S_24 S_26 S_30 S_34 S_33 S_36 S_37 S_43 S_41 S_45 S_50
P_283 1 S_3 S_5 S_9 S_11 S_14 S_19 S_18 S_23 S_25 S_24 S_27 S_26 S_29 S_28 S_35 S_32 S_33 S_39 S_36 S_37 S_42 S_40 S_41 S_44 S_45 S_48
P_284 1 S_1 S_2 S_3 S_4 S_6 S_8 S_11 S_14 S_17 S_16 S_20 S_23 S_22 S_25 S_26 S_29 S_28 S_30 S_33 S_38 S_39 S_42 S_40 S_46 S_44
P_285 1 S_1 S_3 S_4 S_8 S_10 S_11 S_12 S_13 S_14 S_21 S_22 S_28 S_31 S_30 S_32 S_33 S_38 S_36 S_43 S_41 S_46 S_49
P_286 1 S_4 S_6 S_8 S_10 S_11 S_15 S_21 S_25 S_24 S_27 S_29 S_31 S_34 S_35 S_32 S_33 S_38 S_36 S_37 S_42 S_43 S_40 S_41 S_47
P_287 1 S_3 S_5 S_6 S_7 S_10 S_11 S_12 S_13 S_18 S_21 S_20 S_23 S_22 S_31 S_35 S_38 S_39 S_36 S_42 S_41 S_46 S_45 S_49 S_48
P_288 1 S_1 S_2 S_5 S_7 S_8 S_9 S_10 S_12 S_14 S_16 S_19 S_20 S_22 S_25 S_27 S_29 S_28 S_31 S_30 S_34 S_35 S_32 S_33 S_38 S_37 S_46 S_49 S_48
P_289 1 S_14 S_15 S_17 S_26 S_29 S_45
P_290 1 S_2 S_3 S_4 S_6 S_9 S_11 S_13 S_14 S_15 S_17 S_21 S_20 S_22 S_25 S_24 S_29 S_31 S_30 S_33 S_42 S_43 S_41 S_47 S_44 S_45 S_50 S_48
P_291 1 S_2 S_3 S_4 S_6 S_7 S_12 S_18 S_23 S_22 S_25 S_27 S_26 S_31 S_30 S_34 S_35 S_32 S_38 S_39 S_36 S_50 S_49 S_48
P_292 1 S_6 S_7 S_9 S_15 S_17 S_21 S_25 S_24 S_26 S_29 S_34 S_40 S_47 S_45 S_48
P_293 1 S_6 S_9 S_11 S_17 S_23 S_26 S_29 S_30 S_32 S_36 S_37 S_40 S_46 S_49 S_48
P_294 1 S_7 S_13 S_14 S_22 S_26 S_30 S_32 S_38
P_295 1 S_1 S_2 S_4 S_6 S_8 S_9 S_13 S_18 S_22 S_24 S_27 S_26 S_29 S_31 S_34 S_32 S_33 S_39 S_36 S_37 S_42 S_43 S_40 S_46 S_47 S_45 S_49
P_296 1 S_1 S_5 S_6 S_7 S_8 S_15 S_27 S_29 S_28 S_32 S_39 S_36 S_37 S_42 S_49
P_297 1 S_1 S_4 S_6 S_8 S_9 S_14 S_15 S_17 S_19 S_20 S_23 S_22 S_28 S_35 S_32 S_36 S_42 S_43 S_40 S_46 S_47 S_50 S_49
P_298 1 S_5 S_6 S_7 S_10 S_11 S_13 S_14 S_19 S_21 S_24 S_28 S_31 S_34 S_35 S_33 S_36 S_37 S_43 S_50 S_49 S_48
P_299 1 S_1 S_3 S_5 S_6 S_7 S_8 S_9 S_10 S_15 S_17 S_16 S_18 S_21 S_25 S_27 S_29 S_28 S_30 S_34 S_35 S_32 S_33 S_38 S_39 S_36 S_37 S_43 S_41 S_50 S_48
P_300 1 S_2 S_4 S_5 S_8 S_9 S_15 S_21 S_27 S_26 S_28 S_31 S_35 S_33 S_39 S_37 S_43 S_47 S_45 S_49
P_301 1 S_3 S_4 S_8 S_10 S_15 S_17 S_16 S_19 S_20 S_22 S_27 S_30 S_34 S_32 S_46 S_47 S_44 S_49
P_302 1 S_8 S_20 S_27 S_39 S_42 S_46 S_50
P_303 1 S_1 S_2 S_3 S_5 S_6 S_7 S_8 S_10 S_11 S_14 S_17 S_22 S_27 S_28 S_31 S_32 S_33 S_38 S_39 S_41 S_46 S_49
P_304 1 S_7 S_8 S_12 S_17 S_16 S_21 S_22 S_31 S_34 S_32 S_40 S_41 S_49
P_305 1 S_5 S_9 S_12 S_13 S_21 S_23 S_31 S_35 S_32 S_42 S_43 S_46 S_47 S_49 S_48
P_306 1 S_6 S_16 S_29 S_32 S_33 S_42 S_40 S_47 S_49
P_307 1 S_24 S_34 S_32 S_49 S_48
P_308 1 S_3 S_4 S_6 S_7 S_8 S_19 S_24 S_33 S_42 S_40 S_41
P_309 1 S_1 S_3 S_5 S_17 S_27 S_29 S_31 S_32 S_33 S_36 S_48
P_310 1 S_3 S_30 S_34 S_37 S_46
P_311 1 S_3 S_5 S_8 S_9 S_10 S_11 S_12 S_13 S_15 S_16 S_18 S_20 S_23 S_25 S_26 S_29 S_28 S_35 S_32 S_38 S_39 S_36 S_46 S_47 S_44 S_45 S_49
P_312 1 S_1 S_4 S_6 S_8 S_11 S_12 S_13 S_17 S_20 S_23 S_22 S_25 S_24 S_27 S_28 S_31 S_35 S_36 S_47 S_44 S_45 S_50 S_49 S_48
P_313 1 S_2 S_4 S_8 S_9 S_13 S_14 S_18 S_20 S_25 S_27 S_28 S_42 S_43 S_40 S_46 S_44 S_45 S_49
P_314 1 S_3 S_11 S_16 S_33 S_37
P_315 1 S_3 S_5 S_15 S_16 S_21 S_23 S_30 S_34 S_35 S_39 S_37 S_42 S_43 S_47 S_49
P_316 1 S_1 S_2 S_3 S_4 S_8 S_10 S_12 S_14 S_15 S_17 S_18 S_21 S_20 S_23 S_24 S_26 S_28 S_32 S_39 S_36 S_46 S_44 S_45 S_48
P_317 1 S_2 S_4 S_7 S_9 S_10 S_13 S_15 S_16 S_18 S_23 S_25 S_24 S_29 S_28 S_35 S_32 S_33 S_38 S_39 S_42 S_43 S_40 S_41 S_46 S_45 S_50 S_49
P_318 1 S_4 S_6 S_7 S_9 S_13 S_15 S_16 S_19 S_18 S_21 S_22 S_25 S_24 S_26 S_29 S_28 S_30 S_34 S_38 S_37 S_43 S_41 S_47 S_50 S_49 S_48
P_319 1 S_1 S_2 S_5 S_19 S_20 S_29 S_28 S_35 S_38 S_42 S_43 S_46 S_47 S_50 S_48
P_320 1 S_1 S_2 S_3 S_8 S_10 S_12 S_15 S_16 S_19 S_21 S_23 S_24 S_26 S_29 S_31 S_35 S_38 S_37 S_43 S_40 S_47 S_45 S_50 S_49 S_48
P_321 1 S_13 S_17 S_19 S_34 S_33 S_36 S_37 S_40 S_41 S_47
P_322 1 S_1 S_3 S_4 S_5 S_7 S_9 S_10 S_11 S_13 S_14 S_18 S_21 S_20 S_23 S_22 S_25 S_26 S_29 S_28 S_31 S_30 S_34 S_35 S_33 S_36 S_37 S_43 S_46 S_44 S_45
P_323 1 S_2 S_7 S_10 S_16 S_18 S_21 S_20 S_25 S_24 S_29 S_28 S_30 S_34 S_35 S_41 S_50 S_48
P_324 1 S_2 S_7 S_9 S_11 S_12 S_17 S_22 S_27 S_30 S_32 S_33 S_41 S_47 S_45 S_49
P_325 1 S_3 S_5 S_9 S_13 S_19 S_22 S_24 S_27 S_26 S_30 S_34 S_41 S_44 S_50
P_326 1 S_1 S_5 S_13 S_14 S_17 S_18 S_21 S_23 S_22 S_24 S_27 S_26 S_28 S_31 S_30 S_34 S_32 S_33 S_38 S_36 S_37 S_43 S_41 S_46 S_44 S_45 S_50 S_49
P_327 1 S_4 S_11 S_13 S_19 S_18 S_21 S_20 S_22 S_27 S_26 S_34 S_33 S_36 S_40 S_46 S_48
P_328 1 S_1 S_2 S_3 S_5 S_11 S_12 S_13 S_15 S_16 S_19 S_18 S_20 S_23 S_25 S_24 S_26 S_29 S_34 S_38 S_37 S_42 S_43
P_329 1 S_2 S_3 S_9 S_10 S_13 S_17 S_21 S_20 S_22 S_24 S_30 S_34 S_39
P_330 1 S_7 S_11 S_42 S_46 S_47 S_45 S_49
P_331 1 S_1 S_6 S_10 S_12 S_17 S_16 S_19 S_23 S_33 S_37 S_43 S_40 S_46 S_45 S_49 S_48
P_332 1 S_2 S_3 S_6 S_7 S_17 S_19 S_18 S_21 S_20 S_23 S_24 S_40 S_47 S_50 S_48
P_333 1 S_3 S_10 S_35 S_32 S_42 S_43 S_41
P_334 1 S_2 S_3 S_5 S_7 S_11 S_14 S_15 S_19 S_21 S_23 S_26 S_28 S_35 S_32 S_33 S_36 S_42 S_40 S_41 S_50 S_49
P_335 1 S_4 S_7 S_14 S_26 S_29 S_32 S_39 S_43 S_41 S_46
P_336 1 S_5 S_11 S_12 S_16 S_20 S_24 S_33 S_38 S_44 S_48
P_337 1 S_4 S_16 S_19 S_23 S_25 S_33 S_41 S_50
P_338 1 S_2 S_3 S_5 S_6 S_9 S_10 S_12 S_17 S_16 S_19 S_21 S_23 S_22 S_24 S_28 S_31 S_30 S_35 S_33 S_38 S_39 S_36 S_42 S_43 S_40 S_41 S_45 S_50 S_49
P_339 1 S_9 S_19 S_25 S_27 S_30 S_34 S_37 S_47 S_48
P_340 1 S_1 S_2 S_3 S_10 S_11 S_12 S_14 S_17 S_16 S_21 S_20 S_23 S_25 S_24 S_27 S_26 S_29 S_31 S_30 S_34 S_33 S_37 S_41 S_46 S_45
P_341 1 S_3 S_4 S_6 S_10 S_11 S_13 S_14 S_15 S_16 S_19 S_21 S_25 S_24 S_26 S_29 S_30 S_33 S_42 S_40 S_41 S_47 S_49 S_48
P_342 1 S_8 S_14 S_16 S_20 S_23 S_28 S_40 S_45
P_343 1 S_1 S_6 S_10 S_13 S_24 S_27 S_47 S_48
P_344 1 S_2 S_4 S_5 S_6 S_8 S_10 S_11 S_15 S_17 S_16 S_19 S_18 S_21 S_23 S_22 S_29 S_28 S_31 S_34 S_32 S_33 S_38 S_39 S_36 S_42 S_40 S_41 S_47 S_45 S_50
P_345 1 S_3 S_4 S_5 S_8 S_10 S_11 S_14 S_15 S_21 S_23 S_25 S_26 S_29 S_28 S_31 S_30 S_35 S_32 S_38 S_39 S_37 S_43 S_41 S_46 S_47 S_44 S_50 S_49
P_346 1 S_4 S_5 S_6 S_11 S_15 S_17 S_19 S_18 S_20 S_25 S_24 S_27 S_28 S_31 S_30 S_34 S_35 S_32 S_39 S_36 S_37 S_42 S_43 S_40 S_46 S_47 S_44 S_50
P_347 1 S_2 S_5 S_7 S_9 S_10 S_11 S_12 S_13 S_15 S_16 S_18 S_20 S_23 S_22 S_24 S_27 S_26 S_29 S_32 S_33 S_39 S_37 S_46 S_47 S_45 S_48
P_348 1 S_15 S_16 S_18 S_22 S_29 S_28 S_33 S_38 S_37 S_44 S_49
P_349 1 S_4 S_5 S_6 S_8 S_9 S_12 S_15 S_16 S_22 S_25 S_28 S_37 S_40 S_47 S_44
P_350 1 S_4 S_11 S_12 S_19 S_21 S_23 S_22 S_25 S_34 S_39 S_36 S_43 S_40 S_46 S_45 S_50
P_351 1 S_1 S_2 S_3 S_5 S_9 S_11 S_15 S_21 S_23 S_22 S_24 S_30 S_35 S_37 S_43
P_352 1 S_2 S_4 S_7 S_8 S_12 S_14 S_19 S_18 S_22 S_27 S_29 S_46 S_47
P_353 1 S_6 S_11 S_17 S_25 S_28 S_33 S_41 S_47
P_354 1 S_3 S_5 S_6 S_13 S_18 S_22 S_25 S_27 S_28 S_31 S_32 S_39 S_36 S_43 S_47 S_45 S_48
P_355 1 S_2 S_4 S_5 S_14 S_17 S_21 S_22 S_24 S_26 S_29 S_39 S_43 S_40 S_41 S_50 S_48
P_356 1 S_10 S_22 S_24 S_26 S_28 S_46 S_47 S_44
P_357 1 S_2 S_4 S_11 S_14 S_17 S_16 S_19 S_21 S_20 S_23 S_30 S_34 S_32 S_38 S_39 S_43 S_47 S_45 S_49 S_48
P_358 1 S_1 S_4 S_6 S_7 S_8 S_11 S_12 S_13 S_15 S_17 S_19 S_18 S_21 S_23 S_22 S_25 S_24 S_27 S_26 S_28 S_30 S_32 S_38 S_36 S_37 S_42 S_41 S_49 S_48
P_359 1 S_1 S_2 S_3 S_9 S_10 S_11 S_13 S_19 S_21 S_20 S_25 S_26 S_29 S_28 S_30 S_38 S_36 S_37 S_42 S_41 S_49
P_360 1 S_5 S_8 S_12 S_13 S_14 S_15 S_17 S_16 S_18 S_20 S_26 S_29 S_28 S_34 S_32 S_33 S_38 S_36 S_42 S_43 S_46 S_45 S_49
P_361 1 S_4 S_7 S_14 S_17 S_21 S_20 S_23 S_29 S_30 S_34 S_38 S_39 S_36 S_40 S_46
P_362 1 S_1 S_2 S_3 S_4 S_7 S_8 S_9 S_10 S_12 S_13 S_14 S_16 S_19 S_18 S_21 S_24 S_27 S_26 S_28 S_31 S_30 S_34 S_39 S_40 S_41 S_50
P_363 1 S_5 S_11 S_19 S_23 S_31 S_49
P_364 1 S_2 S_4 S_14 S_17 S_24 S_27 S_38 S_46
P_365 1 S_1 S_3 S_6 S_7 S_8 S_9 S_10 S_11 S_12 S_13 S_17 S_18 S_21 S_20 S_23 S_29 S_30 S_34 S_32 S_33 S_39 S_36 S_40 S_41 S_46 S_47 S_44 S_50 S_48
P_366 1 S_1 S_6 S_8 S_9 S_10 S_12 S_14 S_18 S_20 S_25 S_31 S_32 S_33 S_38 S_39 S_36 S_42 S_44 S_49 S_48
P_367 1 S_6 S_9 S_10 S_19 S_21 S_24 S_27 S_28 S_33 S_39 S_36 S_44 S_48
P_368 1 S_1 S_3 S_5 S_6 S_8 S_9 S_10 S_15 S_18 S_21 S_23 S_24 S_26 S_29 S_31 S_34 S_35 S_38 S_37 S_40 S_41 S_47 S_44 S_50 S_48
P_369 1 S_2 S_5 S_7 S_8 S_12 S_15 S_17 S_21 S_25 S_24 S_27 S_31 S_34 S_33 S_43 S_40 S_47 S_45 S_49
P_370 1 S_3 S_7 S_10 S_13 S_14 S_15 S_17 S_27 S_28 S_30 S_35 S_33 S_39 S_36 S_41 S_46 S_47 S_45 S_48
P_371 1 S_2 S_3 S_4 S_6 S_13 S_16 S_19 S_18 S_22 S_25 S_27 S_29 S_28 S_34 S_35 S_32 S_36 S_43 S_40 S_45 S_50 S_49 S_48
P_372 1 S_1 S_8 S_9 S_13 S_15 S_18 S_20 S_23 S_25 S_26 S_29 S_30 S_34 S_35 S_33 S_38 S_39 S_37 S_46 S_47 S_50 S_49
P_373 1 S_10 S_11 S_13 S_15 S_17 S_18 S_22 S_25 S_27 S_29 S_28 S_31 S_32 S_38 S_39 S_36 S_37 S_43 S_40 S_41 S_47 S_44 S_45 S_48
P_374 1 S_1 S_4 S_7 S_9 S_12 S_17 S_19 S_26 S_29 S_30 S_34 S_39 S_43 S_41
P_375 1 S_7 S_9 S_14 S_17 S_18 S_21 S_20 S_23 S_24 S_27 S_29 S_31 S_30 S_34 S_36 S_43 S_40 S_44 S_50 S_49 S_48
P_376 1 S_5 S_7 S_9 S_10 S_13 S_14 S_17 S_21 S_20 S_23 S_24 S_26 S_29 S_31 S_30 S_34 S_35 S_38 S_36 S_37 S_46 S_45 S_50
P_377 1 S_1 S_2 S_3 S_7 S_8 S_10 S_12 S_14 S_17 S_16 S_18 S_21 S_20 S_23 S_25 S_27 S_26 S_28 S_35 S_33 S_39 S_36 S_42 S_46 S_44 S_45 S_49 S_48
P_378 1 S_13 S_17 S_19 S_22 S_27 S_34 S_37 S_46 S_48
P_379 1 S_3 S_4 S_5 S_7 S_8 S_9 S_11 S_12 S_13 S_14 S_15 S_19 S_18 S_21 S_23 S_22 S_25 S_28 S_31 S_30 S_32 S_33 S_38 S_39 S_42 S_43 S_41 S_47 S_50 S_49
P_380 1 S_2 S_8 S_25 S_30 S_38 S_39 S_40 S_41 S_44
P_381 1 S_1 S_2 S_6 S_7 S_8 S_9 S_10 S_12 S_14 S_17 S_21 S_20 S_23 S_25 S_28 S_31 S_30 S_39 S_36 S_42 S_43 S_47 S_44 S_45 S_50 S_49 S_48
P_382 1 S_1 S_4 S_5 S_6 S_8 S_10 S_13 S_15 S_16 S_19 S_18 S_21 S_20 S_23 S_24 S_27 S_29 S_30 S_32 S_33 S_39 S_37 S_46 S_50 S_49 S_48
P_383 1 S_2 S_3 S_4 S_8 S_9 S_11 S_13 S_15 S_16 S_18 S_21 S_22 S_27 S_26 S_31 S_34 S_35 S_38 S_36 S_37 S_40 S_47 S_49 S_48
P_384 1 S_15 S_24 S_29 S_33 S_45
P_385 1 S_1 S_5 S_8 S_9 S_10 S_12 S_16 S_18 S_20 S_24 S_28 S_30 S_34 S_38 S_39 S_42 S_46 S_49 S_48
P_386 1 S_1 S_2 S_3 S_4 S_6 S_8 S_9 S_11 S_13 S_16 S_19 S_21 S_20 S_23 S_22 S_25 S_24 S_27 S_28 S_30 S_32 S_38 S_36 S_37 S_42 S_43 S_46 S_47 S_50 S_48
P_387 1 S_5 S_8 S_11 S_12 S_13 S_14 S_16 S_19 S_18 S_23 S_25 S_27 S_29 S_32 S_36 S_43 S_40 S_41 S_47 S_44 S_48
P_388 1 S_1 S_7 S_10 S_19 S_25 S_26 S_29 S_30 S_34 S_35 S_38 S_37 S_43 S_41 S_47 S_44 S_45
P_389 1 S_16 S_20 S_25 S_26 S_42 S_46 S_48
P_390 1 S_1 S_5 S_8 S_12 S_19 S_22 S_29 S_46
P_391 1 S_4 S_5 S_12 S_16 S_23 S_29 S_28 S_30 S_35 S_32 S_33 S_46 S_44
P_392 1 S_1 S_2 S_4 S_5 S_6 S_8 S_9 S_11 S_12 S_14 S_15 S_17 S_16 S_19 S_21 S_20 S_23 S_26 S_28 S_31 S_30 S_35 S_32 S_39 S_36 S_37 S_46 S_50 S_49
P_393 1 S_2 S_5 S_10 S_15 S_16 S_18 S_20 S_25 S_24 S_27 S_29 S_31 S_35 S_39 S_36 S_37 S_43 S_47 S_45 S_49 S_48
P_394 1 S_12 S_14 S_20 S_23 S_24 S_29 S_28 S_35 S_32 S_33 S_39 S_42 S_43 S_45 S_50 S_48
P_395 1 S_3 S_6 S_13 S_15 S_18 S_21 S_23 S_33 S_45
P_396 1 S_6 S_7 S_11 S_23 S_29 S_31 S_33 S_38 S_42
P_397 1 S_1 S_2 S_3 S_5 S_6 S_8 S_10 S_11 S_13 S_17 S_19 S_25 S_24 S_27 S_29 S_28 S_34 S_33 S_38 S_39 S_37 S_42 S_46
P_398 1 S_2 S_4 S_7 S_8 S_9 S_17 S_19 S_18 S_25 S_26 S_29 S_28 S_32 S_33 S_39 S_42 S_46 S_47 S_45 S_50 S_49
P_399 1 S_3 S_5 S_8 S_10 S_12 S_14 S_15 S_23 S_22 S_25 S_24 S_27 S_26 S_30 S_34 S_39 S_43 S_40 S_44 S_45
P_400 1 S_1 S_3 S_5 S_7 S_9 S_12 S_13 S_14 S_19 S_18 S_21 S_25 S_27 S_35 S_32 S_33 S_38 S_39 S_37 S_43 S_40 S_47 S_44 S_45 S_48
P_401 1 S_4 S_5 S_6 S_17 S_19 S_18 S_21 S_23 S_25 S_27 S_29 S_31 S_39 S_36 S_37 S_42 S_41 S_45 S_48
P_402 1 S_1 S_3 S_8 S_9 S_10 S_11 S_15 S_17 S_24 S_31 S_32 S_37 S_45 S_50
P_403 1 S_15 S_20 S_28 S_34 S_33 S_38 S_36 S_41 S_46 S_44 S_45
P_404 1 S_4 S_8 S_13 S_17 S_19 S_27 S_28 S_31 S_30 S_38 S_36 S_42 S_43 S_49
P_405 1 S_12 S_20 S_24 S_27 S_26 S_36
P_406 1 S_2 S_3 S_5 S_6 S_7 S_11 S_12 S_15 S_19 S_18 S_21 S_20 S_23 S_22 S_24 S_27 S_29 S_31 S_38 S_36 S_42 S_40 S_45 S_50 S_48
P_407 1 S_1 S_4 S_7 S_9 S_10 S_11 S_12 S_13 S_15 S_16 S_19 S_18 S_20 S_27 S_26 S_28 S_30 S_34 S_35 S_32 S_33 S_38 S_36 S_37 S_42 S_43 S_41 S_46 S_47 S_45
P_408 1 S_1 S_4 S_9 S_12 S_14 S_17 S_21 S_20 S_25 S_24 S_26 S_28 S_33 S_37 S_42 S_50
P_409 1 S_1 S_2 S_3 S_4 S_5 S_6 S_7 S_10 S_15 S_19 S_20 S_31 S_34 S_32 S_36 S_37 S_41 S_46 S_44 S_50
P_410 1 S_2 S_3 S_5 S_6 S_7 S_9 S_10 S_13 S_14 S_15 S_17 S_22 S_25 S_26 S_29 S_34 S_35 S_33 S_38 S_39 S_37 S_40 S_46 S_47 S_45 S_50 S_48
P_411 1 S_1 S_2 S_3 S_5 S_6 S_7 S_10 S_11 S_14 S_15 S_21 S_20 S_25 S_26 S_28 S_30 S_34 S_37 S_41 S_49
P_412 1 S_8 S_11 S_17 S_22 S_25 S_34 S_32 S_41
P_413 1 S_2 S_6 S_8 S_12 S_19 S_21 S_20 S_24 S_28 S_31 S_32 S_37 S_43 S_41
P_414 1 S_5 S_8 S_10 S_13 S_15 S_17 S_18 S_22 S_31 S_30 S_39 S_36 S_37 S_42 S_50 S_49
P_415 1 S_1 S_4 S_7 S_11 S_12 S_17 S_16 S_18 S_21 S_20 S_22 S_24 S_27 S_26 S_30 S_35 S_33 S_36 S_37 S_46 S_47 S_44 S_50 S_48
P_416 1 S_3 S_4 S_6 S_9 S_11 S_14 S_15 S_21 S_27 S_28 S_31 S_34 S_36 S_42 S_40 S_41 S_50 S_49
P_417 1 S_3 S_5 S_10 S_11 S_15 S_29 S_38 S_45
P_418 1 S_5 S_6 S_8 S_11 S_25 S_26 S_29 S_30 S_32 S_38 S_36 S_41 S_44 S_45 S_50
P_419 1 S_4 S_7 S_21 S_23 S_39 S_43 S_47
P_420 1 S_2 S_5 S_10 S_15 S_17 S_18 S_20 S_23 S_22 S_25 S_24 S_27 S_29 S_34 S_35 S_32 S_38 S_37 S_43 S_45 S_49 S_48
P_421 1 S_2 S_3 S_7 S_11 S_18 S_21 S_20 S_23 S_25 S_31 S_34 S_35 S_46 S_44 S_45
P_422 1 S_1 S_4 S_6 S_7 S_8 S_10 S_13 S_17 S_18 S_21 S_20 S_22 S_25 S_24 S_27 S_28 S_30 S_34 S_35 S_32 S_33 S_38 S_39 S_40 S_41 S_45 S_48
P_423 1 S_2 S_7 S_14 S_15 S_16 S_22 S_31 S_33 S_36 S_43 S_40 S_47 S_44 S_50 S_49
P_424 1 S_4 S_6 S_24 S_35 S_33 S_36
P_425 1 S_1 S_5 S_7 S_9 S_13 S_15 S_17 S_21 S_23 S_22 S_25 S_24 S_27 S_28 S_31 S_30 S_34 S_35 S_39 S_36 S_37 S_42 S_46 S_47 S_44 S_50
P_426 1 S_1 S_3 S_4 S_5 S_6 S_7 S_8 S_11 S_12 S_21 S_25 S_24 S_27 S_26 S_28 S_31 S_34 S_35 S_32 S_38 S_39 S_42 S_40 S_41 S_46 S_47 S_45 S_49
P_427 1 S_6 S_8 S_9 S_10 S_15 S_17 S_21 S_25 S_24 S_28 S_31 S_32 S_33 S_39 S_42 S_41 S_47 S_44 S_45 S_48
P_428 1 S_14 S_16 S_18 S_21 S_27 S_29 S_31 S_30 S_33 S_36 S_46 S_45 S_50 S_49 S_48
P_429 1 S_1 S_2 S_3 S_4 S_5 S_8 S_9 S_11 S_12 S_14 S_17 S_18 S_20 S_29 S_28 S_34 S_35 S_42 S_46 S_47 S_45 S_48
P_430 1 S_2 S_11 S_12 S_13 S_15 S_24 S_27 S_30 S_39 S_36 S_41 S_46 S_44
P_431 1 S_4 S_5 S_8 S_16 S_18 S_21 S_20 S_23 S_26 S_29 S_31 S_30 S_32 S_33 S_37 S_43 S_41 S_46 S_44
P_432 1 S_1 S_2 S_3 S_7 S_8 S_10 S_15 S_16 S_19 S_18 S_31 S_30 S_34 S_35 S_33 S_38 S_39 S_36 S_41 S_44 S_45 S_50 S_49
P_433 1 S_3 S_6 S_8 S_12 S_15 S_17 S_19 S_18 S_20 S_28 S_30 S_47
P_434 1 S_1 S_3 S_7 S_9 S_10 S_14 S_17 S_18 S_21 S_20 S_23 S_25 S_24 S_26 S_28 S_31 S_30 S_34 S_32 S_33 S_38 S_36 S_37 S_43 S_46 S_45 S_48
P_435 1 S_2 S_14 S_23 S_24 S_39 S_44
P_436 1 S_3 S_4 S_5 S_6 S_9 S_12 S_13 S_14 S_16 S_19 S_21 S_20 S_23 S_22 S_25 S_27 S_33 S_36 S_37 S_42 S_40 S_44 S_50 S_48
P_437 1 S_3 S_4 S_7 S_8 S_20 S_25 S_30 S_32 S_37 S_40
P_438 1 S_5 S_7 S_8 S_12 S_20 S_27 S_26 S_34 S_35 S_32 S_36 S_41 S_44
P_439 1 S_2 S_8 S_9 S_16 S_22 S_25 S_36 S_42 S_43 S_41 S_47 S_49 S_48
P_440 1 S_2 S_15 S_27 S_31 S_34 S_35 S_32 S_33 S_38 S_47 S_50 S_49
P_441 1 S_22 S_27 S_31 S_30 S_34
P_442 1 S_5 S_7 S_8 S_10 S_16 S_18 S_22 S_28 S_31 S_32 S_36 S_42 S_43 S_40 S_41 S_47 S_48
P_443 1 S_1 S_3 S_8 S_9 S_11 S_12 S_17 S_16 S_19 S_20 S_23 S_22 S_25 S_24 S_27 S_26 S_28 S_30 S_34 S_33 S_38 S_39 S_37 S_43 S_40 S_41 S_46 S_44 S_48
P_444 1 S_3 S_7 S_11 S_16 S_23 S_25 S_34 S_32 S_33 S_43 S_44 S_48
P_445 1 S_2 S_4 S_7 S_8 S_9 S_11 S_13 S_14 S_17 S_19 S_27 S_26 S_34 S_33 S_39 S_37 S_42 S_40 S_47 S_50
P_446 1 S_10 S_21 S_30 S_33 S_50
P_447 1 S_1 S_2 S_3 S_9 S_15 S_19 S_18 S_21 S_20 S_23 S_25 S_27 S_28 S_30 S_34 S_35 S_32 S_33 S_36 S_37 S_42 S_41
P_448 1 S_4 S_5 S_6 S_8 S_17 S_19 S_21 S_20 S_23 S_25 S_26 S_31 S_32 S_33 S_38 S_39 S_36 S_42 S_47 S_44
P_449 1 S_2 S_4 S_5 S_6 S_7 S_12 S_13 S_14 S_15 S_17 S_20 S_23 S_22 S_25 S_26 S_29 S_28 S_31 S_30 S_34 S_32 S_33 S_39 S_36 S_37 S_40 S_41 S_45 S_49 S_48
P_450 1 S_2 S_4 S_6 S_8 S_25 S_24 S_26 S_29 S_28 S_30 S_34 S_38 S_39 S_37 S_47 S_50
P_451 1 S_1 S_3 S_7 S_10 S_11 S_17 S_19 S_20 S_29 S_28 S_30 S_32 S_33 S_46
P_452 1 S_9 S_11 S_13 S_17 S_19 S_18 S_22 S_25 S_29 S_28 S_31 S_35 S_38 S_46 S_44 S_48
P_453 1 S_1 S_7 S_9 S_17 S_16 S_19 S_18 S_20 S_22 S_24 S_27 S_34 S_33 S_36 S_37 S_42 S_46 S_49
P_454 1 S_3 S_4 S_5 S_6 S_9 S_10 S_11 S_12 S_15 S_19 S_18 S_22 S_25 S_24 S_27 S_26 S_29 S_28 S_31 S_34 S_32 S_33 S_42 S_40 S_41 S_46 S_49
P_455 1 S_2 S_5 S_6 S_14 S_19 S_23 S_27 S_29 S_31 S_37 S_42 S_47
P_456 1 S_2 S_9 S_12 S_13 S_15 S_17 S_19 S_18 S_21 S_27 S_28 S_31 S_34 S_33 S_38 S_39 S_43 S_40 S_41 S_46 S_47 S_45 S_50 S_49
P_457 1 S_4 S_9 S_10 S_19 S_18 S_22 S_27 S_29 S_39 S_40 S_50
P_458 1 S_9 S_10 S_11 S_15 S_17 S_20 S_26 S_31 S_30 S_34 S_38 S_39 S_36 S_37 S_42 S_43 S_44 S_45
P_459 1 S_2 S_3 S_6 S_9 S_10 S_23 S_29 S_31 S_35 S_42 S_41 S_47
P_460 1 S_4 S_7 S_8 S_10 S_11 S_12 S_15 S_17 S_19 S_18 S_21 S_22 S_24 S_27 S_29 S_34 S_32 S_38 S_36 S_43 S_47 S_49
P_461 1 S_6 S_8 S_17 S_21 S_26 S_33 S_36 S_42 S_41 S_47 S_50
P_462 1 S_1 S_2 S_3 S_6 S_7 S_9 S_11 S_12 S_13 S_14 S_17 S_18 S_20 S_23 S_22 S_24 S_26 S_31 S_30 S_35 S_32 S_33 S_43 S_41 S_46 S_47 S_45 S_49
P_463 1 S_2 S_3 S_5 S_6 S_8 S_9 S_10 S_11 S_12 S_16 S_22 S_26 S_28 S_31 S_32 S_33 S_36 S_40 S_46 S_50
P_464 1 S_1 S_4 S_5 S_8 S_12 S_18 S_21 S_25 S_24 S_26 S_28 S_34 S_33 S_38 S_36 S_44 S_50 S_49
P_465 1 S_5 S_8 S_9 S_13 S_14 S_15 S_17 S_29 S_30 S_32 S_33 S_38 S_39 S_40 S_41 S_46 S_50 S_48
P_466 1 S_3 S_10 S_11 S_12 S_13 S_14 S_19 S_18 S_20 S_24 S_27 S_28 S_31 S_34 S_33 S_36 S_41 S_46 S_47 S_44 S_45 S_49
P_467 1 S_1 S_5 S_14 S_18 S_21 S_22 S_33 S_38 S_36
P_468 1 S_1 S_2 S_3 S_8 S_9 S_11 S_12 S_13 S_14 S_15 S_17 S_18 S_21 S_29 S_28 S_30 S_34 S_32 S_33 S_38 S_37 S_42 S_43 S_40 S_46 S_47 S_44 S_45 S_50
P_469 1 S_1 S_2 S_4 S_5 S_6 S_8 S_9 S_10 S_12 S_13 S_15 S_16 S_19 S_18 S_21 S_20 S_22 S_25 S_24 S_27 S_29 S_30 S_32 S_33 S_42 S_40 S_41 S_46 S_50
P_470 1 S_1 S_4 S_6 S_8 S_9 S_10 S_12 S_13 S_21 S_20 S_23 S_22 S_24 S_27 S_29 S_35 S_46 S_50
P_471 1 S_1 S_2 S_3 S_5 S_6 S_7 S_12 S_13 S_17 S_16 S_18 S_23 S_24 S_27 S_31 S_30 S_43 S_40 S_41 S_46 S_44 S_45 S_50 S_48
P_472 1 S_1 S_2 S_4 S_5 S_6 S_7 S_12 S_13 S_14 S_16 S_22 S_24 S_31 S_30 S_34 S_43 S_44 S_50 S_48
P_473 1 S_10 S_20 S_23 S_25 S_24 S_27 S_30 S_38 S_37 S_43 S_44 S_48
P_474 1 S_4 S_6 S_7 S_8 S_10 S_15 S_17 S_22 S_25 S_24 S_27 S_26 S_28 S_31 S_34 S_33 S_38 S_47 S_50 S_49
P_475 1 S_12 S_14 S_15 S_34 S_33 S_41
P_476 1 S_4 S_5 S_8 S_27 S_34 S_32 S_39 S_37
P_477 1 S_3 S_5 S_8 S_9 S_10 S_13 S_16 S_21 S_25 S_29 S_31 S_33 S_43 S_41 S_46
P_478 1 S_1 S_3 S_5 S_7 S_8 S_10 S_11 S_13 S_14 S_17 S_16 S_19 S_18 S_20 S_23 S_22 S_28 S_34 S_35 S_38 S_43 S_40 S_41 S_46 S_44 S_50 S_48
P_479 1 S_2 S_3 S_6 S_8 S_10 S_11 S_12 S_13 S_14 S_15 S_17 S_22 S_25 S_27 S_26 S_30 S_34 S_37 S_46 S_44 S_50
P_480 1 S_3 S_13 S_14 S_17 S_19 S_21 S_22 S_25 S_24 S_27 S_29 S_30 S_38
P_481 1 S_2 S_7 S_11 S_12 S_15 S_16 S_19 S_21 S_23 S_25 S_24 S_27 S_26 S_29 S_28 S_30 S_32 S_33 S_38 S_39 S_36 S_40 S_47 S_45 S_50
P_482 1 S_2 S_3 S_4 S_6 S_8 S_9 S_11 S_18 S_23 S_22 S_25 S_24 S_31 S_30 S_32 S_33 S_38 S_42 S_43 S_46 S_47 S_44
P_483 1 S_6 S_9 S_16 S_18 S_27 S_26 S_36 S_40 S_41 S_48
P_484 1 S_1 S_4 S_6 S_10 S_11 S_12 S_20 S_23 S_22 S_25 S_24 S_26 S_29 S_28 S_32 S_38 S_36 S_43 S_45
P_485 1 S_2 S_7 S_10 S_11 S_12 S_13 S_15 S_19 S_20 S_25 S_24 S_26 S_29 S_31 S_35 S_32 S_38 S_37 S_49 S_48
P_486 1 S_2 S_7 S_11 S_12 S_15 S_17 S_16 S_21 S_24 S_28 S_34 S_41 S_46 S_50 S_48
P_487 1 S_4 S_5 S_6 S_7 S_8 S_10 S_15 S_23 S_22 S_24 S_27 S_28 S_30 S_34 S_35 S_32 S_33 S_36 S_43 S_40 S_48
P_488 1 S_3 S_6 S_13 S_17 S_16 S_18 S_23 S_27 S_32 S_33 S_40 S_44
P_489 1 S_1 S_3 S_5 S_6 S_8 S_11 S_12 S_15 S_19 S_21 S_20 S_22 S_24 S_27 S_26 S_31 S_30 S_34 S_32 S_43 S_40 S_41 S_45 S_50 S_49 S_48
P_490 1 S_10 S_13 S_16 S_23 S_39 S_42
P_491 1 S_1 S_2 S_4 S_6 S_7 S_8 S_9 S_10 S_12 S_15 S_16 S_20 S_23 S_26 S_31 S_34 S_33 S_38 S_37 S_40 S_41 S_46 S_45 S_48
P_492 1 S_2 S_6 S_10 S_11 S_13 S_29 S_28 S_31 S_30 S_38 S_48
P_493 1 S_1 S_2 S_3 S_6 S_7 S_8 S_11 S_12 S_13 S_18 S_20 S_23 S_22 S_26 S_29 S_31 S_34 S_32 S_36 S_37 S_42 S_41 S_47 S_44 S_48
P_494 1 S_2 S_13 S_14 S_16 S_18 S_21 S_20 S_24 S_27 S_29 S_28 S_30 S_34 S_32 S_33 S_36 S_40 S_46 S_47 S_49
P_495 1 S_1 S_9 S_15 S_16 S_19 S_23 S_28 S_32 S_39
P_496 1 S_1 S_2 S_4 S_6 S_7 S_9 S_11 S_17 S_18 S_24 S_27 S_26 S_41 S_49
P_497 1 S_6 S_7 S_9 S_11 S_12 S_20 S_22 S_27 S_31 S_30 S_34 S_38 S_37 S_40 S_44 S_49 S_48
P_498 1 S_2 S_7 S_8 S_11 S_18 S_24 S_26 S_29 S_31 S_32 S_36 S_41 S_45
P_499 1 S_2 S_6 S_7 S_10 S_13 S_14 S_18 S_22 S_25 S_27 S_34 S_32 S_36 S_37 S_42 S_41 S_46 S_44
P_500 1 S_14 S_21 S_25 S_27 S_26 S_36 S_42 S_43 S_40 S_44 S_50
E_1 12 1 S_49 S_39 S_43 S_11 S_30
E_2 20 1 S_4 S_37 S_24 S_28
E_3 6 1 S_19 S_6
E_4 8 2 S_29
E_5 16 2 S_17 S_1 S_38 S_39 S_25
E_6 7 2 S_24 S_31
E_7 8 2 S_38 S_13
E_8 6 1 S_23 S_40 S_31
E_9 10 3 S_35 S_49 S_38 S_31
E_10 6 3 S_33 S_42 S_40
E_11 9 2 S_50 S_13 S_31 S_44
E_12 17 2 S_34 S_33 S_21 S_44
E_13 12 2 S_37 S_43 S_13
E_14 6 2 S_44
E_15 17 2 S_40 S_26 S_44
E_16 17 1 S_17 S_33 S_37 S_31 S_30
E_17 7 2 S_31
E_18 9 2 S_32 S_4 S_42 S_25 S_47
E_19 19 2 S_22 S_42 S_8 S_43 S_14
E_20 16 2 S_17 S_16 S_49
E_21 14 3 S_34 S_48 S_8
E_22 16 1 S_48 S_7 S_29
E_23 20 1 S_21 S_37 S_41
E_24 15 3 S_35 S_50 S_37 S_46
E_25 18 1 S_5 S_22 S_43
E_26 8 1 S_2 S_39 S_9
E_27 8 2 S_6
E_28 12 2 S_29 S_47
E_29 18 2 S_6 S_14
E_30 13 3 S_35 S_3 S_48 S_26 S_12
E_31 14 2 S_36 S_6 S_37 S_29
E_32 10 3 S_49
E_33 20 1 S_37
E_34 20 1 S_11
E_35 19 3 S_37 S_43
E_36 7 1 S_23 S_26
E_37 20 1 S_3 S_38 S_36 S_42 S_46
E_38 20 1 S_1 S_21 S_47
E_39 13 3 S_22
E_40 13 3 S_37
E_41 13 3 S_11
E_42 15 3 S_4 S_20 S_9 S_13
E_43 7 3 S_34 S_37 S_42
E_44 10 2 S_34 S_32
E_45 8 1 S_32
E_46 15 2 S_49 S_36
E_47 10 2 S_15
E_48 16 2 S_19 S_18 S_4 S_47
E_49 20 2 S_25 S_11 S_12
E_50 6 2 S_49 S_5 S_14
E_51 5 1 S_2 S_4
E_52 8 1 S_18 S_20 S_25 S_15
E_53 18 2 S_33 S_38 S_11 S_30
E_54 15 1 S_16 S_32 S_2 S_24
E_55 17 2 S_32 S_37 S_28
E_56 6 3 S_5 S_27 S_41 S_15
E_57 17 1 S_35 S_39
E_58 9 3 S_50 S_49 S_21
E_59 16 2 S_17 S_1 S_33 S_3 S_22
E_60 11 1 S_6 S_24 S_31
E_61 16 1 S_49 S_42 S_13 S_44
E_62 10 2 S_21 S_20 S_8 S_10
E_63 13 2 S_48 S_37 S_10
E_64 8 3 S_2 S_27 S_12
E_65 6 3 S_3 S_5 S_20 S_29
E_66 17 1 S_20 S_43 S_12 S_44
E_67 14 2 S_31
E_68 10 1 S_39
E_69 8 3 S_29
E_70 17 2 S_39 S_40 S_26
E_71 13 2 S_17 S_11
E_72 13 1 S_36 S_37 S_9 S_40 S_14
E_73 8 2 S_17 S_4 S_43 S_47
E_74 13 3 S_19 S_6
E_75 9 3 S_2 S_21 S_26 S_29 S_15
E_76 7 3 S_16 S_26
E_77 19 1 S_13
E_78 14 1 S_50 S_11
E_79 10 1 S_16
E_80 7 2 S_41
E_81 7 3 S_35 S_8 S_25 S_10 S_46
E_82 18 1 S_19
E_83 9 1 S_50 S_7
E_84 13 1 S_50 S_2 S_41 S_46 S_13
E_85 16 3 S_6 S_23 S_26 S_41 S_47
E_86 19 3 S_10 S_12
E_87 9 1 S_34 S_48
E_88 12 2 S_43 S_24 S_11 S_31 S_30
E_89 19 3 S_19 S_21 S_20 S_29 S_15
E_90 10 1 S_19 S_18
E_91 19 1 S_20 S_41 S_29 S_30
E_92 15 3 S_17 S_29 S_14 S_30
E_93 8 1 S_49
E_94 19 1 S_31
E_95 5 1 S_1
E_96 6 2 S_6 S_37 S_25 S_28 S_30
E_97 11 1 S_16 S_25
E_98 9 1 S_41
E_99 16 2 S_34 S_35 S_33 S_5 S_7
E_100 18 1 S_3 S_48 S_7 S_13
E_101 15 2 S_23 S_22 S_41 S_46
E_102 17 1 S_2 S_49 S_10
E_103 20 1 S_12
E_104 17 3 S_28
E_105 17 2 S_35 S_12
E_106 10 3 S_17 S_40 S_41
E_107 10 2 S_41 S_12
E_108 13 3 S_35 S_3 S_21 S_37 S_27
E_109 18 1 S_3 S_25
E_110 7 1 S_33
E_111 14 1 S_50 S_1
E_112 7 1 S_50 S_4 S_15
E_113 13 1 S_49 S_6 S_37 S_40
E_114 6 3 S_23 S_37
E_115 20 2 S_34 S_8 S_40
E_116 14 1 S_49 S_37 S_8 S_43
E_117 17 1 S_2
E_118 20 3 S_18 S_38
E_119 6 1 S_40
E_120 20 1 S_11 S_15
E_121 13 1 S_33
E_122 8 3 S_16 S_3 S_23 S_7
E_123 13 1 S_41
E_124 5 2 S_7 S_26 S_11 S_15
E_125 8 3 S_38 S_39 S_12
E_126 19 3 S_16 S_11
E_127 11 2 S_49 S_10
E_128 10 2 S_50 S_9 S_43
E_129 10 1 S_42 S_9 S_46 S_31
E_130 20 3 S_39 S_42
E_131 10 1 S_16 S_42 S_25 S_14 S_15
E_132 7 1 S_33 S_37 S_9 S_14 S_31
E_133 20 3 S_50 S_6
E_134 6 2 S_32 S_6
E_135 8 3 S_3 S_21 S_23 S_41 S_45
E_136 13 2 S_50 S_25 S_26
E_137 12 1 S_44
E_138 16 3 S_32 S_36 S_8 S_26
E_139 12 1 S_19 S_7 S_42 S_27 S_45
E_140 7 1 S_34 S_11
E_141 5 2 S_32 S_2 S_9
E_142 12 2 S_1 S_3 S_40
E_143 14 2 S_16 S_22 S_28 S_15
E_144 15 1 S_1 S_50 S_3 S_26
E_145 9 3 S_13
E_146 19 1 S_34 S_10
E_147 13 1 S_2 S_6 S_27 S_10
E_148 16 3 S_50 S_2 S_19 S_44
E_149 16 1 S_23 S_22 S_43 S_27 S_29
E_150 10 2 S_17 S_36 S_12 S_31
E_151 13 3 S_17 S_1 S_4 S_8 S_47
E_152 13 2 S_2 S_19 S_3
E_153 20 1 S_16 S_39 S_23 S_10 S_31
E_154 17 2 S_37
E_155 6 1 S_50 S_40 S_28 S_31
E_156 6 1 S_24 S_40 S_13 S_31 S_45
E_157 7 1 S_3
E_158 12 3 S_33 S_29 S_30
E_159 16 2 S_2 S_42 S_29
E_160 10 1 S_50 S_49 S_39 S_41
E_161 20 1 S_4 S_5 S_8
E_162 18 2 S_19 S_21
E_163 11 3 S_19 S_23 S_7 S_13 S_15
E_164 20 2 S_16 S_9 S_10 S_14
E_165 6 1 S_35 S_5 S_7 S_10
E_166 14 1 S_21 S_43 S_13 S_31
E_167 13 1 S_8 S_9 S_11 S_28
E_168 9 1 S_17 S_21
E_169 9 3 S_38 S_37 S_24 S_9 S_28
E_170 16 3 S_33 S_4 S_42 S_14 S_30
E_171 13 2 S_35 S_19 S_39 S_25
E_172 13 1 S_2 S_21 S_10 S_14
E_173 9 1 S_5 S_20 S_11
E_174 19 1 S_4 S_8 S_30
E_175 8 3 S_17 S_21 S_23 S_7 S_26
E_176 5 2 S_33
E_177 12 1 S_1 S_25 S_11
E_178 11 2 S_1 S_36 S_29 S_45
E_179 15 3 S_34 S_37 S_9 S_14
E_180 18 3 S_34 S_33
E_181 7 3 S_21 S_36 S_6 S_22
E_182 19 1 S_6 S_25 S_43 S_40 S_10
E_183 11 3 S_17 S_48 S_44
E_184 15 3 S_50
E_185 16 2 S_17 S_15
E_186 20 1 S_47 S_45 S_30
E_187 12 1 S_49 S_33 S_11
E_188 16 3 S_25 S_10
E_189 17 3 S_23 S_29 S_14
E_190 19 1 S_32 S_25
E_191 11 3 S_33 S_39 S_42 S_40
E_192 8 3 S_32 S_41 S_26 S_13
E_193 10 2 S_17 S_2
E_194 9 1 S_41
E_195 17 2 S_18 S_39 S_37
E_196 19 1 S_19 S_8 S_29
E_197 19 2 S_41
E_198 16 3 S_14
E_199 5 2 S_3
E_200 6 1 S_50 S_47 S_44
E_201 9 3 S_4 S_29
E_202 10 2 S_42 S_26 S_30
E_203 12 2 S_32 S_11 S_30
E_204 8 2 S_49 S_6 S_11 S_26 S_13
E_205 12 2 S_5 S_25 S_10 S_26
E_206 15 2 S_48 S_22 S_37 S_8 S_27
E_207 15 3 S_7
E_208 19 1 S_32 S_8 S_45
E_209 5 1 S_16 S_33
E_210 5 3 S_35 S_23
E_211 6 2 S_35 S_48
E_212 6 3 S_14
E_213 19 2 S_21 S_27 S_26 S_46 S_47
E_214 19 3 S_50 S_6 S_43 S_31 S_15
E_215 17 1 S_34 S_19 S_29
E_216 16 3 S_20 S_45
E_217 6 1 S_29 S_46
E_218 17 3 S_17
E_219 14 2 S_17 S_47
E_220 19 3 S_37 S_8
E_221 10 2 S_2 S_36 S_26
E_222 12 1 S_39 S_42 S_10 S_46 S_44
E_223 13 3 S_50
E_224 16 1 S_4 S_13
E_225 14 3 S_16 S_49 S_20 S_5
E_226 5 2 S_42
E_227 9 1 S_49 S_7
E_228 20 1 S_19 S_32
E_229 19 3 S_17 S_16 S_39 S_9 S_28
E_230 8 1 S_2 S_3 S_21 S_38 S_39
E_231 19 1 S_33 S_42 S_29 S_13 S_45
E_232 20 1 S_22 S_10
E_233 15 2 S_2 S_18 S_29 S_15
E_234 7 1 S_33 S_18 S_6 S_11 S_44
E_235 10 1 S_16 S_31
E_236 8 3 S_23
E_237 11 1 S_3 S_26 S_46
E_238 11 3 S_18 S_31
E_239 19 2 S_3 S_33 S_21
E_240 15 1 S_25 S_12 S_30
E_241 19 3 S_19 S_33 S_5 S_29 S_15
E_242 9 3 S_1 S_27 S_15
E_243 17 2 S_46 S_13 S_14 S_15
E_244 9 3 S_50 S_48 S_33 S_20 S_37
E_245 5 3 S_5 S_39 S_25 S_44
E_246 19 1 S_17
E_247 17 3 S_32 S_20 S_5 S_7
E_248 18 2 S_10 S_15
E_249 5 1 S_32
E_250 12 2 S_1 S_19 S_24 S_40 S_10
E_251 11 1 S_35 S_19 S_11 S_44
E_252 19 1 S_36 S_8 S_9 S_41 S_45
E_253 7 2 S_19 S_8 S_47
E_254 17 3 S_43 S_13
E_255 9 1 S_6 S_42 S_43 S_26 S_45
E_256 18 3 S_32 S_10
E_257 13 3 S_33 S_11
E_258 10 2 S_5 S_7
E_259 10 3 S_3 S_28
E_260 12 3 S_37 S_43 S_31 S_15 S_45
E_261 9 2 S_34 S_9
E_262 17 1 S_34 S_18 S_22 S_31
E_263 11 2 S_6 S_40 S_30
E_264 13 3 S_9 S_46 S_47
E_265 18 2 S_13
E_266 7 2 S_34 S_3 S_12 S_45
E_267 9 3 S_17 S_44 S_30
E_268 13 3 S_21 S_23
E_269 16 2 S_34 S_32 S_49
E_270 15 1 S_17 S_39 S_22
E_271 10 2 S_30
E_272 11 2 S_5
E_273 12 1 S_29
E_274 13 1 S_36 S_13
E_275 10 3 S_44
E_276 9 3 S_3 S_29
E_277 14 1 S_8 S_29
E_278 13 1 S_16 S_20
E_279 15 1 S_43 S_41
E_280 6 2 S_16 S_35 S_3 S_11 S_44
E_281 19 3 S_7
E_282 6 3 S_35 S_21 S_9 S_10 S_29
E_283 13 2 S_23 S_7 S_40
E_284 17 3 S_25 S_13 S_44
E_285 14 3 S_36 S_7 S_9 S_41
E_286 12 1 S_36 S_37 S_29 S_14
E_287 12 3 S_3 S_36 S_42 S_27
E_288 9 2 S_32 S_4 S_24 S_10 S_27
E_289 9 1 S_36 S_8 S_43 S_15
E_290 16 3 S_36 S_15 S_30
E_291 20 2 S_11
E_292 7 3 S_17 S_16 S_43 S_30
E_293 18 1 S_43
E_294 9 2 S_25 S_14
E_295 6 2 S_41 S_13
E_296 10 2 S_5 S_27
E_297 17 2 S_34 S_32 S_48 S_42 S_11
E_298 6 1 S_39 S_6 S_37 S_31 S_45
E_299 19 1 S_49 S_6 S_22
E_300 10 2 S_1
E_301 20 1 S_50 S_39 S_24 S_47 S_44
E_302 17 1 S_30
E_303 15 3 S_2 S_42 S_29 S_14 S_15
E_304 20 2 S_43
E_305 18 1 S_34 S_20 S_10 S_26
E_306 14 2 S_22 S_28
E_307 6 2 S_39 S_7 S_45
E_308 18 3 S_18 S_36 S_22 S_37
E_309 11 1 S_22 S_9 S_44
E_310 19 1 S_24 S_44 S_15
E_311 13 2 S_14
E_312 15 3 S_36 S_13 S_47
E_313 11 3 S_20 S_36 S_12
E_314 15 2 S_19 S_38 S_7
E_315 17 1 S_42
E_316 5 3 S_39 S_15 S_45
E_317 7 3 S_7 S_8 S_40 S_26 S_14
E_318 15 1 S_17 S_50 S_48 S_24 S_46
E_319 15 1 S_20
E_320 20 3 S_32 S_4 S_42 S_41 S_26
E_321 19 3 S_21 S_44
E_322 7 3 S_34 S_1 S_49 S_23 S_25
E_323 16 2 S_49 S_33 S_4 S_40
E_324 17 1 S_50 S_22
E_325 17 1 S_23 S_25 S_24 S_10 S_15
E_326 16 1 S_9 S_45
E_327 15 1 S_50 S_32 S_8 S_24 S_27
E_328 9 2 S_32 S_18 S_27
E_329 19 3 S_18
E_330 20 2 S_33 S_6 S_41
E_331 14 2 S_3 S_28 S_44
E_332 8 1 S_17 S_4 S_6 S_28
E_333 17 3 S_18 S_13
E_334 6 2 S_35 S_18 S_33 S_11
E_335 19 2 S_48 S_7
E_336 5 2 S_49 S_19 S_36 S_40
E_337 11 2 S_17 S_23 S_27
E_338 19 3 S_22 S_30
E_339 15 3 S_37 S_42 S_24 S_40
E_340 16 2 S_35 S_32 S_42
E_341 18 1 S_1 S_21 S_26
E_342 13 3 S_36
E_343 7 3 S_34 S_21 S_7 S_8 S_24
E_344 19 2 S_34 S_13
E_345 19 2 S_34 S_15
E_346 19 1 S_1 S_18 S_36 S_37 S_30
E_347 15 3 S_1 S_21
E_348 20 1 S_1 S_4 S_43 S_45
E_349 9 3 S_18 S_6 S_26
E_350 12 2 S_36 S_11 S_29 S_46
E_351 12 1 S_1 S_48 S_22 S_45
E_352 15 1 S_21 S_9 S_27 S_28
E_353 19 3 S_40 S_28
E_354 16 1 S_38 S_20
E_355 6 1 S_41
E_356 7 2 S_32 S_19 S_21 S_29 S_12
E_357 10 3 S_49 S_48 S_45 S_15
E_358 13 3 S_16 S_1 S_19 S_30
E_359 11 1 S_1 S_49 S_27 S_29
E_360 13 1 S_19 S_18 S_8 S_15
E_361 14 1 S_1 S_35 S_50 S_11
E_362 20 2 S_16 S_7 S_43 S_30
E_363 16 3 S_1 S_27 S_10 S_31 S_15
E_364 17 3 S_32 S_36 S_44 S_30
E_365 10 1 S_39 S_23 S_30
E_366 12 1 S_18 S_30
E_367 10 2 S_9 S_40 S_13 S_14
E_368 17 3 S_35 S_16 S_2
E_369 12 1 S_37 S_47 S_44
E_370 5 3 S_35 S_41
E_371 15 2 S_1 S_10
E_372 20 3 S_2 S_4 S_25 S_24 S_41
E_373 20 3 S_35 S_25 S_13 S_28
E_374 17 1 S_17 S_49 S_30
E_375 7 1 S_5 S_25 S_41 S_14
E_376 12 3 S_38 S_31 S_15
E_377 12 1 S_5 S_46 S_12
E_378 9 3 S_5 S_45
E_379 8 1 S_2 S_37 S_42 S_45
E_380 20 2 S_17 S_36 S_22 S_47
E_381 19 1 S_35 S_16 S_38 S_23 S_10
E_382 18 2 S_38 S_5 S_22
E_383 11 1 S_19 S_18 S_4 S_29
E_384 16 1 S_22
E_385 6 3 S_36 S_22 S_9 S_29 S_44
E_386 17 3 S_42 S_43 S_10 S_41 S_31
E_387 14 2 S_7 S_28
E_388 15 2 S_8 S_12 S_47
E_389 18 3 S_3 S_7 S_40 S_28
E_390 5 2 S_9 S_41 S_15
E_391 19 3 S_37 S_42
E_392 15 3 S_3 S_11
E_393 13 3 S_9
E_394 15 3 S_5 S_37 S_10 S_29
E_395 10 2 S_35 S_32 S_7
E_396 11 1 S_36 S_42
E_397 8 1 S_18 S_42 S_40 S_27 S_31
E_398 6 2 S_2 S_19 S_37 S_27
E_399 20 2 S_19 S_11 S_12 S_30
E_400 8 1 S_34 S_48 S_15
E_401 18 3 S_17 S_1 S_16 S_3 S_11
E_402 18 3 S_19 S_21 S_27 S_40 S_15
E_403 12 1 S_49 S_48 S_39 S_9
E_404 13 1 S_2 S_26
E_405 20 3 S_34 S_27
E_406 16 3 S_43
E_407 19 3 S_19 S_10 S_12
E_408 6 2 S_48 S_33 S_42
E_409 19 2 S_33 S_36 S_10
E_410 19 1 S_21 S_7 S_8 S_45
E_411 18 3 S_39 S_29
E_412 11 1 S_13
E_413 7 1 S_2 S_36
E_414 15 2 S_18
E_415 7 2 S_29 S_47 S_14
E_416 5 1 S_19 S_18 S_37 S_24
E_417 15 1 S_16 S_18 S_42 S_47 S_44
E_418 16 2 S_4 S_25 S_9 S_24
E_419 8 2 S_6
E_420 5 1 S_35 S_1 S_32 S_19 S_7
E_421 10 3 S_36 S_12
E_422 12 1 S_32 S_38 S_6 S_9 S_26
E_423 8 3 S_26
E_424 16 1 S_16 S_35 S_19 S_3 S_10
E_425 15 3 S_3 S_21 S_29
E_426 16 1 S_32 S_21
E_427 5 2 S_22 S_25
E_428 19 3 S_18 S_43 S_27 S_47 S_14
E_429 5 2 S_37 S_26
E_430 20 1 S_5 S_26 S_28
E_431 11 2 S_19
E_432 16 3 S_26
E_433 8 2 S_50 S_37 S_11 S_46
E_434 15 3 S_24 S_14 S_15
E_435 19 3 S_25 S_15
E_436 9 2 S_17 S_27 S_46
E_437 15 3 S_4 S_39 S_26 S_14
E_438 14 2 S_1 S_23 S_25 S_13 S_45
E_439 5 2 S_34 S_15
E_440 16 3 S_2 S_21 S_6 S_12 S_47
E_441 9 2 S_37 S_46
E_442 7 1 S_22 S_41 S_47
E_443 14 1 S_48 S_44 S_45
E_444 12 3 S_9
E_445 11 2 S_32 S_11 S_14
E_446 6 3 S_34 S_9
E_447 11 3 S_16
E_448 12 2 S_24 S_44
E_449 8 2 S_50 S_22 S_25 S_30
E_450 14 1 S_30
E_451 14 3 S_20 S_22 S_24 S_40
E_452 7 3 S_18
E_453 5 2 S_35 S_1 S_36 S_31 S_14
E_454 11 1 S_48 S_22
E_455 11 3 S_17 S_42 S_40
E_456 13 3 S_34 S_21 S_11
E_457 9 3 S_1 S_32
E_458 14 3 S_35 S_32 S_18 S_37 S_22
E_459 17 2 S_32 S_23 S_37 S_43 S_27
E_460 14 3 S_25 S_13
E_461 6 3 S_1
E_462 11 3 S_49
E_463 14 3 S_50 S_18 S_4
E_464 20 3 S_1 S_22 S_13 S_47
E_465 9 1 S_38 S_20 S_47
E_466 10 1 S_22 S_25 S_9 S_11
E_467 19 3 S_8
E_468 5 3 S_50 S_1 S_48 S_40
E_469 6 2 S_35 S_8 S_10 S_14
E_470 9 3 S_50 S_15
E_471 17 1 S_49 S_33 S_41
E_472 17 1 S_20 S_36
E_473 8 3 S_33 S_18 S_38 S_4 S_40
E_474 17 3 S_35 S_48 S_42 S_13
E_475 9 1 S_41 S_11 S_13
E_476 6 1 S_49 S_23 S_24 S_9
E_477 13 2 S_33 S_11 S_30
E_478 10 3 S_34 S_3
E_479 9 3 S_50 S_37 S_42 S_41 S_12
E_480 15 2 S_16 S_41 S_46
E_481 18 3 S_8 S_40 S_31 S_15
E_482 14 3 S_37
E_483 18 3 S_18 S_22 S_8 S_27
E_484 20 1 S_18 S_37 S_29 S_28
E_485 10 1 S_1 S_48 S_43 S_28
E_486 15 2 S_4 S_23
E_487 10 1 S_50 S_16 S_48 S_13
E_488 8 1 S_42 S_24 S_13
E_489 18 1 S_49 S_39 S_5 S_10 S_28
E_490 18 3 S_50 S_5 S_27 S_29
E_491 17 3 S_1 S_19 S_22 S_24 S_9
E_492 19 1 S_49 S_19 S_44
E_493 10 1 S_50 S_9 S_29 S_28
E_494 17 1 S_21 S_38 S_45
E_495 20 1 S_4 S_5 S_9
E_496 15 3 S_50 S_39 S_37 S_10 S_28
E_497 18 1 S_32 S_15
E_498 8 3 S_24
E_499 12 1 S_2 S_42 S_40
E_500 5 3 S_32 S_39 S_22 S_10 S_47
E_501 19 2 S_46
E_502 17 3 S_13
E_503 10 3 S_4 S_39 S_31
E_504 6 1 S_21 S_22 S_27
E_505 9 3 S_33 S_48 S_10 S_47 S_28
E_506 16 3 S_1 S_40 S_11 S_12 S_45
E_507 19 1 S_37 S_10
E_508 11 2 S_23 S_28
E_509 14 3 S_26
E_510 9 3 S_36 S_10 S_28
E_511 19 3 S_50 S_35 S_2 S_6 S_44
E_512 9 1 S_32 S_20 S_8 S_27 S_14
E_513 11 2 S_2 S_3 S_23
E_514 18 3 S_49 S_21 S_6 S_23 S_10
E_515 5 2 S_32 S_39 S_23
E_516 10 1 S_46
E_517 6 3 S_11 S_12
E_518 6 2 S_33
E_519 12 1 S_25 S_11 S_28 S_47
E_520 19 2 S_34 S_7 S_44 S_45
E_521 14 2 S_20 S_46
E_522 20 1 S_17 S_18 S_36 S_37
E_523 8 1 S_3 S_46
E_524 11 2 S_40
E_525 16 3 S_36 S_37 S_43 S_44
E_526 16 3 S_34 S_43
E_527 17 1 S_23 S_43
E_528 16 2 S_12
E_529 5 1 S_19 S_40 S_28
E_530 19 3 S_45
E_531 5 1 S_3
E_532 11 1 S_27 S_44
E_533 5 2 S_50 S_9 S_29
E_534 16 3 S_17 S_25 S_24
E_535 20 2 S_2 S_42
E_536 12 1 S_49 S_2 S_36 S_23
E_537 16 1 S_34 S_11 S_29 S_28
E_538 16 2 S_1 S_13
E_539 9 3 S_17 S_23
E_540 8 1 S_1 S_13
E_541 14 1 S_1 S_25 S_41
E_542 8 1 S_35 S_49 S_4 S_10 S_12
E_543 5 3 S_16 S_48 S_38 S_11
E_544 15 1 S_21 S_41 S_11 S_30
E_545 14 1 S_35 S_26 S_29
E_546 11 2 S_17 S_23 S_7 S_31
E_547 18 1 S_17 S_16 S_38
E_548 17 1 S_16 S_2 S_36 S_26 S_11
E_549 19 3 S_18 S_31
E_550 18 2 S_50 S_12
E_551 8 2 S_17 S_32 S_21 S_8
E_552 12 2 S_21 S_28 S_45
E_553 12 2 S_35 S_42
E_554 18 3 S_21
E_555 13 1 S_19 S_42 S_10 S_27 S_30
E_556 6 1 S_34 S_32 S_8 S_46 S_30
E_557 12 3 S_2
E_558 6 1 S_41 S_13
E_559 5 1 S_21 S_6
E_560 5 2 S_37 S_45
E_561 18 3 S_9 S_24 S_44
E_562 18 1 S_21 S_25 S_45
E_563 7 1 S_48 S_27 S_14 S_31 S_15
E_564 8 1 S_39 S_7 S_22 S_30
E_565 5 2 S_35 S_36 S_23 S_14
E_566 10 1 S_14
E_567 18 3 S_34 S_35 S_2
E_568 13 2 S_25 S_12 S_45 S_30
E_569 6 3 S_10 S_28 S_15
E_570 15 3 S_35 S_27 S_26
E_571 6 3 S_50 S_16 S_1 S_21 S_14
E_572 9 1 S_17 S_49
E_573 8 3 S_9 S_41 S_29
E_574 7 2 S_35 S_38 S_20 S_42 S_11
E_575 7 1 S_34
E_576 13 2 S_49 S_32 S_46
E_577 14 1 S_36
E_578 9 1 S_34 S_21 S_6
E_579 9 1 S_17 S_43 S_40 S_29
E_580 14 1 S_12 S_31
E_581 7 1 S_3
E_582 16 1 S_50
E_583 9 2 S_6 S_26
E_584 6 1 S_5 S_6 S_25 S_13 S_30
E_585 10 3 S_35 S_49 S_23 S_42
E_586 9 3 S_3 S_23 S_6 S_42 S_44
E_587 18 2 S_49 S_24 S_45
E_588 6 3 S_7 S_13
E_589 11 1 S_34 S_16
E_590 15 2 S_50 S_39 S_6 S_46 S_45
E_591 7 2 S_50 S_6 S_28
E_592 15 3 S_18 S_4 S_5 S_15
E_593 6 1 S_2 S_21 S_7 S_31
E_594 20 1 S_22
E_595 7 1 S_16 S_48 S_20 S_44 S_15
E_596 18 2 S_32 S_18 S_38 S_43 S_31
E_597 5 1 S_4 S_21 S_8 S_46 S_45
E_598 5 2 S_17 S_2
E_599 12 2 S_43 S_45
E_600 11 2 S_37 S_10 S_11 S_13 S_30
E_601 8 2 S_1 S_5
E_602 19 2 S_3 S_43 S_30
E_603 13 1 S_21
E_604 8 1 S_4 S_36
E_605 17 2 S_24 S_15
E_606 7 2 S_37 S_22 S_15 S_30
E_607 20 1 S_47 S_28 S_14 S_15 S_30
E_608 15 2 S_4 S_5
E_609 8 3 S_35 S_48
E_610 5 2 S_1 S_21
E_611 19 3 S_39
E_612 20 1 S_19 S_25 S_40 S_28
E_613 18 3 S_22 S_24 S_13
E_614 20 2 S_22
E_615 14 2 S_32 S_20
E_616 13 3 S_17 S_19 S_20 S_24 S_45
E_617 6 2 S_17 S_43 S_40
E_618 19 2 S_35 S_23 S_44 S_15
E_619 5 1 S_35 S_32 S_41
E_620 18 1 S_7 S_31
E_621 14 2 S_19 S_20 S_36
E_622 6 1 S_16 S_33 S_48 S_47
E_623 6 2 S_11
E_624 12 1 S_49 S_18 S_21 S_27 S_40
E_625 9 1 S_33 S_26
E_626 18 3 S_49 S_4
E_627 5 2 S_16
E_628 9 3 S_42 S_31
E_629 13 2 S_50 S_6 S_12 S_30
E_630 8 3 S_43
E_631 19 3 S_35 S_25 S_8 S_27 S_12
E_632 6 1 S_50 S_16 S_33
E_633 15 3 S_32 S_10 S_11 S_31 S_15
E_634 18 3 S_39 S_22 S_43
E_635 18 1 S_18 S_24 S_43 S_40 S_44
E_636 9 3 S_50 S_49 S_5 S_36 S_14
E_637 15 2 S_42 S_47
E_638 7 2 S_2 S_18 S_39 S_6 S_7
E_639 13 3 S_16 S_2 S_5 S_27 S_12
E_640 10 3 S_24 S_9 S_26 S_13
E_641 9 1 S_50 S_10 S_28
E_642 15 3 S_50 S_32 S_37 S_41 S_30
E_643 19 1 S_32 S_11
E_644 5 3 S_38 S_14
E_645 19 2 S_48 S_3 S_4 S_46 S_28
E_646 7 3 S_8 S_42 S_26 S_14
E_647 8 3 S_21 S_6 S_25
E_648 20 2 S_23 S_43
E_649 13 3 S_4 S_10
E_650 7 2 S_17 S_32 S_22 S_25 S_27
E_651 13 3 S_2 S_20
E_652 19 2 S_17 S_2 S_48
E_653 9 3 S_5 S_47
E_654 5 2 S_1 S_3 S_6 S_26 S_47
E_655 16 2 S_37 S_25 S_40 S_41 S_46
E_656 11 3 S_39 S_8
E_657 7 3 S_49 S_30
E_658 11 3 S_4 S_6 S_11
E_659 10 3 S_42 S_12
E_660 15 3 S_23 S_11 S_26 S_47
E_661 20 3 S_2 S_18 S_27 S_29 S_12
E_662 20 3 S_33 S_46
E_663 5 3 S_29
E_664 7 2 S_15
E_665 16 2 S_32 S_21 S_26
E_666 20 2 S_4 S_23 S_43
E_667 17 1 S_21
E_668 7 3 S_49 S_4 S_26 S_13
E_669 8 2 S_5
E_670 8 1 S_1 S_2 S_3 S_42 S_14
E_671 7 1 S_39 S_6 S_31
E_672 14 1 S_8
E_673 14 3 S_1 S_23 S_43 S_40 S_45
E_674 12 3 S_16 S_21 S_4 S_37 S_15
E_675 18 2 S_6
E_676 12 1 S_45
E_677 9 2 S_34 S_49 S_37 S_26 S_41
E_678 11 2 S_19 S_11
E_679 13 3 S_38 S_4 S_5 S_40
E_680 16 2 S_39 S_22 S_24 S_10 S_11
E_681 19 1 S_50 S_42 S_47 S_31
E_682 14 3 S_48 S_21 S_37 S_41 S_15
E_683 11 2 S_49 S_23 S_10 S_46 S_47
E_684 18 3 S_34
E_685 9 3 S_49 S_33 S_27 S_12
E_686 7 2 S_34 S_18 S_47 S_31
E_687 18 3 S_50 S_13 S_44 S_45
E_688 9 3 S_40
E_689 9 1 S_14
E_690 10 3 S_38 S_8 S_43 S_10
E_691 13 2 S_32 S_43 S_29 S_44 S_45
E_692 11 2 S_35
E_693 14 1 S_22 S_11 S_29
E_694 17 3 S_32 S_33 S_22 S_43 S_44
E_695 15 1 S_46
E_696 5 1 S_34 S_1
E_697 14 1 S_33 S_22 S_9 S_10 S_29
E_698 13 3 S_17 S_5 S_14
E_699 5 3 S_1 S_49 S_19
E_700 14 1 S_18 S_8 S_26 S_46 S_30
E_701 19 3 S_20
E_702 7 3 S_23 S_28
E_703 11 2 S_39
E_704 13 3 S_41
E_705 17 3 S_20 S_42 S_31
E_706 8 3 S_35 S_10 S_45
E_707 19 2 S_33 S_39 S_42 S_24 S_12
E_708 11 1 S_5 S_20 S_7 S_25 S_12
E_709 18 1 S_35 S_30
E_710 8 1 S_1 S_23 S_41 S_12 S_30
E_711 6 3 S_48 S_38 S_6 S_43
E_712 20 1 S_19
E_713 11 2 S_17 S_32 S_22
E_714 8 2 S_38 S_39 S_44
E_715 10 2 S_17 S_32 S_9
E_716 16 3 S_49 S_24 S_13
E_717 6 1 S_19 S_20 S_39
E_718 9 2 S_34 S_39 S_8
E_719 6 3 S_3 S_23 S_40 S_41 S_45
E_720 18 3 S_18 S_46 S_12 S_45
E_721 19 2 S_8 S_45 S_15
E_722 20 2 S_3 S_20 S_25 S_15
E_723 16 3 S_19 S_46
E_724 15 2 S_50 S_2 S_44
E_725 6 3 S_39 S_6 S_41
E_726 14 1 S_6
E_727 6 1 S_33 S_18 S_46 S_12 S_14
E_728 18 3 S_17 S_14
E_729 13 2 S_39 S_5 S_27
E_730 8 2 S_2 S_21 S_8 S_11 S_30
E_731 8 1 S_19 S_22 S_8
E_732 7 2 S_15
E_733 20 1 S_27 S_14
E_734 18 1 S_17 S_21 S_37 S_24 S_26
E_735 8 3 S_41 S_11 S_13
E_736 17 3 S_20 S_26
E_737 9 2 S_19 S_32 S_8 S_44 S_30
E_738 14 2 S_3 S_44
E_739 5 2 S_24 S_27 S_30
E_740 13 2 S_23 S_43 S_10 S_41 S_15
E_741 10 1 S_12
E_742 13 3 S_17 S_50 S_48 S_4 S_25
E_743 18 1 S_32 S_27 S_11 S_47
E_744 16 3 S_18 S_4 S_29
E_745 8 1 S_27
E_746 17 1 S_45
E_747 9 2 S_17 S_16 S_20 S_22
E_748 6 3 S_34 S_1 S_37 S_46 S_30
E_749 15 1 S_42 S_47 S_14
E_750 13 2 S_34 S_39
E_751 10 2 S_6 S_43 S_28
E_752 12 1 S_21
E_753 12 2 S_50 S_49 S_33
E_754 6 1 S_23 S_8 S_28 S_15
E_755 7 2 S_16 S_5 S_29
E_756 13 1 S_26
E_757 18 2 S_16 S_15
E_758 12 2 S_38 S_37 S_25
E_759 19 3 S_50 S_48 S_38 S_9 S_45
E_760 15 1 S_34 S_35 S_3 S_37 S_43
E_761 17 3 S_37 S_28
E_762 19 2 S_27 S_29
E_763 9 2 S_16 S_30
E_764 6 1 S_19 S_27
E_765 11 2 S_17
E_766 13 1 S_1 S_32 S_39 S_29
E_767 12 3 S_16 S_12 S_14
E_768 17 1 S_24
E_769 5 2 S_50 S_49 S_32 S_36
E_770 6 3 S_24
E_771 10 2 S_31
E_772 14 1 S_17 S_21 S_41
E_773 20 3 S_16 S_49 S_18 S_40
E_774 15 2 S_4 S_39 S_5 S_13
E_775 12 2 S_50 S_33
E_776 9 3 S_11 S_12 S_47 S_15
E_777 16 1 S_43
E_778 6 1 S_35
E_779 18 3 S_18 S_8 S_43 S_10 S_46
E_780 12 1 S_47
E_781 5 2 S_24 S_46
E_782 20 1 S_1 S_6 S_24 S_10
E_783 9 2 S_50 S_19 S_38 S_9 S_46
E_784 14 2 S_18 S_28
E_785 19 2 S_19 S_33 S_29
E_786 17 3 S_33 S_4 S_21
E_787 6 2 S_21 S_44
E_788 11 1 S_19 S_4 S_25 S_26 S_11
E_789 14 2 S_35 S_18 S_47
E_790 5 3 S_1 S_18 S_20 S_6 S_31
E_791 17 1 S_29 S_44
E_792 7 2 S_35 S_4 S_24
E_793 6 2 S_47
E_794 10 2 S_12 S_44 S_45
E_795 15 2 S_2 S_19
E_796 18 2 S_49 S_19 S_43 S_26 S_28
E_797 12 3 S_18 S_33 S_3 S_7 S_42
E_798 18 2 S_35 S_7 S_40 S_10 S_45
E_799 9 2 S_49 S_26 S_13 S_31 S_30
E_800 19 3 S_40 S_27 S_11 S_46
E_801 6 3 S_32 S_18 S_27
E_802 19 2 S_18 S_23 S_46
E_803 9 2 S_1 S_19 S_7 S_12
E_804 5 1 S_50
E_805 15 1 S_33 S_42 S_43 S_28
E_806 12 1 S_16
E_807 13 2 S_23 S_28 S_31
E_808 17 1 S_1 S_36
E_809 18 1 S_50 S_20 S_40 S_47 S_30
E_810 16 2 S_42
E_811 5 3 S_19 S_7 S_12 S_44
E_812 20 3 S_34 S_19 S_4
E_813 10 2 S_9 S_31
E_814 11 1 S_34 S_14 S_30
E_815 8 1 S_50 S_45
E_816 20 1 S_34 S_8 S_47
E_817 7 2 S_21 S_23 S_10
E_818 15 3 S_42
E_819 7 2 S_9 S_43
E_820 6 1 S_1 S_35 S_9
E_821 5 1 S_4
E_822 15 3 S_16 S_48 S_23 S_47 S_30
E_823 12 3 S_3 S_5 S_10 S_47
E_824 12 2 S_19 S_33 S_38 S_23 S_12
E_825 17 1 S_17 S_35 S_23 S_24
E_826 13 3 S_3 S_38 S_6 S_24 S_46
E_827 9 2 S_34 S_33 S_6 S_43 S_45
E_828 16 3 S_17 S_21 S_20 S_6
E_829 17 3 S_48 S_41 S_26 S_47
E_830 18 3 S_19 S_42 S_8 S_40 S_47
E_831 16 2 S_39 S_42
E_832 16 2 S_50 S_38 S_36 S_40 S_30
E_833 5 3 S_35 S_18 S_39 S_11
E_834 9 2 S_50 S_5 S_36 S_29 S_44
E_835 14 3 S_16 S_36 S_10
E_836 14 1 S_35 S_40 S_11
E_837 11 1 S_31
E_838 5 1 S_6 S_42
E_839 14 1 S_32 S_43 S_26
E_840 14 3 S_34 S_41 S_28
E_841 18 1 S_36 S_27 S_26 S_47 S_15
E_842 15 3 S_48 S_25
E_843 6 2 S_25 S_31 S_15
E_844 7 3 S_33
E_845 20 1 S_16 S_38 S_10 S_14 S_15
E_846 13 3 S_35 S_4 S_25 S_47
E_847 11 3 S_17 S_48 S_26
E_848 7 3 S_41 S_14
E_849 5 1 S_38
E_850 8 2 S_3 S_38 S_11
E_851 9 1 S_6
E_852 14 3 S_43
E_853 7 3 S_2 S_30
E_854 7 2 S_33 S_42 S_29 S_13
E_855 17 1 S_42
E_856 20 1 S_34 S_1 S_16 S_24 S_11
E_857 11 2 S_28
E_858 19 2 S_3 S_27 S_31
E_859 11 3 S_27 S_29
E_860 7 3 S_7 S_9 S_10 S_29 S_44
E_861 19 3 S_50 S_35 S_48 S_20 S_23
E_862 11 2 S_33
E_863 17 3 S_42
E_864 11 3 S_18 S_23 S_7 S_42 S_13
E_865 10 1 S_20 S_37
E_866 16 2 S_1 S_22 S_37 S_31
E_867 8 3 S_48 S_21 S_36 S_46 S_44
E_868 7 2 S_48 S_38 S_24 S_26 S_14
E_869 5 3 S_49 S_39
E_870 8 1 S_50 S_33 S_37 S_40 S_15
E_871 9 3 S_1 S_10
E_872 17 1 S_3 S_36 S_27 S_13
E_873 10 3 S_24 S_27 S_11 S_29
E_874 19 3 S_50 S_23 S_43 S_30
E_875 18 1 S_38 S_42
E_876 17 1 S_49 S_6 S_40
E_877 14 2 S_17 S_33 S_38 S_23
E_878 20 2 S_35 S_39 S_9 S_12 S_44
E_879 19 1 S_35 S_49 S_24
E_880 6 1 S_20 S_45 S_30
E_881 20 1 S_48 S_21 S_46 S_14
E_882 6 2 S_49 S_20
E_883 7 1 S_25 S_9 S_26
E_884 10 1 S_48
E_885 18 2 S_20 S_25 S_9 S_12
E_886 17 2 S_34 S_9 S_47
E_887 19 3 S_9 S_26
E_888 19 1 S_17 S_49 S_33 S_42 S_43
E_889 20 3 S_17 S_48 S_26 S_46
E_890 7 2 S_23 S_41 S_46 S_30
E_891 7 2 S_4
E_892 6 3 S_33 S_21 S_20 S_25 S_46
E_893 8 2 S_22 S_42 S_11
E_894 7 1 S_38 S_45
E_895 7 2 S_4 S_38 S_5 S_8 S_15
E_896 20 1 S_28 S_47 S_15
E_897 20 3 S_49 S_22 S_11 S_14
E_898 12 3 S_50 S_6 S_46 S_45
E_899 9 3 S_26 S_46
E_900 14 1 S_33 S_24
E_901 19 3 S_1 S_35 S_2 S_10
E_902 11 2 S_16 S_9
E_903 17 3 S_4
E_904 13 1 S_25
E_905 19 2 S_35 S_3 S_4 S_44
E_906 17 3 S_9
E_907 15 2 S_50 S_39 S_42 S_10 S_46
E_908 8 1 S_17 S_37 S_8
E_909 14 2 S_17 S_48 S_3 S_7 S_25
E_910 12 3 S_27
E_911 9 1 S_48 S_39 S_28
E_912 14 3 S_4 S_25 S_40 S_31
E_913 14 2 S_22 S_9 S_30
E_914 9 3 S_6 S_46
E_915 10 1 S_50 S_1 S_28
E_916 8 1 S_40
E_917 18 1 S_48 S_33 S_25 S_24 S_45
E_918 11 2 S_3 S_36
E_919 20 1 S_32 S_26 S_13
E_920 9 2 S_50
E_921 6 3 S_50 S_37 S_22 S_8
E_922 11 2 S_49
E_923 5 3 S_34 S_33 S_30
E_924 18 3 S_33 S_47 S_44 S_45
E_925 9 2 S_34
E_926 9 1 S_5 S_8 S_9 S_44
E_927 20 3 S_41 S_28 S_44
E_928 6 2 S_49 S_21 S_23
E_929 11 2 S_3 S_23 S_6 S_43 S_26
E_930 17 2 S_33 S_3 S_38 S_11 S_15
E_931 7 1 S_5 S_36 S_37 S_28 S_47
E_932 18 3 S_20 S_43
E_933 8 3 S_18 S_21 S_36 S_7
E_934 14 1 S_4
E_935 18 3 S_36 S_24 S_27 S_40
E_936 14 1 S_16 S_20 S_12 S_47 S_14
E_937 17 2 S_1 S_18 S_7
E_938 6 2 S_37
E_939 6 1 S_39 S_10 S_29 S_30 S_45
E_940 11 2 S_25 S_42 S_40
E_941 12 2 S_36 S_6 S_15
E_942 16 1 S_24 S_31
E_943 12 3 S_2 S_36 S_9 S_14 S_45
E_944 15 3 S_4 S_25 S_46
E_945 18 2 S_38 S_39 S_36 S_7 S_30
E_946 18 2 S_1 S_42 S_10 S_12
E_947 20 1 S_17 S_23 S_14 S_15
E_948 16 2 S_24 S_10 S_26 S_12 S_14
E_949 11 3 S_24 S_15
E_950 6 1 S_49 S_32 S_41 S_47 S_44
E_951 8 1 S_7 S_8 S_43
E_952 20 2 S_35 S_48 S_39 S_25 S_29
E_953 17 1 S_35 S_48 S_21 S_47
E_954 16 2 S_33 S_41 S_46 S_44
E_955 14 3 S_3 S_6 S_26 S_46
E_956 20 1 S_5 S_22 S_27 S_15
E_957 14 2 S_29 S_47
E_958 18 2 S_41
E_959 19 3 S_7 S_10 S_13 S_31
E_960 18 1 S_16 S_1 S_39 S_27 S_13
E_961 6 3 S_35 S_40
E_962 15 3 S_22 S_40
E_963 20 3 S_12
E_964 12 3 S_3 S_33 S_8
E_965 11 2 S_8
E_966 13 2 S_13
E_967 16 1 S_16
E_968 11 2 S_34
E_969 12 3 S_6
E_970 16 2 S_3 S_41
E_971 15 1 S_48 S_3 S_33 S_5 S_13
E_972 20 2 S_19 S_2 S_47
E_973 14 3 S_8 S_41
E_974 13 2 S_25 S_24
E_975 14 3 S_35 S_21
E_976 20 2 S_49 S_30
E_977 7 2 S_44
E_978 15 1 S_50 S_33 S_37 S_43 S_12
E_979 8 1 S_38 S_5 S_11 S_45
E_980 13 1 S_1 S_2 S_25
E_981 15 1 S_6 S_43 S_12 S_45
E_982 9 3 S_48 S_23 S_25 S_13
E_983 19 3 S_3 S_48 S_22
E_984 16 2 S_12
E_985 7 1 S_49 S_48 S_6 S_26
E_986 18 1 S_33 S_46
E_987 6 1 S_32 S_48 S_29 S_13
E_988 19 3 S_25 S_10 S_46 S_29 S_13
E_989 7 3 S_50 S_9
E_990 17 1 S_19 S_36 S_25 S_43 S_15
E_991 12 1 S_32 S_21
E_992 13 1 S_25
E_993 5 2 S_32 S_45
E_994 5 2 S_4 S_27 S_47
E_995 11 3 S_1 S_25 S_9 S_24 S_14
E_996 8 3 S_21 S_25 S_45
E_997 6 1 S_5 S_44
E_998 18 1 S_19 S_20 S_9 S_11
E_999 9 1 S_38 S_7 S_12
E_1000 20 3 S_48 S_15
E_1001 8 2 S_2 S_23 S_9 S_13
E_1002 8 3 S_34
E_1003 15 1 S_18 S_26 S_45
E_1004 19 3 S_39 S_20 S_25
E_1005 19 2 S_19 S_38 S_11
E_1006 16 3 S_39 S_36 S_42 S_10 S_15
E_1007 14 1 S_38 S_8 S_24 S_27
E_1008 11 1 S_17
E_1009 16 1 S_2
E_1010 8 3 S_17 S_46
E_1011 10 2 S_29
E_1012 11 1 S_50 S_23 S_6 S_25 S_40
E_1013 8 3 S_16 S_12 S_44 S_30
E_1014 12 2 S_34 S_25 S_46 S_14
E_1015 5 1 S_21 S_6 S_43 S_29
E_1016 11 3 S_3 S_23 S_7 S_8
E_1017 14 3 S_17 S_35 S_3 S_25 S_27
E_1018 17 2 S_46
E_1019 16 3 S_17 S_35 S_5
E_1020 18 3 S_29 S_30
E_1021 20 3 S_17 S_37 S_40 S_11
E_1022 11 1 S_34 S_3 S_36
E_1023 10 2 S_19 S_25
E_1024 16 1 S_21 S_29 S_15 S_45
E_1025 17 1 S_49
E_1026 18 1 S_24
E_1027 13 1 S_10
E_1028 9 2 S_50 S_43 S_30
E_1029 10 3 S_4 S_12 S_14
E_1030 6 2 S_50 S_19
E_1031 10 3 S_16 S_50 S_3 S_11 S_46
E_1032 16 3 S_33 S_20 S_23 S_29
E_1033 16 3 S_36
E_1034 11 3 S_48 S_23 S_47 S_44 S_30
E_1035 10 3 S_25
E_1036 7 2 S_17 S_7
E_1037 15 3 S_24 S_27 S_14
E_1038 16 2 S_49 S_10 S_31
E_1039 12 2 S_31
E_1040 18 1 S_6 S_25 S_41 S_30
E_1041 18 1 S_10
E_1042 12 2 S_5
E_1043 9 3 S_1
E_1044 20 3 S_11
E_1045 7 3 S_33 S_43 S_45
E_1046 8 1 S_19
E_1047 9 2 S_2 S_39 S_37 S_46 S_15
E_1048 15 1 S_49 S_3 S_11 S_30
E_1049 14 1 S_18 S_29
E_1050 5 2 S_19 S_3 S_39 S_43
E_1051 20 3 S_32 S_23 S_12 S_28
E_1052 11 2 S_16 S_3 S_24 S_9 S_15
E_1053 17 3 S_8 S_27 S_26 S_11 S_46
E_1054 12 3 S_32 S_18 S_7 S_13
E_1055 5 1 S_26 S_30
E_1056 6 3 S_1 S_19 S_33 S_36 S_45
E_1057 9 1 S_10 S_29
E_1058 12 2 S_49 S_21 S_22 S_26
E_1059 13 1 S_38
E_1060 17 2 S_49 S_39
E_1061 10 1 S_36 S_10 S_13
E_1062 17 2 S_17
E_1063 7 3 S_17 S_50 S_25 S_14
E_1064 16 1 S_36 S_9 S_29
E_1065 13 1 S_23
E_1066 7 1 S_32
E_1067 16 2 S_2 S_33 S_22 S_9
E_1068 18 2 S_16 S_23 S_27 S_14 S_31
E_1069 7 1 S_5
E_1070 5 1 S_20 S_24 S_14
E_1071 14 2 S_38 S_5 S_8 S_9 S_46
E_1072 13 1 S_45
E_1073 7 2 S_8 S_40
E_1074 6 2 S_1 S_3 S_42 S_13
E_1075 5 1 S_17
E_1076 8 2 S_48 S_36 S_24 S_11
E_1077 15 2 S_6 S_41
E_1078 8 3 S_35 S_20 S_6 S_28
E_1079 15 3 S_18
E_1080 10 2 S_4
E_1081 13 1 S_3 S_48 S_43
E_1082 6 2 S_31
E_1083 7 1 S_42 S_30 S_45
E_1084 18 3 S_39 S_6 S_7 S_47
E_1085 14 1 S_2 S_14 S_31
E_1086 14 3 S_35 S_21 S_39 S_40 S_26
E_1087 11 1 S_2 S_42 S_13 S_47 S_15
E_1088 9 3 S_4 S_40 S_45
E_1089 19 3 S_23 S_37 S_27 S_15
E_1090 18 1 S_16 S_32 S_8 S_12 S_31
E_1091 17 1 S_38 S_36 S_9 S_31 S_14
E_1092 5 3 S_15
E_1093 14 2 S_33 S_36 S_37 S_9
E_1094 5 1 S_4 S_37
E_1095 13 1 S_50 S_7 S_9 S_15 S_30
E_1096 7 1 S_50 S_38 S_31
E_1097 15 2 S_49 S_4 S_21 S_42 S_12
E_1098 8 3 S_48 S_37 S_26 S_28 S_31
E_1099 14 1 S_35 S_18
E_1100 19 1 S_2 S_38 S_37 S_42
E_1101 13 2 S_5 S_22 S_10 S_46 S_44
E_1102 18 2 S_9 S_29 S_45
E_1103 15 3 S_13
E_1104 18 1 S_8 S_43
E_1105 8 1 S_16 S_22
E_1106 13 2 S_1 S_13
E_1107 19 3 S_6 S_7 S_43 S_41 S_15
E_1108 11 2 S_29
E_1109 8 3 S_48 S_24 S_27 S_41 S_13
E_1110 6 1 S_18 S_42 S_46 S_15
E_1111 18 3 S_19 S_39 S_26 S_31 S_14
E_1112 11 2 S_23
E_1113 16 2 S_5 S_41 S_45
E_1114 8 1 S_49 S_40 S_31 S_45
E_1115 11 3 S_20 S_8 S_47
E_1116 17 3 S_48 S_23 S_9 S_29
E_1117 17 1 S_1 S_48 S_7 S_9 S_27
E_1118 15 3 S_1 S_8 S_29
E_1119 12 3 S_5 S_36 S_43
E_1120 18 2 S_29
E_1121 20 1 S_48 S_4
E_1122 8 1 S_33 S_21 S_22 S_26 S_28
E_1123 19 1 S_32 S_31
E_1124 7 1 S_16 S_28
E_1125 13 2 S_34 S_35 S_24
E_1126 5 2 S_18 S_12
E_1127 8 2 S_17 S_49 S_38
E_1128 16 2 S_5 S_39
E_1129 17 3 S_6 S_37 S_45
E_1130 12 3 S_34 S_18 S_10
E_1131 12 1 S_40 S_12 S_31 S_15
E_1132 9 1 S_48 S_8
E_1133 9 2 S_42
E_1134 18 1 S_1 S_48 S_38 S_7 S_31
E_1135 17 3 S_49 S_38 S_41
E_1136 11 2 S_36 S_25 S_46
E_1137 7 1 S_14
E_1138 12 3 S_8 S_42 S_11 S_29
E_1139 5 1 S_2 S_5 S_25 S_43 S_27
E_1140 17 1 S_50 S_38 S_13
E_1141 14 3 S_23
E_1142 9 2 S_35 S_49 S_47
E_1143 19 3 S_16 S_19 S_20 S_12 S_46
E_1144 9 2 S_1 S_40 S_46
E_1145 8 2 S_42 S_9 S_27 S_44
E_1146 12 1 S_16 S_4 S_5
E_1147 9 3 S_6
E_1148 20 2 S_35 S_16 S_32 S_48 S_29
E_1149 12 1 S_5
E_1150 9 3 S_20
E_1151 10 3 S_2 S_7
E_1152 12 2 S_16 S_2 S_43 S_40 S_41
E_1153 16 3 S_49 S_6
E_1154 13 1 S_36 S_27 S_29
E_1155 8 1 S_4 S_42
E_1156 13 3 S_21
E_1157 9 3 S_10
E_1158 8 3 S_3 S_21 S_4
E_1159 7 3 S_16 S_28
E_1160 10 3 S_50 S_1 S_42 S_14
E_1161 19 3 S_17 S_33 S_20 S_47
E_1162 16 3 S_22
E_1163 8 1 S_18 S_5 S_11
E_1164 5 1 S_38 S_43 S_28
E_1165 8 2 S_6 S_42
E_1166 17 1 S_6 S_22
E_1167 18 3 S_34 S_41
E_1168 14 2 S_48 S_25 S_8 S_9 S_11
E_1169 9 1 S_49 S_20 S_23
E_1170 17 2 S_50 S_6 S_12
E_1171 9 2 S_43 S_24 S_41
E_1172 18 2 S_17 S_50 S_9 S_11
E_1173 20 1 S_16 S_49 S_18
E_1174 18 3 S_19 S_33 S_38 S_5 S_29
E_1175 18 1 S_6
E_1176 13 3 S_33 S_25 S_24
E_1177 15 1 S_49 S_36 S_27
E_1178 5 1 S_2 S_33 S_36
E_1179 14 3 S_50
E_1180 7 3 S_38
E_1181 19 2 S_50 S_19 S_30
E_1182 12 1 S_13
E_1183 12 1 S_3
E_1184 14 2 S_9 S_26 S_46 S_29
E_1185 10 2 S_38 S_36
E_1186 19 1 S_1 S_50 S_8 S_43 S_10
E_1187 11 1 S_5
E_1188 9 3 S_3 S_8 S_11 S_28 S_30
E_1189 8 1 S_1 S_7
E_1190 12 2 S_24
E_1191 12 1 S_9 S_27 S_40 S_41
E_1192 12 1 S_33 S_36 S_37 S_47 S_44
E_1193 19 3 S_18 S_24 S_28
E_1194 16 1 S_38 S_39 S_36 S_43 S_40
E_1195 13 1 S_48 S_21 S_10 S_11
E_1196 13 1 S_39
E_1197 19 2 S_36 S_6 S_7 S_8 S_13
E_1198 6 2 S_22 S_12
E_1199 17 1 S_19 S_49 S_6 S_11
E_1200 12 2 S_8 S_11 S_12
E_1201 13 3 S_6 S_22 S_40
E_1202 15 1 S_3 S_5 S_8 S_29
E_1203 8 1 S_34 S_32 S_5
E_1204 16 1 S_34 S_35
E_1205 19 2 S_3 S_36
E_1206 18 2 S_49 S_6 S_9 S_40 S_15
E_1207 7 3 S_5 S_11
E_1208 6 1 S_6 S_23 S_42 S_43 S_14
E_1209 14 3 S_32 S_33 S_8 S_24 S_45
E_1210 7 3 S_2 S_49 S_36 S_11 S_46
E_1211 17 2 S_36 S_6 S_15
E_1212 12 2 S_32 S_19 S_2 S_21 S_25
E_1213 18 3 S_41
E_1214 10 3 S_23 S_12 S_13 S_44
E_1215 14 2 S_35 S_8 S_14
E_1216 18 3 S_16 S_3 S_38 S_14
E_1217 12 3 S_16 S_41 S_31
E_1218 6 2 S_7 S_43 S_28 S_13
E_1219 5 2 S_21
E_1220 12 3 S_36 S_41
E_1221 7 1 S_19 S_49 S_36
E_1222 16 2 S_33 S_45
E_1223 13 2 S_29 S_12 S_30
E_1224 16 1 S_39 S_20 S_6 S_8 S_10
E_1225 8 2 S_1 S_39 S_7 S_42 S_9
E_1226 9 3 S_1 S_26 S_28
E_1227 11 3 S_34 S_49
E_1228 15 1 S_18 S_48 S_4
E_1229 20 1 S_32 S_4 S_27 S_45
E_1230 15 3 S_38 S_10
E_1231 18 3 S_33 S_8 S_43
E_1232 20 1 S_17 S_50 S_1 S_23 S_11
E_1233 12 1 S_46
E_1234 14 3 S_38 S_42 S_41 S_26 S_15
E_1235 18 2 S_20 S_23 S_24 S_26 S_30
E_1236 10 1 S_6 S_8
E_1237 10 3 S_1 S_35 S_50 S_41
E_1238 18 2 S_33
E_1239 18 1 S_31
E_1240 15 2 S_18
E_1241 8 1 S_39 S_40 S_28
E_1242 13 2 S_34 S_4
E_1243 18 3 S_21 S_37 S_42 S_29 S_47
E_1244 6 2 S_2 S_18
E_1245 16 2 S_34 S_4 S_36 S_44
E_1246 14 2 S_21 S_4
E_1247 17 1 S_10
E_1248 5 2 S_1 S_48 S_36 S_42 S_10
E_1249 8 1 S_43 S_26 S_28
E_1250 15 3 S_34
E_1251 7 3 S_39
E_1252 17 2 S_36 S_7 S_11 S_44
E_1253 9 1 S_17
E_1254 13 3 S_4
E_1255 13 3 S_3 S_48 S_33 S_10
E_1256 5 1 S_33 S_46 S_13
E_1257 18 2 S_32 S_18 S_29 S_28
E_1258 9 3 S_1 S_23 S_24 S_11 S_44
E_1259 11 3 S_34 S_3
E_1260 17 2 S_34 S_28
E_1261 11 3 S_50 S_7 S_46 S_13
E_1262 13 2 S_39 S_23 S_10
E_1263 6 3 S_19 S_21 S_22 S_29 S_14
E_1264 6 2 S_18 S_7
E_1265 18 1 S_10
E_1266 16 2 S_1 S_2 S_5 S_47 S_44
E_1267 13 2 S_3 S_37 S_41 S_12
E_1268 14 3 S_32 S_49 S_7 S_8 S_12
E_1269 17 2 S_50 S_49 S_10 S_45 S_30
E_1270 14 2 S_35 S_5 S_23 S_42
E_1271 9 1 S_26
E_1272 15 2 S_41
E_1273 6 3 S_32 S_5 S_42
E_1274 14 2 S_50 S_49 S_46 S_14
E_1275 14 3 S_17 S_36 S_8 S_13
E_1276 17 2 S_39
E_1277 19 2 S_16 S_24
E_1278 12 2 S_50 S_39 S_7 S_10
E_1279 20 2 S_45
E_1280 14 3 S_3
E_1281 6 3 S_25 S_15
E_1282 19 2 S_2 S_7 S_10 S_27
E_1283 17 2 S_32 S_5 S_47 S_31 S_45
E_1284 20 1 S_49 S_38 S_7 S_24
E_1285 5 2 S_36 S_22
E_1286 15 2 S_49 S_18 S_38
E_1287 12 3 S_4
E_1288 5 2 S_2 S_38 S_41
E_1289 9 2 S_7
E_1290 20 3 S_23 S_40 S_46
E_1291 11 3 S_32 S_33 S_22 S_24 S_43
E_1292 11 1 S_1 S_19
E_1293 7 1 S_19 S_33 S_23
E_1294 18 2 S_34 S_3 S_11
E_1295 5 1 S_23
E_1296 14 2 S_4 S_20
E_1297 11 2 S_16 S_13
E_1298 6 1 S_41
E_1299 10 3 S_4 S_24 S_9
E_1300 14 2 S_48 S_36
E_1301 6 3 S_34 S_44
E_1302 7 2 S_23 S_9 S_44
E_1303 15 3 S_7 S_11 S_46 S_44
E_1304 9 3 S_5 S_25 S_45
E_1305 9 2 S_35
E_1306 12 1 S_1 S_50 S_7 S_47 S_45
E_1307 14 1 S_34 S_48 S_9 S_12 S_47
E_1308 19 2 S_35 S_20 S_23 S_40
E_1309 9 2 S_10 S_12 S_13
E_1310 20 2 S_12 S_30
E_1311 18 2 S_16 S_2 S_21 S_23 S_27
E_1312 6 3 S_48 S_13
E_1313 6 3 S_33 S_21 S_40
E_1314 11 2 S_35 S_25 S_40 S_12
E_1315 10 1 S_11
E_1316 20 3 S_16 S_32 S_48 S_5 S_9
E_1317 9 3 S_16 S_47 S_13
E_1318 20 2 S_36 S_22 S_41 S_31 S_15
E_1319 9 1 S_19 S_48 S_45
E_1320 13 1 S_2 S_9 S_24 S_12 S_28
E_1321 11 3 S_34 S_5 S_9 S_46 S_45
E_1322 5 3 S_4 S_29 S_45
E_1323 14 3 S_4
E_1324 16 1 S_23
E_1325 16 3 S_1 S_6
E_1326 10 2 S_17 S_26
E_1327 16 1 S_19 S_48 S_38 S_8 S_13
E_1328 20 2 S_23 S_43 S_40 S_15
E_1329 16 3 S_34 S_2 S_10
E_1330 19 3 S_32 S_4 S_9
E_1331 20 2 S_4
E_1332 11 2 S_43 S_10 S_44
E_1333 6 3 S_48 S_5 S_42 S_10
E_1334 8 2 S_36 S_24 S_46 S_44
E_1335 11 3 S_16 S_40 S_41 S_15
E_1336 20 2 S_6 S_23 S_8
E_1337 11 1 S_22 S_37 S_8
E_1338 20 3 S_17 S_33
E_1339 5 3 S_18 S_5
E_1340 16 3 S_19 S_6 S_43 S_29
E_1341 7 2 S_1 S_50 S_38 S_41 S_13
E_1342 18 2 S_17 S_50 S_49 S_6
E_1343 12 2 S_48 S_23 S_24 S_12
E_1344 8 1 S_2 S_38 S_37 S_25 S_12
E_1345 17 2 S_16 S_39 S_47
E_1346 17 1 S_32 S_18 S_4 S_9
E_1347 6 3 S_37 S_10
E_1348 6 3 S_25 S_42 S_31
E_1349 19 2 S_18 S_39 S_23 S_11
E_1350 10 1 S_20
E_1351 20 2 S_5
E_1352 9 3 S_50 S_39 S_8 S_29 S_30
E_1353 6 2 S_8 S_46 S_31
E_1354 8 1 S_9 S_41
E_1355 6 1 S_38 S_6 S_7 S_12 S_15
E_1356 18 2 S_18 S_27
E_1357 6 2 S_34 S_16 S_6 S_36
E_1358 5 3 S_22
E_1359 9 2 S_5 S_42
E_1360 16 2 S_24
E_1361 6 2 S_16 S_2 S_9 S_26
E_1362 9 3 S_16
E_1363 20 3 S_18
E_1364 19 1 S_18 S_36 S_6
E_1365 9 3 S_5 S_39 S_22 S_7 S_40
E_1366 7 3 S_11
E_1367 12 2 S_34 S_1 S_47
E_1368 7 3 S_1 S_7 S_43 S_40
E_1369 20 1 S_33 S_20 S_22 S_27 S_12
E_1370 19 1 S_27
E_1371 9 2 S_2
E_1372 6 3 S_4 S_12
E_1373 10 1 S_20 S_31
E_1374 14 1 S_2
E_1375 12 1 S_29 S_46 S_15
E_1376 13 3 S_26
E_1377 12 1 S_32 S_37 S_13
E_1378 6 1 S_49
E_1379 10 1 S_19 S_26 S_29
E_1380 20 3 S_18 S_33 S_6 S_24
E_1381 5 2 S_25 S_47
E_1382 13 1 S_6 S_28 S_30
E_1383 10 3 S_49 S_38 S_5
E_1384 18 1 S_39
E_1385 12 3 S_43
E_1386 14 1 S_32 S_21 S_20 S_6 S_9
E_1387 8 1 S_39 S_29 S_15
E_1388 13 3 S_26
E_1389 15 2 S_35
E_1390 12 3 S_17 S_28 S_30
E_1391 9 1 S_5 S_15
E_1392 15 2 S_8
E_1393 10 1 S_2 S_3 S_10 S_11 S_31
E_1394 19 1 S_1 S_32 S_43 S_31
E_1395 8 1 S_38 S_6 S_40 S_44 S_14
E_1396 19 2 S_39 S_36
E_1397 13 1 S_2 S_41 S_13
E_1398 5 2 S_23 S_42 S_29 S_47
E_1399 9 1 S_38 S_7 S_43 S_12 S_15
E_1400 12 3 S_34 S_3 S_6 S_27 S_46
E_1401 13 3 S_32 S_46
E_1402 8 3 S_7 S_25
E_1403 19 2 S_16 S_48 S_23 S_46 S_44
E_1404 14 2 S_7 S_25 S_44 S_15
E_1405 8 2 S_31
E_1406 18 1 S_21 S_5 S_6 S_31
E_1407 11 2 S_16 S_19 S_36 S_37 S_28
E_1408 10 3 S_49 S_32 S_20
E_1409 12 2 S_42
E_1410 5 1 S_3 S_20 S_41 S_14
E_1411 12 3 S_48 S_7
E_1412 19 3 S_2 S_32 S_10
E_1413 9 1 S_2 S_3 S_26
E_1414 14 1 S_34 S_1 S_18 S_42 S_46
E_1415 5 1 S_21 S_25 S_14
E_1416 15 1 S_34 S_38
E_1417 5 1 S_2 S_20 S_42 S_46 S_31
E_1418 11 1 S_34 S_36 S_14
E_1419 19 2 S_48 S_8 S_47
E_1420 12 3 S_38 S_39 S_7 S_46 S_13
E_1421 10 3 S_6 S_10
E_1422 16 2 S_32 S_30
E_1423 18 2 S_24
E_1424 15 1 S_49
E_1425 12 3 S_17 S_2 S_24 S_27 S_15
E_1426 19 2 S_39 S_10
E_1427 20 3 S_3 S_41
E_1428 7 2 S_22
E_1429 18 2 S_21 S_40
E_1430 12 2 S_33 S_4 S_22 S_27 S_10
E_1431 11 1 S_34 S_3 S_21
E_1432 18 1 S_3 S_48 S_37 S_43 S_44
E_1433 9 1 S_18 S_7 S_42 S_44
E_1434 12 1 S_13 S_45
E_1435 10 1 S_17
E_1436 12 3 S_32 S_13
E_1437 5 3 S_42
E_1438 15 1 S_1
E_1439 6 1 S_26 S_41 S_11
E_1440 20 3 S_33 S_25 S_27 S_46
E_1441 15 2 S_50 S_48 S_8 S_31
E_1442 16 2 S_49 S_2 S_38 S_11
E_1443 5 1 S_6 S_44 S_45
E_1444 16 2 S_16 S_33
E_1445 19 2 S_3 S_38 S_39 S_27
E_1446 16 1 S_35
E_1447 13 1 S_5 S_31
E_1448 20 2 S_4 S_25
E_1449 13 3 S_21 S_36 S_22 S_47
E_1450 10 1 S_4 S_23 S_43 S_46 S_30
E_1451 5 3 S_19 S_8 S_27 S_31
E_1452 15 1 S_6 S_42 S_25 S_13
E_1453 9 2 S_2
E_1454 9 2 S_17 S_19 S_28
E_1455 7 2 S_48
E_1456 7 2 S_5 S_6 S_25 S_28 S_13
E_1457 20 2 S_16 S_42 S_24 S_40
E_1458 12 1 S_2 S_6 S_23 S_12
E_1459 8 2 S_35 S_32 S_38
E_1460 9 1 S_1 S_4 S_23 S_6 S_9
E_1461 19 3 S_12 S_14
E_1462 6 3 S_3 S_26 S_31
E_1463 18 3 S_38 S_42 S_12
E_1464 7 2 S_38 S_37 S_9 S_27 S_30
E_1465 6 3 S_33 S_29 S_47
E_1466 16 1 S_49 S_3 S_38 S_22 S_7
E_1467 10 2 S_32 S_25 S_8 S_46 S_29
E_1468 20 1 S_49 S_9 S_40 S_14 S_15
E_1469 13 3 S_16 S_3 S_43 S_15
E_1470 20 2 S_5 S_7 S_46
E_1471 8 2 S_34 S_5 S_44
E_1472 14 2 S_21 S_8 S_27 S_26
E_1473 10 3 S_20
E_1474 5 1 S_16 S_6
E_1475 10 3 S_43 S_10
E_1476 15 2 S_18 S_6 S_22
E_1477 10 2 S_18 S_24 S_46
E_1478 9 2 S_32 S_36 S_40 S_45
E_1479 10 3 S_19 S_49 S_33 S_27 S_12
E_1480 10 3 S_3
E_1481 5 1 S_21 S_39 S_46 S_30
E_1482 19 2 S_6
E_1483 19 1 S_3 S_39 S_23 S_42 S_47
E_1484 14 3 S_36 S_41 S_45
E_1485 8 2 S_32 S_33 S_21 S_42
E_1486 6 2 S_44
E_1487 20 2 S_4 S_14
E_1488 15 3 S_17
E_1489 14 3 S_34 S_16 S_48 S_13
E_1490 13 1 S_6 S_22 S_37 S_41 S_44
E_1491 7 1 S_41
E_1492 6 1 S_34 S_6 S_14 S_31 S_30
E_1493 18 2 S_35 S_16 S_19 S_32
E_1494 19 2 S_50 S_18 S_37 S_45
E_1495 12 3 S_16 S_8 S_11 S_46
E_1496 17 3 S_5
E_1497 12 2 S_48 S_5 S_20
E_1498 12 2 S_22 S_37 S_9
E_1499 13 2 S_19 S_40 S_26 S_15
E_1500 7 3 S_40 S_41 S_12 S_31
