# Supplementary material for: Cost-minimizing team hires with participation constraint
Source: PLoS One. 2018 Aug 28;13(8):e0201596. doi: 10.1371/journal.pone.0201596 (PMC6112644; doi:10.1371/journal.pone.0201596)
Supplement: S3 Dataset — (ZIP) [file pone.0201596.s003.zip › synthetic/synthetic_X=100.txt]

P_4 1 S_1 S_4 S_5 S_10 S_11 S_14 S_19 S_21 S_20
E_1 12 1 S_49 S_39 S_43 S_11 S_30
E_2 20 1 S_4 S_37 S_24 S_28
E_3 6 1 S_19 S_6
E_4 8 2 S_29
E_5 16 2 S_17 S_1 S_38 S_39 S_25
E_6 7 2 S_24 S_31
E_7 8 2 S_38 S_13
E_8 6 1 S_23 S_40 S_31
E_9 10 3 S_35 S_49 S_38 S_31
E_10 6 3 S_33 S_42 S_40
E_11 9 2 S_50 S_13 S_31 S_44
E_12 17 2 S_34 S_33 S_21 S_44
E_13 12 2 S_37 S_43 S_13
E_14 6 2 S_44
E_15 17 2 S_40 S_26 S_44
E_16 17 1 S_17 S_33 S_37 S_31 S_30
E_17 7 2 S_31
E_18 9 2 S_32 S_4 S_42 S_25 S_47
E_19 19 2 S_22 S_42 S_8 S_43 S_14
E_20 16 2 S_17 S_16 S_49
E_21 14 3 S_34 S_48 S_8
E_22 16 1 S_48 S_7 S_29
E_23 20 1 S_21 S_37 S_41
E_24 15 3 S_35 S_50 S_37 S_46
E_25 18 1 S_5 S_22 S_43
E_26 8 1 S_2 S_39 S_9
E_27 8 2 S_6
E_28 12 2 S_29 S_47
E_29 18 2 S_6 S_14
E_30 13 3 S_35 S_3 S_48 S_26 S_12
E_31 14 2 S_36 S_6 S_37 S_29
E_32 10 3 S_49
E_33 20 1 S_37
E_34 20 1 S_11
E_35 19 3 S_37 S_43
E_36 7 1 S_23 S_26
E_37 20 1 S_3 S_38 S_36 S_42 S_46
E_38 20 1 S_1 S_21 S_47
E_39 13 3 S_22
E_40 13 3 S_37
E_41 13 3 S_11
E_42 15 3 S_4 S_20 S_9 S_13
E_43 7 3 S_34 S_37 S_42
E_44 10 2 S_34 S_32
E_45 8 1 S_32
E_46 15 2 S_49 S_36
E_47 10 2 S_15
E_48 16 2 S_19 S_18 S_4 S_47
E_49 20 2 S_25 S_11 S_12
E_50 6 2 S_49 S_5 S_14
E_51 5 1 S_2 S_4
E_52 8 1 S_18 S_20 S_25 S_15
E_53 18 2 S_33 S_38 S_11 S_30
E_54 15 1 S_16 S_32 S_2 S_24
E_55 17 2 S_32 S_37 S_28
E_56 6 3 S_5 S_27 S_41 S_15
E_57 17 1 S_35 S_39
E_58 9 3 S_50 S_49 S_21
E_59 16 2 S_17 S_1 S_33 S_3 S_22
E_60 11 1 S_6 S_24 S_31
E_61 16 1 S_49 S_42 S_13 S_44
E_62 10 2 S_21 S_20 S_8 S_10
E_63 13 2 S_48 S_37 S_10
E_64 8 3 S_2 S_27 S_12
E_65 6 3 S_3 S_5 S_20 S_29
E_66 17 1 S_20 S_43 S_12 S_44
E_67 14 2 S_31
E_68 10 1 S_39
E_69 8 3 S_29
E_70 17 2 S_39 S_40 S_26
E_71 13 2 S_17 S_11
E_72 13 1 S_36 S_37 S_9 S_40 S_14
E_73 8 2 S_17 S_4 S_43 S_47
E_74 13 3 S_19 S_6
E_75 9 3 S_2 S_21 S_26 S_29 S_15
E_76 7 3 S_16 S_26
E_77 19 1 S_13
E_78 14 1 S_50 S_11
E_79 10 1 S_16
E_80 7 2 S_41
E_81 7 3 S_35 S_8 S_25 S_10 S_46
E_82 18 1 S_19
E_83 9 1 S_50 S_7
E_84 13 1 S_50 S_2 S_41 S_46 S_13
E_85 16 3 S_6 S_23 S_26 S_41 S_47
E_86 19 3 S_10 S_12
E_87 9 1 S_34 S_48
E_88 12 2 S_43 S_24 S_11 S_31 S_30
E_89 19 3 S_19 S_21 S_20 S_29 S_15
E_90 10 1 S_19 S_18
E_91 19 1 S_20 S_41 S_29 S_30
E_92 15 3 S_17 S_29 S_14 S_30
E_93 8 1 S_49
E_94 19 1 S_31
E_95 5 1 S_1
E_96 6 2 S_6 S_37 S_25 S_28 S_30
E_97 11 1 S_16 S_25
E_98 9 1 S_41
E_99 16 2 S_34 S_35 S_33 S_5 S_7
E_100 18 1 S_3 S_48 S_7 S_13
