# Supplementary material for: Cost-minimizing team hires with participation constraint
Source: PLoS One. 2018 Aug 28;13(8):e0201596. doi: 10.1371/journal.pone.0201596 (PMC6112644; doi:10.1371/journal.pone.0201596)
Supplement: S3 Dataset — (ZIP) [file pone.0201596.s003.zip › synthetic/synthetic_X=200.txt]

P_4 1 S_1 S_3 S_4 S_7 S_8 S_77 S_9 S_73 S_85 S_16
E_1 20 1 S_33 S_96 S_78 S_11
E_2 16 1 S_19 S_96
E_3 15 2 S_68 S_77 S_91
E_4 10 3 S_3 S_98 S_8 S_90
E_5 10 1 S_70 S_40 S_63 S_61
E_6 6 2 S_2 S_9 S_62
E_7 9 3 S_35
E_8 10 3 S_22 S_15
E_9 6 3 S_89 S_88 S_14
E_10 17 2 S_82 S_9 S_56 S_89
E_11 10 1 S_51 S_71 S_66 S_89 S_88
E_12 12 2 S_18 S_64 S_90
E_13 7 1 S_71 S_55 S_53 S_42 S_45
E_14 13 2 S_1 S_3
E_15 20 3 S_25 S_57 S_11
E_16 20 3 S_16 S_71 S_66 S_10 S_14
E_17 12 1 S_55 S_78 S_41 S_72
E_18 13 3 S_34 S_86 S_4 S_6
E_19 7 3 S_64 S_25 S_29 S_72 S_44
E_20 12 1 S_100 S_27 S_79 S_47
E_21 13 2 S_20
E_22 15 1 S_20 S_58 S_11
E_23 18 3 S_37 S_22 S_42 S_26 S_91
E_24 19 1 S_1 S_99
E_25 19 3 S_45
E_26 17 2 S_83 S_36 S_79 S_26 S_14
E_27 15 1 S_22 S_12
E_28 17 1 S_33 S_52 S_58 S_91 S_15
E_29 13 1 S_37
E_30 13 3 S_100 S_91
E_31 7 1 S_68 S_99 S_6 S_59 S_89
E_32 10 3 S_33 S_98 S_43 S_89
E_33 19 3 S_16 S_78 S_79 S_14
E_34 15 1 S_71 S_65 S_29 S_72 S_45
E_35 10 2 S_5 S_20 S_9 S_73 S_62
E_36 8 3 S_47
E_37 5 3 S_98 S_89
E_38 8 3 S_97 S_29 S_13 S_74
E_39 7 2 S_1 S_39 S_9 S_15
E_40 13 2 S_51 S_6 S_43 S_79
E_41 16 2 S_35
E_42 6 3 S_11 S_28
E_43 12 2 S_69 S_62
E_44 17 1 S_4 S_89 S_75
E_45 8 1 S_38 S_66 S_97 S_56 S_12
E_46 11 1 S_38 S_77 S_57
E_47 10 1 S_16 S_82 S_74
E_48 15 1 S_51 S_1 S_69 S_56
E_49 16 2 S_34 S_16 S_4 S_30
E_50 12 3 S_50 S_35 S_53 S_92
E_51 8 3 S_85 S_69 S_48 S_39 S_91
E_52 7 3 S_21 S_73
E_53 11 3 S_99 S_53 S_82 S_78 S_91
E_54 16 2 S_43 S_31
E_55 6 1 S_28
E_56 20 2 S_46
E_57 9 3 S_68 S_34 S_84
E_58 8 3 S_7
E_59 11 3 S_34 S_100 S_86
E_60 5 1 S_85 S_39 S_42
E_61 13 3 S_80 S_27 S_13
E_62 13 2 S_50 S_64
E_63 14 1 S_36 S_83 S_67 S_24 S_89
E_64 7 3 S_17 S_84 S_87 S_78 S_13
E_65 16 3 S_52 S_95
E_66 14 3 S_85 S_86 S_38 S_6 S_96
E_67 18 3 S_24 S_72
E_68 15 1 S_16
E_69 11 1 S_68 S_86 S_59
E_70 16 3 S_7 S_79 S_72
E_71 14 1 S_49 S_32 S_24 S_27 S_62
E_72 17 1 S_83 S_26
E_73 20 1 S_65 S_24 S_41
E_74 18 3 S_68 S_65 S_8 S_61
E_75 17 1 S_31
E_76 11 1 S_65 S_57 S_14
E_77 5 1 S_81 S_27 S_15
E_78 17 1 S_51 S_49 S_4 S_37 S_11
E_79 10 2 S_34 S_19 S_95 S_31
E_80 11 2 S_22
E_81 13 2 S_34 S_71 S_55 S_54 S_82
E_82 8 3 S_78
E_83 17 3 S_3
E_84 20 2 S_71 S_39 S_22 S_57 S_75
E_85 13 1 S_71 S_81 S_31
E_86 7 2 S_25 S_24 S_63
E_87 12 3 S_16 S_65
E_88 5 1 S_85 S_31
E_89 13 1 S_4 S_9 S_89 S_61
E_90 10 1 S_32 S_4 S_42 S_92
E_91 9 1 S_32 S_54 S_36 S_11 S_46
E_92 16 2 S_28
E_93 13 2 S_51 S_32 S_97
E_94 11 1 S_77 S_56 S_31
E_95 7 1 S_87 S_32 S_53 S_52 S_92
E_96 19 3 S_19 S_49 S_37 S_88
E_97 15 3 S_34 S_16 S_5 S_15
E_98 6 3 S_59 S_78
E_99 15 1 S_35 S_5 S_27 S_12
E_100 13 1 S_4 S_6 S_77
E_101 7 2 S_36 S_96
E_102 6 3 S_85 S_49 S_23 S_24 S_41
E_103 19 2 S_87
E_104 6 2 S_5 S_7 S_88
E_105 7 1 S_100 S_53 S_58
E_106 16 3 S_70 S_2 S_64 S_66
E_107 7 1 S_34 S_69 S_42 S_88
E_108 7 1 S_69
E_109 10 1 S_20 S_53
E_110 16 3 S_31 S_75
E_111 20 3 S_68 S_17 S_38 S_94 S_90
E_112 20 1 S_99 S_92 S_13 S_15
E_113 11 2 S_71
E_114 14 2 S_42 S_92
E_115 19 2 S_3 S_23 S_8 S_10
E_116 8 3 S_38
E_117 10 2 S_64 S_42 S_14
E_118 20 3 S_11 S_45
E_119 17 3 S_65 S_30
E_120 11 3 S_66
E_121 6 1 S_49 S_80 S_42
E_122 17 1 S_86 S_66 S_12 S_45
E_123 8 1 S_48 S_43
E_124 14 3 S_49
E_125 8 2 S_99 S_24 S_91
E_126 19 1 S_71
E_127 8 2 S_85 S_2 S_4 S_47 S_60
E_128 13 3 S_51 S_27 S_29 S_62
E_129 18 3 S_4
E_130 16 3 S_71 S_24
E_131 20 1 S_68 S_71 S_4 S_97 S_63
E_132 9 2 S_81 S_24 S_31
E_133 12 2 S_69 S_76 S_93
E_134 18 1 S_97
E_135 6 1 S_29 S_30
E_136 11 1 S_34 S_31 S_90
E_137 15 2 S_97 S_7 S_93 S_58
E_138 6 1 S_38 S_5 S_39 S_59 S_9
E_139 19 2 S_84 S_65 S_7 S_92 S_56
E_140 16 1 S_25
E_141 12 3 S_71 S_39
E_142 8 3 S_93
E_143 5 3 S_16 S_12
E_144 9 1 S_35 S_48 S_21 S_11 S_28
E_145 13 3 S_59 S_88
E_146 5 1 S_21 S_81 S_7 S_93
E_147 18 3 S_53 S_76 S_13 S_91
E_148 9 1 S_81
E_149 17 3 S_2 S_49 S_7 S_43
E_150 19 1 S_9 S_15
E_151 20 1 S_7 S_43 S_57 S_30
E_152 15 1 S_18 S_28
E_153 16 2 S_1 S_54 S_25 S_59 S_12
E_154 20 2 S_8 S_77 S_12
E_155 17 2 S_22 S_77 S_29 S_90
E_156 5 3 S_51
E_157 13 3 S_51 S_33 S_22 S_91 S_31
E_158 15 2 S_70 S_42
E_159 6 1 S_15
E_160 13 1 S_99
E_161 15 2 S_2 S_21 S_39 S_42 S_24
E_162 10 3 S_49 S_43 S_75
E_163 14 2 S_72
E_164 19 2 S_92 S_77 S_10
E_165 14 1 S_6 S_92
E_166 5 2 S_82 S_27 S_62
E_167 10 3 S_39 S_83
E_168 16 2 S_34 S_96 S_7 S_74
E_169 6 1 S_76 S_78 S_89 S_46
E_170 13 3 S_80 S_63
E_171 16 3 S_78
E_172 14 3 S_8 S_29
E_173 12 2 S_100 S_97 S_92
E_174 5 3 S_58
E_175 17 1 S_19 S_89
E_176 11 3 S_21 S_80 S_39 S_56 S_15
E_177 16 3 S_30
E_178 9 1 S_80 S_42 S_58
E_179 15 3 S_35 S_100 S_33 S_79
E_180 20 2 S_82
E_181 5 3 S_4 S_98
E_182 14 1 S_34 S_1 S_19 S_80
E_183 5 3 S_93 S_45
E_184 5 2 S_49 S_83
E_185 11 2 S_23 S_27 S_12 S_28 S_61
E_186 13 2 S_85 S_87 S_54 S_90
E_187 13 1 S_77 S_41
E_188 11 3 S_49
E_189 5 3 S_92 S_24 S_58
E_190 15 2 S_6 S_46 S_62
E_191 18 3 S_49 S_28 S_15
E_192 18 1 S_85 S_18 S_53 S_25
E_193 16 1 S_35 S_86 S_64 S_92
E_194 15 2 S_65 S_93
E_195 15 2 S_35 S_79
E_196 5 1 S_35 S_90
E_197 19 3 S_49
E_198 13 2 S_28
E_199 19 2 S_71 S_28
E_200 11 3 S_9 S_27 S_63
